# Supplementary material for: Molecular basis of ParA ATPase activation by the CTPase ParB during bacterial chromosome segregation
Source: Nat Commun. 2025 Sep 25;16:8428. doi: 10.1038/s41467-025-63976-0 (PMC12462528; doi:10.1038/s41467-025-63976-0)
Supplement: Supplementary file 4 — Supplementary Data 1 [file 41467_2025_63976_MOESM4_ESM.xlsx]

## Sheet: Overview
	Overview of the datasets obtained by hydrogen-deuterium exchange (HDX) mass spectrometry.
	Dataset 1			Dataset 2			Dataset 3
	Conditions of H/D exchange	25 °C in 25 mM HEPES-KOH pH 7.6, 10 mM MgSO4, 100 mM KCl, 150 mM potassium glutamate, 1 mM DTT, 1 mM ATP; final D2O = 85 %		Conditions of H/D exchange	25 °C in 25 mM HEPES-KOH pH 7.6, 10 mM MgSO4, 100 mM KCl, 150 mM potassium glutamate, 1 mM DTT, 1 mM ATP; final D2O = 85 %		Conditions of H/D exchange	25 °C in 25 mM HEPES-KOH pH 7.6, 10 mM MgSO4, 100 mM KCl, 150 mM potassium glutamate, 1 mM DTT, 1 mM ATP, 1 mM CTP; final D2O = 85 %
	Time course of H/D exchange	10/30/100/1,000/10,000 s		Time course of H/D exchange	10/30/100/1,000/10,000 s		Time course of H/D exchange	10/30/100/1,000/10,000 s
	Protein states	1) Apo: 50 µM ParA + 1 mM ATP		Protein states	1) Apo: 50 µM ParA-D60A + 1 mM ATP		Protein states	1) Apo: 50 µM ParA-D60A + 1 mM ATP + 1 mM CTP
		2) DNA: 50 µM ParA + 1 mM ATP + 1 mg/ml salmon sperm DNA			2) DNA: 50 µM ParA-D60A + 1 mM ATP + 1 mg/ml salmon sperm DNA			2) DNA: 50 µM ParA-D60A + 1 mM ATP + 1 mM CTP + 1 mg/ml salmon sperm DNA
		3) ParB peptide: 50 µM ParA + 1 mM ATP + 1 mM ParB peptide			3) ParB peptide: 50 µM ParA-D60A + 1 mM ATP + 1 mM ParB peptide			3) ParB rings: 50 µM ParA-D60A + 1 mM ATP + 1 mM CTP + 100 µM ParB-Q52A + 2.5 µM parS
		4) DNA/ParB peptide: 50 µM ParA + 1 mM ATP + 1 mg/ml salmon sperm DNA + 1 mM ParB peptide			4) DNA/ParB peptide: 50 µM ParAD-60A + 1 mM ATP + 1 mg/ml salmon sperm DNA + 1 mM ParB peptide			4) DNA/ParB rings: 50 µM ParA-D60A + 1 mM ATP + 1 mM CTP + 1 mg/ml salmon sperm DNA + 100 µM ParB-Q52A + 2.5 µM parS
	Replicates	3, technical (separate H/D exchange reactions measured)		Replicates	3, technical (separate H/D exchange reactions measured)		Replicates	3, technical (separate H/D exchange reactions measured)
	Back-exchange	No back-exchange control		Back-exchange	No back-exchange control		Back-exchange	No back-exchange control
	Number of peptides	129		Number of peptides	140		Number of peptides	111
	Average peptide length [aa]	10.47		Average peptide length [aa]	10.78		Average peptide length [aa]	10.35
	Sequence coverage [%]	97.2		Sequence coverage [%]	98.6		Sequence coverage [%]	97.2
	Redundancy	4.91		Redundancy	5.41		Redundancy	4.18
	Repeatability (average SD)	0.046 Da / 0.54%		Repeatability (average SD)	0.039 Da / 0.46%		Repeatability (average SD)	0.034 Da / 0.42%
	Significance criterium applied	5% of relative HDX difference		Significance criterium applied	5% of relative HDX difference		Significance criterium applied	5% of relative HDX difference

## Sheet: Dataset1_HDX_Peptides
	Protein state	Start	End	Peptide sequence	Maximal uptake (Da)	Peptide mass (Da)	Retention time (min)	Retention time SD (min)	HDX time (s)	Uptake (Da)	Uptake SD (Da)	Uptake (%)	Uptake SD (%)
	State1	4	8	ITRGA	4	516.302	4.12461	0.009079	0	0	0	0	0
	State1	4	8	ITRGA	4	516.302	4.11662	0.004733	10	2.12797	0.03852	53.1993	0.963
	State1	4	8	ITRGA	4	516.302	4.11964	0.000393	30	2.10588	0.053994	52.647	1.34985
	State1	4	8	ITRGA	4	516.302	4.11195	0.001362	100	2.00785	0.048581	50.1963	1.21453
	State1	4	8	ITRGA	4	516.302	4.12657	0.000453	1000	1.99148	0.069419	49.7869	1.73547
	State1	4	8	ITRGA	4	516.302	4.11663	0.000884	10000	1.93044	0.063145	48.261	1.57863
	State2	4	8	ITRGA	4	516.302	4.11783	0.003903	0	0	0	0	0
	State2	4	8	ITRGA	4	516.302	4.12031	0.005603	10	2.12776	0.04197	53.1939	1.04925
	State2	4	8	ITRGA	4	516.302	4.11347	0.002952	30	2.11528	0.046292	52.8821	1.1573
	State2	4	8	ITRGA	4	516.302	4.12225	0.00171	100	2.02192	0.035817	50.548	0.895425
	State2	4	8	ITRGA	4	516.302	4.13262	0.00192	1000	1.95466	0.053519	48.8665	1.33797
	State2	4	8	ITRGA	4	516.302	4.103	0.018525	10000	1.96387	0.077621	49.0968	1.94052
	State3	4	8	ITRGA	4	516.302	4.12711	0.001301	0	0	0	0	0
	State3	4	8	ITRGA	4	516.302	4.14359	0.005898	10	2.11435	0.064893	52.8587	1.62233
	State3	4	8	ITRGA	4	516.302	4.0665	0.005176	30	2.12418	0.048979	53.1045	1.22447
	State3	4	8	ITRGA	4	516.302	4.09078	0.008911	100	2.00369	0.0605	50.0922	1.5125
	State3	4	8	ITRGA	4	516.302	4.12946	0.00578	1000	2.02466	0.097037	50.6166	2.42592
	State3	4	8	ITRGA	4	516.302	4.1313	0.003717	10000	1.94467	0.039579	48.6168	0.989475
	State4	4	8	ITRGA	4	516.302	4.12371	0.005622	0	0	0	0	0
	State4	4	8	ITRGA	4	516.302	4.07681	0.007349	10	2.14744	0.049042	53.6861	1.22605
	State4	4	8	ITRGA	4	516.302	4.09505	0.003474	30	2.14327	0.032887	53.5817	0.822175
	State4	4	8	ITRGA	4	516.302	4.12076	0.004346	100	2.02389	0.062327	50.5973	1.55818
	State4	4	8	ITRGA	4	516.302	4.13588	0.002982	1000	2.00888	0.030894	50.222	0.77235
	State4	4	8	ITRGA	4	516.302	4.12463	0.00409	10000	2.07252	0.114768	51.813	2.8692
	State1	4	9	ITRGAL	5	629.385	4.12517	0.008572	0	0	0	0	0
	State1	4	9	ITRGAL	5	629.385	4.11614	0.00423	10	2.42294	0.062213	48.4588	1.24426
	State1	4	9	ITRGAL	5	629.385	4.1193	0.000567	30	2.45705	0.038712	49.141	0.77424
	State1	4	9	ITRGAL	5	629.385	4.11169	0.001817	100	2.29814	0.053469	45.9627	1.06938
	State1	4	9	ITRGAL	5	629.385	4.1248	0.000462	1000	2.26904	0.0788	45.3807	1.576
	State1	4	9	ITRGAL	5	629.385	4.11447	0.000583	10000	2.25273	0.078731	45.0546	1.57462
	State2	4	9	ITRGAL	5	629.385	4.11751	0.003831	0	0	0	0	0
	State2	4	9	ITRGAL	5	629.385	4.11944	0.005382	10	2.42028	0.046438	48.4057	0.92876
	State2	4	9	ITRGAL	5	629.385	4.11184	0.002243	30	2.43343	0.053471	48.6685	1.06942
	State2	4	9	ITRGAL	5	629.385	4.12186	0.00126	100	2.32136	0.034779	46.4271	0.69558
	State2	4	9	ITRGAL	5	629.385	4.13098	0.001731	1000	2.25112	0.078693	45.0224	1.57386
	State2	4	9	ITRGAL	5	629.385	4.10322	0.017394	10000	2.25537	0.112684	45.1074	2.25368
	State3	4	9	ITRGAL	5	629.385	4.11683	0.001506	0	0	0	0	0
	State3	4	9	ITRGAL	5	629.385	4.13048	0.005571	10	2.51306	0.084011	50.2611	1.68022
	State3	4	9	ITRGAL	5	629.385	4.0564	0.005631	30	2.49948	0.067626	49.9897	1.35252
	State3	4	9	ITRGAL	5	629.385	4.07937	0.008067	100	2.38852	0.041911	47.7704	0.83822
	State3	4	9	ITRGAL	5	629.385	4.11601	0.0056	1000	2.3787	0.093562	47.574	1.87124
	State3	4	9	ITRGAL	5	629.385	4.11989	0.00445	10000	2.36571	0.035657	47.3143	0.71314
	State4	4	9	ITRGAL	5	629.385	4.11299	0.004717	0	0	0	0	0
	State4	4	9	ITRGAL	5	629.385	4.06568	0.007499	10	2.58943	0.089621	51.7886	1.79242
	State4	4	9	ITRGAL	5	629.385	4.08295	0.003729	30	2.5326	0.060168	50.6519	1.20336
	State4	4	9	ITRGAL	5	629.385	4.10814	0.005287	100	2.42749	0.081902	48.5497	1.63804
	State4	4	9	ITRGAL	5	629.385	4.12238	0.003725	1000	2.40805	0.043982	48.161	0.87964
	State4	4	9	ITRGAL	5	629.385	4.11248	0.005455	10000	2.37217	0.10552	47.4435	2.1104
	State1	4	10	ITRGALA	6	700.423	3.95496	0.008695	0	0	0	0	0
	State1	4	10	ITRGALA	6	700.423	3.94409	0.002972	10	2.95118	0.091983	49.1864	1.53305
	State1	4	10	ITRGALA	6	700.423	3.94784	0.001165	30	2.96961	0.063341	49.4935	1.05568
	State1	4	10	ITRGALA	6	700.423	3.93486	0.003075	100	2.81249	0.071531	46.8748	1.19218
	State1	4	10	ITRGALA	6	700.423	3.95336	0.002456	1000	2.76175	0.096013	46.0292	1.60022
	State1	4	10	ITRGALA	6	700.423	3.94076	0.001141	10000	2.70385	0.077214	45.0642	1.2869
	State2	4	10	ITRGALA	6	700.423	3.9469	0.004225	0	0	0	0	0
	State2	4	10	ITRGALA	6	700.423	3.94598	0.003249	10	2.9648	0.059082	49.4133	0.9847
	State2	4	10	ITRGALA	6	700.423	3.94077	0.002079	30	2.96125	0.06478	49.3542	1.07967
	State2	4	10	ITRGALA	6	700.423	3.94744	0.004348	100	2.86537	0.049452	47.7561	0.8242
	State2	4	10	ITRGALA	6	700.423	3.95637	0.000988	1000	2.77181	0.095201	46.1969	1.58668
	State2	4	10	ITRGALA	6	700.423	3.92838	0.018314	10000	2.738	0.079139	45.6334	1.31898
	State3	4	10	ITRGALA	6	700.423	3.96006	0.002037	0	0	0	0	0
	State3	4	10	ITRGALA	6	700.423	3.96876	0.005879	10	3.01184	0.093739	50.1973	1.56232
	State3	4	10	ITRGALA	6	700.423	3.8875	0.007328	30	2.97052	0.095441	49.5086	1.59068
	State3	4	10	ITRGALA	6	700.423	3.91528	0.011589	100	2.83986	0.068715	47.331	1.14525
	State3	4	10	ITRGALA	6	700.423	3.95628	0.004603	1000	2.85167	0.11018	47.5278	1.83633
	State3	4	10	ITRGALA	6	700.423	3.95836	0.003761	10000	2.81671	0.066583	46.9451	1.10972
	State4	4	10	ITRGALA	6	700.423	3.95841	0.005022	0	0	0	0	0
	State4	4	10	ITRGALA	6	700.423	3.89932	0.009686	10	3.01891	0.067403	50.3151	1.12338
	State4	4	10	ITRGALA	6	700.423	3.92438	0.003032	30	3.03219	0.062597	50.5364	1.04328
	State4	4	10	ITRGALA	6	700.423	3.94759	0.005479	100	2.89417	0.088751	48.2362	1.47918
	State4	4	10	ITRGALA	6	700.423	3.96232	0.005025	1000	2.8516	0.053736	47.5266	0.8956
	State4	4	10	ITRGALA	6	700.423	3.95175	0.00342	10000	2.87023	0.102343	47.8372	1.70572
	State1	4	18	ITRGALAYGRGERGW	14	1661.87	4.43184	0.007651	0	0	0	0	0
	State1	4	18	ITRGALAYGRGERGW	14	1661.87	4.42629	0.005588	10	8.09931	0.038304	57.8522	0.2736
	State1	4	18	ITRGALAYGRGERGW	14	1661.87	4.43237	0.000458	30	8.09559	0.018494	57.8256	0.1321
	State1	4	18	ITRGALAYGRGERGW	14	1661.87	4.4282	0.002049	100	7.77944	0.047379	55.5674	0.338421
	State1	4	18	ITRGALAYGRGERGW	14	1661.87	4.43576	0.001853	1000	7.64795	0.106865	54.6282	0.763321
	State1	4	18	ITRGALAYGRGERGW	14	1661.87	4.42674	0.00078	10000	7.71567	0.085534	55.1119	0.610957
	State2	4	18	ITRGALAYGRGERGW	14	1661.87	4.42704	0.001084	0	0	0	0	0
	State2	4	18	ITRGALAYGRGERGW	14	1661.87	4.43027	0.00521	10	8.02846	0.067478	57.3462	0.481986
	State2	4	18	ITRGALAYGRGERGW	14	1661.87	4.427	0.002814	30	8.14023	0.055827	58.1445	0.398764
	State2	4	18	ITRGALAYGRGERGW	14	1661.87	4.43433	0.001126	100	7.87386	0.021385	56.2419	0.15275
	State2	4	18	ITRGALAYGRGERGW	14	1661.87	4.44192	0.001749	1000	7.74695	0.047647	55.3353	0.340336
	State2	4	18	ITRGALAYGRGERGW	14	1661.87	4.41353	0.015958	10000	7.86226	0.061867	56.159	0.441907
	State3	4	18	ITRGALAYGRGERGW	14	1661.87	4.43588	0.000354	0	0	0	0	0
	State3	4	18	ITRGALAYGRGERGW	14	1661.87	4.44434	0.004851	10	8.07916	0.035477	57.7083	0.253407
	State3	4	18	ITRGALAYGRGERGW	14	1661.87	4.38517	0.005891	30	8.04598	0.047637	57.4713	0.340264
	State3	4	18	ITRGALAYGRGERGW	14	1661.87	4.40731	0.004877	100	7.75282	0.063717	55.3773	0.455121
	State3	4	18	ITRGALAYGRGERGW	14	1661.87	4.4359	0.003753	1000	7.78487	0.080644	55.6062	0.576029
	State3	4	18	ITRGALAYGRGERGW	14	1661.87	4.43892	0.003607	10000	7.59858	0.047464	54.2755	0.339029
	State4	4	18	ITRGALAYGRGERGW	14	1661.87	4.43226	0.005386	0	0	0	0	0
	State4	4	18	ITRGALAYGRGERGW	14	1661.87	4.39452	0.006035	10	8.0709	0.036597	57.6493	0.261407
	State4	4	18	ITRGALAYGRGERGW	14	1661.87	4.41281	0.004108	30	8.07192	0.028128	57.6566	0.200914
	State4	4	18	ITRGALAYGRGERGW	14	1661.87	4.42961	0.000645	100	7.80107	0.085402	55.7219	0.610014
	State4	4	18	ITRGALAYGRGERGW	14	1661.87	4.44071	0.004154	1000	7.55652	0.293721	53.9752	2.09801
	State4	4	18	ITRGALAYGRGERGW	14	1661.87	4.43356	0.003592	10000	7.84062	0.05157	56.0044	0.368357
	State1	4	22	ITRGALAYGRGERGWATVG	18	1990.05	4.50237	0.00593	0	0	0	0	0
	State1	4	22	ITRGALAYGRGERGWATVG	18	1990.05	4.49722	0.002804	10	10.8996	0.077164	60.5532	0.428689
	State1	4	22	ITRGALAYGRGERGWATVG	18	1990.05	4.49728	0.000753	30	10.9444	0.030964	60.8022	0.172022
	State1	4	22	ITRGALAYGRGERGWATVG	18	1990.05	4.49627	0.001657	100	10.72	0.03825	59.5558	0.2125
	State1	4	22	ITRGALAYGRGERGWATVG	18	1990.05	4.50345	0.000879	1000	10.9944	0.108445	61.08	0.602472
	State1	4	22	ITRGALAYGRGERGWATVG	18	1990.05	4.49784	0.000615	10000	10.9681	0.045137	60.9341	0.250761
	State2	4	22	ITRGALAYGRGERGWATVG	18	1990.05	4.48921	0.001271	0	0	0	0	0
	State2	4	22	ITRGALAYGRGERGWATVG	18	1990.05	4.49717	0.005417	10	10.8115	0.040406	60.0638	0.224478
	State2	4	22	ITRGALAYGRGERGWATVG	18	1990.05	4.49284	0.002102	30	10.9465	0.076454	60.8141	0.424744
	State2	4	22	ITRGALAYGRGERGWATVG	18	1990.05	4.50281	0.000702	100	10.7545	0.055083	59.7471	0.306017
	State2	4	22	ITRGALAYGRGERGWATVG	18	1990.05	4.51194	0.003016	1000	10.9557	0.055568	60.8652	0.308711
	State2	4	22	ITRGALAYGRGERGWATVG	18	1990.05	4.48137	0.011951	10000	11.1045	0.033323	61.6917	0.185128
	State3	4	22	ITRGALAYGRGERGWATVG	18	1990.05	4.50311	0.001294	0	0	0	0	0
	State3	4	22	ITRGALAYGRGERGWATVG	18	1990.05	4.51477	0.004275	10	10.7292	0.043304	59.6068	0.240578
	State3	4	22	ITRGALAYGRGERGWATVG	18	1990.05	4.46029	0.00527	30	10.8243	0.058121	60.1351	0.322894
	State3	4	22	ITRGALAYGRGERGWATVG	18	1990.05	4.48155	0.005968	100	10.6367	0.127113	59.0927	0.706183
	State3	4	22	ITRGALAYGRGERGWATVG	18	1990.05	4.50638	0.003558	1000	10.9764	0.052905	60.9797	0.293917
	State3	4	22	ITRGALAYGRGERGWATVG	18	1990.05	4.50702	0.004512	10000	10.7777	0.068197	59.8763	0.378872
	State4	4	22	ITRGALAYGRGERGWATVG	18	1990.05	4.49783	0.004884	0	0	0	0	0
	State4	4	22	ITRGALAYGRGERGWATVG	18	1990.05	4.46866	0.006111	10	10.803	0.048395	60.0169	0.268861
	State4	4	22	ITRGALAYGRGERGWATVG	18	1990.05	4.48351	0.004253	30	10.9191	0.070007	60.6618	0.388928
	State4	4	22	ITRGALAYGRGERGWATVG	18	1990.05	4.49968	0.0009	100	10.7603	0.145348	59.7793	0.807489
	State4	4	22	ITRGALAYGRGERGWATVG	18	1990.05	4.50833	0.003251	1000	10.8763	0.094733	60.4241	0.526294
	State4	4	22	ITRGALAYGRGERGWATVG	18	1990.05	4.49664	0.003724	10000	10.9931	0.076555	61.0726	0.425306
	State1	4	26	ITRGALAYGRGERGWATVGRIIC	22	2475.33	4.88652	0.009379	0	0	0	0	0
	State1	4	26	ITRGALAYGRGERGWATVGRIIC	22	2475.33	4.8814	0.004785	10	10.6818	0.021138	48.5537	0.0960818
	State1	4	26	ITRGALAYGRGERGWATVGRIIC	22	2475.33	4.89442	0.00043	30	10.694	0.068748	48.6091	0.312491
	State1	4	26	ITRGALAYGRGERGWATVGRIIC	22	2475.33	4.88691	0.00211	100	10.5755	0.053254	48.0705	0.242064
	State1	4	26	ITRGALAYGRGERGWATVGRIIC	22	2475.33	4.88846	0.004186	1000	10.9956	0.18685	49.9799	0.849318
	State1	4	26	ITRGALAYGRGERGWATVGRIIC	22	2475.33	4.87916	0.001049	10000	11.5109	0.039371	52.3222	0.178959
	State2	4	26	ITRGALAYGRGERGWATVGRIIC	22	2475.33	4.88597	0.001746	0	0	0	0	0
	State2	4	26	ITRGALAYGRGERGWATVGRIIC	22	2475.33	4.88813	0.005518	10	10.6448	0.031734	48.3855	0.144245
	State2	4	26	ITRGALAYGRGERGWATVGRIIC	22	2475.33	4.88724	0.001594	30	10.7025	0.094253	48.6476	0.428423
	State2	4	26	ITRGALAYGRGERGWATVGRIIC	22	2475.33	4.89415	0.002442	100	10.6274	0.02975	48.3064	0.135227
	State2	4	26	ITRGALAYGRGERGWATVGRIIC	22	2475.33	4.89571	0.00307	1000	10.9287	0.089512	49.6761	0.406873
	State2	4	26	ITRGALAYGRGERGWATVGRIIC	22	2475.33	4.87179	0.013382	10000	11.4677	0.175265	52.1257	0.796659
	State3	4	26	ITRGALAYGRGERGWATVGRIIC	22	2475.33	4.90796	0.002272	0	0	0	0	0
	State3	4	26	ITRGALAYGRGERGWATVGRIIC	22	2475.33	4.90841	0.003518	10	10.6364	0.093288	48.3473	0.424036
	State3	4	26	ITRGALAYGRGERGWATVGRIIC	22	2475.33	4.87375	0.005355	30	10.7833	0.049527	49.0151	0.225123
	State3	4	26	ITRGALAYGRGERGWATVGRIIC	22	2475.33	4.88244	0.003206	100	10.6701	0.06165	48.5004	0.280227
	State3	4	26	ITRGALAYGRGERGWATVGRIIC	22	2475.33	4.90277	0.002712	1000	11.1485	0.079448	50.6752	0.361127
	State3	4	26	ITRGALAYGRGERGWATVGRIIC	22	2475.33	4.90275	0.005711	10000	11.371	0.065787	51.6863	0.299032
	State4	4	26	ITRGALAYGRGERGWATVGRIIC	22	2475.33	4.90224	0.004551	0	0	0	0	0
	State4	4	26	ITRGALAYGRGERGWATVGRIIC	22	2475.33	4.87677	0.006024	10	10.7171	0.048165	48.7141	0.218932
	State4	4	26	ITRGALAYGRGERGWATVGRIIC	22	2475.33	4.89159	0.004426	30	10.8153	0.091449	49.1603	0.415677
	State4	4	26	ITRGALAYGRGERGWATVGRIIC	22	2475.33	4.89685	0.001568	100	10.7753	0.111161	48.9786	0.505277
	State4	4	26	ITRGALAYGRGERGWATVGRIIC	22	2475.33	4.90487	0.002775	1000	11.2424	0.07161	51.1016	0.3255
	State4	4	26	ITRGALAYGRGERGWATVGRIIC	22	2475.33	4.89708	0.004173	10000	11.5992	0.126877	52.7236	0.576714
	State1	10	26	AYGRGERGWATVGRIIC	16	1863.95	4.91509	0.008671	0	0	0	0	0
	State1	10	26	AYGRGERGWATVGRIIC	16	1863.95	4.90913	0.005374	10	6.40375	0.040163	40.0234	0.251019
	State1	10	26	AYGRGERGWATVGRIIC	16	1863.95	4.91981	0.000702	30	6.40028	0.108671	40.0017	0.679194
	State1	10	26	AYGRGERGWATVGRIIC	16	1863.95	4.91371	0.003372	100	6.31661	0.109045	39.4788	0.681531
	State1	10	26	AYGRGERGWATVGRIIC	16	1863.95	4.92013	0.000487	1000	6.77262	0.108396	42.3289	0.677475
	State1	10	26	AYGRGERGWATVGRIIC	16	1863.95	4.9107	0.001675	10000	7.39212	0.039753	46.2008	0.248456
	State2	10	26	AYGRGERGWATVGRIIC	16	1863.95	4.91487	0.000957	0	0	0	0	0
	State2	10	26	AYGRGERGWATVGRIIC	16	1863.95	4.91556	0.005524	10	6.28463	0.102326	39.279	0.639537
	State2	10	26	AYGRGERGWATVGRIIC	16	1863.95	4.91364	0.000504	30	6.32693	0.104072	39.5433	0.65045
	State2	10	26	AYGRGERGWATVGRIIC	16	1863.95	4.92195	0.001505	100	6.35595	0.134026	39.7247	0.837663
	State2	10	26	AYGRGERGWATVGRIIC	16	1863.95	4.92735	0.001162	1000	6.61854	0.17833	41.3659	1.11456
	State2	10	26	AYGRGERGWATVGRIIC	16	1863.95	4.90096	0.014467	10000	7.17227	0.15055	44.8267	0.940937
	State3	10	26	AYGRGERGWATVGRIIC	16	1863.95	4.9379	0.002229	0	0	0	0	0
	State3	10	26	AYGRGERGWATVGRIIC	16	1863.95	4.92842	0.000671	10	6.37507	0.068755	39.8442	0.429719
	State3	10	26	AYGRGERGWATVGRIIC	16	1863.95	4.89511	0.006233	30	6.39835	0.098402	39.9897	0.615013
	State3	10	26	AYGRGERGWATVGRIIC	16	1863.95	4.90856	0.003275	100	6.3942	0.166136	39.9637	1.03835
	State3	10	26	AYGRGERGWATVGRIIC	16	1863.95	4.92916	0.003566	1000	6.85348	0.072686	42.8343	0.454288
	State3	10	26	AYGRGERGWATVGRIIC	16	1863.95	4.92987	0.005502	10000	7.17893	0.094324	44.8683	0.589525
	State4	10	26	AYGRGERGWATVGRIIC	16	1863.95	4.9256	0.005002	0	0	0	0	0
	State4	10	26	AYGRGERGWATVGRIIC	16	1863.95	4.90484	0.004865	10	6.37044	0.06582	39.8152	0.411375
	State4	10	26	AYGRGERGWATVGRIIC	16	1863.95	4.9199	0.005	30	6.43918	0.091732	40.2449	0.573325
	State4	10	26	AYGRGERGWATVGRIIC	16	1863.95	4.92218	0.001576	100	6.50808	0.151853	40.6755	0.949081
	State4	10	26	AYGRGERGWATVGRIIC	16	1863.95	4.93243	0.001737	1000	6.89848	0.092164	43.1155	0.576025
	State4	10	26	AYGRGERGWATVGRIIC	16	1863.95	4.92303	0.00405	10000	7.34323	0.122799	45.8952	0.767494
	State1	11	22	YGRGERGWATVG	11	1307.64	4.44927	0.007835	0	0	0	0	0
	State1	11	22	YGRGERGWATVG	11	1307.64	4.44032	0.002597	10	5.27262	0.225153	47.9329	2.04685
	State1	11	22	YGRGERGWATVG	11	1307.64	4.44436	0.000501	30	5.3149	0.210441	48.3173	1.9131
	State1	11	22	YGRGERGWATVG	11	1307.64	4.43921	0.001062	100	5.43496	0.063187	49.4087	0.574427
	State1	11	22	YGRGERGWATVG	11	1307.64	4.44683	0.002879	1000	5.75911	0.075099	52.3556	0.682718
	State1	11	22	YGRGERGWATVG	11	1307.64	4.43673	0.001199	10000	5.87056	0.053559	53.3688	0.4869
	State2	11	22	YGRGERGWATVG	11	1307.64	4.442	0.003483	0	0	0	0	0
	State2	11	22	YGRGERGWATVG	11	1307.64	4.44125	0.005037	10	5.03813	0.133058	45.8012	1.20962
	State2	11	22	YGRGERGWATVG	11	1307.64	4.43691	0.003502	30	5.27925	0.224499	47.9932	2.0409
	State2	11	22	YGRGERGWATVG	11	1307.64	4.44415	0.001182	100	5.35534	0.082692	48.6849	0.751745
	State2	11	22	YGRGERGWATVG	11	1307.64	4.45217	0.002817	1000	5.73459	0.103942	52.1327	0.944927
	State2	11	22	YGRGERGWATVG	11	1307.64	4.42415	0.015409	10000	5.83862	0.060765	53.0784	0.552409
	State3	11	22	YGRGERGWATVG	11	1307.64	4.45062	0.001396	0	0	0	0	0
	State3	11	22	YGRGERGWATVG	11	1307.64	4.46117	0.004715	10	5.34013	0.170943	48.5466	1.55403
	State3	11	22	YGRGERGWATVG	11	1307.64	4.40191	0.006241	30	5.31846	0.120736	48.3496	1.0976
	State3	11	22	YGRGERGWATVG	11	1307.64	4.42401	0.004141	100	5.48128	0.078941	49.8298	0.717645
	State3	11	22	YGRGERGWATVG	11	1307.64	4.45279	0.004159	1000	5.80977	0.089813	52.8161	0.816482
	State3	11	22	YGRGERGWATVG	11	1307.64	4.45714	0.004807	10000	5.81276	0.033267	52.8433	0.302427
	State4	11	22	YGRGERGWATVG	11	1307.64	4.44822	0.005085	0	0	0	0	0
	State4	11	22	YGRGERGWATVG	11	1307.64	4.41174	0.006692	10	5.28955	0.088072	48.0868	0.800655
	State4	11	22	YGRGERGWATVG	11	1307.64	4.43019	0.004207	30	5.46694	0.055943	49.6994	0.508573
	State4	11	22	YGRGERGWATVG	11	1307.64	4.44622	0.001593	100	5.63734	0.088833	51.2486	0.807573
	State4	11	22	YGRGERGWATVG	11	1307.64	4.4571	0.004843	1000	5.88073	0.037543	53.4612	0.3413
	State4	11	22	YGRGERGWATVG	11	1307.64	4.44782	0.003551	10000	5.88247	0.059062	53.477	0.536927
	State1	11	26	YGRGERGWATVGRIIC	15	1792.91	4.90968	0.007917	0	0	0	0	0
	State1	11	26	YGRGERGWATVGRIIC	15	1792.91	4.90283	0.005771	10	5.67477	0.119623	37.8318	0.797487
	State1	11	26	YGRGERGWATVGRIIC	15	1792.91	4.9145	0.000792	30	5.68262	0.085102	37.8841	0.567347
	State1	11	26	YGRGERGWATVGRIIC	15	1792.91	4.90766	0.002309	100	5.6875	0.093556	37.9167	0.623707
	State1	11	26	YGRGERGWATVGRIIC	15	1792.91	4.91147	0.001048	1000	6.18104	0.098423	41.2069	0.656153
	State1	11	26	YGRGERGWATVGRIIC	15	1792.91	4.90519	0.000598	10000	6.65921	0.074759	44.3948	0.498393
	State2	11	26	YGRGERGWATVGRIIC	15	1792.91	4.90922	0.000791	0	0	0	0	0
	State2	11	26	YGRGERGWATVGRIIC	15	1792.91	4.90938	0.006162	10	5.56379	0.089305	37.0919	0.595367
	State2	11	26	YGRGERGWATVGRIIC	15	1792.91	4.90852	0.0017	30	5.70313	0.099346	38.0208	0.662307
	State2	11	26	YGRGERGWATVGRIIC	15	1792.91	4.91601	0.001529	100	5.7095	0.081728	38.0633	0.544853
	State2	11	26	YGRGERGWATVGRIIC	15	1792.91	4.91871	0.000429	1000	5.98825	0.209188	39.9216	1.39459
	State2	11	26	YGRGERGWATVGRIIC	15	1792.91	4.89807	0.014616	10000	6.54036	0.148065	43.6024	0.9871
	State3	11	26	YGRGERGWATVGRIIC	15	1792.91	4.92298	0.001466	0	0	0	0	0
	State3	11	26	YGRGERGWATVGRIIC	15	1792.91	4.92211	0.004336	10	5.66062	0.12215	37.7375	0.814333
	State3	11	26	YGRGERGWATVGRIIC	15	1792.91	4.88933	0.004165	30	5.72926	0.093683	38.1951	0.624553
	State3	11	26	YGRGERGWATVGRIIC	15	1792.91	4.89936	0.002128	100	5.79241	0.070408	38.6161	0.469387
	State3	11	26	YGRGERGWATVGRIIC	15	1792.91	4.91984	0.004866	1000	6.25245	0.077519	41.683	0.516793
	State3	11	26	YGRGERGWATVGRIIC	15	1792.91	4.92428	0.004856	10000	6.62003	0.115939	44.1336	0.772927
	State4	11	26	YGRGERGWATVGRIIC	15	1792.91	4.91917	0.005878	0	0	0	0	0
	State4	11	26	YGRGERGWATVGRIIC	15	1792.91	4.89298	0.005631	10	5.68351	0.079356	37.8901	0.52904
	State4	11	26	YGRGERGWATVGRIIC	15	1792.91	4.90687	0.004934	30	5.81933	0.049465	38.7956	0.329767
	State4	11	26	YGRGERGWATVGRIIC	15	1792.91	4.91494	0.002815	100	5.86042	0.12285	39.0695	0.819
	State4	11	26	YGRGERGWATVGRIIC	15	1792.91	4.92279	0.006749	1000	6.26153	0.129947	41.7435	0.866313
	State4	11	26	YGRGERGWATVGRIIC	15	1792.91	4.9158	0.005076	10000	6.85583	0.113272	45.7055	0.755147
	State1	18	22	WATVG	4	532.264	4.82172	0.008436	0	0	0	0	0
	State1	18	22	WATVG	4	532.264	4.81799	0.004178	10	1.7714	0.053042	44.2851	1.32605
	State1	18	22	WATVG	4	532.264	4.82641	0.000227	30	1.83792	0.040006	45.9481	1.00015
	State1	18	22	WATVG	4	532.264	4.82089	0.002042	100	1.93896	0.035895	48.4741	0.897375
	State1	18	22	WATVG	4	532.264	4.82762	0.001086	1000	2.20901	0.064688	55.2254	1.6172
	State1	18	22	WATVG	4	532.264	4.81848	0.000938	10000	2.21554	0.04114	55.3886	1.0285
	State2	18	22	WATVG	4	532.264	4.81622	0.001128	0	0	0	0	0
	State2	18	22	WATVG	4	532.264	4.82233	0.005263	10	1.71801	0.041018	42.9503	1.02545
	State2	18	22	WATVG	4	532.264	4.82122	0.002785	30	1.78376	0.052368	44.5939	1.3092
	State2	18	22	WATVG	4	532.264	4.82873	0.001085	100	1.90042	0.053649	47.5104	1.34123
	State2	18	22	WATVG	4	532.264	4.83354	0.001246	1000	2.18513	0.104163	54.6283	2.60407
	State2	18	22	WATVG	4	532.264	4.8083	0.016251	10000	2.21529	0.063581	55.3821	1.58953
	State3	18	22	WATVG	4	532.264	4.83904	0.000616	0	0	0	0	0
	State3	18	22	WATVG	4	532.264	4.84743	0.004652	10	1.7623	0.050215	44.0575	1.25538
	State3	18	22	WATVG	4	532.264	4.79925	0.006815	30	1.83685	0.059573	45.9213	1.48933
	State3	18	22	WATVG	4	532.264	4.81538	0.004236	100	1.98608	0.038502	49.6519	0.96255
	State3	18	22	WATVG	4	532.264	4.8378	0.003489	1000	2.22931	0.080631	55.7328	2.01577
	State3	18	22	WATVG	4	532.264	4.83936	0.004	10000	2.29519	0.020705	57.3797	0.517625
	State4	18	22	WATVG	4	532.264	4.8332	0.005413	0	0	0	0	0
	State4	18	22	WATVG	4	532.264	4.80481	0.006367	10	1.80392	0.053801	45.0981	1.34503
	State4	18	22	WATVG	4	532.264	4.82138	0.003873	30	1.89103	0.066091	47.2758	1.65227
	State4	18	22	WATVG	4	532.264	4.83339	0.001071	100	2.06177	0.107238	51.5443	2.68095
	State4	18	22	WATVG	4	532.264	4.84134	0.003254	1000	2.29412	0.072837	57.3531	1.82092
	State4	18	22	WATVG	4	532.264	4.83044	0.003483	10000	2.24358	0.084485	56.0895	2.11213
	State1	18	26	WATVGRIIC	8	1017.54	5.22117	0.006037	0	0	0	0	0
	State1	18	26	WATVGRIIC	8	1017.54	5.22038	0.003445	10	1.833	0.008123	22.9125	0.101538
	State1	18	26	WATVGRIIC	8	1017.54	5.22553	0.000919	30	1.91291	0.022236	23.9113	0.27795
	State1	18	26	WATVGRIIC	8	1017.54	5.22432	0.001707	100	2.05605	0.016339	25.7007	0.204237
	State1	18	26	WATVGRIIC	8	1017.54	5.22988	0.00087	1000	2.47172	0.02647	30.8965	0.330875
	State1	18	26	WATVGRIIC	8	1017.54	5.22091	0.001936	10000	2.94444	0.030813	36.8056	0.385163
	State2	18	26	WATVGRIIC	8	1017.54	5.21932	0.001474	0	0	0	0	0
	State2	18	26	WATVGRIIC	8	1017.54	5.22324	0.004551	10	1.79601	0.019347	22.4502	0.241837
	State2	18	26	WATVGRIIC	8	1017.54	5.22053	0.001438	30	1.88479	0.027967	23.5599	0.349587
	State2	18	26	WATVGRIIC	8	1017.54	5.23104	0.002024	100	2.00379	0.023405	25.0473	0.292563
	State2	18	26	WATVGRIIC	8	1017.54	5.23655	0.000972	1000	2.42289	0.055761	30.2861	0.697012
	State2	18	26	WATVGRIIC	8	1017.54	5.21181	0.014512	10000	2.8119	0.018083	35.1488	0.226037
	State3	18	26	WATVGRIIC	8	1017.54	5.23374	0.000553	0	0	0	0	0
	State3	18	26	WATVGRIIC	8	1017.54	5.23438	0.004265	10	1.80329	0.024765	22.5411	0.309562
	State3	18	26	WATVGRIIC	8	1017.54	5.21059	0.004365	30	1.89119	0.030401	23.6398	0.380013
	State3	18	26	WATVGRIIC	8	1017.54	5.21795	0.001647	100	2.07375	0.033329	25.9219	0.416612
	State3	18	26	WATVGRIIC	8	1017.54	5.23063	0.002514	1000	2.49052	0.043824	31.1315	0.5478
	State3	18	26	WATVGRIIC	8	1017.54	5.23209	0.003917	10000	2.94196	0.035022	36.7745	0.437775
	State4	18	26	WATVGRIIC	8	1017.54	5.22576	0.005139	0	0	0	0	0
	State4	18	26	WATVGRIIC	8	1017.54	5.21329	0.006694	10	1.86155	0.0045	23.2694	0.05625
	State4	18	26	WATVGRIIC	8	1017.54	5.22176	0.003779	30	1.99282	0.029747	24.9103	0.371837
	State4	18	26	WATVGRIIC	8	1017.54	5.22685	0.001212	100	2.20463	0.02495	27.5579	0.311875
	State4	18	26	WATVGRIIC	8	1017.54	5.23427	0.003008	1000	2.59903	0.033135	32.4878	0.414187
	State4	18	26	WATVGRIIC	8	1017.54	5.22522	0.003065	10000	3.0624	0.039018	38.28	0.487725
	State1	19	26	ATVGRIIC	7	831.463	4.65456	0.008472	0	0	0	0	0
	State1	19	26	ATVGRIIC	7	831.463	4.64219	0.004086	10	1.11561	0.138188	15.9373	1.97411
	State1	19	26	ATVGRIIC	7	831.463	4.64649	0.000211	30	1.17932	0.138198	16.8475	1.97426
	State1	19	26	ATVGRIIC	7	831.463	4.64349	0.001095	100	1.31151	0.138099	18.7359	1.97284
	State1	19	26	ATVGRIIC	7	831.463	4.64879	0.000483	1000	1.718	0.141455	24.5429	2.02079
	State1	19	26	ATVGRIIC	7	831.463	4.64145	0.001069	10000	2.15094	0.139186	30.7278	1.98837
	State2	19	26	ATVGRIIC	7	831.463	4.65108	0.002678	0	0	0	0	0
	State2	19	26	ATVGRIIC	7	831.463	4.64549	0.00397	10	1.18533	0.019445	16.9333	0.277786
	State2	19	26	ATVGRIIC	7	831.463	4.64075	0.002628	30	1.24493	0.025624	17.7847	0.366057
	State2	19	26	ATVGRIIC	7	831.463	4.64945	0.001743	100	1.42277	0.008471	20.3253	0.121014
	State2	19	26	ATVGRIIC	7	831.463	4.65662	0.006567	1000	1.77578	0.045258	25.3683	0.646543
	State2	19	26	ATVGRIIC	7	831.463	4.63251	0.011805	10000	2.15686	0.007374	30.8123	0.105343
	State3	19	26	ATVGRIIC	7	831.463	4.65655	0.001322	0	0	0	0	0
	State3	19	26	ATVGRIIC	7	831.463	4.66032	0.0075	10	1.06181	0.022947	15.1687	0.327814
	State3	19	26	ATVGRIIC	7	831.463	4.60787	0.005448	30	1.16213	0.004173	16.6019	0.0596143
	State3	19	26	ATVGRIIC	7	831.463	4.62728	0.004131	100	1.34789	0.009866	19.2556	0.140943
	State3	19	26	ATVGRIIC	7	831.463	4.64641	0.003453	1000	1.75197	0.02371	25.0282	0.338714
	State3	19	26	ATVGRIIC	7	831.463	4.64922	0.002271	10000	2.1576	0.01798	30.8228	0.256857
	State4	19	26	ATVGRIIC	7	831.463	4.64968	0.004698	0	0	0	0	0
	State4	19	26	ATVGRIIC	7	831.463	4.61506	0.00619	10	1.09511	0.028133	15.6445	0.4019
	State4	19	26	ATVGRIIC	7	831.463	4.62699	0.00317	30	1.23712	0.025991	17.6731	0.3713
	State4	19	26	ATVGRIIC	7	831.463	4.64049	0.001785	100	1.46118	0.038729	20.874	0.553271
	State4	19	26	ATVGRIIC	7	831.463	4.65065	0.003654	1000	1.83984	0.032905	26.2835	0.470071
	State4	19	26	ATVGRIIC	7	831.463	4.64095	0.002821	10000	2.27718	0.024047	32.5312	0.343529
	State1	27	39	ISNQKGGVGKTTT	12	1289.69	3.36376	0.010927	0	0	0	0	0
	State1	27	39	ISNQKGGVGKTTT	12	1289.69	3.34548	0.007798	10	0.55283	0.048279	4.60692	0.402325
	State1	27	39	ISNQKGGVGKTTT	12	1289.69	3.34165	0.003023	30	0.553677	0.025728	4.61397	0.2144
	State1	27	39	ISNQKGGVGKTTT	12	1289.69	3.32475	0.000568	100	0.602486	0.003705	5.02072	0.030875
	State1	27	39	ISNQKGGVGKTTT	12	1289.69	3.34897	0.001242	1000	0.853238	0.012986	7.11032	0.108217
	State1	27	39	ISNQKGGVGKTTT	12	1289.69	3.32284	0.001011	10000	3.41528	0.0745	28.4607	0.620833
	State2	27	39	ISNQKGGVGKTTT	12	1289.69	3.34806	0.006988	0	0	0	0	0
	State2	27	39	ISNQKGGVGKTTT	12	1289.69	3.34526	0.007113	10	0.529961	0.012616	4.41634	0.105133
	State2	27	39	ISNQKGGVGKTTT	12	1289.69	3.32502	0.005829	30	0.52161	0.051157	4.34675	0.426308
	State2	27	39	ISNQKGGVGKTTT	12	1289.69	3.34074	0.006155	100	0.48454	0.016566	4.03783	0.13805
	State2	27	39	ISNQKGGVGKTTT	12	1289.69	3.34938	0.01068	1000	0.607474	0.016032	5.06228	0.1336
	State2	27	39	ISNQKGGVGKTTT	12	1289.69	3.32191	0.012629	10000	1.52527	0.027069	12.7106	0.225575
	State3	27	39	ISNQKGGVGKTTT	12	1289.69	3.35835	0.006636	0	0	0	0	0
	State3	27	39	ISNQKGGVGKTTT	12	1289.69	3.39435	0.016429	10	1.0886	0.027508	9.07167	0.229233
	State3	27	39	ISNQKGGVGKTTT	12	1289.69	3.25396	0.011343	30	1.34437	0.021702	11.2031	0.18085
	State3	27	39	ISNQKGGVGKTTT	12	1289.69	3.29493	0.009015	100	1.47948	0.028165	12.329	0.234708
	State3	27	39	ISNQKGGVGKTTT	12	1289.69	3.36316	0.008605	1000	2.17599	0.069627	18.1333	0.580225
	State3	27	39	ISNQKGGVGKTTT	12	1289.69	3.36246	0.002681	10000	5.29746	0.033746	44.1455	0.281217
	State4	27	39	ISNQKGGVGKTTT	12	1289.69	3.35951	0.0046	0	0	0	0	0
	State4	27	39	ISNQKGGVGKTTT	12	1289.69	3.26453	0.015679	10	3.41249	0.038654	28.4374	0.322117
	State4	27	39	ISNQKGGVGKTTT	12	1289.69	3.30051	0.002272	30	4.28692	0.033375	35.7243	0.278125
	State4	27	39	ISNQKGGVGKTTT	12	1289.69	3.35658	0.003173	100	5.2	0.107276	43.3333	0.893967
	State4	27	39	ISNQKGGVGKTTT	12	1289.69	3.37708	0.011301	1000	5.84258	0.065168	48.6881	0.543067
	State4	27	39	ISNQKGGVGKTTT	12	1289.69	3.35846	0.002403	10000	5.92543	0.073605	49.3786	0.613375
	State1	27	40	ISNQKGGVGKTTTA	13	1360.73	3.36552	0.009056	0	0	0	0	0
	State1	27	40	ISNQKGGVGKTTTA	13	1360.73	3.34588	0.00752	10	0.653432	0.027718	5.0264	0.213215
	State1	27	40	ISNQKGGVGKTTTA	13	1360.73	3.34289	0.002795	30	0.622484	0.016246	4.78834	0.124969
	State1	27	40	ISNQKGGVGKTTTA	13	1360.73	3.32585	0.000717	100	0.642338	0.014745	4.94106	0.113423
	State1	27	40	ISNQKGGVGKTTTA	13	1360.73	3.34917	0.001026	1000	0.9247	0.030155	7.11308	0.231962
	State1	27	40	ISNQKGGVGKTTTA	13	1360.73	3.3237	0.00041	10000	3.72683	0.085091	28.668	0.654546
	State2	27	40	ISNQKGGVGKTTTA	13	1360.73	3.34762	0.007391	0	0	0	0	0
	State2	27	40	ISNQKGGVGKTTTA	13	1360.73	3.3467	0.006828	10	0.521961	0.02752	4.01508	0.211692
	State2	27	40	ISNQKGGVGKTTTA	13	1360.73	3.32675	0.007587	30	0.520431	0.023851	4.00332	0.183469
	State2	27	40	ISNQKGGVGKTTTA	13	1360.73	3.34195	0.006326	100	0.521021	0.046244	4.00785	0.355723
	State2	27	40	ISNQKGGVGKTTTA	13	1360.73	3.34987	0.011066	1000	0.68382	0.035119	5.26015	0.270146
	State2	27	40	ISNQKGGVGKTTTA	13	1360.73	3.32307	0.011905	10000	1.69945	0.034048	13.0727	0.261908
	State3	27	40	ISNQKGGVGKTTTA	13	1360.73	3.35552	0.013547	0	0	0	0	0
	State3	27	40	ISNQKGGVGKTTTA	13	1360.73	3.38657	0.017448	10	1.19264	0.055847	9.17417	0.429592
	State3	27	40	ISNQKGGVGKTTTA	13	1360.73	3.25545	0.011188	30	1.42492	0.058059	10.961	0.446608
	State3	27	40	ISNQKGGVGKTTTA	13	1360.73	3.28697	0.011773	100	1.57385	0.063125	12.1065	0.485577
	State3	27	40	ISNQKGGVGKTTTA	13	1360.73	3.35045	0.010431	1000	2.33693	0.121671	17.9764	0.935931
	State3	27	40	ISNQKGGVGKTTTA	13	1360.73	3.35006	0.005411	10000	5.92293	0.076197	45.561	0.586131
	State4	27	40	ISNQKGGVGKTTTA	13	1360.73	3.35797	0.00387	0	0	0	0	0
	State4	27	40	ISNQKGGVGKTTTA	13	1360.73	3.25786	0.019232	10	3.57133	0.04024	27.4718	0.309538
	State4	27	40	ISNQKGGVGKTTTA	13	1360.73	3.29877	0.002666	30	4.51365	0.058535	34.7204	0.450269
	State4	27	40	ISNQKGGVGKTTTA	13	1360.73	3.35171	0.010746	100	5.52732	0.123094	42.5178	0.946877
	State4	27	40	ISNQKGGVGKTTTA	13	1360.73	3.37017	0.014869	1000	6.49144	0.079811	49.9342	0.613931
	State4	27	40	ISNQKGGVGKTTTA	13	1360.73	3.34855	0.00547	10000	6.78831	0.064476	52.2178	0.495969
	State1	27	43	ISNQKGGVGKTTTAINL	16	1700.94	4.40872	0.008127	0	0	0	0	0
	State1	27	43	ISNQKGGVGKTTTAINL	16	1700.94	4.40017	0.004669	10	0.755418	0.027191	4.72136	0.169944
	State1	27	43	ISNQKGGVGKTTTAINL	16	1700.94	4.40591	0.000665	30	0.726672	0.02206	4.5417	0.137875
	State1	27	43	ISNQKGGVGKTTTAINL	16	1700.94	4.39912	0.00328	100	0.749213	0.018201	4.68258	0.113756
	State1	27	43	ISNQKGGVGKTTTAINL	16	1700.94	4.40794	0.001634	1000	1.03249	0.015262	6.45305	0.0953875
	State1	27	43	ISNQKGGVGKTTTAINL	16	1700.94	4.39631	0.000467	10000	3.79021	0.091602	23.6888	0.572512
	State2	27	43	ISNQKGGVGKTTTAINL	16	1700.94	4.40152	0.000766	0	0	0	0	0
	State2	27	43	ISNQKGGVGKTTTAINL	16	1700.94	4.40156	0.004899	10	0.604565	0.034233	3.77853	0.213956
	State2	27	43	ISNQKGGVGKTTTAINL	16	1700.94	4.39858	0.003965	30	0.566255	0.060623	3.53909	0.378894
	State2	27	43	ISNQKGGVGKTTTAINL	16	1700.94	4.407	0.000901	100	0.604791	0.027646	3.77994	0.172788
	State2	27	43	ISNQKGGVGKTTTAINL	16	1700.94	4.41362	0.002267	1000	0.72002	0.055376	4.50012	0.3461
	State2	27	43	ISNQKGGVGKTTTAINL	16	1700.94	4.3854	0.014504	10000	1.83508	0.044605	11.4692	0.278781
	State3	27	43	ISNQKGGVGKTTTAINL	16	1700.94	4.4116	0.002643	0	0	0	0	0
	State3	27	43	ISNQKGGVGKTTTAINL	16	1700.94	4.41988	0.005323	10	1.24459	0.034176	7.77866	0.2136
	State3	27	43	ISNQKGGVGKTTTAINL	16	1700.94	4.35794	0.00681	30	1.5128	0.033672	9.45501	0.21045
	State3	27	43	ISNQKGGVGKTTTAINL	16	1700.94	4.38026	0.004966	100	1.78246	0.09214	11.1404	0.575875
	State3	27	43	ISNQKGGVGKTTTAINL	16	1700.94	4.40934	0.004632	1000	2.59503	0.062198	16.219	0.388738
	State3	27	43	ISNQKGGVGKTTTAINL	16	1700.94	4.4115	0.00423	10000	5.82464	0.076309	36.404	0.476931
	State4	27	43	ISNQKGGVGKTTTAINL	16	1700.94	4.41151	0.006143	0	0	0	0	0
	State4	27	43	ISNQKGGVGKTTTAINL	16	1700.94	4.36634	0.006321	10	3.43936	0.045107	21.496	0.281919
	State4	27	43	ISNQKGGVGKTTTAINL	16	1700.94	4.38551	0.004214	30	4.2911	0.043631	26.8194	0.272694
	State4	27	43	ISNQKGGVGKTTTAINL	16	1700.94	4.40161	0.001719	100	5.36416	0.104697	33.526	0.654356
	State4	27	43	ISNQKGGVGKTTTAINL	16	1700.94	4.41314	0.004206	1000	6.61545	0.078734	41.3465	0.492088
	State4	27	43	ISNQKGGVGKTTTAINL	16	1700.94	4.40035	0.003315	10000	7.88546	0.116357	49.2841	0.727231
	State1	28	39	SNQKGGVGKTTT	11	1176.61	3.36476	0.009221	0	0	0	0	0
	State1	28	39	SNQKGGVGKTTT	11	1176.61	3.34599	0.008272	10	0.531852	0.037104	4.83502	0.337309
	State1	28	39	SNQKGGVGKTTT	11	1176.61	3.34876	0.001162	30	0.535955	0.023119	4.87232	0.210173
	State1	28	39	SNQKGGVGKTTT	11	1176.61	3.32495	0.000244	100	0.541563	0.034323	4.9233	0.312027
	State1	28	39	SNQKGGVGKTTT	11	1176.61	3.354	0.002569	1000	0.768191	0.032708	6.98355	0.297345
	State1	28	39	SNQKGGVGKTTT	11	1176.61	3.32549	0.00089	10000	3.17024	0.033373	28.8204	0.303391
	State2	28	39	SNQKGGVGKTTT	11	1176.61	3.3496	0.00771	0	0	0	0	0
	State2	28	39	SNQKGGVGKTTT	11	1176.61	3.34949	0.006279	10	0.475292	0.034322	4.32084	0.312018
	State2	28	39	SNQKGGVGKTTT	11	1176.61	3.33019	0.007588	30	0.471901	0.029486	4.29001	0.268055
	State2	28	39	SNQKGGVGKTTT	11	1176.61	3.34748	0.005401	100	0.478695	0.031854	4.35177	0.289582
	State2	28	39	SNQKGGVGKTTT	11	1176.61	3.35131	0.008624	1000	0.62087	0.029798	5.64427	0.270891
	State2	28	39	SNQKGGVGKTTT	11	1176.61	3.32666	0.017593	10000	1.43985	0.058347	13.0895	0.530427
	State3	28	39	SNQKGGVGKTTT	11	1176.61	3.35983	0.003975	0	0	0	0	0
	State3	28	39	SNQKGGVGKTTT	11	1176.61	3.39825	0.01365	10	0.971493	0.015456	8.83175	0.140509
	State3	28	39	SNQKGGVGKTTT	11	1176.61	3.25392	0.012265	30	1.12546	0.036612	10.2315	0.332836
	State3	28	39	SNQKGGVGKTTT	11	1176.61	3.29862	0.008534	100	1.28429	0.062624	11.6754	0.569309
	State3	28	39	SNQKGGVGKTTT	11	1176.61	3.36831	0.010074	1000	1.91539	0.076408	17.4126	0.694618
	State3	28	39	SNQKGGVGKTTT	11	1176.61	3.36863	0.004374	10000	5.11769	0.056541	46.5245	0.514009
	State4	28	39	SNQKGGVGKTTT	11	1176.61	3.35939	0.003901	0	0	0	0	0
	State4	28	39	SNQKGGVGKTTT	11	1176.61	3.26939	0.015489	10	3.19996	0.047613	29.0905	0.432845
	State4	28	39	SNQKGGVGKTTT	11	1176.61	3.30385	0.002943	30	4.09484	0.054965	37.2258	0.499682
	State4	28	39	SNQKGGVGKTTT	11	1176.61	3.35804	0.00343	100	4.99472	0.081071	45.4065	0.737009
	State4	28	39	SNQKGGVGKTTT	11	1176.61	3.38095	0.00816	1000	5.58851	0.0618	50.8046	0.561818
	State4	28	39	SNQKGGVGKTTT	11	1176.61	3.36331	0.004378	10000	5.7341	0.043055	52.1282	0.391409
	State1	28	40	SNQKGGVGKTTTA	12	1247.65	3.36271	0.00977	0	0	0	0	0
	State1	28	40	SNQKGGVGKTTTA	12	1247.65	3.34016	0.010212	10	0.612154	0.050602	5.10128	0.421683
	State1	28	40	SNQKGGVGKTTTA	12	1247.65	3.34394	0.001365	30	0.598278	0.03344	4.98565	0.278667
	State1	28	40	SNQKGGVGKTTTA	12	1247.65	3.32201	0.001085	100	0.613651	0.031802	5.11376	0.265017
	State1	28	40	SNQKGGVGKTTTA	12	1247.65	3.35037	0.002633	1000	0.863932	0.030297	7.19943	0.252475
	State1	28	40	SNQKGGVGKTTTA	12	1247.65	3.32281	0.00184	10000	3.58746	0.053211	29.8955	0.443425
	State2	28	40	SNQKGGVGKTTTA	12	1247.65	3.34744	0.005741	0	0	0	0	0
	State2	28	40	SNQKGGVGKTTTA	12	1247.65	3.34316	0.009773	10	0.553825	0.036152	4.61521	0.301267
	State2	28	40	SNQKGGVGKTTTA	12	1247.65	3.32469	0.0041	30	0.55114	0.030875	4.59283	0.257292
	State2	28	40	SNQKGGVGKTTTA	12	1247.65	3.34221	0.006648	100	0.58046	0.048878	4.83717	0.407317
	State2	28	40	SNQKGGVGKTTTA	12	1247.65	3.34883	0.009927	1000	0.668126	0.02197	5.56772	0.183083
	State2	28	40	SNQKGGVGKTTTA	12	1247.65	3.32247	0.013893	10000	1.67004	0.021771	13.917	0.181425
	State3	28	40	SNQKGGVGKTTTA	12	1247.65	3.36289	0.004555	0	0	0	0	0
	State3	28	40	SNQKGGVGKTTTA	12	1247.65	3.40235	0.010385	10	1.08063	0.048762	9.00525	0.40635
	State3	28	40	SNQKGGVGKTTTA	12	1247.65	3.25543	0.012192	30	1.24456	0.051226	10.3713	0.426883
	State3	28	40	SNQKGGVGKTTTA	12	1247.65	3.30567	0.006807	100	1.97431	0.344085	16.4526	2.86738
	State3	28	40	SNQKGGVGKTTTA	12	1247.65	3.37833	0.008451	1000	2.49677	0.317339	20.8064	2.64449
	State3	28	40	SNQKGGVGKTTTA	12	1247.65	3.3812	0.002712	10000	5.71458	0.063525	47.6215	0.529375
	State4	28	40	SNQKGGVGKTTTA	12	1247.65	3.36341	0.004392	0	0	0	0	0
	State4	28	40	SNQKGGVGKTTTA	12	1247.65	3.27227	0.014797	10	3.40002	0.024028	28.3335	0.200233
	State4	28	40	SNQKGGVGKTTTA	12	1247.65	3.30573	0.004604	30	4.3933	0.045331	36.6108	0.377758
	State4	28	40	SNQKGGVGKTTTA	12	1247.65	3.36593	0.002803	100	5.50363	0.245672	45.8636	2.04727
	State4	28	40	SNQKGGVGKTTTA	12	1247.65	3.3864	0.00337	1000	6.21427	0.064111	51.7856	0.534258
	State4	28	40	SNQKGGVGKTTTA	12	1247.65	3.37826	0.009799	10000	6.52812	0.032315	54.401	0.269292
	State1	40	43	AINL	3	429.258	4.95585	0.00767	0	0	0	0	0
	State1	40	43	AINL	3	429.258	4.95435	0.004034	10	0.091645	0.010548	3.05483	0.3516
	State1	40	43	AINL	3	429.258	4.9636	0.000393	30	0.064493	0.008936	2.14977	0.297867
	State1	40	43	AINL	3	429.258	4.95741	0.002491	100	0.05821	0.009853	1.94033	0.328433
	State1	40	43	AINL	3	429.258	4.96398	0.000462	1000	0.124075	0.011407	4.13583	0.380233
	State1	40	43	AINL	3	429.258	4.95559	0.000834	10000	0.191624	0.017802	6.38747	0.5934
	State2	40	43	AINL	3	429.258	4.95297	0.00109	0	0	0	0	0
	State2	40	43	AINL	3	429.258	4.9577	0.005743	10	0.101431	0.007483	3.38103	0.249433
	State2	40	43	AINL	3	429.258	4.95713	0.002002	30	0.060453	0.007946	2.0151	0.264867
	State2	40	43	AINL	3	429.258	4.96485	0.001653	100	0.080044	0.007414	2.66813	0.247133
	State2	40	43	AINL	3	429.258	4.97144	0.001559	1000	0.084737	0.008797	2.82457	0.293233
	State2	40	43	AINL	3	429.258	4.94538	0.01528	10000	0.142457	0.016302	4.74857	0.5434
	State3	40	43	AINL	3	429.258	4.96299	0.000884	0	0	0	0	0
	State3	40	43	AINL	3	429.258	4.97054	0.004168	10	0.072876	0.001921	2.4292	0.0640333
	State3	40	43	AINL	3	429.258	4.93061	0.005528	30	0.082609	0.005602	2.75363	0.186733
	State3	40	43	AINL	3	429.258	4.9443	0.003513	100	0.083674	0.007483	2.78913	0.249433
	State3	40	43	AINL	3	429.258	4.96739	0.002676	1000	0.138037	0.010137	4.60123	0.3379
	State3	40	43	AINL	3	429.258	4.96869	0.004447	10000	0.206171	0.009241	6.87237	0.308033
	State4	40	43	AINL	3	429.258	4.95941	0.004487	0	0	0	0	0
	State4	40	43	AINL	3	429.258	4.93504	0.006548	10	0.103412	0.00424	3.44707	0.141333
	State4	40	43	AINL	3	429.258	4.95246	0.004279	30	0.090258	0.01297	3.0086	0.432333
	State4	40	43	AINL	3	429.258	4.96058	0.000527	100	0.138199	0.009761	4.60663	0.325367
	State4	40	43	AINL	3	429.258	4.97009	0.003693	1000	0.296798	0.012587	9.89327	0.419567
	State4	40	43	AINL	3	429.258	4.95874	0.004401	10000	0.912555	0.064884	30.4185	2.1628
	State1	44	50	AASLASA	6	589.307	4.12872	0.009266	0	0	0	0	0
	State1	44	50	AASLASA	6	589.307	4.12277	0.004652	10	0.126547	0.01741	2.10912	0.290167
	State1	44	50	AASLASA	6	589.307	4.12481	0.000714	30	0.115695	0.018673	1.92825	0.311217
	State1	44	50	AASLASA	6	589.307	4.11452	0.002083	100	0.153249	0.015168	2.55415	0.2528
	State1	44	50	AASLASA	6	589.307	4.12974	0.000389	1000	0.321905	0.011464	5.36508	0.191067
	State1	44	50	AASLASA	6	589.307	4.11637	0.001345	10000	0.830209	0.011309	13.8368	0.188483
	State2	44	50	AASLASA	6	589.307	4.12188	0.004183	0	0	0	0	0
	State2	44	50	AASLASA	6	589.307	4.12495	0.005284	10	0.136235	0.012218	2.27058	0.203633
	State2	44	50	AASLASA	6	589.307	4.11835	0.003078	30	0.13362	0.011126	2.227	0.185433
	State2	44	50	AASLASA	6	589.307	4.12627	0.003121	100	0.125373	0.011896	2.08955	0.198267
	State2	44	50	AASLASA	6	589.307	4.13502	0.002095	1000	0.24868	0.015107	4.14467	0.251783
	State2	44	50	AASLASA	6	589.307	4.10557	0.018882	10000	0.727649	0.016608	12.1275	0.2768
	State3	44	50	AASLASA	6	589.307	4.13517	0.002498	0	0	0	0	0
	State3	44	50	AASLASA	6	589.307	4.15109	0.006485	10	0.163561	0.020569	2.72602	0.342817
	State3	44	50	AASLASA	6	589.307	4.07306	0.006031	30	0.166474	0.019164	2.77457	0.3194
	State3	44	50	AASLASA	6	589.307	4.09549	0.010111	100	0.189751	0.009718	3.16252	0.161967
	State3	44	50	AASLASA	6	589.307	4.13498	0.005793	1000	0.349503	0.025829	5.82505	0.430483
	State3	44	50	AASLASA	6	589.307	4.13548	0.004296	10000	0.867294	0.009156	14.4549	0.1526
	State4	44	50	AASLASA	6	589.307	4.13157	0.006157	0	0	0	0	0
	State4	44	50	AASLASA	6	589.307	4.08186	0.007733	10	0.178632	0.012309	2.9772	0.20515
	State4	44	50	AASLASA	6	589.307	4.1018	0.003827	30	0.188022	0.007765	3.1337	0.129417
	State4	44	50	AASLASA	6	589.307	4.126	0.005827	100	0.236641	0.018785	3.94402	0.313083
	State4	44	50	AASLASA	6	589.307	4.14073	0.003023	1000	0.60152	0.015872	10.0253	0.264533
	State4	44	50	AASLASA	6	589.307	4.12729	0.005121	10000	1.21198	0.0695	20.1997	1.15833
	State1	44	51	AASLASAE	7	718.349	4.13406	0.009499	0	0	0	0	0
	State1	44	51	AASLASAE	7	718.349	4.12758	0.004603	10	0.219867	0.016873	3.14096	0.241043
	State1	44	51	AASLASAE	7	718.349	4.1304	0.000174	30	0.233222	0.014624	3.33174	0.208914
	State1	44	51	AASLASAE	7	718.349	4.12	0.002276	100	0.345091	0.013173	4.92987	0.188186
	State1	44	51	AASLASAE	7	718.349	4.13326	0.00082	1000	0.974678	0.02443	13.924	0.349
	State1	44	51	AASLASAE	7	718.349	4.1212	0.000431	10000	1.58727	0.012679	22.6753	0.181129
	State2	44	51	AASLASAE	7	718.349	4.12676	0.002976	0	0	0	0	0
	State2	44	51	AASLASAE	7	718.349	4.13002	0.005421	10	0.198619	0.005213	2.83741	0.0744714
	State2	44	51	AASLASAE	7	718.349	4.12266	0.002925	30	0.215567	0.00386	3.07953	0.0551429
	State2	44	51	AASLASAE	7	718.349	4.13148	0.002218	100	0.295102	0.009969	4.21574	0.142414
	State2	44	51	AASLASAE	7	718.349	4.13909	0.002326	1000	0.822105	0.020344	11.7444	0.290629
	State2	44	51	AASLASAE	7	718.349	4.11039	0.018313	10000	1.49533	0.015612	21.3618	0.223029
	State3	44	51	AASLASAE	7	718.349	4.14071	0.002039	0	0	0	0	0
	State3	44	51	AASLASAE	7	718.349	4.15705	0.00688	10	0.222976	0.009995	3.18537	0.142786
	State3	44	51	AASLASAE	7	718.349	4.07864	0.006134	30	0.28219	0.010899	4.03129	0.1557
	State3	44	51	AASLASAE	7	718.349	4.1009	0.009768	100	0.43646	0.01121	6.23514	0.160143
	State3	44	51	AASLASAE	7	718.349	4.13886	0.004628	1000	1.04111	0.012568	14.873	0.179543
	State3	44	51	AASLASAE	7	718.349	4.13876	0.004105	10000	1.61599	0.016374	23.0856	0.233914
	State4	44	51	AASLASAE	7	718.349	4.13659	0.005413	0	0	0	0	0
	State4	44	51	AASLASAE	7	718.349	4.0885	0.007855	10	0.25271	0.002685	3.61014	0.0383571
	State4	44	51	AASLASAE	7	718.349	4.10824	0.003727	30	0.319484	0.010474	4.56406	0.149629
	State4	44	51	AASLASAE	7	718.349	4.13152	0.00441	100	0.55057	0.011866	7.86529	0.169514
	State4	44	51	AASLASAE	7	718.349	4.14488	0.004099	1000	1.32386	0.021404	18.9123	0.305771
	State4	44	51	AASLASAE	7	718.349	4.13063	0.004224	10000	1.92528	0.087598	27.5041	1.2514
	State1	44	56	AASLASAERRTLL	12	1357.77	4.65133	0.008943	0	0	0	0	0
	State1	44	56	AASLASAERRTLL	12	1357.77	4.63526	0.003293	10	0.316249	0.008449	2.63541	0.0704083
	State1	44	56	AASLASAERRTLL	12	1357.77	4.63737	0.001149	30	0.312486	0.00715	2.60405	0.0595833
	State1	44	56	AASLASAERRTLL	12	1357.77	4.63727	0.000963	100	0.407929	0.01017	3.39941	0.08475
	State1	44	56	AASLASAERRTLL	12	1357.77	4.63994	0.001314	1000	1.04054	0.033311	8.6712	0.277592
	State1	44	56	AASLASAERRTLL	12	1357.77	4.62991	0.002326	10000	2.06628	0.022566	17.219	0.18805
	State2	44	56	AASLASAERRTLL	12	1357.77	4.64731	0.005385	0	0	0	0	0
	State2	44	56	AASLASAERRTLL	12	1357.77	4.63696	0.004878	10	0.296427	0.035757	2.47022	0.297975
	State2	44	56	AASLASAERRTLL	12	1357.77	4.63207	0.001896	30	0.318597	0.035436	2.65497	0.2953
	State2	44	56	AASLASAERRTLL	12	1357.77	4.64063	0.001781	100	0.38883	0.035193	3.24025	0.293275
	State2	44	56	AASLASAERRTLL	12	1357.77	4.64508	0.000655	1000	0.903483	0.060445	7.52903	0.503708
	State2	44	56	AASLASAERRTLL	12	1357.77	4.62251	0.013498	10000	1.96471	0.041495	16.3726	0.345792
	State3	44	56	AASLASAERRTLL	12	1357.77	4.64531	4.99498e-05	0	0	0	0	0
	State3	44	56	AASLASAERRTLL	12	1357.77	4.64093	0.004429	10	0.418984	0.028405	3.49153	0.236708
	State3	44	56	AASLASAERRTLL	12	1357.77	4.59969	0.00455	30	0.460408	0.029934	3.83673	0.24945
	State3	44	56	AASLASAERRTLL	12	1357.77	4.60933	0.010883	100	0.548658	0.07673	4.57215	0.639417
	State3	44	56	AASLASAERRTLL	12	1357.77	4.6252	0.009087	1000	1.25072	0.105663	10.4227	0.880525
	State3	44	56	AASLASAERRTLL	12	1357.77	4.62314	0.009849	10000	2.21084	0.093245	18.4237	0.777042
	State4	44	56	AASLASAERRTLL	12	1357.77	4.63874	0.006027	0	0	0	0	0
	State4	44	56	AASLASAERRTLL	12	1357.77	4.60495	0.004683	10	0.448781	0.009668	3.73984	0.0805667
	State4	44	56	AASLASAERRTLL	12	1357.77	4.61223	0.001499	30	0.51243	0.026611	4.27025	0.221758
	State4	44	56	AASLASAERRTLL	12	1357.77	4.62821	0.000392	100	0.726317	0.008827	6.05264	0.0735583
	State4	44	56	AASLASAERRTLL	12	1357.77	4.62771	0.005798	1000	1.70379	0.148471	14.1982	1.23726
	State4	44	56	AASLASAERRTLL	12	1357.77	4.62235	0.003696	10000	2.80539	0.11039	23.3782	0.919917
	State1	48	56	ASAERRTLL	8	1015.58	4.33881	0.008944	0	0	0	0	0
	State1	48	56	ASAERRTLL	8	1015.58	4.32991	0.004097	10	0.314755	0.032733	3.93444	0.409162
	State1	48	56	ASAERRTLL	8	1015.58	4.33604	0.001597	30	0.328462	0.033648	4.10577	0.4206
	State1	48	56	ASAERRTLL	8	1015.58	4.33099	0.001684	100	0.404602	0.033092	5.05753	0.41365
	State1	48	56	ASAERRTLL	8	1015.58	4.34349	0.000798	1000	1.01987	0.043455	12.7484	0.543188
	State1	48	56	ASAERRTLL	8	1015.58	4.33375	0.001345	10000	1.8171	0.038155	22.7138	0.476938
	State2	48	56	ASAERRTLL	8	1015.58	4.32879	0.001764	0	0	0	0	0
	State2	48	56	ASAERRTLL	8	1015.58	4.33409	0.004591	10	0.283218	0.012862	3.54023	0.160775
	State2	48	56	ASAERRTLL	8	1015.58	4.33254	0.002146	30	0.292274	0.012791	3.65342	0.159888
	State2	48	56	ASAERRTLL	8	1015.58	4.34009	0.00059	100	0.387049	0.010681	4.83811	0.133513
	State2	48	56	ASAERRTLL	8	1015.58	4.34918	0.000196	1000	0.86795	0.040101	10.8494	0.501262
	State2	48	56	ASAERRTLL	8	1015.58	4.3231	0.01655	10000	1.7499	0.028716	21.8738	0.35895
	State3	48	56	ASAERRTLL	8	1015.58	4.31641	0.000223	0	0	0	0	0
	State3	48	56	ASAERRTLL	8	1015.58	4.33123	0.007004	10	0.525458	0.014336	6.56822	0.1792
	State3	48	56	ASAERRTLL	8	1015.58	4.25833	0.006815	30	0.589565	0.00546	7.36956	0.06825
	State3	48	56	ASAERRTLL	8	1015.58	4.28639	0.00621	100	0.657523	0.025572	8.21904	0.31965
	State3	48	56	ASAERRTLL	8	1015.58	4.32142	0.004236	1000	1.26874	0.013885	15.8593	0.173563
	State3	48	56	ASAERRTLL	8	1015.58	4.32524	0.003888	10000	1.95182	0.018252	24.3978	0.22815
	State4	48	56	ASAERRTLL	8	1015.58	4.30988	0.005274	0	0	0	0	0
	State4	48	56	ASAERRTLL	8	1015.58	4.26774	0.008005	10	0.576414	0.013251	7.20517	0.165638
	State4	48	56	ASAERRTLL	8	1015.58	4.28871	0.003276	30	0.653683	0.01426	8.17104	0.17825
	State4	48	56	ASAERRTLL	8	1015.58	4.31428	0.003159	100	0.758865	0.019834	9.48581	0.247925
	State4	48	56	ASAERRTLL	8	1015.58	4.32681	0.004868	1000	1.42887	0.013499	17.8608	0.168738
	State4	48	56	ASAERRTLL	8	1015.58	4.31558	0.003852	10000	2.10141	0.023633	26.2677	0.295413
	State1	57	69	VDMDPQGNAGSGL	11	1259.54	4.75603	0.005944	0	0	0	0	0
	State1	57	69	VDMDPQGNAGSGL	11	1259.54	4.75347	0.002371	10	0.703525	0.024309	6.39568	0.220991
	State1	57	69	VDMDPQGNAGSGL	11	1259.54	4.75907	0.001372	30	0.664605	0.019915	6.04186	0.181045
	State1	57	69	VDMDPQGNAGSGL	11	1259.54	4.75504	0.001065	100	0.662998	0.016494	6.02725	0.149945
	State1	57	69	VDMDPQGNAGSGL	11	1259.54	4.7614	0.001314	1000	1.05845	0.044861	9.62226	0.407827
	State1	57	69	VDMDPQGNAGSGL	11	1259.54	4.75293	0.001778	10000	2.56256	0.028971	23.296	0.263373
	State2	57	69	VDMDPQGNAGSGL	11	1259.54	4.74928	0.001895	0	0	0	0	0
	State2	57	69	VDMDPQGNAGSGL	11	1259.54	4.75632	0.005289	10	0.659	0.018808	5.99091	0.170982
	State2	57	69	VDMDPQGNAGSGL	11	1259.54	4.75459	0.003274	30	0.666589	0.01823	6.0599	0.165727
	State2	57	69	VDMDPQGNAGSGL	11	1259.54	4.76172	0.002225	100	0.697941	0.013606	6.34492	0.123691
	State2	57	69	VDMDPQGNAGSGL	11	1259.54	4.76528	0.001956	1000	1.04455	0.038518	9.49592	0.350164
	State2	57	69	VDMDPQGNAGSGL	11	1259.54	4.74423	0.014183	10000	2.02474	0.012708	18.4067	0.115527
	State3	57	69	VDMDPQGNAGSGL	11	1259.54	4.74193	0.001465	0	0	0	0	0
	State3	57	69	VDMDPQGNAGSGL	11	1259.54	4.76431	0.005263	10	0.804596	0.01771	7.31451	0.161
	State3	57	69	VDMDPQGNAGSGL	11	1259.54	4.72527	0.00578	30	0.900728	0.014813	8.18844	0.134664
	State3	57	69	VDMDPQGNAGSGL	11	1259.54	4.73571	0.004878	100	1.06052	0.037278	9.64111	0.338891
	State3	57	69	VDMDPQGNAGSGL	11	1259.54	4.75289	0.002257	1000	1.60702	0.071687	14.6093	0.6517
	State3	57	69	VDMDPQGNAGSGL	11	1259.54	4.75148	0.003416	10000	3.42901	0.029728	31.1728	0.270255
	State4	57	69	VDMDPQGNAGSGL	11	1259.54	4.7331	0.005579	0	0	0	0	0
	State4	57	69	VDMDPQGNAGSGL	11	1259.54	4.72914	0.004621	10	1.35586	0.017798	12.326	0.1618
	State4	57	69	VDMDPQGNAGSGL	11	1259.54	4.73846	0.003783	30	1.89586	0.017435	17.2351	0.1585
	State4	57	69	VDMDPQGNAGSGL	11	1259.54	4.7481	0.000743	100	2.6539	0.068845	24.1264	0.625864
	State4	57	69	VDMDPQGNAGSGL	11	1259.54	4.75451	0.001803	1000	3.98405	0.068006	36.2186	0.618236
	State4	57	69	VDMDPQGNAGSGL	11	1259.54	4.7452	0.005098	10000	4.48101	0.019792	40.7365	0.179927
	State1	57	81	VDMDPQGNAGSGLGIKQDNITGTIY	23	2563.22	5.02867	0.005408	0	0	0	0	0
	State1	57	81	VDMDPQGNAGSGLGIKQDNITGTIY	23	2563.22	5.02725	0.004789	10	5.50767	0.058468	23.9464	0.254209
	State1	57	81	VDMDPQGNAGSGLGIKQDNITGTIY	23	2563.22	5.03346	0.001002	30	5.689	0.054586	24.7348	0.23733
	State1	57	81	VDMDPQGNAGSGLGIKQDNITGTIY	23	2563.22	5.02969	0.001615	100	5.8131	0.046936	25.2743	0.20407
	State1	57	81	VDMDPQGNAGSGLGIKQDNITGTIY	23	2563.22	5.03252	0.001251	1000	6.84992	0.101973	29.7823	0.443361
	State1	57	81	VDMDPQGNAGSGLGIKQDNITGTIY	23	2563.22	5.02312	0.001814	10000	10.0324	0.085314	43.619	0.37093
	State2	57	81	VDMDPQGNAGSGLGIKQDNITGTIY	23	2563.22	5.02769	0.000219	0	0	0	0	0
	State2	57	81	VDMDPQGNAGSGLGIKQDNITGTIY	23	2563.22	5.03316	0.005472	10	5.47818	0.037599	23.8182	0.163474
	State2	57	81	VDMDPQGNAGSGLGIKQDNITGTIY	23	2563.22	5.0257	0.003717	30	5.63157	0.081147	24.4851	0.352813
	State2	57	81	VDMDPQGNAGSGLGIKQDNITGTIY	23	2563.22	5.03328	0.003309	100	5.83361	0.031457	25.3635	0.13677
	State2	57	81	VDMDPQGNAGSGLGIKQDNITGTIY	23	2563.22	5.03687	0.001508	1000	6.72871	0.116217	29.2553	0.505291
	State2	57	81	VDMDPQGNAGSGLGIKQDNITGTIY	23	2563.22	5.01284	0.014819	10000	9.28556	0.035729	40.372	0.155343
	State3	57	81	VDMDPQGNAGSGLGIKQDNITGTIY	23	2563.22	5.04148	0.003829	0	0	0	0	0
	State3	57	81	VDMDPQGNAGSGLGIKQDNITGTIY	23	2563.22	5.04114	0.00353	10	5.70678	0.075891	24.8121	0.329961
	State3	57	81	VDMDPQGNAGSGLGIKQDNITGTIY	23	2563.22	5.01366	0.000918	30	6.02441	0.053906	26.1931	0.234374
	State3	57	81	VDMDPQGNAGSGLGIKQDNITGTIY	23	2563.22	5.01847	0.003176	100	6.46267	0.10115	28.0986	0.439783
	State3	57	81	VDMDPQGNAGSGLGIKQDNITGTIY	23	2563.22	5.03254	0.003585	1000	7.6619	0.132437	33.3126	0.575813
	State3	57	81	VDMDPQGNAGSGLGIKQDNITGTIY	23	2563.22	5.03418	0.004156	10000	10.989	0.046569	47.7783	0.202474
	State4	57	81	VDMDPQGNAGSGLGIKQDNITGTIY	23	2563.22	5.03925	0.002153	0	0	0	0	0
	State4	57	81	VDMDPQGNAGSGLGIKQDNITGTIY	23	2563.22	5.01689	0.005762	10	6.55158	0.036821	28.4851	0.160091
	State4	57	81	VDMDPQGNAGSGLGIKQDNITGTIY	23	2563.22	5.02937	0.004694	30	7.43675	0.042358	32.3337	0.184165
	State4	57	81	VDMDPQGNAGSGLGIKQDNITGTIY	23	2563.22	5.02844	0.000202	100	8.6554	0.118459	37.6322	0.515039
	State4	57	81	VDMDPQGNAGSGLGIKQDNITGTIY	23	2563.22	5.03532	0.003361	1000	11.2015	0.118952	48.7022	0.517183
	State4	57	81	VDMDPQGNAGSGLGIKQDNITGTIY	23	2563.22	5.02668	0.004295	10000	12.8044	0.016769	55.6715	0.0729087
	State1	57	82	VDMDPQGNAGSGLGIKQDNITGTIYE	24	2692.26	4.95405	0.005942	0	0	0	0	0
	State1	57	82	VDMDPQGNAGSGLGIKQDNITGTIYE	24	2692.26	4.95448	0.003847	10	5.48205	0.074199	22.8419	0.309163
	State1	57	82	VDMDPQGNAGSGLGIKQDNITGTIYE	24	2692.26	4.96223	0.000931	30	5.67471	0.026724	23.6446	0.11135
	State1	57	82	VDMDPQGNAGSGLGIKQDNITGTIYE	24	2692.26	4.95663	0.003239	100	5.86259	0.020307	24.4274	0.0846125
	State1	57	82	VDMDPQGNAGSGLGIKQDNITGTIYE	24	2692.26	4.96179	0.000305	1000	6.85174	0.138775	28.5489	0.578229
	State1	57	82	VDMDPQGNAGSGLGIKQDNITGTIYE	24	2692.26	4.95206	0.000613	10000	10.3482	0.10705	43.1177	0.446042
	State2	57	82	VDMDPQGNAGSGLGIKQDNITGTIYE	24	2692.26	4.95531	0.001504	0	0	0	0	0
	State2	57	82	VDMDPQGNAGSGLGIKQDNITGTIYE	24	2692.26	4.95825	0.006733	10	5.47133	0.039123	22.7972	0.163012
	State2	57	82	VDMDPQGNAGSGLGIKQDNITGTIYE	24	2692.26	4.95447	0.001967	30	5.62936	0.057507	23.4557	0.239613
	State2	57	82	VDMDPQGNAGSGLGIKQDNITGTIYE	24	2692.26	4.96369	0.001442	100	5.76038	0.095996	24.0016	0.399983
	State2	57	82	VDMDPQGNAGSGLGIKQDNITGTIYE	24	2692.26	4.96822	0.002247	1000	6.74762	0.116408	28.1151	0.485033
	State2	57	82	VDMDPQGNAGSGLGIKQDNITGTIYE	24	2692.26	4.94088	0.013526	10000	9.6068	0.038418	40.0283	0.160075
	State3	57	82	VDMDPQGNAGSGLGIKQDNITGTIYE	24	2692.26	4.97385	0.00135	0	0	0	0	0
	State3	57	82	VDMDPQGNAGSGLGIKQDNITGTIYE	24	2692.26	4.97907	0.0064	10	5.71239	0.100968	23.8016	0.4207
	State3	57	82	VDMDPQGNAGSGLGIKQDNITGTIYE	24	2692.26	4.94678	0.003358	30	6.031	0.06325	25.1292	0.263542
	State3	57	82	VDMDPQGNAGSGLGIKQDNITGTIYE	24	2692.26	4.95166	0.005971	100	6.4684	0.061264	26.9517	0.255267
	State3	57	82	VDMDPQGNAGSGLGIKQDNITGTIYE	24	2692.26	4.97036	0.002884	1000	7.72672	0.132864	32.1947	0.5536
	State3	57	82	VDMDPQGNAGSGLGIKQDNITGTIYE	24	2692.26	4.96556	0.004241	10000	11.3753	0.038654	47.3971	0.161058
	State4	57	82	VDMDPQGNAGSGLGIKQDNITGTIYE	24	2692.26	4.97063	0.004996	0	0	0	0	0
	State4	57	82	VDMDPQGNAGSGLGIKQDNITGTIYE	24	2692.26	4.95112	0.005547	10	6.56175	0.043078	27.3406	0.179492
	State4	57	82	VDMDPQGNAGSGLGIKQDNITGTIYE	24	2692.26	4.96188	0.005189	30	7.46053	0.059107	31.0856	0.246279
	State4	57	82	VDMDPQGNAGSGLGIKQDNITGTIYE	24	2692.26	4.96378	0.002741	100	8.68627	0.136125	36.1928	0.567187
	State4	57	82	VDMDPQGNAGSGLGIKQDNITGTIYE	24	2692.26	4.97202	0.001469	1000	11.4015	0.071498	47.5064	0.297908
	State4	57	82	VDMDPQGNAGSGLGIKQDNITGTIYE	24	2692.26	4.95674	0.005956	10000	13.2278	0.02027	55.1157	0.0844583
	State1	70	81	GIKQDNITGTIY	11	1321.69	4.75307	0.006709	0	0	0	0	0
	State1	70	81	GIKQDNITGTIY	11	1321.69	4.74924	0.002083	10	4.35721	0.088527	39.611	0.804791
	State1	70	81	GIKQDNITGTIY	11	1321.69	4.754	0.000294	30	4.54293	0.046896	41.2994	0.426327
	State1	70	81	GIKQDNITGTIY	11	1321.69	4.75053	0.001555	100	4.69158	0.034885	42.6507	0.317136
	State1	70	81	GIKQDNITGTIY	11	1321.69	4.754	0.000833	1000	5.17166	0.096401	47.0151	0.876373
	State1	70	81	GIKQDNITGTIY	11	1321.69	4.74585	0.001325	10000	6.08259	0.05139	55.2963	0.467182
	State2	70	81	GIKQDNITGTIY	11	1321.69	4.74701	0.001358	0	0	0	0	0
	State2	70	81	GIKQDNITGTIY	11	1321.69	4.75146	0.004287	10	4.34727	0.041339	39.5206	0.375809
	State2	70	81	GIKQDNITGTIY	11	1321.69	4.74962	0.002136	30	4.50191	0.055472	40.9265	0.504291
	State2	70	81	GIKQDNITGTIY	11	1321.69	4.75577	0.001356	100	4.68286	0.048473	42.5714	0.440664
	State2	70	81	GIKQDNITGTIY	11	1321.69	4.75911	0.001159	1000	5.08443	0.109701	46.2221	0.997282
	State2	70	81	GIKQDNITGTIY	11	1321.69	4.7381	0.012236	10000	6.00656	0.036642	54.6051	0.333109
	State3	70	81	GIKQDNITGTIY	11	1321.69	4.69064	0.001918	0	0	0	0	0
	State3	70	81	GIKQDNITGTIY	11	1321.69	4.70121	0.007629	10	4.68405	0.073228	42.5822	0.665709
	State3	70	81	GIKQDNITGTIY	11	1321.69	4.64434	0.00589	30	4.93107	0.054125	44.8279	0.492045
	State3	70	81	GIKQDNITGTIY	11	1321.69	4.66859	0.006484	100	5.15027	0.07042	46.8206	0.640182
	State3	70	81	GIKQDNITGTIY	11	1321.69	4.69261	0.007501	1000	5.58744	0.077204	50.7949	0.701855
	State3	70	81	GIKQDNITGTIY	11	1321.69	4.69798	0.007416	10000	6.42159	0.03188	58.3781	0.289818
	State4	70	81	GIKQDNITGTIY	11	1321.69	4.68197	0.005415	0	0	0	0	0
	State4	70	81	GIKQDNITGTIY	11	1321.69	4.64452	0.006178	10	4.85599	0.02776	44.1454	0.252364
	State4	70	81	GIKQDNITGTIY	11	1321.69	4.66603	0.005792	30	5.07608	0.057008	46.1462	0.518255
	State4	70	81	GIKQDNITGTIY	11	1321.69	4.68193	0.001261	100	5.31735	0.068149	48.3396	0.619536
	State4	70	81	GIKQDNITGTIY	11	1321.69	4.69379	0.006345	1000	6.04374	0.037571	54.9431	0.341555
	State4	70	81	GIKQDNITGTIY	11	1321.69	4.67978	0.003907	10000	6.86967	0.051355	62.4516	0.466864
	State1	82	85	EALL	3	444.258	5.18726	0.007173	0	0	0	0	0
	State1	82	85	EALL	3	444.258	5.18703	0.003836	10	0.075295	0.014084	2.50983	0.469467
	State1	82	85	EALL	3	444.258	5.19186	0.000977	30	0.05982	0.010497	1.994	0.3499
	State1	82	85	EALL	3	444.258	5.18794	0.001877	100	0.050862	0.010908	1.6954	0.3636
	State1	82	85	EALL	3	444.258	5.19296	0.00054	1000	0.114251	0.009651	3.80837	0.3217
	State1	82	85	EALL	3	444.258	5.18214	0.001548	10000	0.445369	0.013405	14.8456	0.446833
	State2	82	85	EALL	3	444.258	5.18477	0.00021	0	0	0	0	0
	State2	82	85	EALL	3	444.258	5.19095	0.006145	10	0.073702	0.010277	2.45673	0.342567
	State2	82	85	EALL	3	444.258	5.18531	0.001933	30	0.065069	0.008834	2.16897	0.294467
	State2	82	85	EALL	3	444.258	5.19456	0.000916	100	0.066402	0.010174	2.2134	0.339133
	State2	82	85	EALL	3	444.258	5.19788	0.001721	1000	0.093518	0.0125	3.11727	0.416667
	State2	82	85	EALL	3	444.258	5.17146	0.014711	10000	0.2964	0.00914	9.88	0.304667
	State3	82	85	EALL	3	444.258	5.19401	0.000357	0	0	0	0	0
	State3	82	85	EALL	3	444.258	5.20099	0.004394	10	0.078663	0.00925	2.6221	0.308333
	State3	82	85	EALL	3	444.258	5.16648	0.004044	30	0.075314	0.006865	2.51047	0.228833
	State3	82	85	EALL	3	444.258	5.17678	0.003084	100	0.065097	0.006262	2.1699	0.208733
	State3	82	85	EALL	3	444.258	5.19296	0.003812	1000	0.117321	0.006549	3.9107	0.2183
	State3	82	85	EALL	3	444.258	5.19203	0.004227	10000	0.474292	0.006849	15.8097	0.2283
	State4	82	85	EALL	3	444.258	5.18988	0.005458	0	0	0	0	0
	State4	82	85	EALL	3	444.258	5.17073	0.006178	10	0.075828	0.007444	2.5276	0.248133
	State4	82	85	EALL	3	444.258	5.18033	0.004519	30	0.06927	0.005494	2.309	0.183133
	State4	82	85	EALL	3	444.258	5.18861	0.00091	100	0.077561	0.006021	2.58537	0.2007
	State4	82	85	EALL	3	444.258	5.19531	0.003125	1000	0.167704	0.016641	5.59013	0.5547
	State4	82	85	EALL	3	444.258	5.18336	0.004824	10000	0.682573	0.039044	22.7524	1.30147
	State1	82	92	EALLNDRPIQE	9	1296.67	4.58066	0.00743	0	0	0	0	0
	State1	82	92	EALLNDRPIQE	9	1296.67	4.57466	0.006566	10	0.986198	0.012599	10.9578	0.139989
	State1	82	92	EALLNDRPIQE	9	1296.67	4.58001	0.000556	30	1.11545	0.014635	12.3939	0.162611
	State1	82	92	EALLNDRPIQE	9	1296.67	4.57901	0.001411	100	1.51622	0.018123	16.8468	0.201367
	State1	82	92	EALLNDRPIQE	9	1296.67	4.58051	0.001304	1000	3.24552	0.126936	36.0613	1.4104
	State1	82	92	EALLNDRPIQE	9	1296.67	4.57023	0.001699	10000	4.41632	0.031492	49.0702	0.349911
	State2	82	92	EALLNDRPIQE	9	1296.67	4.57919	0.002538	0	0	0	0	0
	State2	82	92	EALLNDRPIQE	9	1296.67	4.57956	0.006533	10	0.941431	0.029999	10.4603	0.333322
	State2	82	92	EALLNDRPIQE	9	1296.67	4.57316	0.002359	30	1.12308	0.026774	12.4786	0.297489
	State2	82	92	EALLNDRPIQE	9	1296.67	4.58244	0.001293	100	1.59262	0.049676	17.6958	0.551956
	State2	82	92	EALLNDRPIQE	9	1296.67	4.58467	0.001705	1000	3.21566	0.051471	35.7295	0.5719
	State2	82	92	EALLNDRPIQE	9	1296.67	4.55858	0.015579	10000	4.32221	0.08745	48.0246	0.971667
	State3	82	92	EALLNDRPIQE	9	1296.67	4.5762	0.000935	0	0	0	0	0
	State3	82	92	EALLNDRPIQE	9	1296.67	4.57862	0.005465	10	0.965843	0.03171	10.7316	0.352333
	State3	82	92	EALLNDRPIQE	9	1296.67	4.52629	0.004435	30	1.1969	0.029796	13.2989	0.331067
	State3	82	92	EALLNDRPIQE	9	1296.67	4.54663	0.006106	100	1.70688	0.035705	18.9653	0.396722
	State3	82	92	EALLNDRPIQE	9	1296.67	4.56842	0.003661	1000	3.39453	0.07289	37.717	0.809889
	State3	82	92	EALLNDRPIQE	9	1296.67	4.5698	0.003945	10000	4.47728	0.055749	49.7475	0.619433
	State4	82	92	EALLNDRPIQE	9	1296.67	4.57262	0.004799	0	0	0	0	0
	State4	82	92	EALLNDRPIQE	9	1296.67	4.53206	0.005915	10	1.0466	0.035986	11.6289	0.399844
	State4	82	92	EALLNDRPIQE	9	1296.67	4.54689	0.004133	30	1.25529	0.023755	13.9477	0.263944
	State4	82	92	EALLNDRPIQE	9	1296.67	4.56207	0.000656	100	1.8801	0.046057	20.89	0.511744
	State4	82	92	EALLNDRPIQE	9	1296.67	4.57027	0.004332	1000	3.62022	0.040693	40.2247	0.452144
	State4	82	92	EALLNDRPIQE	9	1296.67	4.55827	0.004598	10000	4.77045	0.049163	53.005	0.546256
	State1	83	92	ALLNDRPIQE	8	1167.62	4.57075	0.007784	0	0	0	0	0
	State1	83	92	ALLNDRPIQE	8	1167.62	4.56128	0.006016	10	0.881883	0.033151	11.0235	0.414388
	State1	83	92	ALLNDRPIQE	8	1167.62	4.56498	0.004433	30	1.07917	0.006344	13.4896	0.0793
	State1	83	92	ALLNDRPIQE	8	1167.62	4.56883	0.002276	100	1.46456	0.014136	18.307	0.1767
	State1	83	92	ALLNDRPIQE	8	1167.62	4.5758	0.001708	1000	3.20896	0.070756	40.112	0.88445
	State1	83	92	ALLNDRPIQE	8	1167.62	4.56382	0.002387	10000	4.38567	0.031192	54.8209	0.3899
	State2	83	92	ALLNDRPIQE	8	1167.62	4.56421	0.002942	0	0	0	0	0
	State2	83	92	ALLNDRPIQE	8	1167.62	4.56919	0.003209	10	0.825306	0.0199	10.3163	0.24875
	State2	83	92	ALLNDRPIQE	8	1167.62	4.56345	0.00349	30	1.05849	0.014168	13.2311	0.1771
	State2	83	92	ALLNDRPIQE	8	1167.62	4.57515	0.001178	100	1.48084	0.015632	18.5105	0.1954
	State2	83	92	ALLNDRPIQE	8	1167.62	4.58054	0.001442	1000	3.1356	0.152416	39.195	1.9052
	State2	83	92	ALLNDRPIQE	8	1167.62	4.55471	0.018173	10000	4.31468	0.031191	53.9335	0.389887
	State3	83	92	ALLNDRPIQE	8	1167.62	4.56734	0.004683	0	0	0	0	0
	State3	83	92	ALLNDRPIQE	8	1167.62	4.56625	0.00496	10	0.892157	0.017948	11.152	0.22435
	State3	83	92	ALLNDRPIQE	8	1167.62	4.51224	0.004928	30	1.13391	0.019393	14.1739	0.242413
	State3	83	92	ALLNDRPIQE	8	1167.62	4.53488	0.006395	100	1.66512	0.017793	20.814	0.222412
	State3	83	92	ALLNDRPIQE	8	1167.62	4.55668	0.004955	1000	3.33983	0.056868	41.7478	0.71085
	State3	83	92	ALLNDRPIQE	8	1167.62	4.55834	0.00336	10000	4.43299	0.040094	55.4124	0.501175
	State4	83	92	ALLNDRPIQE	8	1167.62	4.55761	0.00664	0	0	0	0	0
	State4	83	92	ALLNDRPIQE	8	1167.62	4.52064	0.006578	10	0.997793	0.022041	12.4724	0.275512
	State4	83	92	ALLNDRPIQE	8	1167.62	4.53551	0.004023	30	1.22717	0.025734	15.3396	0.321675
	State4	83	92	ALLNDRPIQE	8	1167.62	4.55152	0.001731	100	1.82901	0.024657	22.8626	0.308213
	State4	83	92	ALLNDRPIQE	8	1167.62	4.55936	0.00341	1000	3.51351	0.025715	43.9189	0.321437
	State4	83	92	ALLNDRPIQE	8	1167.62	4.55085	0.003524	10000	4.55578	0.035096	56.9473	0.4387
	State1	83	93	ALLNDRPIQEL	9	1280.71	5.07104	0.006165	0	0	0	0	0
	State1	83	93	ALLNDRPIQEL	9	1280.71	5.06741	0.004295	10	0.924616	0.012549	10.2735	0.139433
	State1	83	93	ALLNDRPIQEL	9	1280.71	5.07228	0.000833	30	1.12437	0.020834	12.4931	0.231489
	State1	83	93	ALLNDRPIQEL	9	1280.71	5.06955	0.001631	100	1.55051	0.009216	17.2278	0.1024
	State1	83	93	ALLNDRPIQEL	9	1280.71	5.07381	0.001062	1000	3.33845	0.071238	37.0938	0.791533
	State1	83	93	ALLNDRPIQEL	9	1280.71	5.06779	0.002042	10000	4.65698	0.035041	51.7442	0.389344
	State2	83	93	ALLNDRPIQEL	9	1280.71	5.07027	0.000215	0	0	0	0	0
	State2	83	93	ALLNDRPIQEL	9	1280.71	5.07205	0.00512	10	0.924425	0.015784	10.2714	0.175378
	State2	83	93	ALLNDRPIQEL	9	1280.71	5.0662	0.001993	30	1.11585	0.028168	12.3984	0.312978
	State2	83	93	ALLNDRPIQEL	9	1280.71	5.07583	0.002203	100	1.58208	0.018553	17.5787	0.206144
	State2	83	93	ALLNDRPIQEL	9	1280.71	5.07987	0.001738	1000	3.22092	0.102374	35.7881	1.13749
	State2	83	93	ALLNDRPIQEL	9	1280.71	5.05759	0.01393	10000	4.51185	0.06235	50.1316	0.692778
	State3	83	93	ALLNDRPIQEL	9	1280.71	5.08153	0.000514	0	0	0	0	0
	State3	83	93	ALLNDRPIQEL	9	1280.71	5.08218	0.003822	10	0.936095	0.022208	10.4011	0.246756
	State3	83	93	ALLNDRPIQEL	9	1280.71	5.05245	0.002663	30	1.1225	0.044523	12.4723	0.4947
	State3	83	93	ALLNDRPIQEL	9	1280.71	5.06017	0.002931	100	1.6744	0.028896	18.6045	0.321067
	State3	83	93	ALLNDRPIQEL	9	1280.71	5.07301	0.003408	1000	3.43405	0.050382	38.1562	0.5598
	State3	83	93	ALLNDRPIQEL	9	1280.71	5.07506	0.004086	10000	4.63946	0.041605	51.5495	0.462278
	State4	83	93	ALLNDRPIQEL	9	1280.71	5.07807	0.00419	0	0	0	0	0
	State4	83	93	ALLNDRPIQEL	9	1280.71	5.05654	0.005877	10	0.964912	0.011204	10.7212	0.124489
	State4	83	93	ALLNDRPIQEL	9	1280.71	5.06536	0.00463	30	1.21473	0.014224	13.497	0.158044
	State4	83	93	ALLNDRPIQEL	9	1280.71	5.0712	0.000878	100	1.84579	0.04504	20.5088	0.500444
	State4	83	93	ALLNDRPIQEL	9	1280.71	5.07673	0.002886	1000	3.66037	0.053743	40.6708	0.597144
	State4	83	93	ALLNDRPIQEL	9	1280.71	5.06867	0.00369	10000	4.89293	0.143643	54.3659	1.59603
	State1	83	98	ALLNDRPIQELLHPTE	13	1857.99	5.24711	0.007324	0	0	0	0	0
	State1	83	98	ALLNDRPIQELLHPTE	13	1857.99	5.24934	0.002864	10	1.56111	0.053143	12.0085	0.408792
	State1	83	98	ALLNDRPIQELLHPTE	13	1857.99	5.2548	0.000698	30	1.84358	0.014349	14.1814	0.110377
	State1	83	98	ALLNDRPIQELLHPTE	13	1857.99	5.25319	0.002466	100	2.37684	0.030025	18.2834	0.230962
	State1	83	98	ALLNDRPIQELLHPTE	13	1857.99	5.2534	0.000727	1000	4.84481	0.16014	37.2678	1.23185
	State1	83	98	ALLNDRPIQELLHPTE	13	1857.99	5.2415	0.001816	10000	6.81979	0.07844	52.4599	0.603385
	State2	83	98	ALLNDRPIQELLHPTE	13	1857.99	5.24696	0.000222	0	0	0	0	0
	State2	83	98	ALLNDRPIQELLHPTE	13	1857.99	5.25305	0.00423	10	1.46184	0.02763	11.2449	0.212538
	State2	83	98	ALLNDRPIQELLHPTE	13	1857.99	5.24977	0.001927	30	1.77403	0.018086	13.6464	0.139123
	State2	83	98	ALLNDRPIQELLHPTE	13	1857.99	5.26047	0.00235	100	2.40855	0.013945	18.5273	0.107269
	State2	83	98	ALLNDRPIQELLHPTE	13	1857.99	5.25876	0.001774	1000	4.71576	0.103891	36.2751	0.799162
	State2	83	98	ALLNDRPIQELLHPTE	13	1857.99	5.2305	0.013145	10000	6.68643	0.032041	51.434	0.246469
	State3	83	98	ALLNDRPIQELLHPTE	13	1857.99	5.25234	0.00048	0	0	0	0	0
	State3	83	98	ALLNDRPIQELLHPTE	13	1857.99	5.25669	0.00401	10	1.59758	0.022676	12.2891	0.174431
	State3	83	98	ALLNDRPIQELLHPTE	13	1857.99	5.24203	0.004228	30	1.84005	0.035576	14.1543	0.273662
	State3	83	98	ALLNDRPIQELLHPTE	13	1857.99	5.24559	0.00112	100	2.49852	0.034532	19.2194	0.265631
	State3	83	98	ALLNDRPIQELLHPTE	13	1857.99	5.25111	0.002636	1000	5.01724	0.041167	38.5942	0.316669
	State3	83	98	ALLNDRPIQELLHPTE	13	1857.99	5.2484	0.00381	10000	6.8399	0.136076	52.6146	1.04674
	State4	83	98	ALLNDRPIQELLHPTE	13	1857.99	5.24814	0.004896	0	0	0	0	0
	State4	83	98	ALLNDRPIQELLHPTE	13	1857.99	5.24102	0.005275	10	1.62357	0.024877	12.489	0.191362
	State4	83	98	ALLNDRPIQELLHPTE	13	1857.99	5.25162	0.004151	30	1.91575	0.048682	14.7365	0.374477
	State4	83	98	ALLNDRPIQELLHPTE	13	1857.99	5.2519	0.000255	100	2.65556	0.063458	20.4274	0.488138
	State4	83	98	ALLNDRPIQELLHPTE	13	1857.99	5.25282	0.003081	1000	5.32904	0.045917	40.9926	0.353208
	State4	83	98	ALLNDRPIQELLHPTE	13	1857.99	5.23892	0.005337	10000	7.42679	0.055336	57.1291	0.425662
	State1	85	92	LNDRPIQE	6	983.503	4.04467	0.010944	0	0	0	0	0
	State1	85	92	LNDRPIQE	6	983.503	4.04261	0.00851	10	0.584732	0.013088	9.74553	0.218133
	State1	85	92	LNDRPIQE	6	983.503	4.04425	0.001758	30	0.698159	0.014514	11.636	0.2419
	State1	85	92	LNDRPIQE	6	983.503	4.02799	0.001699	100	0.981274	0.010782	16.3546	0.1797
	State1	85	92	LNDRPIQE	6	983.503	4.04586	0.001708	1000	2.19694	0.045738	36.6157	0.7623
	State1	85	92	LNDRPIQE	6	983.503	4.02335	0.002078	10000	3.00762	0.024408	50.1271	0.4068
	State2	85	92	LNDRPIQE	6	983.503	4.03363	0.003521	0	0	0	0	0
	State2	85	92	LNDRPIQE	6	983.503	4.04128	0.009203	10	0.539394	0.017274	8.9899	0.2879
	State2	85	92	LNDRPIQE	6	983.503	4.02717	0.00552	30	0.649392	0.00794	10.8232	0.132333
	State2	85	92	LNDRPIQE	6	983.503	4.04426	0.001672	100	1.01619	0.011355	16.9366	0.18925
	State2	85	92	LNDRPIQE	6	983.503	4.05049	0.002862	1000	2.13515	0.051013	35.5859	0.850217
	State2	85	92	LNDRPIQE	6	983.503	4.00779	0.019427	10000	3.05244	0.016542	50.874	0.2757
	State3	85	92	LNDRPIQE	6	983.503	4.04886	0.001572	0	0	0	0	0
	State3	85	92	LNDRPIQE	6	983.503	4.06831	0.00513	10	0.578693	0.019256	9.64488	0.320933
	State3	85	92	LNDRPIQE	6	983.503	3.97191	0.006393	30	0.74785	0.019247	12.4642	0.320783
	State3	85	92	LNDRPIQE	6	983.503	4.0051	0.009479	100	1.08569	0.02097	18.0948	0.3495
	State3	85	92	LNDRPIQE	6	983.503	4.05381	0.003818	1000	2.31289	0.032369	38.5481	0.539483
	State3	85	92	LNDRPIQE	6	983.503	4.055	0.002746	10000	3.00461	0.024034	50.0769	0.400567
	State4	85	92	LNDRPIQE	6	983.503	4.0439	0.007488	0	0	0	0	0
	State4	85	92	LNDRPIQE	6	983.503	3.98676	0.011075	10	0.617308	0.017392	10.2885	0.289867
	State4	85	92	LNDRPIQE	6	983.503	4.01434	0.003643	30	0.783463	0.019677	13.0577	0.32795
	State4	85	92	LNDRPIQE	6	983.503	4.04732	0.00364	100	1.18701	0.02458	19.7836	0.409667
	State4	85	92	LNDRPIQE	6	983.503	4.05908	0.004118	1000	2.43363	0.02551	40.5606	0.425167
	State4	85	92	LNDRPIQE	6	983.503	4.04531	0.004128	10000	3.05319	0.026184	50.8865	0.4364
	State1	85	93	LNDRPIQEL	7	1096.59	4.75046	0.006206	0	0	0	0	0
	State1	85	93	LNDRPIQEL	7	1096.59	4.74791	0.003432	10	0.637874	0.019627	9.11249	0.280386
	State1	85	93	LNDRPIQEL	7	1096.59	4.7553	0.000765	30	0.764782	0.013881	10.9255	0.1983
	State1	85	93	LNDRPIQEL	7	1096.59	4.75001	0.002128	100	1.09632	0.021378	15.6618	0.3054
	State1	85	93	LNDRPIQEL	7	1096.59	4.75376	0.000834	1000	2.39943	0.045844	34.2776	0.654914
	State1	85	93	LNDRPIQEL	7	1096.59	4.74614	0.000579	10000	3.38335	0.028367	48.3336	0.405243
	State2	85	93	LNDRPIQEL	7	1096.59	4.74696	0.002806	0	0	0	0	0
	State2	85	93	LNDRPIQEL	7	1096.59	4.75226	0.005989	10	0.625121	0.018351	8.9303	0.262157
	State2	85	93	LNDRPIQEL	7	1096.59	4.74924	0.001492	30	0.771621	0.019276	11.0232	0.275371
	State2	85	93	LNDRPIQEL	7	1096.59	4.75708	0.001421	100	1.14567	0.016848	16.3667	0.240686
	State2	85	93	LNDRPIQEL	7	1096.59	4.75955	0.00147	1000	2.34452	0.056014	33.4932	0.8002
	State2	85	93	LNDRPIQEL	7	1096.59	4.7374	0.010851	10000	3.35905	0.025011	47.9864	0.3573
	State3	85	93	LNDRPIQEL	7	1096.59	4.7119	0.001103	0	0	0	0	0
	State3	85	93	LNDRPIQEL	7	1096.59	4.72455	0.002596	10	0.747524	0.016478	10.6789	0.2354
	State3	85	93	LNDRPIQEL	7	1096.59	4.67254	0.009018	30	0.924001	0.029807	13.2	0.425814
	State3	85	93	LNDRPIQEL	7	1096.59	4.69682	0.008613	100	1.30481	0.015988	18.6402	0.2284
	State3	85	93	LNDRPIQEL	7	1096.59	4.71987	0.003867	1000	2.62966	0.021245	37.5665	0.3035
	State3	85	93	LNDRPIQEL	7	1096.59	4.72207	0.003299	10000	3.47758	0.0164	49.6797	0.234286
	State4	85	93	LNDRPIQEL	7	1096.59	4.70339	0.005301	0	0	0	0	0
	State4	85	93	LNDRPIQEL	7	1096.59	4.67535	0.006638	10	0.808568	0.009483	11.551	0.135471
	State4	85	93	LNDRPIQEL	7	1096.59	4.69362	0.006075	30	0.969029	0.01987	13.8433	0.283857
	State4	85	93	LNDRPIQEL	7	1096.59	4.714	0.001104	100	1.45245	0.016723	20.7493	0.2389
	State4	85	93	LNDRPIQEL	7	1096.59	4.72091	0.0016	1000	2.81125	0.023244	40.1607	0.332057
	State4	85	93	LNDRPIQEL	7	1096.59	4.7112	0.00427	10000	3.69104	0.039667	52.7291	0.566671
	State1	85	98	LNDRPIQELLHPTE	11	1673.87	5.04595	0.009986	0	0	0	0	0
	State1	85	98	LNDRPIQELLHPTE	11	1673.87	5.04007	0.004324	10	1.24323	0.008669	11.3021	0.0788091
	State1	85	98	LNDRPIQELLHPTE	11	1673.87	5.04633	0.001964	30	1.42824	0.021473	12.984	0.195209
	State1	85	98	LNDRPIQELLHPTE	11	1673.87	5.03995	0.002492	100	1.83449	0.017129	16.6772	0.155718
	State1	85	98	LNDRPIQELLHPTE	11	1673.87	5.03859	0.000548	1000	3.83467	0.087503	34.8606	0.795482
	State1	85	98	LNDRPIQELLHPTE	11	1673.87	5.0291	0.000685	10000	5.46417	0.067252	49.6743	0.611382
	State2	85	98	LNDRPIQELLHPTE	11	1673.87	5.04571	0.00097	0	0	0	0	0
	State2	85	98	LNDRPIQELLHPTE	11	1673.87	5.04432	0.006545	10	1.18129	0.013513	10.739	0.122845
	State2	85	98	LNDRPIQELLHPTE	11	1673.87	5.03759	0.001957	30	1.39004	0.04199	12.6368	0.381727
	State2	85	98	LNDRPIQELLHPTE	11	1673.87	5.04608	0.001205	100	1.90887	0.030819	17.3533	0.280173
	State2	85	98	LNDRPIQELLHPTE	11	1673.87	5.04606	0.00181	1000	3.79052	0.10653	34.4592	0.968455
	State2	85	98	LNDRPIQELLHPTE	11	1673.87	5.02136	0.013087	10000	5.42952	0.029768	49.3593	0.270618
	State3	85	98	LNDRPIQELLHPTE	11	1673.87	5.06237	0.002866	0	0	0	0	0
	State3	85	98	LNDRPIQELLHPTE	11	1673.87	5.05105	0.005055	10	1.23784	0.025123	11.253	0.228391
	State3	85	98	LNDRPIQELLHPTE	11	1673.87	5.02114	0.003617	30	1.50031	0.038982	13.6392	0.354382
	State3	85	98	LNDRPIQELLHPTE	11	1673.87	5.03371	0.001605	100	1.97896	0.018203	17.9905	0.165482
	State3	85	98	LNDRPIQELLHPTE	11	1673.87	5.03942	0.00234	1000	4.00291	0.088581	36.3901	0.805282
	State3	85	98	LNDRPIQELLHPTE	11	1673.87	5.04138	0.002391	10000	5.47826	0.041263	49.8023	0.375118
	State4	85	98	LNDRPIQELLHPTE	11	1673.87	5.04933	0.006171	0	0	0	0	0
	State4	85	98	LNDRPIQELLHPTE	11	1673.87	5.02959	0.004859	10	1.33398	0.040188	12.1271	0.365345
	State4	85	98	LNDRPIQELLHPTE	11	1673.87	5.03454	0.004317	30	1.52984	0.023285	13.9077	0.211682
	State4	85	98	LNDRPIQELLHPTE	11	1673.87	5.04207	0.003552	100	2.11063	0.022349	19.1875	0.203173
	State4	85	98	LNDRPIQELLHPTE	11	1673.87	5.04064	0.004514	1000	4.24329	0.025685	38.5754	0.2335
	State4	85	98	LNDRPIQELLHPTE	11	1673.87	5.03676	0.005014	10000	5.92438	0.056761	53.858	0.516009
	State1	85	99	LNDRPIQELLHPTEL	12	1786.96	5.25754	0.005778	0	0	0	0	0
	State1	85	99	LNDRPIQELLHPTEL	12	1786.96	5.25753	0.003549	10	1.31661	0.019738	10.9717	0.164483
	State1	85	99	LNDRPIQELLHPTEL	12	1786.96	5.26396	0.00111	30	1.49985	0.018003	12.4987	0.150025
	State1	85	99	LNDRPIQELLHPTEL	12	1786.96	5.26203	0.00301	100	1.92782	0.016818	16.0652	0.14015
	State1	85	99	LNDRPIQELLHPTEL	12	1786.96	5.26114	0.001551	1000	3.94139	0.084328	32.8449	0.702733
	State1	85	99	LNDRPIQELLHPTEL	12	1786.96	5.24979	0.000765	10000	5.73607	0.059907	47.8006	0.499225
	State2	85	99	LNDRPIQELLHPTEL	12	1786.96	5.25637	0.001034	0	0	0	0	0
	State2	85	99	LNDRPIQELLHPTEL	12	1786.96	5.26072	0.00506	10	1.29964	0.017299	10.8303	0.144158
	State2	85	99	LNDRPIQELLHPTEL	12	1786.96	5.25767	0.00192	30	1.51216	0.012935	12.6013	0.107792
	State2	85	99	LNDRPIQELLHPTEL	12	1786.96	5.26717	0.000772	100	2.01281	0.041711	16.7734	0.347592
	State2	85	99	LNDRPIQELLHPTEL	12	1786.96	5.26602	0.001311	1000	3.93269	0.084933	32.7724	0.707775
	State2	85	99	LNDRPIQELLHPTEL	12	1786.96	5.24088	0.013309	10000	5.69379	0.053013	47.4482	0.441775
	State3	85	99	LNDRPIQELLHPTEL	12	1786.96	5.26152	0.001071	0	0	0	0	0
	State3	85	99	LNDRPIQELLHPTEL	12	1786.96	5.26762	0.002557	10	1.31333	0.047937	10.9444	0.399475
	State3	85	99	LNDRPIQELLHPTEL	12	1786.96	5.2527	0.003689	30	1.54146	0.045708	12.8455	0.3809
	State3	85	99	LNDRPIQELLHPTEL	12	1786.96	5.25569	0.001585	100	2.04118	0.047013	17.0099	0.391775
	State3	85	99	LNDRPIQELLHPTEL	12	1786.96	5.25994	0.002755	1000	4.10935	0.072701	34.2445	0.605842
	State3	85	99	LNDRPIQELLHPTEL	12	1786.96	5.25816	0.002851	10000	5.80261	0.044975	48.3551	0.374792
	State4	85	99	LNDRPIQELLHPTEL	12	1786.96	5.25795	0.004863	0	0	0	0	0
	State4	85	99	LNDRPIQELLHPTEL	12	1786.96	5.25115	0.005682	10	1.37657	0.021792	11.4714	0.1816
	State4	85	99	LNDRPIQELLHPTEL	12	1786.96	5.26002	0.003873	30	1.59143	0.021663	13.2619	0.180525
	State4	85	99	LNDRPIQELLHPTEL	12	1786.96	5.26035	0.001235	100	2.21029	0.02883	18.4191	0.24025
	State4	85	99	LNDRPIQELLHPTEL	12	1786.96	5.26047	0.003552	1000	4.48885	0.069368	37.4071	0.578067
	State4	85	99	LNDRPIQELLHPTEL	12	1786.96	5.24812	0.003966	10000	6.5868	0.136445	54.89	1.13704
	State1	93	98	LLHPTE	4	708.38	3.99403	0.008726	0	0	0	0	0
	State1	93	98	LLHPTE	4	708.38	3.98266	0.004198	10	0.58277	0.027794	14.5693	0.69485
	State1	93	98	LLHPTE	4	708.38	3.98511	0.000747	30	0.618406	0.027166	15.4602	0.67915
	State1	93	98	LLHPTE	4	708.38	3.97656	0.0013	100	0.68248	0.028947	17.062	0.723675
	State1	93	98	LLHPTE	4	708.38	3.98932	0.002306	1000	1.04602	0.045416	26.1505	1.1354
	State1	93	98	LLHPTE	4	708.38	3.97861	0.000957	10000	1.24476	0.030075	31.119	0.751875
	State2	93	98	LLHPTE	4	708.38	3.98604	0.003979	0	0	0	0	0
	State2	93	98	LLHPTE	4	708.38	3.98485	0.004378	10	0.565546	0.024892	14.1387	0.6223
	State2	93	98	LLHPTE	4	708.38	3.97824	0.002764	30	0.631588	0.024977	15.7897	0.624425
	State2	93	98	LLHPTE	4	708.38	3.98584	0.002003	100	0.702876	0.024127	17.5719	0.603175
	State2	93	98	LLHPTE	4	708.38	3.99889	0.004247	1000	1.04935	0.040458	26.2337	1.01145
	State2	93	98	LLHPTE	4	708.38	3.96943	0.014117	10000	1.27063	0.026077	31.7659	0.651925
	State3	93	98	LLHPTE	4	708.38	3.99706	0.001892	0	0	0	0	0
	State3	93	98	LLHPTE	4	708.38	4.01967	0.006231	10	0.630193	0.010187	15.7548	0.254675
	State3	93	98	LLHPTE	4	708.38	3.93481	0.006338	30	0.678613	0.00946	16.9653	0.2365
	State3	93	98	LLHPTE	4	708.38	3.95918	0.006718	100	0.734349	0.004861	18.3587	0.121525
	State3	93	98	LLHPTE	4	708.38	4.00067	0.006539	1000	1.11278	0.020317	27.8194	0.507925
	State3	93	98	LLHPTE	4	708.38	4.00386	0.008538	10000	1.29472	0.021201	32.3679	0.530025
	State4	93	98	LLHPTE	4	708.38	3.99496	0.005022	0	0	0	0	0
	State4	93	98	LLHPTE	4	708.38	3.94598	0.008265	10	0.664532	0.013172	16.6133	0.3293
	State4	93	98	LLHPTE	4	708.38	3.96553	0.003392	30	0.684405	0.013178	17.1101	0.32945
	State4	93	98	LLHPTE	4	708.38	3.98865	0.004046	100	0.753103	0.01381	18.8276	0.34525
	State4	93	98	LLHPTE	4	708.38	4.01023	0.006064	1000	1.1822	0.014051	29.5549	0.351275
	State4	93	98	LLHPTE	4	708.38	3.98981	0.004401	10000	1.49472	0.024358	37.3681	0.60895
	State1	93	99	LLHPTEL	5	821.464	4.75347	0.007029	0	0	0	0	0
	State1	93	99	LLHPTEL	5	821.464	4.7514	0.003065	10	0.664529	0.016255	13.2906	0.3251
	State1	93	99	LLHPTEL	5	821.464	4.75641	0.000714	30	0.713744	0.014459	14.2749	0.28918
	State1	93	99	LLHPTEL	5	821.464	4.75371	0.00222	100	0.742726	0.014831	14.8545	0.29662
	State1	93	99	LLHPTEL	5	821.464	4.75835	7.85164e-05	1000	1.07686	0.026763	21.5372	0.53526
	State1	93	99	LLHPTEL	5	821.464	4.74952	0.000801	10000	1.37586	0.014958	27.5172	0.29916
	State2	93	99	LLHPTEL	5	821.464	4.75006	0.002152	0	0	0	0	0
	State2	93	99	LLHPTEL	5	821.464	4.75379	0.005437	10	0.650497	0.011592	13.0099	0.23184
	State2	93	99	LLHPTEL	5	821.464	4.75136	0.001343	30	0.712036	0.014331	14.2407	0.28662
	State2	93	99	LLHPTEL	5	821.464	4.7595	0.001143	100	0.799658	0.01047	15.9932	0.2094
	State2	93	99	LLHPTEL	5	821.464	4.76396	0.001231	1000	1.08999	0.041108	21.7999	0.82216
	State2	93	99	LLHPTEL	5	821.464	4.74143	0.011552	10000	1.35509	0.013345	27.1017	0.2669
	State3	93	99	LLHPTEL	5	821.464	4.70909	0.000936	0	0	0	0	0
	State3	93	99	LLHPTEL	5	821.464	4.72021	0.002728	10	0.772609	0.01605	15.4522	0.321
	State3	93	99	LLHPTEL	5	821.464	4.66546	0.01089	30	0.831079	0.010055	16.6216	0.2011
	State3	93	99	LLHPTEL	5	821.464	4.68756	0.003727	100	0.885624	0.017999	17.7125	0.35998
	State3	93	99	LLHPTEL	5	821.464	4.71684	0.004093	1000	1.21401	0.02595	24.2801	0.519
	State3	93	99	LLHPTEL	5	821.464	4.71966	0.003075	10000	1.5045	0.017549	30.09	0.35098
	State4	93	99	LLHPTEL	5	821.464	4.70028	0.005182	0	0	0	0	0
	State4	93	99	LLHPTEL	5	821.464	4.66729	0.010659	10	0.816348	0.016138	16.327	0.32276
	State4	93	99	LLHPTEL	5	821.464	4.68565	0.004592	30	0.865729	0.016019	17.3146	0.32038
	State4	93	99	LLHPTEL	5	821.464	4.70826	0.002785	100	0.917498	0.021633	18.35	0.43266
	State4	93	99	LLHPTEL	5	821.464	4.71787	0.003157	1000	1.32988	0.018256	26.5975	0.36512
	State4	93	99	LLHPTEL	5	821.464	4.70502	0.004508	10000	1.97506	0.064319	39.5011	1.28638
	State1	99	111	LRYLQVVPATPDL	10	1483.84	5.19814	0.006218	0	0	0	0	0
	State1	99	111	LRYLQVVPATPDL	10	1483.84	5.20048	0.004325	10	1.35754	0.029378	13.5754	0.29378
	State1	99	111	LRYLQVVPATPDL	10	1483.84	5.20493	0.001536	30	1.43408	0.010751	14.3408	0.10751
	State1	99	111	LRYLQVVPATPDL	10	1483.84	5.20415	0.002677	100	1.46331	0.015997	14.6331	0.15997
	State1	99	111	LRYLQVVPATPDL	10	1483.84	5.20554	0.001798	1000	1.83155	0.038668	18.3155	0.38668
	State1	99	111	LRYLQVVPATPDL	10	1483.84	5.19581	0.001097	10000	2.36061	0.027083	23.6061	0.27083
	State2	99	111	LRYLQVVPATPDL	10	1483.84	5.19704	0.000561	0	0	0	0	0
	State2	99	111	LRYLQVVPATPDL	10	1483.84	5.20314	0.0057	10	1.27576	0.01143	12.7576	0.1143
	State2	99	111	LRYLQVVPATPDL	10	1483.84	5.19797	0.001562	30	1.42666	0.023652	14.2666	0.23652
	State2	99	111	LRYLQVVPATPDL	10	1483.84	5.20871	0.001015	100	1.47119	0.016202	14.7119	0.16202
	State2	99	111	LRYLQVVPATPDL	10	1483.84	5.20967	0.001778	1000	1.74613	0.035328	17.4613	0.35328
	State2	99	111	LRYLQVVPATPDL	10	1483.84	5.18518	0.013071	10000	2.3704	0.019372	23.704	0.19372
	State3	99	111	LRYLQVVPATPDL	10	1483.84	5.20793	0.001748	0	0	0	0	0
	State3	99	111	LRYLQVVPATPDL	10	1483.84	5.2127	0.00339	10	1.37342	0.021816	13.7342	0.21816
	State3	99	111	LRYLQVVPATPDL	10	1483.84	5.19348	0.002736	30	1.42319	0.03692	14.2319	0.3692
	State3	99	111	LRYLQVVPATPDL	10	1483.84	5.19743	0.001319	100	1.45917	0.015534	14.5917	0.15534
	State3	99	111	LRYLQVVPATPDL	10	1483.84	5.20781	0.002827	1000	1.83238	0.033656	18.3238	0.33656
	State3	99	111	LRYLQVVPATPDL	10	1483.84	5.20608	0.003621	10000	2.42662	0.022356	24.2662	0.22356
	State4	99	111	LRYLQVVPATPDL	10	1483.84	5.20527	0.004761	0	0	0	0	0
	State4	99	111	LRYLQVVPATPDL	10	1483.84	5.1939	0.006102	10	1.40761	0.029974	14.0761	0.29974
	State4	99	111	LRYLQVVPATPDL	10	1483.84	5.20267	0.004342	30	1.49339	0.022111	14.9339	0.22111
	State4	99	111	LRYLQVVPATPDL	10	1483.84	5.20517	0.001717	100	1.62169	0.029376	16.2169	0.29376
	State4	99	111	LRYLQVVPATPDL	10	1483.84	5.20815	0.004064	1000	2.22038	0.021384	22.2038	0.21384
	State4	99	111	LRYLQVVPATPDL	10	1483.84	5.19634	0.002916	10000	3.36988	0.135924	33.6988	1.35924
	State1	99	115	LRYLQVVPATPDLTGAE	14	1841.99	5.08201	0.007425	0	0	0	0	0
	State1	99	115	LRYLQVVPATPDLTGAE	14	1841.99	5.08094	0.00408	10	1.97117	0.013858	14.0798	0.0989857
	State1	99	115	LRYLQVVPATPDLTGAE	14	1841.99	5.08748	0.002343	30	2.1738	0.024075	15.5271	0.171964
	State1	99	115	LRYLQVVPATPDLTGAE	14	1841.99	5.08335	0.002351	100	2.36102	0.005986	16.8644	0.0427571
	State1	99	115	LRYLQVVPATPDLTGAE	14	1841.99	5.08872	0.000846	1000	3.56686	0.078502	25.4776	0.560729
	State1	99	115	LRYLQVVPATPDLTGAE	14	1841.99	5.08385	0.002336	10000	4.40299	0.026697	31.4499	0.190693
	State2	99	115	LRYLQVVPATPDLTGAE	14	1841.99	5.08158	0.002239	0	0	0	0	0
	State2	99	115	LRYLQVVPATPDLTGAE	14	1841.99	5.08568	0.005961	10	1.74473	0.012032	12.4624	0.0859429
	State2	99	115	LRYLQVVPATPDLTGAE	14	1841.99	5.08015	0.003434	30	2.01652	0.029779	14.4037	0.212707
	State2	99	115	LRYLQVVPATPDLTGAE	14	1841.99	5.09101	0.001443	100	2.24125	0.044456	16.0089	0.317543
	State2	99	115	LRYLQVVPATPDLTGAE	14	1841.99	5.0946	0.001286	1000	3.17069	0.083491	22.6478	0.596364
	State2	99	115	LRYLQVVPATPDLTGAE	14	1841.99	5.07346	0.013938	10000	4.4749	0.026931	31.9635	0.192364
	State3	99	115	LRYLQVVPATPDLTGAE	14	1841.99	5.09429	0.000288	0	0	0	0	0
	State3	99	115	LRYLQVVPATPDLTGAE	14	1841.99	5.09521	0.004283	10	2.03002	0.022512	14.5002	0.1608
	State3	99	115	LRYLQVVPATPDLTGAE	14	1841.99	5.06621	0.003342	30	2.23681	0.051015	15.9772	0.364393
	State3	99	115	LRYLQVVPATPDLTGAE	14	1841.99	5.07408	0.003669	100	2.48603	0.034552	17.7574	0.2468
	State3	99	115	LRYLQVVPATPDLTGAE	14	1841.99	5.08873	0.003394	1000	3.61745	0.060131	25.8389	0.429507
	State3	99	115	LRYLQVVPATPDLTGAE	14	1841.99	5.09256	0.003658	10000	4.54411	0.045162	32.4579	0.322586
	State4	99	115	LRYLQVVPATPDLTGAE	14	1841.99	5.08889	0.003561	0	0	0	0	0
	State4	99	115	LRYLQVVPATPDLTGAE	14	1841.99	5.06984	0.005372	10	2.35954	0.014197	16.8539	0.101407
	State4	99	115	LRYLQVVPATPDLTGAE	14	1841.99	5.07796	0.004542	30	2.73892	0.020671	19.5637	0.14765
	State4	99	115	LRYLQVVPATPDLTGAE	14	1841.99	5.08425	0.001242	100	3.20597	0.046712	22.8998	0.333657
	State4	99	115	LRYLQVVPATPDLTGAE	14	1841.99	5.09362	0.002727	1000	4.24329	0.040207	30.3092	0.287193
	State4	99	115	LRYLQVVPATPDLTGAE	14	1841.99	5.08627	0.005189	10000	5.50286	0.135491	39.3062	0.967793
	State1	99	117	LRYLQVVPATPDLTGAEVE	16	2070.1	5.12895	0.008815	0	0	0	0	0
	State1	99	117	LRYLQVVPATPDLTGAEVE	16	2070.1	5.12649	0.003201	10	2.20565	0.028801	13.7853	0.180006
	State1	99	117	LRYLQVVPATPDLTGAEVE	16	2070.1	5.13323	0.001618	30	2.37976	0.024303	14.8735	0.151894
	State1	99	117	LRYLQVVPATPDLTGAEVE	16	2070.1	5.12749	0.0027	100	2.63813	0.023391	16.4883	0.146194
	State1	99	117	LRYLQVVPATPDLTGAEVE	16	2070.1	5.13479	0.00077	1000	4.50034	0.099521	28.1271	0.622006
	State1	99	117	LRYLQVVPATPDLTGAEVE	16	2070.1	5.12704	0.001428	10000	6.1412	0.052613	38.3825	0.328831
	State2	99	117	LRYLQVVPATPDLTGAEVE	16	2070.1	5.12421	0.000431	0	0	0	0	0
	State2	99	117	LRYLQVVPATPDLTGAEVE	16	2070.1	5.13045	0.006589	10	1.97292	0.01766	12.3307	0.110375
	State2	99	117	LRYLQVVPATPDLTGAEVE	16	2070.1	5.12638	0.003128	30	2.22008	0.041238	13.8755	0.257737
	State2	99	117	LRYLQVVPATPDLTGAEVE	16	2070.1	5.13674	0.000938	100	2.50718	0.019509	15.6699	0.121931
	State2	99	117	LRYLQVVPATPDLTGAEVE	16	2070.1	5.14055	0.001232	1000	3.85597	0.117775	24.0998	0.736094
	State2	99	117	LRYLQVVPATPDLTGAEVE	16	2070.1	5.11746	0.015494	10000	6.1059	0.030894	38.1619	0.193087
	State3	99	117	LRYLQVVPATPDLTGAEVE	16	2070.1	5.13938	0.000129	0	0	0	0	0
	State3	99	117	LRYLQVVPATPDLTGAEVE	16	2070.1	5.14588	0.004872	10	2.19829	0.037302	13.7393	0.233137
	State3	99	117	LRYLQVVPATPDLTGAEVE	16	2070.1	5.11683	0.003337	30	2.48279	0.024714	15.5175	0.154463
	State3	99	117	LRYLQVVPATPDLTGAEVE	16	2070.1	5.12302	0.003993	100	2.78307	0.06192	17.3942	0.387
	State3	99	117	LRYLQVVPATPDLTGAEVE	16	2070.1	5.13984	0.002859	1000	4.50243	0.06594	28.1402	0.412125
	State3	99	117	LRYLQVVPATPDLTGAEVE	16	2070.1	5.13966	0.003511	10000	6.19162	0.029677	38.6976	0.185481
	State4	99	117	LRYLQVVPATPDLTGAEVE	16	2070.1	5.13431	0.006303	0	0	0	0	0
	State4	99	117	LRYLQVVPATPDLTGAEVE	16	2070.1	5.11883	0.004286	10	2.6406	0.016764	16.5038	0.104775
	State4	99	117	LRYLQVVPATPDLTGAEVE	16	2070.1	5.12619	0.004186	30	3.10748	0.01546	19.4217	0.096625
	State4	99	117	LRYLQVVPATPDLTGAEVE	16	2070.1	5.13444	0.00116	100	3.85251	0.033969	24.0782	0.212306
	State4	99	117	LRYLQVVPATPDLTGAEVE	16	2070.1	5.14252	0.002375	1000	5.76883	0.048955	36.0552	0.305969
	State4	99	117	LRYLQVVPATPDLTGAEVE	16	2070.1	5.13263	0.005692	10000	7.19556	0.145916	44.9723	0.911975
	State1	100	111	RYLQVVPATPDL	9	1370.76	5.02545	0.008808	0	0	0	0	0
	State1	100	111	RYLQVVPATPDL	9	1370.76	5.02424	0.005229	10	0.697319	0.027678	7.74799	0.307533
	State1	100	111	RYLQVVPATPDL	9	1370.76	5.03183	0.000318	30	0.725932	0.052086	8.06591	0.578733
	State1	100	111	RYLQVVPATPDL	9	1370.76	5.02816	0.00262	100	0.723525	0.009972	8.03917	0.1108
	State1	100	111	RYLQVVPATPDL	9	1370.76	5.03446	0.00142	1000	1.18345	0.037164	13.1494	0.412933
	State1	100	111	RYLQVVPATPDL	9	1370.76	5.02697	0.002393	10000	1.68283	0.006885	18.6981	0.0765
	State2	100	111	RYLQVVPATPDL	9	1370.76	5.02735	0.001126	0	0	0	0	0
	State2	100	111	RYLQVVPATPDL	9	1370.76	5.03002	0.005609	10	0.678911	0.019341	7.54346	0.2149
	State2	100	111	RYLQVVPATPDL	9	1370.76	5.02492	0.001928	30	0.73575	0.041565	8.175	0.461833
	State2	100	111	RYLQVVPATPDL	9	1370.76	5.03406	0.001136	100	0.747197	0.03354	8.30219	0.372667
	State2	100	111	RYLQVVPATPDL	9	1370.76	5.04124	0.001303	1000	1.04706	0.040633	11.634	0.451478
	State2	100	111	RYLQVVPATPDL	9	1370.76	5.01938	0.013273	10000	1.72969	0.048758	19.2188	0.541756
	State3	100	111	RYLQVVPATPDL	9	1370.76	5.04193	0.003134	0	0	0	0	0
	State3	100	111	RYLQVVPATPDL	9	1370.76	5.04208	0.003464	10	0.762296	0.021951	8.46996	0.2439
	State3	100	111	RYLQVVPATPDL	9	1370.76	5.01151	0.002762	30	0.74368	0.026919	8.26311	0.2991
	State3	100	111	RYLQVVPATPDL	9	1370.76	5.01979	0.002541	100	0.800125	0.023734	8.89028	0.263711
	State3	100	111	RYLQVVPATPDL	9	1370.76	5.03418	0.003776	1000	1.1797	0.025113	13.1078	0.279033
	State3	100	111	RYLQVVPATPDL	9	1370.76	5.03751	0.003826	10000	1.78657	0.028312	19.8508	0.314578
	State4	100	111	RYLQVVPATPDL	9	1370.76	5.03488	0.005451	0	0	0	0	0
	State4	100	111	RYLQVVPATPDL	9	1370.76	5.01528	0.005665	10	0.781344	0.014094	8.6816	0.1566
	State4	100	111	RYLQVVPATPDL	9	1370.76	5.02534	0.005793	30	0.841806	0.019294	9.3534	0.214378
	State4	100	111	RYLQVVPATPDL	9	1370.76	5.03091	0.000837	100	0.991709	0.026882	11.019	0.298689
	State4	100	111	RYLQVVPATPDL	9	1370.76	5.0378	0.003163	1000	1.53842	0.017226	17.0935	0.1914
	State4	100	111	RYLQVVPATPDL	9	1370.76	5.02841	0.004617	10000	2.80814	0.142623	31.2016	1.5847
	State1	100	113	RYLQVVPATPDLTG	11	1528.82	4.87691	0.007942	0	0	0	0	0
	State1	100	113	RYLQVVPATPDLTG	11	1528.82	4.87484	0.004305	10	1.36548	0.044055	12.4134	0.4005
	State1	100	113	RYLQVVPATPDLTG	11	1528.82	4.88486	0.00149	30	1.47824	0.030219	13.4386	0.274718
	State1	100	113	RYLQVVPATPDLTG	11	1528.82	4.87978	0.003003	100	1.58503	0.018456	14.4093	0.167782
	State1	100	113	RYLQVVPATPDLTG	11	1528.82	4.88551	0.001968	1000	2.36172	0.085846	21.4702	0.780418
	State1	100	113	RYLQVVPATPDLTG	11	1528.82	4.87492	0.00317	10000	3.03131	0.070097	27.5573	0.637245
	State2	100	113	RYLQVVPATPDLTG	11	1528.82	4.87336	0.001069	0	0	0	0	0
	State2	100	113	RYLQVVPATPDLTG	11	1528.82	4.87717	0.003764	10	1.17785	0.027399	10.7077	0.249082
	State2	100	113	RYLQVVPATPDLTG	11	1528.82	4.88032	0.002531	30	1.3516	0.059679	12.2873	0.542536
	State2	100	113	RYLQVVPATPDLTG	11	1528.82	4.88537	0.002744	100	1.53044	0.071655	13.9131	0.651409
	State2	100	113	RYLQVVPATPDLTG	11	1528.82	4.89129	0.002058	1000	2.23356	0.087385	20.3051	0.794409
	State2	100	113	RYLQVVPATPDLTG	11	1528.82	4.86601	0.014998	10000	3.02222	0.102102	27.4747	0.9282
	State3	100	113	RYLQVVPATPDLTG	11	1528.82	4.88262	0.000782	0	0	0	0	0
	State3	100	113	RYLQVVPATPDLTG	11	1528.82	4.88774	0.004658	10	1.35864	0.050388	12.3513	0.458073
	State3	100	113	RYLQVVPATPDLTG	11	1528.82	4.85309	0.006657	30	1.47862	0.045721	13.442	0.415645
	State3	100	113	RYLQVVPATPDLTG	11	1528.82	4.86329	0.002295	100	1.62881	0.046958	14.8074	0.426891
	State3	100	113	RYLQVVPATPDLTG	11	1528.82	4.88265	0.003015	1000	2.34115	0.046585	21.2832	0.4235
	State3	100	113	RYLQVVPATPDLTG	11	1528.82	4.88261	0.006673	10000	3.10751	0.064179	28.2501	0.583445
	State4	100	113	RYLQVVPATPDLTG	11	1528.82	4.87686	0.004679	0	0	0	0	0
	State4	100	113	RYLQVVPATPDLTG	11	1528.82	4.85746	0.007019	10	1.52689	0.04074	13.8808	0.370364
	State4	100	113	RYLQVVPATPDLTG	11	1528.82	4.87399	0.003836	30	1.70689	0.050754	15.5172	0.4614
	State4	100	113	RYLQVVPATPDLTG	11	1528.82	4.87811	0.000824	100	1.99687	0.065551	18.1534	0.595918
	State4	100	113	RYLQVVPATPDLTG	11	1528.82	4.88546	0.002932	1000	2.76746	0.09384	25.1587	0.853091
	State4	100	113	RYLQVVPATPDLTG	11	1528.82	4.87171	0.003089	10000	3.98554	0.138662	36.2322	1.26056
	State1	100	115	RYLQVVPATPDLTGAE	13	1728.9	4.88661	0.007659	0	0	0	0	0
	State1	100	115	RYLQVVPATPDLTGAE	13	1728.9	4.88395	0.002669	10	1.28137	0.025727	9.8567	0.1979
	State1	100	115	RYLQVVPATPDLTGAE	13	1728.9	4.89434	0.001029	30	1.39648	0.020999	10.7421	0.161531
	State1	100	115	RYLQVVPATPDLTGAE	13	1728.9	4.88655	0.00214	100	1.65599	0.020038	12.7384	0.154138
	State1	100	115	RYLQVVPATPDLTGAE	13	1728.9	4.89408	0.000823	1000	2.84636	0.070117	21.8951	0.539362
	State1	100	115	RYLQVVPATPDLTGAE	13	1728.9	4.88491	0.001215	10000	3.72181	0.038349	28.6293	0.294992
	State2	100	115	RYLQVVPATPDLTGAE	13	1728.9	4.88026	0.001068	0	0	0	0	0
	State2	100	115	RYLQVVPATPDLTGAE	13	1728.9	4.88683	0.005713	10	1.13928	0.010177	8.76372	0.0782846
	State2	100	115	RYLQVVPATPDLTGAE	13	1728.9	4.88784	0.002194	30	1.31496	0.023359	10.1151	0.179685
	State2	100	115	RYLQVVPATPDLTGAE	13	1728.9	4.89479	0.001319	100	1.51385	0.006218	11.645	0.0478308
	State2	100	115	RYLQVVPATPDLTGAE	13	1728.9	4.90045	0.001157	1000	2.46012	0.088788	18.924	0.682985
	State2	100	115	RYLQVVPATPDLTGAE	13	1728.9	4.87502	0.014902	10000	3.70058	0.028901	28.466	0.222315
	State3	100	115	RYLQVVPATPDLTGAE	13	1728.9	4.91995	0.004642	0	0	0	0	0
	State3	100	115	RYLQVVPATPDLTGAE	13	1728.9	4.92602	0.002402	10	1.39617	0.011054	10.7398	0.0850308
	State3	100	115	RYLQVVPATPDLTGAE	13	1728.9	4.88754	0.006277	30	1.57666	0.026276	12.1281	0.202123
	State3	100	115	RYLQVVPATPDLTGAE	13	1728.9	4.90004	0.003404	100	1.83867	0.02972	14.1436	0.228615
	State3	100	115	RYLQVVPATPDLTGAE	13	1728.9	4.92139	0.004562	1000	2.98385	0.043046	22.9527	0.331123
	State3	100	115	RYLQVVPATPDLTGAE	13	1728.9	4.92082	0.002699	10000	3.94729	0.020802	30.3638	0.160015
	State4	100	115	RYLQVVPATPDLTGAE	13	1728.9	4.91294	0.004945	0	0	0	0	0
	State4	100	115	RYLQVVPATPDLTGAE	13	1728.9	4.89328	0.006505	10	1.75397	0.020227	13.4921	0.155592
	State4	100	115	RYLQVVPATPDLTGAE	13	1728.9	4.90757	0.004255	30	2.06861	0.02597	15.9124	0.199769
	State4	100	115	RYLQVVPATPDLTGAE	13	1728.9	4.91532	0.001215	100	2.5478	0.026407	19.5985	0.203131
	State4	100	115	RYLQVVPATPDLTGAE	13	1728.9	4.92337	0.002405	1000	3.65836	0.048763	28.1412	0.3751
	State4	100	115	RYLQVVPATPDLTGAE	13	1728.9	4.91353	0.006007	10000	4.93436	0.143378	37.9566	1.10291
	State1	100	117	RYLQVVPATPDLTGAEVE	15	1957.02	4.95858	0.005535	0	0	0	0	0
	State1	100	117	RYLQVVPATPDLTGAEVE	15	1957.02	4.95749	0.003225	10	1.4647	0.015464	9.76463	0.103093
	State1	100	117	RYLQVVPATPDLTGAEVE	15	1957.02	4.96558	0.00177	30	1.60369	0.01545	10.6913	0.103
	State1	100	117	RYLQVVPATPDLTGAEVE	15	1957.02	4.95953	0.002914	100	1.86784	0.010104	12.4523	0.06736
	State1	100	117	RYLQVVPATPDLTGAEVE	15	1957.02	4.96686	0.00119	1000	3.70241	0.095744	24.6827	0.638293
	State1	100	117	RYLQVVPATPDLTGAEVE	15	1957.02	4.95787	0.002097	10000	5.3615	0.023319	35.7433	0.15546
	State2	100	117	RYLQVVPATPDLTGAEVE	15	1957.02	4.9574	0.000822	0	0	0	0	0
	State2	100	117	RYLQVVPATPDLTGAEVE	15	1957.02	4.96256	0.007391	10	1.2747	0.009493	8.49797	0.0632867
	State2	100	117	RYLQVVPATPDLTGAEVE	15	1957.02	4.95957	0.003363	30	1.46394	0.016001	9.75963	0.106673
	State2	100	117	RYLQVVPATPDLTGAEVE	15	1957.02	4.9675	0.001057	100	1.72603	0.012477	11.5069	0.08318
	State2	100	117	RYLQVVPATPDLTGAEVE	15	1957.02	4.97119	0.001792	1000	3.07993	0.105391	20.5329	0.702607
	State2	100	117	RYLQVVPATPDLTGAEVE	15	1957.02	4.94669	0.014869	10000	5.3092	0.046078	35.3947	0.307187
	State3	100	117	RYLQVVPATPDLTGAEVE	15	1957.02	4.97219	0.001448	0	0	0	0	0
	State3	100	117	RYLQVVPATPDLTGAEVE	15	1957.02	4.9775	0.004341	10	1.49266	0.025884	9.95103	0.17256
	State3	100	117	RYLQVVPATPDLTGAEVE	15	1957.02	4.94651	0.003441	30	1.71222	0.035603	11.4148	0.237353
	State3	100	117	RYLQVVPATPDLTGAEVE	15	1957.02	4.95374	0.003232	100	2.05706	0.027211	13.7137	0.181407
	State3	100	117	RYLQVVPATPDLTGAEVE	15	1957.02	4.97061	0.003067	1000	3.75894	0.046377	25.0596	0.30918
	State3	100	117	RYLQVVPATPDLTGAEVE	15	1957.02	4.9714	0.004404	10000	5.43662	0.02723	36.2442	0.181533
	State4	100	117	RYLQVVPATPDLTGAEVE	15	1957.02	4.96897	0.005121	0	0	0	0	0
	State4	100	117	RYLQVVPATPDLTGAEVE	15	1957.02	4.95122	0.004992	10	1.8952	0.014421	12.6347	0.09614
	State4	100	117	RYLQVVPATPDLTGAEVE	15	1957.02	4.96143	0.004976	30	2.33838	0.022332	15.5892	0.14888
	State4	100	117	RYLQVVPATPDLTGAEVE	15	1957.02	4.96578	0.00042	100	3.06078	0.036762	20.4052	0.24508
	State4	100	117	RYLQVVPATPDLTGAEVE	15	1957.02	4.97345	0.003703	1000	4.97786	0.029457	33.1857	0.19638
	State4	100	117	RYLQVVPATPDLTGAEVE	15	1957.02	4.96265	0.005789	10000	6.47841	0.162453	43.1894	1.08302
	State1	102	111	LQVVPATPDL	7	1051.59	5.13077	0.006775	0	0	0	0	0
	State1	102	111	LQVVPATPDL	7	1051.59	5.13019	0.004194	10	0.700746	0.021879	10.0107	0.312557
	State1	102	111	LQVVPATPDL	7	1051.59	5.13452	0.000353	30	0.70491	0.013949	10.0701	0.199271
	State1	102	111	LQVVPATPDL	7	1051.59	5.13155	0.002086	100	0.765418	0.015472	10.9345	0.221029
	State1	102	111	LQVVPATPDL	7	1051.59	5.13653	0.000739	1000	1.14538	0.025086	16.3626	0.358371
	State1	102	111	LQVVPATPDL	7	1051.59	5.12876	0.001538	10000	1.69384	0.024147	24.1977	0.344957
	State2	102	111	LQVVPATPDL	7	1051.59	5.12793	0.000361	0	0	0	0	0
	State2	102	111	LQVVPATPDL	7	1051.59	5.13405	0.005559	10	0.691047	0.005822	9.8721	0.0831714
	State2	102	111	LQVVPATPDL	7	1051.59	5.12764	0.002963	30	0.738482	0.020486	10.5497	0.292657
	State2	102	111	LQVVPATPDL	7	1051.59	5.13784	0.001419	100	0.672974	0.088177	9.61391	1.25967
	State2	102	111	LQVVPATPDL	7	1051.59	5.14248	0.002516	1000	1.06586	0.04535	15.2266	0.647857
	State2	102	111	LQVVPATPDL	7	1051.59	5.11831	0.015718	10000	1.65843	0.006815	23.6918	0.0973571
	State3	102	111	LQVVPATPDL	7	1051.59	5.14299	0.001454	0	0	0	0	0
	State3	102	111	LQVVPATPDL	7	1051.59	5.14661	0.003304	10	0.682488	0.025486	9.74983	0.364086
	State3	102	111	LQVVPATPDL	7	1051.59	5.11506	0.003463	30	0.636981	0.089843	9.09973	1.28347
	State3	102	111	LQVVPATPDL	7	1051.59	5.12313	0.002373	100	0.776229	0.032958	11.089	0.470829
	State3	102	111	LQVVPATPDL	7	1051.59	5.14072	0.002988	1000	1.13715	0.027007	16.245	0.385814
	State3	102	111	LQVVPATPDL	7	1051.59	5.14205	0.003431	10000	1.69507	0.038969	24.2153	0.5567
	State4	102	111	LQVVPATPDL	7	1051.59	5.1366	0.005489	0	0	0	0	0
	State4	102	111	LQVVPATPDL	7	1051.59	5.11863	0.006171	10	0.669885	0.095909	9.56979	1.37013
	State4	102	111	LQVVPATPDL	7	1051.59	5.12952	0.004631	30	0.809764	0.012584	11.5681	0.179771
	State4	102	111	LQVVPATPDL	7	1051.59	5.13525	0.0011	100	0.920185	0.01506	13.1455	0.215143
	State4	102	111	LQVVPATPDL	7	1051.59	5.14301	0.003774	1000	1.47788	0.024727	21.1125	0.353243
	State4	102	111	LQVVPATPDL	7	1051.59	5.13378	0.004105	10000	2.4149	0.055908	34.4985	0.798686
	State1	102	113	LQVVPATPDLTG	9	1209.66	4.9208	0.007898	0	0	0	0	0
	State1	102	113	LQVVPATPDLTG	9	1209.66	4.91941	0.003485	10	1.2649	0.080384	14.0544	0.893156
	State1	102	113	LQVVPATPDLTG	9	1209.66	4.9325	0.001492	30	1.34514	0.073782	14.946	0.8198
	State1	102	113	LQVVPATPDLTG	9	1209.66	4.92335	0.003764	100	1.50943	0.024653	16.7714	0.273922
	State1	102	113	LQVVPATPDLTG	9	1209.66	4.93031	0.000814	1000	2.35068	0.067314	26.1187	0.747933
	State1	102	113	LQVVPATPDLTG	9	1209.66	4.92076	0.001574	10000	2.99113	0.044844	33.2348	0.498267
	State2	102	113	LQVVPATPDLTG	9	1209.66	4.92022	0.001782	0	0	0	0	0
	State2	102	113	LQVVPATPDLTG	9	1209.66	4.92447	0.007218	10	1.12655	0.06203	12.5172	0.689222
	State2	102	113	LQVVPATPDLTG	9	1209.66	4.92375	0.002145	30	1.1678	0.024097	12.9756	0.267744
	State2	102	113	LQVVPATPDLTG	9	1209.66	4.93172	0.001149	100	1.45303	0.033111	16.1448	0.3679
	State2	102	113	LQVVPATPDLTG	9	1209.66	4.93677	0.00168	1000	2.17617	0.058761	24.1797	0.6529
	State2	102	113	LQVVPATPDLTG	9	1209.66	4.90997	0.014209	10000	3.03378	0.037119	33.7087	0.412433
	State3	102	113	LQVVPATPDLTG	9	1209.66	4.93369	0.002366	0	0	0	0	0
	State3	102	113	LQVVPATPDLTG	9	1209.66	4.93959	0.003833	10	1.1929	0.084968	13.2545	0.944089
	State3	102	113	LQVVPATPDLTG	9	1209.66	4.9063	0.004135	30	1.43908	0.042178	15.9898	0.468644
	State3	102	113	LQVVPATPDLTG	9	1209.66	4.91419	0.003714	100	1.59776	0.012303	17.7529	0.1367
	State3	102	113	LQVVPATPDLTG	9	1209.66	4.93359	0.003968	1000	2.3748	0.051516	26.3867	0.5724
	State3	102	113	LQVVPATPDLTG	9	1209.66	4.93257	0.004205	10000	3.0486	0.038712	33.8733	0.430133
	State4	102	113	LQVVPATPDLTG	9	1209.66	4.92847	0.005434	0	0	0	0	0
	State4	102	113	LQVVPATPDLTG	9	1209.66	4.90902	0.005687	10	1.5059	0.032339	16.7322	0.359322
	State4	102	113	LQVVPATPDLTG	9	1209.66	4.92298	0.005334	30	1.70269	0.014424	18.9188	0.160267
	State4	102	113	LQVVPATPDLTG	9	1209.66	4.92707	0.001668	100	2.00285	0.0308	22.2539	0.342222
	State4	102	113	LQVVPATPDLTG	9	1209.66	4.93534	0.003453	1000	2.84252	0.031765	31.5836	0.352944
	State4	102	113	LQVVPATPDLTG	9	1209.66	4.92295	0.005223	10000	3.77124	0.086825	41.9027	0.964722
	State1	102	115	LQVVPATPDLTGAE	11	1409.74	4.93388	0.007148	0	0	0	0	0
	State1	102	115	LQVVPATPDLTGAE	11	1409.74	4.93311	0.003992	10	1.378	0.023733	12.5273	0.215755
	State1	102	115	LQVVPATPDLTGAE	11	1409.74	4.94071	0.00065	30	1.50111	0.016883	13.6464	0.153482
	State1	102	115	LQVVPATPDLTGAE	11	1409.74	4.93495	0.003025	100	1.70467	0.013547	15.497	0.123155
	State1	102	115	LQVVPATPDLTGAE	11	1409.74	4.93951	0.001285	1000	2.98323	0.07983	27.1203	0.725727
	State1	102	115	LQVVPATPDLTGAE	11	1409.74	4.93018	0.000965	10000	3.79846	0.015349	34.5315	0.139536
	State2	102	115	LQVVPATPDLTGAE	11	1409.74	4.93475	0.000942	0	0	0	0	0
	State2	102	115	LQVVPATPDLTGAE	11	1409.74	4.93573	0.006052	10	1.23358	0.014031	11.2143	0.127555
	State2	102	115	LQVVPATPDLTGAE	11	1409.74	4.93363	0.002214	30	1.38793	0.018166	12.6176	0.165145
	State2	102	115	LQVVPATPDLTGAE	11	1409.74	4.94112	0.001833	100	1.61833	0.01023	14.7121	0.093
	State2	102	115	LQVVPATPDLTGAE	11	1409.74	4.94707	0.001875	1000	2.56694	0.077644	23.3358	0.705855
	State2	102	115	LQVVPATPDLTGAE	11	1409.74	4.9217	0.014105	10000	3.82004	0.034445	34.7277	0.313136
	State3	102	115	LQVVPATPDLTGAE	11	1409.74	4.95134	0.001264	0	0	0	0	0
	State3	102	115	LQVVPATPDLTGAE	11	1409.74	4.95411	0.003589	10	1.42655	0.01455	12.9687	0.132273
	State3	102	115	LQVVPATPDLTGAE	11	1409.74	4.92353	0.003413	30	1.62947	0.023788	14.8133	0.216255
	State3	102	115	LQVVPATPDLTGAE	11	1409.74	4.92974	0.002513	100	1.87234	0.029806	17.0212	0.270964
	State3	102	115	LQVVPATPDLTGAE	11	1409.74	4.94811	0.003514	1000	3.01826	0.062271	27.4388	0.5661
	State3	102	115	LQVVPATPDLTGAE	11	1409.74	4.94822	0.004727	10000	3.88433	0.028645	35.3121	0.260409
	State4	102	115	LQVVPATPDLTGAE	11	1409.74	4.94916	0.005125	0	0	0	0	0
	State4	102	115	LQVVPATPDLTGAE	11	1409.74	4.92741	0.006292	10	1.79918	0.054108	16.3562	0.491891
	State4	102	115	LQVVPATPDLTGAE	11	1409.74	4.9407	0.004884	30	2.14324	0.054535	19.484	0.495773
	State4	102	115	LQVVPATPDLTGAE	11	1409.74	4.94287	0.000778	100	2.60933	0.057003	23.7212	0.518209
	State4	102	115	LQVVPATPDLTGAE	11	1409.74	4.94977	0.004044	1000	3.66421	0.064973	33.311	0.590664
	State4	102	115	LQVVPATPDLTGAE	11	1409.74	4.93928	0.003967	10000	4.63953	0.106661	42.1776	0.969645
	State1	110	120	DLTGAEVELVN	10	1158.58	5.35846	0.00666	0	0	0	0	0
	State1	110	120	DLTGAEVELVN	10	1158.58	5.36975	0.003647	10	0.559312	0.032443	5.59312	0.32443
	State1	110	120	DLTGAEVELVN	10	1158.58	5.37903	0.000266	30	0.753938	0.024088	7.53938	0.24088
	State1	110	120	DLTGAEVELVN	10	1158.58	5.37592	0.0019	100	1.32081	0.025965	13.2081	0.25965
	State1	110	120	DLTGAEVELVN	10	1158.58	5.37976	0.000763	1000	3.36021	0.105689	33.6021	1.05689
	State1	110	120	DLTGAEVELVN	10	1158.58	5.36695	0.004452	10000	4.30146	0.049804	43.0146	0.49804
	State2	110	120	DLTGAEVELVN	10	1158.58	5.35773	0.000296	0	0	0	0	0
	State2	110	120	DLTGAEVELVN	10	1158.58	5.37354	0.005926	10	0.295868	0.013809	2.95868	0.13809
	State2	110	120	DLTGAEVELVN	10	1158.58	5.37287	0.000524	30	0.288068	0.009537	2.88068	0.09537
	State2	110	120	DLTGAEVELVN	10	1158.58	5.38289	0.001422	100	0.499452	0.032121	4.99452	0.32121
	State2	110	120	DLTGAEVELVN	10	1158.58	5.38267	0.001575	1000	1.38371	0.092945	13.8371	0.92945
	State2	110	120	DLTGAEVELVN	10	1158.58	5.35372	0.017921	10000	3.04879	0.042736	30.4879	0.42736
	State3	110	120	DLTGAEVELVN	10	1158.58	5.36286	0.001915	0	0	0	0	0
	State3	110	120	DLTGAEVELVN	10	1158.58	5.3728	0.004197	10	0.984903	0.016137	9.84903	0.16137
	State3	110	120	DLTGAEVELVN	10	1158.58	5.36134	0.008979	30	1.3754	0.02221	13.754	0.2221
	State3	110	120	DLTGAEVELVN	10	1158.58	5.36829	0.000885	100	2.10818	0.022178	21.0818	0.22178
	State3	110	120	DLTGAEVELVN	10	1158.58	5.37652	0.002208	1000	4.01972	0.077293	40.1972	0.77293
	State3	110	120	DLTGAEVELVN	10	1158.58	5.3729	0.005711	10000	4.44908	0.063541	44.4908	0.63541
	State4	110	120	DLTGAEVELVN	10	1158.58	5.35541	0.004249	0	0	0	0	0
	State4	110	120	DLTGAEVELVN	10	1158.58	5.35421	0.007448	10	2.57384	0.023698	25.7384	0.23698
	State4	110	120	DLTGAEVELVN	10	1158.58	5.37355	0.003751	30	3.04798	0.041398	30.4798	0.41398
	State4	110	120	DLTGAEVELVN	10	1158.58	5.37462	0.00033	100	3.5648	0.036465	35.648	0.36465
	State4	110	120	DLTGAEVELVN	10	1158.58	5.37893	0.003123	1000	4.36454	0.018104	43.6454	0.18104
	State4	110	120	DLTGAEVELVN	10	1158.58	5.36405	0.008852	10000	4.4105	0.072823	44.105	0.72823
	State1	114	117	AEVE	3	446.201	3.36812	0.010343	0	0	0	0	0
	State1	114	117	AEVE	3	446.201	3.35567	0.006708	10	0.130481	0.018007	4.34937	0.600233
	State1	114	117	AEVE	3	446.201	3.35529	0.000829	30	0.153129	0.043716	5.1043	1.4572
	State1	114	117	AEVE	3	446.201	3.32852	0.007778	100	0.241153	0.022392	8.03843	0.7464
	State1	114	117	AEVE	3	446.201	3.36261	0.002487	1000	0.773854	0.034094	25.7951	1.13647
	State1	114	117	AEVE	3	446.201	3.33481	0.006606	10000	1.44171	0.009507	48.0571	0.3169
	State2	114	117	AEVE	3	446.201	3.35496	0.008034	0	0	0	0	0
	State2	114	117	AEVE	3	446.201	3.35635	0.005682	10	0.120662	0.00753	4.02207	0.251
	State2	114	117	AEVE	3	446.201	3.34244	0.005372	30	0.133336	0.022571	4.44453	0.752367
	State2	114	117	AEVE	3	446.201	3.35565	0.009092	100	0.104027	0.070838	3.46757	2.36127
	State2	114	117	AEVE	3	446.201	3.36627	0.007615	1000	0.549784	0.042037	18.3261	1.40123
	State2	114	117	AEVE	3	446.201	3.33184	0.02049	10000	1.40966	0.027919	46.9887	0.930633
	State3	114	117	AEVE	3	446.201	3.36911	0.007489	0	0	0	0	0
	State3	114	117	AEVE	3	446.201	3.40245	0.007892	10	0.191531	0.019092	6.38437	0.6364
	State3	114	117	AEVE	3	446.201	3.2678	0.011121	30	0.201752	0.012365	6.72507	0.412167
	State3	114	117	AEVE	3	446.201	3.29946	0.013712	100	0.323857	0.01377	10.7952	0.459
	State3	114	117	AEVE	3	446.201	3.37439	0.012262	1000	0.874047	0.026657	29.1349	0.888567
	State3	114	117	AEVE	3	446.201	3.37695	0.008395	10000	1.55437	0.028682	51.8122	0.956067
	State4	114	117	AEVE	3	446.201	3.36847	0.00323	0	0	0	0	0
	State4	114	117	AEVE	3	446.201	3.2783	0.014824	10	0.287816	0.014513	9.59387	0.483767
	State4	114	117	AEVE	3	446.201	3.30955	0.002905	30	0.399468	0.013241	13.3156	0.441367
	State4	114	117	AEVE	3	446.201	3.36704	0.010745	100	0.678614	0.027865	22.6205	0.928833
	State4	114	117	AEVE	3	446.201	3.38909	0.005208	1000	1.3599	0.01594	45.3299	0.531333
	State4	114	117	AEVE	3	446.201	3.36926	0.005579	10000	1.56863	0.013364	52.2876	0.445467
	State1	116	122	VELVNQD	6	815.402	4.34229	0.009192	0	0	0	0	0
	State1	116	122	VELVNQD	6	815.402	4.33542	0.004239	10	1.43351	0.025747	23.8919	0.429117
	State1	116	122	VELVNQD	6	815.402	4.34154	0.00043	30	1.52109	0.022927	25.3515	0.382117
	State1	116	122	VELVNQD	6	815.402	4.33477	0.001454	100	1.75974	0.045511	29.3291	0.758517
	State1	116	122	VELVNQD	6	815.402	4.3429	0.00063	1000	2.58609	0.068405	43.1016	1.14008
	State1	116	122	VELVNQD	6	815.402	4.33083	0.000646	10000	3.38819	0.016941	56.4699	0.28235
	State2	116	122	VELVNQD	6	815.402	4.33677	0.003152	0	0	0	0	0
	State2	116	122	VELVNQD	6	815.402	4.33906	0.005745	10	1.33245	0.019668	22.2076	0.3278
	State2	116	122	VELVNQD	6	815.402	4.33366	0.00283	30	1.39936	0.027198	23.3226	0.4533
	State2	116	122	VELVNQD	6	815.402	4.34339	0.00102	100	1.45758	0.047181	24.293	0.78635
	State2	116	122	VELVNQD	6	815.402	4.34972	0.002181	1000	1.98829	0.067294	33.1382	1.12157
	State2	116	122	VELVNQD	6	815.402	4.32102	0.016342	10000	3.1444	0.043464	52.4067	0.7244
	State3	116	122	VELVNQD	6	815.402	4.35169	0.002152	0	0	0	0	0
	State3	116	122	VELVNQD	6	815.402	4.36623	0.005857	10	1.45394	0.031389	24.2324	0.52315
	State3	116	122	VELVNQD	6	815.402	4.29589	0.00739	30	1.58257	0.025999	26.3761	0.433317
	State3	116	122	VELVNQD	6	815.402	4.31883	0.007893	100	1.81512	0.033282	30.252	0.5547
	State3	116	122	VELVNQD	6	815.402	4.35185	0.004723	1000	2.5979	0.043386	43.2983	0.7231
	State3	116	122	VELVNQD	6	815.402	4.35059	0.004666	10000	3.38175	0.034904	56.3624	0.581733
	State4	116	122	VELVNQD	6	815.402	4.34721	0.005177	0	0	0	0	0
	State4	116	122	VELVNQD	6	815.402	4.30445	0.007887	10	1.70538	0.010024	28.4229	0.167067
	State4	116	122	VELVNQD	6	815.402	4.32518	0.004452	30	1.92584	0.015532	32.0974	0.258867
	State4	116	122	VELVNQD	6	815.402	4.34475	0.002708	100	2.25865	0.016524	37.6442	0.2754
	State4	116	122	VELVNQD	6	815.402	4.35524	0.00302	1000	3.20823	0.019092	53.4704	0.3182
	State4	116	122	VELVNQD	6	815.402	4.3422	0.004843	10000	3.42217	0.02311	57.0361	0.385167
	State1	116	125	VELVNQDNRE	9	1214.59	4.08304	0.008676	0	0	0	0	0
	State1	116	125	VELVNQDNRE	9	1214.59	4.07769	0.004111	10	2.17111	0.017536	24.1235	0.194844
	State1	116	125	VELVNQDNRE	9	1214.59	4.07965	0.000664	30	2.36883	0.019398	26.3203	0.215533
	State1	116	125	VELVNQDNRE	9	1214.59	4.0733	0.001065	100	2.79976	0.032408	31.1085	0.360089
	State1	116	125	VELVNQDNRE	9	1214.59	4.08168	0.000945	1000	3.95152	0.095773	43.9058	1.06414
	State1	116	125	VELVNQDNRE	9	1214.59	4.07145	0.00063	10000	5.1087	0.024453	56.7633	0.2717
	State2	116	125	VELVNQDNRE	9	1214.59	4.07744	0.00306	0	0	0	0	0
	State2	116	125	VELVNQDNRE	9	1214.59	4.07871	0.004456	10	2.03468	0.012142	22.6076	0.134911
	State2	116	125	VELVNQDNRE	9	1214.59	4.07266	0.002848	30	2.15836	0.039519	23.9818	0.4391
	State2	116	125	VELVNQDNRE	9	1214.59	4.08139	0.000784	100	2.48121	0.021883	27.569	0.243144
	State2	116	125	VELVNQDNRE	9	1214.59	4.0862	0.003172	1000	3.36031	0.089554	37.3367	0.995044
	State2	116	125	VELVNQDNRE	9	1214.59	4.06417	0.01141	10000	4.8475	0.027308	53.8611	0.303422
	State3	116	125	VELVNQDNRE	9	1214.59	4.08799	0.001864	0	0	0	0	0
	State3	116	125	VELVNQDNRE	9	1214.59	4.10498	0.005141	10	2.15911	0.042083	23.9901	0.467589
	State3	116	125	VELVNQDNRE	9	1214.59	4.02726	0.010923	30	2.39976	0.044995	26.664	0.499944
	State3	116	125	VELVNQDNRE	9	1214.59	4.0599	0.007308	100	2.85778	0.041117	31.7531	0.456856
	State3	116	125	VELVNQDNRE	9	1214.59	4.09035	0.005092	1000	3.97656	0.049693	44.184	0.552144
	State3	116	125	VELVNQDNRE	9	1214.59	4.09169	0.003199	10000	5.04614	0.044385	56.0682	0.493167
	State4	116	125	VELVNQDNRE	9	1214.59	4.08645	0.005035	0	0	0	0	0
	State4	116	125	VELVNQDNRE	9	1214.59	4.04372	0.012574	10	2.47692	0.018202	27.5214	0.202244
	State4	116	125	VELVNQDNRE	9	1214.59	4.06411	0.003098	30	2.85217	0.009091	31.6908	0.101011
	State4	116	125	VELVNQDNRE	9	1214.59	4.08338	0.003471	100	3.43122	0.037043	38.1247	0.411589
	State4	116	125	VELVNQDNRE	9	1214.59	4.09545	0.002938	1000	4.70949	0.03472	52.3277	0.385778
	State4	116	125	VELVNQDNRE	9	1214.59	4.08401	0.002572	10000	5.09058	0.039711	56.562	0.441233
	State1	118	125	LVNQDNRE	7	986.478	3.36134	0.007469	0	0	0	0	0
	State1	118	125	LVNQDNRE	7	986.478	3.34685	0.004196	10	2.13679	0.039652	30.5256	0.566457
	State1	118	125	LVNQDNRE	7	986.478	3.33571	0.004366	30	2.34249	0.023114	33.4642	0.3302
	State1	118	125	LVNQDNRE	7	986.478	3.32237	0.000534	100	2.72615	0.020303	38.9451	0.290043
	State1	118	125	LVNQDNRE	7	986.478	3.34687	0.002483	1000	3.22064	0.069479	46.0092	0.992557
	State1	118	125	LVNQDNRE	7	986.478	3.32161	4.2945e-05	10000	3.62089	0.04922	51.7271	0.703143
	State2	118	125	LVNQDNRE	7	986.478	3.34448	0.008569	0	0	0	0	0
	State2	118	125	LVNQDNRE	7	986.478	3.34499	0.006339	10	2.02217	0.017697	28.8882	0.252814
	State2	118	125	LVNQDNRE	7	986.478	3.32291	0.00578	30	2.11716	0.028161	30.2451	0.4023
	State2	118	125	LVNQDNRE	7	986.478	3.33642	0.006205	100	2.45181	0.032078	35.0258	0.458257
	State2	118	125	LVNQDNRE	7	986.478	3.34864	0.009404	1000	3.08422	0.094789	44.0602	1.35413
	State2	118	125	LVNQDNRE	7	986.478	3.32147	0.012661	10000	3.65843	0.039072	52.2632	0.558171
	State3	118	125	LVNQDNRE	7	986.478	3.36163	0.006869	0	0	0	0	0
	State3	118	125	LVNQDNRE	7	986.478	3.39836	0.013468	10	2.08432	0.052576	29.776	0.751086
	State3	118	125	LVNQDNRE	7	986.478	3.25321	0.011296	30	2.35132	0.029742	33.5903	0.424886
	State3	118	125	LVNQDNRE	7	986.478	3.30004	0.007919	100	2.72074	0.06579	38.8677	0.939857
	State3	118	125	LVNQDNRE	7	986.478	3.37443	0.006668	1000	3.18926	0.076137	45.5608	1.08767
	State3	118	125	LVNQDNRE	7	986.478	3.36988	0.005474	10000	3.55631	0.092337	50.8044	1.3191
	State4	118	125	LVNQDNRE	7	986.478	3.36046	0.005331	0	0	0	0	0
	State4	118	125	LVNQDNRE	7	986.478	3.26844	0.016196	10	2.4156	0.018284	34.5086	0.2612
	State4	118	125	LVNQDNRE	7	986.478	3.30573	0.002325	30	2.70778	0.041359	38.6826	0.590843
	State4	118	125	LVNQDNRE	7	986.478	3.35932	0.003534	100	2.99541	0.091147	42.7915	1.3021
	State4	118	125	LVNQDNRE	7	986.478	3.38332	0.0047	1000	3.30645	0.034544	47.235	0.493486
	State4	118	125	LVNQDNRE	7	986.478	3.36501	0.004964	10000	3.59839	0.077442	51.4056	1.10631
	State1	119	125	VNQDNRE	6	873.394	3.35544	0.006773	0	0	0	0	0
	State1	119	125	VNQDNRE	6	873.394	3.33366	0.008432	10	1.2051	0.034187	20.0851	0.569783
	State1	119	125	VNQDNRE	6	873.394	3.32818	0.001959	30	1.37191	0.020798	22.8652	0.346633
	State1	119	125	VNQDNRE	6	873.394	3.31494	0.000737	100	1.69241	0.027729	28.2069	0.46215
	State1	119	125	VNQDNRE	6	873.394	3.34086	0.005095	1000	2.11325	0.068669	35.2208	1.14448
	State1	119	125	VNQDNRE	6	873.394	3.31774	0.001155	10000	2.53735	0.060352	42.2891	1.00587
	State2	119	125	VNQDNRE	6	873.394	3.33943	0.007424	0	0	0	0	0
	State2	119	125	VNQDNRE	6	873.394	3.33446	0.009609	10	1.13806	0.01664	18.9676	0.277333
	State2	119	125	VNQDNRE	6	873.394	3.31748	0.005358	30	1.2524	0.039206	20.8734	0.653433
	State2	119	125	VNQDNRE	6	873.394	3.3288	0.006288	100	1.50878	0.035919	25.1463	0.59865
	State2	119	125	VNQDNRE	6	873.394	3.33964	0.01246	1000	2.01329	0.051787	33.5549	0.863117
	State2	119	125	VNQDNRE	6	873.394	3.31991	0.014796	10000	2.55868	0.105854	42.6447	1.76423
	State3	119	125	VNQDNRE	6	873.394	3.35379	0.007517	0	0	0	0	0
	State3	119	125	VNQDNRE	6	873.394	3.38905	0.018468	10	1.2521	0.030399	20.8684	0.50665
	State3	119	125	VNQDNRE	6	873.394	3.24368	0.011498	30	1.45415	0.045905	24.2359	0.765083
	State3	119	125	VNQDNRE	6	873.394	3.28903	0.009981	100	1.75327	0.042462	29.2212	0.7077
	State3	119	125	VNQDNRE	6	873.394	3.3607	0.006787	1000	2.26187	0.103361	37.6978	1.72268
	State3	119	125	VNQDNRE	6	873.394	3.35972	0.002385	10000	2.61191	0.030842	43.5319	0.514033
	State4	119	125	VNQDNRE	6	873.394	3.34997	0.004479	0	0	0	0	0
	State4	119	125	VNQDNRE	6	873.394	3.25747	0.015917	10	1.44297	0.023602	24.0494	0.393367
	State4	119	125	VNQDNRE	6	873.394	3.2956	0.003699	30	1.66681	0.02628	27.7802	0.438
	State4	119	125	VNQDNRE	6	873.394	3.34976	0.00604	100	1.95247	0.109519	32.5412	1.82532
	State4	119	125	VNQDNRE	6	873.394	3.37131	0.008558	1000	2.3392	0.058121	38.9867	0.968683
	State4	119	125	VNQDNRE	6	873.394	3.35337	0.002529	10000	2.67755	0.149241	44.6259	2.48735
	State1	122	125	DNRE	3	532.224	5.6728	0.007128	0	0	0	0	0
	State1	122	125	DNRE	3	532.224	5.68024	0.00405	10	0.099578	0.011016	3.31927	0.3672
	State1	122	125	DNRE	3	532.224	5.68551	0.000703	30	0.089618	0.012042	2.98727	0.4014
	State1	122	125	DNRE	3	532.224	5.68708	0.002151	100	0.079671	0.008162	2.6557	0.272067
	State1	122	125	DNRE	3	532.224	5.68983	0.001009	1000	0.193916	0.014273	6.46387	0.475767
	State1	122	125	DNRE	3	532.224	5.68082	0.000588	10000	0.954646	0.030575	31.8215	1.01917
	State2	122	125	DNRE	3	532.224	5.67381	0.00225	0	0	0	0	0
	State2	122	125	DNRE	3	532.224	5.68294	0.006489	10	0.094837	0.018306	3.16123	0.6102
	State2	122	125	DNRE	3	532.224	5.68096	0.002593	30	0.06008	0.010636	2.00267	0.354533
	State2	122	125	DNRE	3	532.224	5.69176	0.002075	100	0.097182	0.016005	3.2394	0.5335
	State2	122	125	DNRE	3	532.224	5.69453	0.002084	1000	0.118249	0.01137	3.94163	0.379
	State2	122	125	DNRE	3	532.224	5.67303	0.012968	10000	0.348135	0.013992	11.6045	0.4664
	State3	122	125	DNRE	3	532.224	5.69046	0.002845	0	0	0	0	0
	State3	122	125	DNRE	3	532.224	5.68755	0.001862	10	0.168059	0.010396	5.60197	0.346533
	State3	122	125	DNRE	3	532.224	5.68017	0.003907	30	0.21662	0.019712	7.22067	0.657067
	State3	122	125	DNRE	3	532.224	5.68103	0.001686	100	0.308434	0.015847	10.2811	0.528233
	State3	122	125	DNRE	3	532.224	5.68686	0.002466	1000	0.530605	0.024413	17.6868	0.813767
	State3	122	125	DNRE	3	532.224	5.68776	0.003815	10000	1.32983	0.030822	44.3277	1.0274
	State4	122	125	DNRE	3	532.224	5.68239	0.005634	0	0	0	0	0
	State4	122	125	DNRE	3	532.224	5.68072	0.003763	10	0.500481	0.017286	16.6827	0.5762
	State4	122	125	DNRE	3	532.224	5.68618	0.004247	30	0.748565	0.017974	24.9522	0.599133
	State4	122	125	DNRE	3	532.224	5.68401	0.001283	100	1.12575	0.015955	37.5249	0.531833
	State4	122	125	DNRE	3	532.224	5.6891	0.004485	1000	1.44341	0.017376	48.1138	0.5792
	State4	122	125	DNRE	3	532.224	5.6795	0.003959	10000	1.44943	0.022439	48.3144	0.747967
	State1	126	130	FRLRD	4	705.392	4.1854	0.00954	0	0	0	0	0
	State1	126	130	FRLRD	4	705.392	4.17858	0.004724	10	0.150238	0.01424	3.75595	0.356
	State1	126	130	FRLRD	4	705.392	4.18416	0.000602	30	0.165566	0.015444	4.13915	0.3861
	State1	126	130	FRLRD	4	705.392	4.18061	0.001864	100	0.157459	0.015251	3.93647	0.381275
	State1	126	130	FRLRD	4	705.392	4.18976	0.000518	1000	0.321456	0.024606	8.0364	0.61515
	State1	126	130	FRLRD	4	705.392	4.18282	6.69181e-05	10000	0.61548	0.02934	15.387	0.7335
	State2	126	130	FRLRD	4	705.392	4.18001	0.003278	0	0	0	0	0
	State2	126	130	FRLRD	4	705.392	4.18334	0.005832	10	0.142626	0.006487	3.56565	0.162175
	State2	126	130	FRLRD	4	705.392	4.17853	0.002561	30	0.150818	0.005349	3.77045	0.133725
	State2	126	130	FRLRD	4	705.392	4.18936	0.001184	100	0.161194	0.007032	4.02985	0.1758
	State2	126	130	FRLRD	4	705.392	4.19725	0.00198	1000	0.304487	0.028909	7.61218	0.722725
	State2	126	130	FRLRD	4	705.392	4.17279	0.015634	10000	0.553941	0.03368	13.8485	0.842
	State3	126	130	FRLRD	4	705.392	4.17478	0.000891	0	0	0	0	0
	State3	126	130	FRLRD	4	705.392	4.18791	0.005848	10	0.186266	0.010287	4.65665	0.257175
	State3	126	130	FRLRD	4	705.392	4.11276	0.006699	30	0.184269	0.014293	4.60672	0.357325
	State3	126	130	FRLRD	4	705.392	4.14335	0.007418	100	0.190493	0.009262	4.76232	0.23155
	State3	126	130	FRLRD	4	705.392	4.17848	0.005369	1000	0.348755	0.022161	8.71887	0.554025
	State3	126	130	FRLRD	4	705.392	4.18089	0.004018	10000	0.669236	0.023883	16.7309	0.597075
	State4	126	130	FRLRD	4	705.392	4.16916	0.006184	0	0	0	0	0
	State4	126	130	FRLRD	4	705.392	4.12136	0.008297	10	0.206635	0.005573	5.16588	0.139325
	State4	126	130	FRLRD	4	705.392	4.14215	0.004064	30	0.205615	0.010467	5.14037	0.261675
	State4	126	130	FRLRD	4	705.392	4.16853	0.001365	100	0.209477	0.007139	5.23693	0.178475
	State4	126	130	FRLRD	4	705.392	4.18143	0.00337	1000	0.37669	0.016893	9.41725	0.422325
	State4	126	130	FRLRD	4	705.392	4.17408	0.003888	10000	1.13032	0.09296	28.258	2.324
	State1	126	137	FRLRDALRPLAA	10	1397.82	4.90223	0.00818	0	0	0	0	0
	State1	126	137	FRLRDALRPLAA	10	1397.82	4.90079	0.003676	10	0.753137	0.033407	7.53137	0.33407
	State1	126	137	FRLRDALRPLAA	10	1397.82	4.91073	0.001135	30	0.814204	0.0226	8.14204	0.226
	State1	126	137	FRLRDALRPLAA	10	1397.82	4.90352	0.003007	100	0.886647	0.024624	8.86647	0.24624
	State1	126	137	FRLRDALRPLAA	10	1397.82	4.91079	0.002831	1000	1.74316	0.069559	17.4316	0.69559
	State1	126	137	FRLRDALRPLAA	10	1397.82	4.90405	0.000575	10000	3.28231	0.037056	32.8231	0.37056
	State2	126	137	FRLRDALRPLAA	10	1397.82	4.89843	0.002262	0	0	0	0	0
	State2	126	137	FRLRDALRPLAA	10	1397.82	4.90453	0.006591	10	0.685196	0.015327	6.85196	0.15327
	State2	126	137	FRLRDALRPLAA	10	1397.82	4.9065	0.00297	30	0.739528	0.022177	7.39528	0.22177
	State2	126	137	FRLRDALRPLAA	10	1397.82	4.91392	0.002019	100	0.891	0.020028	8.91	0.20028
	State2	126	137	FRLRDALRPLAA	10	1397.82	4.9228	0.00107	1000	1.54531	0.100195	15.4531	1.00195
	State2	126	137	FRLRDALRPLAA	10	1397.82	4.90016	0.013422	10000	3.11873	0.032647	31.1873	0.32647
	State3	126	137	FRLRDALRPLAA	10	1397.82	4.91215	0.002116	0	0	0	0	0
	State3	126	137	FRLRDALRPLAA	10	1397.82	4.91931	0.002979	10	0.800167	0.026883	8.00167	0.26883
	State3	126	137	FRLRDALRPLAA	10	1397.82	4.88842	0.005168	30	0.887319	0.034273	8.87319	0.34273
	State3	126	137	FRLRDALRPLAA	10	1397.82	4.89928	0.002057	100	0.983944	0.035827	9.83944	0.35827
	State3	126	137	FRLRDALRPLAA	10	1397.82	4.9208	0.003531	1000	1.82182	0.086083	18.2182	0.86083
	State3	126	137	FRLRDALRPLAA	10	1397.82	4.92611	0.005561	10000	3.3691	0.020618	33.691	0.20618
	State4	126	137	FRLRDALRPLAA	10	1397.82	4.90781	0.00397	0	0	0	0	0
	State4	126	137	FRLRDALRPLAA	10	1397.82	4.89218	0.005557	10	0.869044	0.012466	8.69044	0.12466
	State4	126	137	FRLRDALRPLAA	10	1397.82	4.90663	0.004418	30	0.994312	0.011726	9.94312	0.11726
	State4	126	137	FRLRDALRPLAA	10	1397.82	4.91518	0.001955	100	1.10624	0.029823	11.0624	0.29823
	State4	126	137	FRLRDALRPLAA	10	1397.82	4.92723	0.004473	1000	2.01391	0.050553	20.1392	0.50553
	State4	126	137	FRLRDALRPLAA	10	1397.82	4.9208	0.00441	10000	3.96456	0.091897	39.6456	0.91897
	State1	126	138	FRLRDALRPLAAE	11	1526.87	4.91265	0.007875	0	0	0	0	0
	State1	126	138	FRLRDALRPLAAE	11	1526.87	4.91233	0.005245	10	0.914581	0.027454	8.31437	0.249582
	State1	126	138	FRLRDALRPLAAE	11	1526.87	4.92288	0.000117	30	1.03701	0.033054	9.42735	0.300491
	State1	126	138	FRLRDALRPLAAE	11	1526.87	4.9151	0.002834	100	1.29982	0.040016	11.8165	0.363782
	State1	126	138	FRLRDALRPLAAE	11	1526.87	4.92043	0.002141	1000	2.33465	0.066715	21.2241	0.6065
	State1	126	138	FRLRDALRPLAAE	11	1526.87	4.91334	0.00068	10000	3.83732	0.037622	34.8847	0.342018
	State2	126	138	FRLRDALRPLAAE	11	1526.87	4.91162	0.000851	0	0	0	0	0
	State2	126	138	FRLRDALRPLAAE	11	1526.87	4.91722	0.006583	10	0.830273	0.017498	7.54794	0.159073
	State2	126	138	FRLRDALRPLAAE	11	1526.87	4.9177	0.002595	30	0.986595	0.032974	8.96905	0.299764
	State2	126	138	FRLRDALRPLAAE	11	1526.87	4.92304	0.001032	100	1.28288	0.021567	11.6625	0.196064
	State2	126	138	FRLRDALRPLAAE	11	1526.87	4.92974	0.000695	1000	2.11458	0.105532	19.2234	0.959382
	State2	126	138	FRLRDALRPLAAE	11	1526.87	4.90935	0.013484	10000	3.6713	0.036795	33.3754	0.3345
	State3	126	138	FRLRDALRPLAAE	11	1526.87	4.92055	0.001419	0	0	0	0	0
	State3	126	138	FRLRDALRPLAAE	11	1526.87	4.92676	0.003235	10	0.929522	0.020858	8.4502	0.189618
	State3	126	138	FRLRDALRPLAAE	11	1526.87	4.89656	0.004091	30	1.11852	0.015967	10.1684	0.145155
	State3	126	138	FRLRDALRPLAAE	11	1526.87	4.90359	0.004337	100	1.37621	0.018526	12.511	0.168418
	State3	126	138	FRLRDALRPLAAE	11	1526.87	4.9277	0.00642	1000	2.3527	0.081239	21.3882	0.738536
	State3	126	138	FRLRDALRPLAAE	11	1526.87	4.93115	0.004934	10000	3.86545	0.018145	35.1405	0.164955
	State4	126	138	FRLRDALRPLAAE	11	1526.87	4.91708	0.004997	0	0	0	0	0
	State4	126	138	FRLRDALRPLAAE	11	1526.87	4.89986	0.005342	10	1.09576	0.039878	9.96149	0.362527
	State4	126	138	FRLRDALRPLAAE	11	1526.87	4.91284	0.004683	30	1.28129	0.01569	11.6481	0.142636
	State4	126	138	FRLRDALRPLAAE	11	1526.87	4.91922	0.000461	100	1.59664	0.068708	14.5149	0.624618
	State4	126	138	FRLRDALRPLAAE	11	1526.87	4.93182	0.00644	1000	2.59205	0.06961	23.564	0.632818
	State4	126	138	FRLRDALRPLAAE	11	1526.87	4.9199	0.00476	10000	4.54023	0.100716	41.2748	0.9156
	State1	131	138	ALRPLAAE	6	839.486	4.32141	0.008561	0	0	0	0	0
	State1	131	138	ALRPLAAE	6	839.486	4.31476	0.004073	10	0.870746	0.003606	14.5124	0.0601
	State1	131	138	ALRPLAAE	6	839.486	4.32007	0.000177	30	1.04407	0.005568	17.4011	0.0928
	State1	131	138	ALRPLAAE	6	839.486	4.31509	0.001853	100	1.2794	0.015747	21.3234	0.26245
	State1	131	138	ALRPLAAE	6	839.486	4.32494	0.000344	1000	2.09718	0.083756	34.9529	1.39593
	State1	131	138	ALRPLAAE	6	839.486	4.31398	0.001316	10000	3.0934	0.060285	51.5566	1.00475
	State2	131	138	ALRPLAAE	6	839.486	4.31422	0.003112	0	0	0	0	0
	State2	131	138	ALRPLAAE	6	839.486	4.31747	0.006629	10	0.772668	0.012388	12.8778	0.206467
	State2	131	138	ALRPLAAE	6	839.486	4.31527	0.001511	30	0.959074	0.019006	15.9846	0.316767
	State2	131	138	ALRPLAAE	6	839.486	4.3239	0.000383	100	1.25659	0.011092	20.9431	0.184867
	State2	131	138	ALRPLAAE	6	839.486	4.33071	0.001688	1000	1.94067	0.079323	32.3444	1.32205
	State2	131	138	ALRPLAAE	6	839.486	4.3023	0.017577	10000	3.01603	0.02803	50.2671	0.467167
	State3	131	138	ALRPLAAE	6	839.486	4.31994	0.000668	0	0	0	0	0
	State3	131	138	ALRPLAAE	6	839.486	4.33421	0.006234	10	0.948083	0.019412	15.8014	0.323533
	State3	131	138	ALRPLAAE	6	839.486	4.26618	0.005519	30	1.06703	0.101122	17.7839	1.68537
	State3	131	138	ALRPLAAE	6	839.486	4.28691	0.007123	100	1.43593	0.014536	23.9322	0.242267
	State3	131	138	ALRPLAAE	6	839.486	4.32074	0.004621	1000	2.22607	0.052652	37.1011	0.877533
	State3	131	138	ALRPLAAE	6	839.486	4.31793	0.003646	10000	3.16594	0.025254	52.7657	0.4209
	State4	131	138	ALRPLAAE	6	839.486	4.31511	0.00633	0	0	0	0	0
	State4	131	138	ALRPLAAE	6	839.486	4.27238	0.007766	10	1.10473	0.013099	18.4122	0.218317
	State4	131	138	ALRPLAAE	6	839.486	4.2916	0.003987	30	1.34555	0.026639	22.4259	0.443983
	State4	131	138	ALRPLAAE	6	839.486	4.31363	0.002207	100	1.6599	0.035577	27.665	0.59295
	State4	131	138	ALRPLAAE	6	839.486	4.32412	0.00343	1000	2.41255	0.0395	40.2091	0.658333
	State4	131	138	ALRPLAAE	6	839.486	4.3102	0.005363	10000	3.30153	0.042406	55.0256	0.706767
	State1	141	152	YIIIDCPPSLGL	9	1302.69	5.95611	0.007143	0	0	0	0	0
	State1	141	152	YIIIDCPPSLGL	9	1302.69	5.96058	0.002641	10	0.987272	0.011644	10.9697	0.129378
	State1	141	152	YIIIDCPPSLGL	9	1302.69	5.97001	0.000818	30	1.13173	0.014214	12.5748	0.157933
	State1	141	152	YIIIDCPPSLGL	9	1302.69	5.9681	0.003469	100	1.36177	0.027087	15.1308	0.300967
	State1	141	152	YIIIDCPPSLGL	9	1302.69	5.97085	0.001169	1000	1.73157	0.040429	19.2397	0.449211
	State1	141	152	YIIIDCPPSLGL	9	1302.69	5.95988	0.001166	10000	2.00943	0.013087	22.327	0.145411
	State2	141	152	YIIIDCPPSLGL	9	1302.69	5.95726	0.002018	0	0	0	0	0
	State2	141	152	YIIIDCPPSLGL	9	1302.69	5.96251	0.005767	10	0.645459	0.023184	7.17177	0.2576
	State2	141	152	YIIIDCPPSLGL	9	1302.69	5.9637	0.002038	30	0.844114	0.00814	9.37904	0.0904444
	State2	141	152	YIIIDCPPSLGL	9	1302.69	5.97408	0.000986	100	1.09632	0.012054	12.1813	0.133933
	State2	141	152	YIIIDCPPSLGL	9	1302.69	5.97539	0.001255	1000	1.52103	0.031927	16.9003	0.354744
	State2	141	152	YIIIDCPPSLGL	9	1302.69	5.95433	0.008363	10000	1.90831	0.017576	21.2034	0.195289
	State3	141	152	YIIIDCPPSLGL	9	1302.69	5.97236	0.002899	0	0	0	0	0
	State3	141	152	YIIIDCPPSLGL	9	1302.69	5.96324	0.00284	10	1.21194	0.018673	13.466	0.207478
	State3	141	152	YIIIDCPPSLGL	9	1302.69	5.97514	0.00526	30	1.37279	0.025669	15.2533	0.285211
	State3	141	152	YIIIDCPPSLGL	9	1302.69	5.96665	0.001333	100	1.58501	0.034333	17.6113	0.381478
	State3	141	152	YIIIDCPPSLGL	9	1302.69	5.96817	0.002647	1000	1.95084	0.042526	21.676	0.472511
	State3	141	152	YIIIDCPPSLGL	9	1302.69	5.96561	0.004309	10000	2.2546	0.022998	25.0511	0.255533
	State4	141	152	YIIIDCPPSLGL	9	1302.69	5.9636	0.005542	0	0	0	0	0
	State4	141	152	YIIIDCPPSLGL	9	1302.69	5.96864	0.001411	10	2.00152	0.013718	22.2391	0.152422
	State4	141	152	YIIIDCPPSLGL	9	1302.69	5.97337	0.004305	30	2.11964	0.016981	23.5516	0.188678
	State4	141	152	YIIIDCPPSLGL	9	1302.69	5.96558	0.001091	100	2.18666	0.045774	24.2962	0.5086
	State4	141	152	YIIIDCPPSLGL	9	1302.69	5.96837	0.003258	1000	2.30627	0.040767	25.6252	0.452967
	State4	141	152	YIIIDCPPSLGL	9	1302.69	5.9567	0.00476	10000	2.60956	0.011974	28.9951	0.133044
	State1	142	152	IIIDCPPSLGL	8	1139.63	5.7429	0.006584	0	0	0	0	0
	State1	142	152	IIIDCPPSLGL	8	1139.63	5.75219	0.003071	10	1.09931	0.024169	13.7414	0.302113
	State1	142	152	IIIDCPPSLGL	8	1139.63	5.75737	0.001951	30	1.24544	0.023624	15.568	0.2953
	State1	142	152	IIIDCPPSLGL	8	1139.63	5.7563	0.002793	100	1.49255	0.023827	18.6569	0.297838
	State1	142	152	IIIDCPPSLGL	8	1139.63	5.76102	0.0012	1000	1.90744	0.046315	23.843	0.578937
	State1	142	152	IIIDCPPSLGL	8	1139.63	5.75038	0.001582	10000	2.23316	0.027123	27.9145	0.339037
	State2	142	152	IIIDCPPSLGL	8	1139.63	5.74602	0.00184	0	0	0	0	0
	State2	142	152	IIIDCPPSLGL	8	1139.63	5.75385	0.005349	10	0.715065	0.018466	8.93831	0.230825
	State2	142	152	IIIDCPPSLGL	8	1139.63	5.75233	0.001581	30	0.919784	0.023256	11.4973	0.2907
	State2	142	152	IIIDCPPSLGL	8	1139.63	5.76339	0.001344	100	1.21171	0.018566	15.1464	0.232075
	State2	142	152	IIIDCPPSLGL	8	1139.63	5.76703	0.001168	1000	1.6964	0.042708	21.205	0.53385
	State2	142	152	IIIDCPPSLGL	8	1139.63	5.74373	0.013453	10000	2.14425	0.02136	26.8032	0.267
	State3	142	152	IIIDCPPSLGL	8	1139.63	5.75932	0.001889	0	0	0	0	0
	State3	142	152	IIIDCPPSLGL	8	1139.63	5.75735	0.003309	10	1.31863	0.028087	16.4828	0.351087
	State3	142	152	IIIDCPPSLGL	8	1139.63	5.75894	0.003422	30	1.5188	0.031269	18.985	0.390863
	State3	142	152	IIIDCPPSLGL	8	1139.63	5.7546	0.000722	100	1.74663	0.033829	21.8329	0.422862
	State3	142	152	IIIDCPPSLGL	8	1139.63	5.75981	0.002391	1000	2.15772	0.046339	26.9715	0.579237
	State3	142	152	IIIDCPPSLGL	8	1139.63	5.75564	0.004935	10000	2.53806	0.02433	31.7258	0.304125
	State4	142	152	IIIDCPPSLGL	8	1139.63	5.75032	0.006101	0	0	0	0	0
	State4	142	152	IIIDCPPSLGL	8	1139.63	5.75722	0.002898	10	2.19834	0.029489	27.4792	0.368613
	State4	142	152	IIIDCPPSLGL	8	1139.63	5.75978	0.004507	30	2.34152	0.035519	29.269	0.443988
	State4	142	152	IIIDCPPSLGL	8	1139.63	5.75511	0.001219	100	2.41842	0.047995	30.2302	0.599938
	State4	142	152	IIIDCPPSLGL	8	1139.63	5.75958	0.002728	1000	2.556	0.036808	31.95	0.4601
	State4	142	152	IIIDCPPSLGL	8	1139.63	5.74708	0.005322	10000	2.85804	0.033876	35.7254	0.42345
	State1	144	152	IDCPPSLGL	6	913.457	5.42476	0.008317	0	0	0	0	0
	State1	144	152	IDCPPSLGL	6	913.457	5.42902	0.002992	10	1.19355	0.01231	19.8925	0.205167
	State1	144	152	IDCPPSLGL	6	913.457	5.43677	0.001391	30	1.38284	0.017861	23.0474	0.297683
	State1	144	152	IDCPPSLGL	6	913.457	5.43368	0.003162	100	1.65728	0.008826	27.6213	0.1471
	State1	144	152	IDCPPSLGL	6	913.457	5.43626	0.000632	1000	2.11303	0.048816	35.2171	0.8136
	State1	144	152	IDCPPSLGL	6	913.457	5.42658	0.001717	10000	2.45737	0.008491	40.9561	0.141517
	State2	144	152	IDCPPSLGL	6	913.457	5.42196	0.000737	0	0	0	0	0
	State2	144	152	IDCPPSLGL	6	913.457	5.43028	0.005579	10	0.844435	0.013297	14.0739	0.221617
	State2	144	152	IDCPPSLGL	6	913.457	5.43143	0.002039	30	1.05105	0.02614	17.5175	0.435667
	State2	144	152	IDCPPSLGL	6	913.457	5.44087	0.001198	100	1.35119	0.01232	22.5199	0.205333
	State2	144	152	IDCPPSLGL	6	913.457	5.44358	0.001747	1000	1.88767	0.045093	31.4611	0.75155
	State2	144	152	IDCPPSLGL	6	913.457	5.4181	0.012449	10000	2.33865	0.024865	38.9775	0.414417
	State3	144	152	IDCPPSLGL	6	913.457	5.43567	0.001598	0	0	0	0	0
	State3	144	152	IDCPPSLGL	6	913.457	5.43865	0.004471	10	1.3984	0.019565	23.3067	0.326083
	State3	144	152	IDCPPSLGL	6	913.457	5.42907	0.004348	30	1.62831	0.027989	27.1385	0.466483
	State3	144	152	IDCPPSLGL	6	913.457	5.42915	0.000875	100	1.88736	0.019742	31.456	0.329033
	State3	144	152	IDCPPSLGL	6	913.457	5.43766	0.002317	1000	2.33454	0.030146	38.909	0.502433
	State3	144	152	IDCPPSLGL	6	913.457	5.43431	0.004917	10000	2.70091	0.021618	45.0152	0.3603
	State4	144	152	IDCPPSLGL	6	913.457	5.42935	0.006477	0	0	0	0	0
	State4	144	152	IDCPPSLGL	6	913.457	5.42583	0.005085	10	2.45404	0.039064	40.9007	0.651067
	State4	144	152	IDCPPSLGL	6	913.457	5.43453	0.004205	30	2.60592	0.021809	43.432	0.363483
	State4	144	152	IDCPPSLGL	6	913.457	5.43511	0.000553	100	2.66361	0.053913	44.3934	0.89855
	State4	144	152	IDCPPSLGL	6	913.457	5.43908	0.002899	1000	2.79513	0.020721	46.5855	0.34535
	State4	144	152	IDCPPSLGL	6	913.457	5.42566	0.006039	10000	3.10216	0.031328	51.7026	0.522133
	State1	145	152	DCPPSLGL	5	800.373	5.88139	0.096095	0	0	0	0	0
	State1	145	152	DCPPSLGL	5	800.373	5.96156	0.002187	10	0.755575	0.008761	15.1115	0.17522
	State1	145	152	DCPPSLGL	5	800.373	5.97058	0.002042	30	0.862218	0.026837	17.2444	0.53674
	State1	145	152	DCPPSLGL	5	800.373	5.96834	0.003688	100	1.01223	0.011684	20.2447	0.23368
	State1	145	152	DCPPSLGL	5	800.373	5.97125	0.000306	1000	1.30006	0.053337	26.0012	1.06674
	State1	145	152	DCPPSLGL	5	800.373	5.9599	0.001071	10000	1.51176	0.030835	30.2352	0.6167
	State2	145	152	DCPPSLGL	5	800.373	5.88886	0.101936	0	0	0	0	0
	State2	145	152	DCPPSLGL	5	800.373	5.96283	0.004497	10	0.5112	0.025272	10.224	0.50544
	State2	145	152	DCPPSLGL	5	800.373	5.96484	0.001818	30	0.658701	0.017341	13.174	0.34682
	State2	145	152	DCPPSLGL	5	800.373	5.97507	0.001588	100	0.83648	0.012739	16.7296	0.25478
	State2	145	152	DCPPSLGL	5	800.373	5.97482	0.000883	1000	1.19815	0.021826	23.963	0.43652
	State2	145	152	DCPPSLGL	5	800.373	5.95632	0.0074	10000	1.42752	0.040108	28.5505	0.80216
	State3	145	152	DCPPSLGL	5	800.373	5.80942	0.089905	0	0	0	0	0
	State3	145	152	DCPPSLGL	5	800.373	5.81705	0.092894	10	1.01705	0.092258	20.341	1.84516
	State3	145	152	DCPPSLGL	5	800.373	5.82364	0.094025	30	1.15387	0.144747	23.0773	2.89494
	State3	145	152	DCPPSLGL	5	800.373	5.75631	0.000925	100	1.42608	0.02399	28.5216	0.4798
	State3	145	152	DCPPSLGL	5	800.373	5.75991	0.002727	1000	1.72432	0.030007	34.4864	0.60014
	State3	145	152	DCPPSLGL	5	800.373	5.75855	0.004805	10000	1.99123	0.012404	39.8245	0.24808
	State4	145	152	DCPPSLGL	5	800.373	5.89233	0.104505	0	0	0	0	0
	State4	145	152	DCPPSLGL	5	800.373	5.97146	0.00139	10	1.45755	0.021028	29.151	0.42056
	State4	145	152	DCPPSLGL	5	800.373	5.97558	0.005813	30	1.5528	0.040025	31.0559	0.8005
	State4	145	152	DCPPSLGL	5	800.373	5.96751	0.0014	100	1.58783	0.032677	31.7566	0.65354
	State4	145	152	DCPPSLGL	5	800.373	5.96981	0.003083	1000	1.6896	0.026135	33.7919	0.5227
	State4	145	152	DCPPSLGL	5	800.373	5.9592	0.004727	10000	1.87139	0.027041	37.4279	0.54082
	State1	153	157	LTLNA	4	530.306	4.66012	0.007682	0	0	0	0	0
	State1	153	157	LTLNA	4	530.306	4.64712	0.003499	10	0.141592	0.070811	3.5398	1.77028
	State1	153	157	LTLNA	4	530.306	4.65015	0.000424	30	0.116302	0.070754	2.90755	1.76885
	State1	153	157	LTLNA	4	530.306	4.64742	0.000784	100	0.093995	0.071495	2.34987	1.78738
	State1	153	157	LTLNA	4	530.306	4.65256	0.001644	1000	0.0995	0.070718	2.4875	1.76795
	State1	153	157	LTLNA	4	530.306	4.64252	0.00111	10000	0.173924	0.073581	4.3481	1.83952
	State2	153	157	LTLNA	4	530.306	4.65475	0.002216	0	0	0	0	0
	State2	153	157	LTLNA	4	530.306	4.64916	0.006059	10	0.073399	0.008198	1.83498	0.20495
	State2	153	157	LTLNA	4	530.306	4.64307	0.00211	30	0.030658	0.007769	0.76645	0.194225
	State2	153	157	LTLNA	4	530.306	4.65278	0.001173	100	0.06059	0.010125	1.51475	0.253125
	State2	153	157	LTLNA	4	530.306	4.66456	0.00403	1000	0.058857	0.011002	1.47142	0.27505
	State2	153	157	LTLNA	4	530.306	4.63317	0.013421	10000	0.078218	0.011109	1.95545	0.277725
	State3	153	157	LTLNA	4	530.306	4.63423	0.000225	0	0	0	0	0
	State3	153	157	LTLNA	4	530.306	4.63504	0.004127	10	0.060847	0.015044	1.52117	0.3761
	State3	153	157	LTLNA	4	530.306	4.58955	0.005326	30	0.117865	0.010693	2.94663	0.267325
	State3	153	157	LTLNA	4	530.306	4.60985	0.004515	100	0.116119	0.012976	2.90298	0.3244
	State3	153	157	LTLNA	4	530.306	4.63051	0.003365	1000	0.116288	0.014174	2.9072	0.35435
	State3	153	157	LTLNA	4	530.306	4.63251	0.003276	10000	0.192616	0.012285	4.8154	0.307125
	State4	153	157	LTLNA	4	530.306	4.62702	0.005246	0	0	0	0	0
	State4	153	157	LTLNA	4	530.306	4.59374	0.006713	10	0.089271	0.014304	2.23178	0.3576
	State4	153	157	LTLNA	4	530.306	4.60923	0.00366	30	0.099604	0.011657	2.4901	0.291425
	State4	153	157	LTLNA	4	530.306	4.62419	0.001516	100	0.102682	0.014617	2.56705	0.365425
	State4	153	157	LTLNA	4	530.306	4.63187	0.003177	1000	0.179649	0.010795	4.49123	0.269875
	State4	153	157	LTLNA	4	530.306	4.62278	0.003327	10000	0.623161	0.08488	15.579	2.122
	State1	153	158	LTLNAL	5	643.39	5.3403	0.007529	0	0	0	0	0
	State1	153	158	LTLNAL	5	643.39	5.34239	0.003714	10	0.059269	0.008007	1.18538	0.16014
	State1	153	158	LTLNAL	5	643.39	5.34975	0.000756	30	0.033974	0.007219	0.67948	0.14438
	State1	153	158	LTLNAL	5	643.39	5.34811	0.003335	100	0.040318	0.007248	0.80636	0.14496
	State1	153	158	LTLNAL	5	643.39	5.35266	0.001446	1000	0.044428	0.009093	0.88856	0.18186
	State1	153	158	LTLNAL	5	643.39	5.34201	0.00083	10000	0.153365	0.051835	3.0673	1.0367
	State2	153	158	LTLNAL	5	643.39	5.33807	0.000496	0	0	0	0	0
	State2	153	158	LTLNAL	5	643.39	5.3459	0.006008	10	0.055037	0.004906	1.10074	0.09812
	State2	153	158	LTLNAL	5	643.39	5.34312	0.001648	30	0.029614	0.004086	0.59228	0.08172
	State2	153	158	LTLNAL	5	643.39	5.35763	0.003647	100	0.045759	0.006332	0.91518	0.12664
	State2	153	158	LTLNAL	5	643.39	5.36293	0.00451	1000	0.053188	0.008491	1.06376	0.16982
	State2	153	158	LTLNAL	5	643.39	5.32886	0.017457	10000	0.071558	0.004501	1.43116	0.09002
	State3	153	158	LTLNAL	5	643.39	5.35059	0.000644	0	0	0	0	0
	State3	153	158	LTLNAL	5	643.39	5.35712	0.00652	10	0.041795	0.00297	0.8359	0.0594
	State3	153	158	LTLNAL	5	643.39	5.33798	0.004982	30	0.051734	0.007762	1.03468	0.15524
	State3	153	158	LTLNAL	5	643.39	5.34248	0.001101	100	0.056699	0.002735	1.13398	0.0547
	State3	153	158	LTLNAL	5	643.39	5.35562	0.005533	1000	0.059691	0.003808	1.19382	0.07616
	State3	153	158	LTLNAL	5	643.39	5.35406	0.005811	10000	0.2011	0.019102	4.022	0.38204
	State4	153	158	LTLNAL	5	643.39	5.34291	0.006549	0	0	0	0	0
	State4	153	158	LTLNAL	5	643.39	5.3361	0.006469	10	0.023561	0.02729	0.47122	0.5458
	State4	153	158	LTLNAL	5	643.39	5.34726	0.004777	30	0.029649	0.027805	0.59298	0.5561
	State4	153	158	LTLNAL	5	643.39	5.35009	0.000604	100	0.033603	0.027526	0.67206	0.55052
	State4	153	158	LTLNAL	5	643.39	5.3583	0.005647	1000	0.093772	0.061156	1.87544	1.22312
	State4	153	158	LTLNAL	5	643.39	5.34291	0.003698	10000	0.568223	0.080396	11.3645	1.60792
	State1	156	161	NALAAA	5	529.286	4.17518	0.009783	0	0	0	0	0
	State1	156	161	NALAAA	5	529.286	4.16919	0.004985	10	0.072059	0.009743	1.44118	0.19486
	State1	156	161	NALAAA	5	529.286	4.17256	0.000377	30	0.083558	0.008835	1.67116	0.1767
	State1	156	161	NALAAA	5	529.286	4.16203	0.002868	100	0.073962	0.00894	1.47924	0.1788
	State1	156	161	NALAAA	5	529.286	4.17651	0.000617	1000	0.082671	0.010374	1.65342	0.20748
	State1	156	161	NALAAA	5	529.286	4.1641	0.001056	10000	0.09388	0.012327	1.8776	0.24654
	State2	156	161	NALAAA	5	529.286	4.16936	0.003911	0	0	0	0	0
	State2	156	161	NALAAA	5	529.286	4.17157	0.006421	10	0.064697	0.004724	1.29394	0.09448
	State2	156	161	NALAAA	5	529.286	4.16468	0.002832	30	0.081018	0.003441	1.62036	0.06882
	State2	156	161	NALAAA	5	529.286	4.1734	0.003091	100	0.066432	0.002795	1.32864	0.0559
	State2	156	161	NALAAA	5	529.286	4.18139	0.002666	1000	0.068602	0.00331	1.37204	0.0662
	State2	156	161	NALAAA	5	529.286	4.15325	0.019012	10000	0.062689	0.017265	1.25378	0.3453
	State3	156	161	NALAAA	5	529.286	4.17129	0.003729	0	0	0	0	0
	State3	156	161	NALAAA	5	529.286	4.18502	0.006466	10	0.099443	0.012003	1.98886	0.24006
	State3	156	161	NALAAA	5	529.286	4.10682	0.007518	30	0.102117	0.012774	2.04234	0.25548
	State3	156	161	NALAAA	5	529.286	4.13302	0.00935	100	0.091641	0.012148	1.83282	0.24296
	State3	156	161	NALAAA	5	529.286	4.17192	0.005167	1000	0.098154	0.012354	1.96308	0.24708
	State3	156	161	NALAAA	5	529.286	4.17315	0.004014	10000	0.164224	0.014526	3.28448	0.29052
	State4	156	161	NALAAA	5	529.286	4.16654	0.005432	0	0	0	0	0
	State4	156	161	NALAAA	5	529.286	4.11716	0.00903	10	0.090538	0.014467	1.81076	0.28934
	State4	156	161	NALAAA	5	529.286	4.13861	0.004066	30	0.086104	0.01578	1.72208	0.3156
	State4	156	161	NALAAA	5	529.286	4.16271	0.005104	100	0.094996	0.017533	1.89992	0.35066
	State4	156	161	NALAAA	5	529.286	4.17667	0.003924	1000	0.135665	0.014512	2.7133	0.29024
	State4	156	161	NALAAA	5	529.286	4.16352	0.003797	10000	0.459529	0.065255	9.19058	1.3051
	State1	156	162	NALAAAD	6	644.312	4.08879	0.008044	0	0	0	0	0
	State1	156	162	NALAAAD	6	644.312	4.08352	0.003573	10	0.133948	0.015107	2.23247	0.251783
	State1	156	162	NALAAAD	6	644.312	4.0846	0.000479	30	0.134638	0.010569	2.24397	0.17615
	State1	156	162	NALAAAD	6	644.312	4.07545	0.002158	100	0.120016	0.010683	2.00027	0.17805
	State1	156	162	NALAAAD	6	644.312	4.08848	0.000524	1000	0.11173	0.009762	1.86217	0.1627
	State1	156	162	NALAAAD	6	644.312	4.07693	0.000834	10000	0.148063	0.011611	2.46772	0.193517
	State2	156	162	NALAAAD	6	644.312	4.08212	0.003436	0	0	0	0	0
	State2	156	162	NALAAAD	6	644.312	4.08414	0.004887	10	0.138914	0.01334	2.31523	0.222333
	State2	156	162	NALAAAD	6	644.312	4.07875	0.002364	30	0.120345	0.021484	2.00575	0.358067
	State2	156	162	NALAAAD	6	644.312	4.08538	0.003097	100	0.138164	0.015116	2.30273	0.251933
	State2	156	162	NALAAAD	6	644.312	4.09321	0.002304	1000	0.137038	0.010163	2.28397	0.169383
	State2	156	162	NALAAAD	6	644.312	4.06871	0.015221	10000	0.132573	0.021486	2.20955	0.3581
	State3	156	162	NALAAAD	6	644.312	4.08879	0.002753	0	0	0	0	0
	State3	156	162	NALAAAD	6	644.312	4.10537	0.00667	10	0.143165	0.008662	2.38608	0.144367
	State3	156	162	NALAAAD	6	644.312	4.02307	0.008146	30	0.124921	0.015215	2.08202	0.253583
	State3	156	162	NALAAAD	6	644.312	4.05454	0.008538	100	0.136321	0.013659	2.27202	0.22765
	State3	156	162	NALAAAD	6	644.312	4.08791	0.005181	1000	0.148222	0.006617	2.47037	0.110283
	State3	156	162	NALAAAD	6	644.312	4.0888	0.003131	10000	0.214952	0.018043	3.58253	0.300717
	State4	156	162	NALAAAD	6	644.312	4.08608	0.004582	0	0	0	0	0
	State4	156	162	NALAAAD	6	644.312	4.03989	0.013833	10	0.124545	0.013576	2.07575	0.226267
	State4	156	162	NALAAAD	6	644.312	4.0618	0.002893	30	0.141851	0.013987	2.36418	0.233117
	State4	156	162	NALAAAD	6	644.312	4.08105	0.005176	100	0.140356	0.0146	2.33927	0.243333
	State4	156	162	NALAAAD	6	644.312	4.09431	0.003923	1000	0.195475	0.016981	3.25792	0.283017
	State4	156	162	NALAAAD	6	644.312	4.07871	0.004054	10000	0.782832	0.09647	13.0472	1.60783
	State1	156	165	NALAAADSVL	9	943.497	5.27267	0.007678	0	0	0	0	0
	State1	156	165	NALAAADSVL	9	943.497	5.27114	0.002672	10	0.118853	0.040936	1.32059	0.454844
	State1	156	165	NALAAADSVL	9	943.497	5.27559	0.000511	30	0.076276	0.051951	0.847511	0.577233
	State1	156	165	NALAAADSVL	9	943.497	5.27373	0.002082	100	0.10936	0.045931	1.21511	0.510344
	State1	156	165	NALAAADSVL	9	943.497	5.27668	0.000421	1000	0.048543	0.047668	0.539367	0.529644
	State1	156	165	NALAAADSVL	9	943.497	5.26888	0.001907	10000	0.085058	0.047698	0.945089	0.529978
	State2	156	165	NALAAADSVL	9	943.497	5.27058	0.001586	0	0	0	0	0
	State2	156	165	NALAAADSVL	9	943.497	5.27314	0.004258	10	0.025222	0.022518	0.280244	0.2502
	State2	156	165	NALAAADSVL	9	943.497	5.27071	0.002028	30	0.017832	0.044342	0.198133	0.492689
	State2	156	165	NALAAADSVL	9	943.497	5.27857	0.001894	100	0.000574	0.029997	0.00637778	0.3333
	State2	156	165	NALAAADSVL	9	943.497	5.28144	0.001236	1000	0.011336	0.01815	0.125956	0.201667
	State2	156	165	NALAAADSVL	9	943.497	5.25915	0.013501	10000	-0.028305	0.012672	-0.3145	0.1408
	State3	156	165	NALAAADSVL	9	943.497	5.28203	0.001746	0	0	0	0	0
	State3	156	165	NALAAADSVL	9	943.497	5.28096	0.003071	10	0.111593	0.068794	1.23992	0.764378
	State3	156	165	NALAAADSVL	9	943.497	5.26565	0.003807	30	0.098493	0.072324	1.09437	0.8036
	State3	156	165	NALAAADSVL	9	943.497	5.26922	0.001041	100	0.074861	0.074554	0.831789	0.828378
	State3	156	165	NALAAADSVL	9	943.497	5.27769	0.002274	1000	0.07666	0.067228	0.851778	0.746978
	State3	156	165	NALAAADSVL	9	943.497	5.27682	0.002902	10000	0.22392	0.073327	2.488	0.814744
	State4	156	165	NALAAADSVL	9	943.497	5.27671	0.00549	0	0	0	0	0
	State4	156	165	NALAAADSVL	9	943.497	5.26505	0.004537	10	0.102972	0.042984	1.14413	0.4776
	State4	156	165	NALAAADSVL	9	943.497	5.27207	0.003199	30	0.135063	0.031583	1.5007	0.350922
	State4	156	165	NALAAADSVL	9	943.497	5.27542	0.000542	100	0.072644	0.031446	0.807156	0.3494
	State4	156	165	NALAAADSVL	9	943.497	5.27915	0.003166	1000	0.188199	0.036211	2.0911	0.402344
	State4	156	165	NALAAADSVL	9	943.497	5.26732	0.004513	10000	1.35471	0.173702	15.0524	1.93002
	State1	158	162	LAAAD	4	459.232	3.37371	0.009592	0	0	0	0	0
	State1	158	162	LAAAD	4	459.232	3.36227	0.006143	10	0.100179	0.009182	2.50448	0.22955
	State1	158	162	LAAAD	4	459.232	3.35801	0.000767	30	0.095836	0.007325	2.3959	0.183125
	State1	158	162	LAAAD	4	459.232	3.33436	0.009566	100	0.117198	0.00821	2.92995	0.20525
	State1	158	162	LAAAD	4	459.232	3.36901	0.003099	1000	0.118006	0.011914	2.95015	0.29785
	State1	158	162	LAAAD	4	459.232	3.34359	0.00577	10000	0.183771	0.016237	4.59427	0.405925
	State2	158	162	LAAAD	4	459.232	3.35871	0.008349	0	0	0	0	0
	State2	158	162	LAAAD	4	459.232	3.36088	0.0061	10	0.108827	0.013617	2.72067	0.340425
	State2	158	162	LAAAD	4	459.232	3.34856	0.004	30	0.118315	0.013229	2.95788	0.330725
	State2	158	162	LAAAD	4	459.232	3.3642	0.009153	100	0.116875	0.013288	2.92188	0.3322
	State2	158	162	LAAAD	4	459.232	3.37527	0.010772	1000	0.113905	0.018375	2.84763	0.459375
	State2	158	162	LAAAD	4	459.232	3.33518	0.021244	10000	0.158894	0.034592	3.97235	0.8648
	State3	158	162	LAAAD	4	459.232	3.37379	0.00567	0	0	0	0	0
	State3	158	162	LAAAD	4	459.232	3.40494	0.006966	10	0.111591	0.024053	2.78977	0.601325
	State3	158	162	LAAAD	4	459.232	3.2755	0.010578	30	0.124197	0.019853	3.10493	0.496325
	State3	158	162	LAAAD	4	459.232	3.30339	0.010296	100	0.108053	0.020129	2.70132	0.503225
	State3	158	162	LAAAD	4	459.232	3.38486	0.008084	1000	0.119301	0.021882	2.98253	0.54705
	State3	158	162	LAAAD	4	459.232	3.38609	0.00403	10000	0.189467	0.022863	4.73667	0.571575
	State4	158	162	LAAAD	4	459.232	3.36999	0.003516	0	0	0	0	0
	State4	158	162	LAAAD	4	459.232	3.28504	0.014084	10	0.113159	0.01449	2.82897	0.36225
	State4	158	162	LAAAD	4	459.232	3.31426	0.004069	30	0.129958	0.010532	3.24895	0.2633
	State4	158	162	LAAAD	4	459.232	3.37757	0.011214	100	0.132244	0.009793	3.3061	0.244825
	State4	158	162	LAAAD	4	459.232	3.39226	0.00317	1000	0.199624	0.018222	4.9906	0.45555
	State4	158	162	LAAAD	4	459.232	3.37508	0.006729	10000	0.689622	0.106423	17.2405	2.66058
	State1	158	165	LAAADSVL	7	758.417	5.03801	0.008206	0	0	0	0	0
	State1	158	165	LAAADSVL	7	758.417	5.03739	0.004935	10	0.166766	0.021849	2.38237	0.312129
	State1	158	165	LAAADSVL	7	758.417	5.04447	0.000311	30	0.112528	0.025416	1.60754	0.363086
	State1	158	165	LAAADSVL	7	758.417	5.03924	0.001529	100	0.114302	0.024564	1.63289	0.350914
	State1	158	165	LAAADSVL	7	758.417	5.04505	0.00131	1000	0.089359	0.021169	1.27656	0.302414
	State1	158	165	LAAADSVL	7	758.417	5.03687	0.001803	10000	0.138016	0.033655	1.97166	0.480786
	State2	158	165	LAAADSVL	7	758.417	5.03787	0.002743	0	0	0	0	0
	State2	158	165	LAAADSVL	7	758.417	5.04182	0.006162	10	0.124159	0.015785	1.7737	0.2255
	State2	158	165	LAAADSVL	7	758.417	5.03752	0.002474	30	0.056676	0.01967	0.809657	0.281
	State2	158	165	LAAADSVL	7	758.417	5.04556	0.00186	100	0.089578	0.026468	1.27969	0.378114
	State2	158	165	LAAADSVL	7	758.417	5.05118	0.001572	1000	0.081268	0.036931	1.16097	0.527586
	State2	158	165	LAAADSVL	7	758.417	5.02653	0.015043	10000	0.088997	0.021793	1.27139	0.311329
	State3	158	165	LAAADSVL	7	758.417	5.049	0.001219	0	0	0	0	0
	State3	158	165	LAAADSVL	7	758.417	5.04831	0.002234	10	0.09617	0.037443	1.37386	0.5349
	State3	158	165	LAAADSVL	7	758.417	5.01364	0.004083	30	0.12245	0.037573	1.74929	0.536757
	State3	158	165	LAAADSVL	7	758.417	5.02423	0.002715	100	0.120223	0.040257	1.71747	0.5751
	State3	158	165	LAAADSVL	7	758.417	5.04277	0.003549	1000	0.1064	0.039064	1.52	0.558057
	State3	158	165	LAAADSVL	7	758.417	5.04661	0.004557	10000	0.220379	0.035414	3.14827	0.505914
	State4	158	165	LAAADSVL	7	758.417	5.04303	0.006611	0	0	0	0	0
	State4	158	165	LAAADSVL	7	758.417	5.01817	0.006734	10	0.107065	0.023325	1.5295	0.333214
	State4	158	165	LAAADSVL	7	758.417	5.03177	0.004662	30	0.171624	0.013048	2.45177	0.1864
	State4	158	165	LAAADSVL	7	758.417	5.03732	0.000632	100	0.113272	0.012068	1.61817	0.1724
	State4	158	165	LAAADSVL	7	758.417	5.04591	0.004102	1000	0.227465	0.016148	3.2495	0.230686
	State4	158	165	LAAADSVL	7	758.417	5.03535	0.004568	10000	1.18877	0.137999	16.9824	1.97141
	State1	166	170	IPLQC	3	572.299	4.78592	0.007631	0	0	0	0	0
	State1	166	170	IPLQC	3	572.299	4.78318	0.003672	10	0.107976	0.005194	3.5992	0.173133
	State1	166	170	IPLQC	3	572.299	4.78867	0.000135	30	0.093577	0.006403	3.11923	0.213433
	State1	166	170	IPLQC	3	572.299	4.78505	0.001853	100	0.123795	0.008979	4.1265	0.2993
	State1	166	170	IPLQC	3	572.299	4.79083	0.000488	1000	0.391723	0.010667	13.0574	0.355567
	State1	166	170	IPLQC	3	572.299	4.7807	0.000919	10000	0.908167	0.024532	30.2722	0.817733
	State2	166	170	IPLQC	3	572.299	4.78169	0.001695	0	0	0	0	0
	State2	166	170	IPLQC	3	572.299	4.78609	0.005572	10	0.088495	0.011389	2.94983	0.379633
	State2	166	170	IPLQC	3	572.299	4.78321	0.001596	30	0.061783	0.008249	2.05943	0.274967
	State2	166	170	IPLQC	3	572.299	4.79161	0.000925	100	0.082236	0.013586	2.7412	0.452867
	State2	166	170	IPLQC	3	572.299	4.79729	0.001742	1000	0.115393	0.016687	3.84643	0.556233
	State2	166	170	IPLQC	3	572.299	4.77063	0.014658	10000	0.365914	0.009022	12.1971	0.300733
	State3	166	170	IPLQC	3	572.299	4.82012	0.067552	0	0	0	0	0
	State3	166	170	IPLQC	3	572.299	4.81786	0.004925	10	0.239367	0.016503	7.9789	0.5501
	State3	166	170	IPLQC	3	572.299	4.76284	0.006131	30	0.28398	0.015756	9.466	0.5252
	State3	166	170	IPLQC	3	572.299	4.77837	0.006867	100	0.400798	0.016838	13.3599	0.561267
	State3	166	170	IPLQC	3	572.299	4.79907	0.002895	1000	0.831143	0.018915	27.7048	0.6305
	State3	166	170	IPLQC	3	572.299	4.80077	0.003545	10000	1.34155	0.016034	44.7184	0.534467
	State4	166	170	IPLQC	3	572.299	4.82148	0.068254	0	0	0	0	0
	State4	166	170	IPLQC	3	572.299	4.77231	0.005834	10	0.565096	0.019363	18.8365	0.645433
	State4	166	170	IPLQC	3	572.299	4.78637	0.004729	30	0.813738	0.021977	27.1246	0.732567
	State4	166	170	IPLQC	3	572.299	4.7952	0.001263	100	1.14581	0.021733	38.1936	0.724433
	State4	166	170	IPLQC	3	572.299	4.80287	0.00492	1000	1.42285	0.019308	47.4284	0.6436
	State4	166	170	IPLQC	3	572.299	4.79084	0.002599	10000	1.83576	0.022071	61.1921	0.7357
	State1	171	175	EYYAL	4	657.301	5.34961	0.0068	0	0	0	0	0
	State1	171	175	EYYAL	4	657.301	5.35228	0.006013	10	0.112606	0.012717	2.81515	0.317925
	State1	171	175	EYYAL	4	657.301	5.36587	0.002397	30	0.139443	0.011446	3.48608	0.28615
	State1	171	175	EYYAL	4	657.301	5.36309	0.007216	100	0.206682	0.013441	5.16705	0.336025
	State1	171	175	EYYAL	4	657.301	5.36985	0.00042	1000	0.848199	0.024167	21.205	0.604175
	State1	171	175	EYYAL	4	657.301	5.34977	0.000976	10000	1.99682	0.023038	49.9205	0.57595
	State2	171	175	EYYAL	4	657.301	5.347	0.00047	0	0	0	0	0
	State2	171	175	EYYAL	4	657.301	5.35877	0.009898	10	0.079244	0.007545	1.9811	0.188625
	State2	171	175	EYYAL	4	657.301	5.35327	0.002938	30	0.086731	0.011284	2.16827	0.2821
	State2	171	175	EYYAL	4	657.301	5.37182	0.001416	100	0.112686	0.012897	2.81715	0.322425
	State2	171	175	EYYAL	4	657.301	5.37435	0.001396	1000	0.265557	0.034093	6.63892	0.852325
	State2	171	175	EYYAL	4	657.301	5.33727	0.019689	10000	1.33557	0.019673	33.3892	0.491825
	State3	171	175	EYYAL	4	657.301	5.35846	0.00069	0	0	0	0	0
	State3	171	175	EYYAL	4	657.301	5.37092	0.00521	10	0.455341	0.015262	11.3835	0.38155
	State3	171	175	EYYAL	4	657.301	5.34158	0.004276	30	0.550001	0.019888	13.75	0.4972
	State3	171	175	EYYAL	4	657.301	5.34779	0.002054	100	0.694882	0.025727	17.3721	0.643175
	State3	171	175	EYYAL	4	657.301	5.3693	0.003534	1000	1.46405	0.030194	36.6011	0.75485
	State3	171	175	EYYAL	4	657.301	5.3659	0.007807	10000	2.09458	0.020193	52.3645	0.504825
	State4	171	175	EYYAL	4	657.301	5.35259	0.005264	0	0	0	0	0
	State4	171	175	EYYAL	4	657.301	5.34075	0.005948	10	2.0459	0.109802	51.1474	2.74505
	State4	171	175	EYYAL	4	657.301	5.35438	0.008218	30	2.07194	0.00503	51.7985	0.12575
	State4	171	175	EYYAL	4	657.301	5.36027	0.001333	100	2.08345	0.015762	52.0863	0.39405
	State4	171	175	EYYAL	4	657.301	5.37037	0.004303	1000	2.09733	0.011789	52.4334	0.294725
	State4	171	175	EYYAL	4	657.301	5.35232	0.005373	10000	2.08176	0.013526	52.044	0.33815
	State1	172	177	YYALEG	5	714.322	4.99856	0.003652	0	0	0	0	0
	State1	172	177	YYALEG	5	714.322	5.00277	0.003404	10	0.118534	0.011833	2.37068	0.23666
	State1	172	177	YYALEG	5	714.322	5.00894	0.004189	30	0.113002	0.017649	2.26004	0.35298
	State1	172	177	YYALEG	5	714.322	5.00318	0.001192	100	0.204298	0.011419	4.08596	0.22838
	State1	172	177	YYALEG	5	714.322	5.01027	0.000875	1000	0.850071	0.067551	17.0014	1.35102
	State1	172	177	YYALEG	5	714.322	4.99953	0.001975	10000	2.7404	0.040817	54.8079	0.81634
	State2	172	177	YYALEG	5	714.322	4.99504	0.001238	0	0	0	0	0
	State2	172	177	YYALEG	5	714.322	5.00763	0.005368	10	0.090714	0.001899	1.81428	0.03798
	State2	172	177	YYALEG	5	714.322	5.00216	0.000493	30	0.103211	0.008751	2.06422	0.17502
	State2	172	177	YYALEG	5	714.322	5.01032	0.001286	100	0.140764	0.026994	2.81528	0.53988
	State2	172	177	YYALEG	5	714.322	5.01735	0.00189	1000	0.44806	0.050548	8.9612	1.01096
	State2	172	177	YYALEG	5	714.322	4.9845	0.017243	10000	2.14561	0.045932	42.9123	0.91864
	State3	172	177	YYALEG	5	714.322	5.00195	0.001027	0	0	0	0	0
	State3	172	177	YYALEG	5	714.322	5.01041	0.004617	10	0.428561	0.055814	8.57122	1.11628
	State3	172	177	YYALEG	5	714.322	4.97245	0.005283	30	0.485521	0.140731	9.71042	2.81462
	State3	172	177	YYALEG	5	714.322	4.98514	0.002604	100	0.757027	0.055462	15.1405	1.10924
	State3	172	177	YYALEG	5	714.322	5.00622	0.002709	1000	1.72969	0.059282	34.5938	1.18564
	State3	172	177	YYALEG	5	714.322	5.00933	0.00513	10000	2.80488	0.100897	56.0976	2.01794
	State4	172	177	YYALEG	5	714.322	4.99887	0.004218	0	0	0	0	0
	State4	172	177	YYALEG	5	714.322	4.9777	0.006819	10	2.68497	0.0184	53.6995	0.368
	State4	172	177	YYALEG	5	714.322	4.99204	0.005081	30	2.77631	0.023508	55.5263	0.47016
	State4	172	177	YYALEG	5	714.322	4.99966	0.000275	100	2.748	0.084745	54.9599	1.6949
	State4	172	177	YYALEG	5	714.322	5.00998	0.004435	1000	2.75456	0.065876	55.0913	1.31752
	State4	172	177	YYALEG	5	714.322	4.99892	0.005329	10000	2.81162	0.037003	56.2324	0.74006
	State1	172	178	YYALEGL	6	827.406	5.71291	0.006767	0	0	0	0	0
	State1	172	178	YYALEGL	6	827.406	5.71832	0.003289	10	0.202154	0.019198	3.36923	0.319967
	State1	172	178	YYALEGL	6	827.406	5.72548	0.000587	30	0.212622	0.010143	3.5437	0.16905
	State1	172	178	YYALEGL	6	827.406	5.72553	0.001234	100	0.261705	0.016698	4.36175	0.2783
	State1	172	178	YYALEGL	6	827.406	5.72903	0.001276	1000	1.14076	0.036431	19.0127	0.607183
	State1	172	178	YYALEGL	6	827.406	5.71701	0.000605	10000	3.33993	0.019221	55.6655	0.32035
	State2	172	178	YYALEGL	6	827.406	5.71303	0.00154	0	0	0	0	0
	State2	172	178	YYALEGL	6	827.406	5.72206	0.006665	10	0.182176	0.015872	3.03627	0.264533
	State2	172	178	YYALEGL	6	827.406	5.71912	0.002396	30	0.182781	0.011035	3.04635	0.183917
	State2	172	178	YYALEGL	6	827.406	5.73156	0.001607	100	0.228336	0.013021	3.8056	0.217017
	State2	172	178	YYALEGL	6	827.406	5.73224	0.001016	1000	0.72122	0.038158	12.0203	0.635967
	State2	172	178	YYALEGL	6	827.406	5.70959	0.012417	10000	2.70985	0.030435	45.1642	0.50725
	State3	172	178	YYALEGL	6	827.406	5.72833	0.002826	0	0	0	0	0
	State3	172	178	YYALEGL	6	827.406	5.72513	0.002212	10	0.749265	0.035721	12.4877	0.59535
	State3	172	178	YYALEGL	6	827.406	5.72354	0.002363	30	0.892384	0.031587	14.8731	0.52645
	State3	172	178	YYALEGL	6	827.406	5.71944	0.000593	100	1.06706	0.019309	17.7844	0.321817
	State3	172	178	YYALEGL	6	827.406	5.72391	0.003602	1000	2.23014	0.046778	37.169	0.779633
	State3	172	178	YYALEGL	6	827.406	5.7227	0.005083	10000	3.40813	0.028137	56.8021	0.46895
	State4	172	178	YYALEGL	6	827.406	5.72038	0.005711	0	0	0	0	0
	State4	172	178	YYALEGL	6	827.406	5.72111	0.00336	10	3.25786	0.012032	54.2977	0.200533
	State4	172	178	YYALEGL	6	827.406	5.72436	0.004548	30	3.37418	0.022897	56.2364	0.381617
	State4	172	178	YYALEGL	6	827.406	5.71949	0.001548	100	3.39272	0.026146	56.5454	0.435767
	State4	172	178	YYALEGL	6	827.406	5.72479	0.003057	1000	3.41668	0.038331	56.9447	0.63885
	State4	172	178	YYALEGL	6	827.406	5.71612	0.005725	10000	3.41668	0.018592	56.9446	0.309867
	State1	172	181	YYALEGLSQL	9	1155.58	5.8356	0.00665	0	0	0	0	0
	State1	172	181	YYALEGLSQL	9	1155.58	5.84041	0.003452	10	1.29983	0.038808	14.4426	0.4312
	State1	172	181	YYALEGLSQL	9	1155.58	5.84882	0.001159	30	1.31143	0.010145	14.5715	0.112722
	State1	172	181	YYALEGLSQL	9	1155.58	5.84851	0.002774	100	1.3466	0.014874	14.9622	0.165267
	State1	172	181	YYALEGLSQL	9	1155.58	5.85147	0.001453	1000	1.98113	0.018419	22.0126	0.204656
	State1	172	181	YYALEGLSQL	9	1155.58	5.83642	0.00041	10000	4.16784	0.028604	46.3093	0.317822
	State2	172	181	YYALEGLSQL	9	1155.58	5.83508	0.001904	0	0	0	0	0
	State2	172	181	YYALEGLSQL	9	1155.58	5.84438	0.005537	10	1.28183	0.020911	14.2426	0.232344
	State2	172	181	YYALEGLSQL	9	1155.58	5.84255	0.001555	30	1.30658	0.017539	14.5176	0.194878
	State2	172	181	YYALEGLSQL	9	1155.58	5.85378	0.001316	100	1.29181	0.014434	14.3534	0.160378
	State2	172	181	YYALEGLSQL	9	1155.58	5.85593	0.000777	1000	1.70941	0.034902	18.9934	0.3878
	State2	172	181	YYALEGLSQL	9	1155.58	5.82856	0.010514	10000	3.63214	0.018778	40.3571	0.208644
	State3	172	181	YYALEGLSQL	9	1155.58	5.84786	0.000669	0	0	0	0	0
	State3	172	181	YYALEGLSQL	9	1155.58	5.84483	0.001713	10	1.69725	0.088509	18.8584	0.983433
	State3	172	181	YYALEGLSQL	9	1155.58	5.85068	0.003195	30	1.81727	0.041363	20.1919	0.459589
	State3	172	181	YYALEGLSQL	9	1155.58	5.84466	0.00097	100	1.93078	0.024887	21.4532	0.276522
	State3	172	181	YYALEGLSQL	9	1155.58	5.84635	0.002497	1000	2.8296	0.047355	31.44	0.526167
	State3	172	181	YYALEGLSQL	9	1155.58	5.84148	0.005399	10000	4.51665	0.043644	50.185	0.484933
	State4	172	181	YYALEGLSQL	9	1155.58	5.84002	0.005574	0	0	0	0	0
	State4	172	181	YYALEGLSQL	9	1155.58	5.84045	0.00282	10	4.14039	0.025642	46.0043	0.284911
	State4	172	181	YYALEGLSQL	9	1155.58	5.84476	0.003944	30	4.36802	0.077588	48.5336	0.862089
	State4	172	181	YYALEGLSQL	9	1155.58	5.84051	0.001323	100	4.40855	0.083827	48.9839	0.931411
	State4	172	181	YYALEGLSQL	9	1155.58	5.84326	0.004037	1000	4.36557	0.023812	48.5064	0.264578
	State4	172	181	YYALEGLSQL	9	1155.58	5.83251	0.005948	10000	4.4021	0.062474	48.9122	0.694156
	State1	173	178	YALEGL	5	664.343	5.4357	0.007284	0	0	0	0	0
	State1	173	178	YALEGL	5	664.343	5.43828	0.003307	10	0.208882	0.018759	4.17764	0.37518
	State1	173	178	YALEGL	5	664.343	5.4472	0.000642	30	0.215142	0.017405	4.30284	0.3481
	State1	173	178	YALEGL	5	664.343	5.44371	0.003484	100	0.275425	0.010146	5.5085	0.20292
	State1	173	178	YALEGL	5	664.343	5.44805	0.000582	1000	0.889498	0.014603	17.79	0.29206
	State1	173	178	YALEGL	5	664.343	5.43579	0.001855	10000	2.83675	0.017052	56.7351	0.34104
	State2	173	178	YALEGL	5	664.343	5.43411	0.000345	0	0	0	0	0
	State2	173	178	YALEGL	5	664.343	5.44079	0.005587	10	0.17226	0.010464	3.4452	0.20928
	State2	173	178	YALEGL	5	664.343	5.44068	0.00197	30	0.171899	0.013059	3.43798	0.26118
	State2	173	178	YALEGL	5	664.343	5.45046	0.001597	100	0.216809	0.010224	4.33618	0.20448
	State2	173	178	YALEGL	5	664.343	5.45295	0.001391	1000	0.59942	0.038551	11.9884	0.77102
	State2	173	178	YALEGL	5	664.343	5.42669	0.013394	10000	2.25103	0.0251	45.0206	0.502
	State3	173	178	YALEGL	5	664.343	5.44755	0.001071	0	0	0	0	0
	State3	173	178	YALEGL	5	664.343	5.45007	0.003748	10	0.742721	0.022024	14.8544	0.44048
	State3	173	178	YALEGL	5	664.343	5.43608	0.005062	30	0.853277	0.021697	17.0655	0.43394
	State3	173	178	YALEGL	5	664.343	5.43825	0.000993	100	0.978827	0.017977	19.5765	0.35954
	State3	173	178	YALEGL	5	664.343	5.44811	0.003079	1000	1.78003	0.038389	35.6006	0.76778
	State3	173	178	YALEGL	5	664.343	5.44558	0.004458	10000	2.77563	0.088664	55.5126	1.77328
	State4	173	178	YALEGL	5	664.343	5.44233	0.005073	0	0	0	0	0
	State4	173	178	YALEGL	5	664.343	5.43317	0.004834	10	2.57578	0.058893	51.5155	1.17786
	State4	173	178	YALEGL	5	664.343	5.44371	0.003998	30	2.63007	0.013374	52.6014	0.26748
	State4	173	178	YALEGL	5	664.343	5.44396	0.00046	100	2.90259	0.012882	58.0519	0.25764
	State4	173	178	YALEGL	5	664.343	5.44907	0.003202	1000	2.91017	0.010338	58.2034	0.20676
	State4	173	178	YALEGL	5	664.343	5.43658	0.0049	10000	2.88412	0.004886	57.6823	0.09772
	State1	173	180	YALEGLSQ	7	879.433	4.98297	0.005991	0	0	0	0	0
	State1	173	180	YALEGLSQ	7	879.433	4.98552	0.00343	10	1.6409	0.025824	23.4415	0.368914
	State1	173	180	YALEGLSQ	7	879.433	4.99112	0.000722	30	1.63001	0.040709	23.2859	0.581557
	State1	173	180	YALEGLSQ	7	879.433	4.98723	0.002243	100	1.6996	0.025774	24.28	0.3682
	State1	173	180	YALEGLSQ	7	879.433	4.99074	0.002586	1000	2.42256	0.036405	34.608	0.520071
	State1	173	180	YALEGLSQ	7	879.433	4.98013	0.000222	10000	4.33501	0.03225	61.9287	0.460714
	State2	173	180	YALEGLSQ	7	879.433	4.98191	0.00086	0	0	0	0	0
	State2	173	180	YALEGLSQ	7	879.433	4.98852	0.005605	10	1.60538	0.045357	22.934	0.647957
	State2	173	180	YALEGLSQ	7	879.433	4.98508	0.002598	30	1.62555	0.046218	23.2222	0.660257
	State2	173	180	YALEGLSQ	7	879.433	4.99124	0.003111	100	1.63099	0.071318	23.2999	1.01883
	State2	173	180	YALEGLSQ	7	879.433	4.99789	0.001294	1000	2.07415	0.096815	29.6308	1.38307
	State2	173	180	YALEGLSQ	7	879.433	4.96925	0.015537	10000	3.92303	0.106575	56.0432	1.5225
	State3	173	180	YALEGLSQ	7	879.433	4.98849	0.000655	0	0	0	0	0
	State3	173	180	YALEGLSQ	7	879.433	4.99544	0.004698	10	2.22018	0.101951	31.7168	1.45644
	State3	173	180	YALEGLSQ	7	879.433	4.96154	0.005094	30	2.30186	0.11016	32.8837	1.57371
	State3	173	180	YALEGLSQ	7	879.433	4.97342	0.002909	100	2.49764	0.110813	35.6805	1.58304
	State3	173	180	YALEGLSQ	7	879.433	4.99011	0.00254	1000	3.47459	0.124309	49.637	1.77584
	State3	173	180	YALEGLSQ	7	879.433	4.99103	0.005567	10000	4.48403	0.105618	64.0576	1.50883
	State4	173	180	YALEGLSQ	7	879.433	4.98435	0.003515	0	0	0	0	0
	State4	173	180	YALEGLSQ	7	879.433	4.96616	0.005809	10	4.28099	0.027583	61.157	0.394043
	State4	173	180	YALEGLSQ	7	879.433	4.97691	0.005418	30	4.38196	0.026259	62.5994	0.375129
	State4	173	180	YALEGLSQ	7	879.433	4.98336	0.002463	100	4.40875	0.059644	62.9821	0.852057
	State4	173	180	YALEGLSQ	7	879.433	4.99246	0.004164	1000	4.39335	0.038527	62.7622	0.550386
	State4	173	180	YALEGLSQ	7	879.433	4.98257	0.004133	10000	4.36318	0.065002	62.3311	0.9286
	State1	173	181	YALEGLSQL	8	992.517	5.59898	0.005561	0	0	0	0	0
	State1	173	181	YALEGLSQL	8	992.517	5.60112	0.002806	10	1.42865	0.03436	17.8581	0.4295
	State1	173	181	YALEGLSQL	8	992.517	5.60785	0.001939	30	1.43014	0.030208	17.8768	0.3776
	State1	173	181	YALEGLSQL	8	992.517	5.60516	0.002767	100	1.51668	0.026188	18.9585	0.32735
	State1	173	181	YALEGLSQL	8	992.517	5.60625	0.000682	1000	2.32116	0.046171	29.0145	0.577137
	State1	173	181	YALEGLSQL	8	992.517	5.59401	0.001898	10000	4.54043	0.054444	56.7554	0.68055
	State2	173	181	YALEGLSQL	8	992.517	5.59993	0.000806	0	0	0	0	0
	State2	173	181	YALEGLSQL	8	992.517	5.60211	0.004885	10	1.40411	0.017641	17.5514	0.220513
	State2	173	181	YALEGLSQL	8	992.517	5.60081	0.001451	30	1.44221	0.018504	18.0276	0.2313
	State2	173	181	YALEGLSQL	8	992.517	5.61075	0.001143	100	1.45687	0.016417	18.2108	0.205213
	State2	173	181	YALEGLSQL	8	992.517	5.61237	0.001985	1000	1.94047	0.054896	24.2559	0.6862
	State2	173	181	YALEGLSQL	8	992.517	5.58576	0.01321	10000	4.01483	0.04942	50.1854	0.61775
	State3	173	181	YALEGLSQL	8	992.517	5.61332	0.001129	0	0	0	0	0
	State3	173	181	YALEGLSQL	8	992.517	5.60693	0.002967	10	2.09212	0.041845	26.1515	0.523062
	State3	173	181	YALEGLSQL	8	992.517	5.60419	0.00337	30	2.25496	0.063016	28.1871	0.7877
	State3	173	181	YALEGLSQL	8	992.517	5.60182	0.000818	100	2.39554	0.055262	29.9443	0.690775
	State3	173	181	YALEGLSQL	8	992.517	5.60495	0.002615	1000	3.42624	0.072889	42.828	0.911112
	State3	173	181	YALEGLSQL	8	992.517	5.60038	0.003816	10000	4.75055	0.046137	59.3818	0.576712
	State4	173	181	YALEGLSQL	8	992.517	5.60785	0.003981	0	0	0	0	0
	State4	173	181	YALEGLSQL	8	992.517	5.60205	0.003369	10	4.26376	0.03557	53.2969	0.444625
	State4	173	181	YALEGLSQL	8	992.517	5.60538	0.004966	30	4.49605	0.038174	56.2006	0.477175
	State4	173	181	YALEGLSQL	8	992.517	5.60053	0.001086	100	4.59809	0.059639	57.4761	0.745487
	State4	173	181	YALEGLSQL	8	992.517	5.60405	0.003239	1000	4.67408	0.041714	58.426	0.521425
	State4	173	181	YALEGLSQL	8	992.517	5.59105	0.005232	10000	4.72035	0.042636	59.0044	0.53295
	State1	173	184	YALEGLSQLTHT	11	1331.67	5.1979	0.007271	0	0	0	0	0
	State1	173	184	YALEGLSQLTHT	11	1331.67	5.19754	0.003984	10	1.77013	0.021534	16.0921	0.195764
	State1	173	184	YALEGLSQLTHT	11	1331.67	5.20212	0.001018	30	1.90025	0.017214	17.275	0.156491
	State1	173	184	YALEGLSQLTHT	11	1331.67	5.20033	0.002341	100	2.0218	0.048033	18.38	0.436664
	State1	173	184	YALEGLSQLTHT	11	1331.67	5.19902	0.002583	1000	3.92599	0.017974	35.6909	0.1634
	State1	173	184	YALEGLSQLTHT	11	1331.67	5.18489	0.001268	10000	6.73025	0.027525	61.1841	0.250227
	State2	173	184	YALEGLSQLTHT	11	1331.67	5.19567	0.000895	0	0	0	0	0
	State2	173	184	YALEGLSQLTHT	11	1331.67	5.20001	0.006592	10	1.76361	0.021871	16.0328	0.198827
	State2	173	184	YALEGLSQLTHT	11	1331.67	5.19491	0.00149	30	1.82048	0.025799	16.5498	0.234536
	State2	173	184	YALEGLSQLTHT	11	1331.67	5.20622	0.001341	100	1.99086	0.027201	18.0987	0.247282
	State2	173	184	YALEGLSQLTHT	11	1331.67	5.20393	0.002154	1000	3.01439	0.060659	27.4035	0.551445
	State2	173	184	YALEGLSQLTHT	11	1331.67	5.17515	0.013876	10000	6.22949	0.142102	56.6317	1.29184
	State3	173	184	YALEGLSQLTHT	11	1331.67	5.2081	0.001057	0	0	0	0	0
	State3	173	184	YALEGLSQLTHT	11	1331.67	5.21185	0.004149	10	2.40169	0.057486	21.8336	0.5226
	State3	173	184	YALEGLSQLTHT	11	1331.67	5.19146	0.003471	30	3.08212	0.110117	28.0192	1.00106
	State3	173	184	YALEGLSQLTHT	11	1331.67	5.1936	0.001391	100	3.49705	0.02	31.7914	0.181818
	State3	173	184	YALEGLSQLTHT	11	1331.67	5.1989	0.002503	1000	5.5678	0.150138	50.6164	1.36489
	State3	173	184	YALEGLSQLTHT	11	1331.67	5.1955	0.003696	10000	6.77531	0.029606	61.5938	0.269145
	State4	173	184	YALEGLSQLTHT	11	1331.67	5.20418	0.005394	0	0	0	0	0
	State4	173	184	YALEGLSQLTHT	11	1331.67	5.18558	0.005697	10	6.21729	0.032442	56.5208	0.294927
	State4	173	184	YALEGLSQLTHT	11	1331.67	5.19306	0.004142	30	6.60792	0.076328	60.072	0.693891
	State4	173	184	YALEGLSQLTHT	11	1331.67	5.195	0.001904	100	6.75686	0.047474	61.426	0.431582
	State4	173	184	YALEGLSQLTHT	11	1331.67	5.19855	0.002918	1000	6.81009	0.026507	61.9099	0.240973
	State4	173	184	YALEGLSQLTHT	11	1331.67	5.18686	0.004229	10000	6.94283	0.144213	63.1166	1.31103
	State1	173	186	YALEGLSQLTHTID	13	1559.78	5.36321	0.005943	0	0	0	0	0
	State1	173	186	YALEGLSQLTHTID	13	1559.78	5.37436	0.003361	10	1.57826	0.026699	12.1404	0.205377
	State1	173	186	YALEGLSQLTHTID	13	1559.78	5.38237	0.000553	30	1.65323	0.041705	12.7172	0.320808
	State1	173	186	YALEGLSQLTHTID	13	1559.78	5.38031	0.002725	100	1.81335	0.022871	13.9489	0.175931
	State1	173	186	YALEGLSQLTHTID	13	1559.78	5.38243	0.001189	1000	3.1233	0.05852	24.0254	0.450154
	State1	173	186	YALEGLSQLTHTID	13	1559.78	5.36084	0.00511	10000	6.5714	0.064123	50.5493	0.493254
	State2	173	186	YALEGLSQLTHTID	13	1559.78	5.36406	0.001103	0	0	0	0	0
	State2	173	186	YALEGLSQLTHTID	13	1559.78	5.37754	0.005978	10	1.50984	0.015998	11.6142	0.123062
	State2	173	186	YALEGLSQLTHTID	13	1559.78	5.37697	0.002451	30	1.6117	0.014167	12.3977	0.108977
	State2	173	186	YALEGLSQLTHTID	13	1559.78	5.38595	0.002288	100	1.80921	0.01758	13.917	0.135231
	State2	173	186	YALEGLSQLTHTID	13	1559.78	5.38642	0.00132	1000	2.62772	0.067595	20.2132	0.519962
	State2	173	186	YALEGLSQLTHTID	13	1559.78	5.35115	0.015923	10000	5.80986	0.062862	44.6913	0.483554
	State3	173	186	YALEGLSQLTHTID	13	1559.78	5.37715	0.001829	0	0	0	0	0
	State3	173	186	YALEGLSQLTHTID	13	1559.78	5.38131	0.003769	10	2.4564	0.02816	18.8954	0.216615
	State3	173	186	YALEGLSQLTHTID	13	1559.78	5.37151	0.005425	30	2.74732	0.049131	21.1332	0.377931
	State3	173	186	YALEGLSQLTHTID	13	1559.78	5.37138	0.000259	100	3.10407	0.056699	23.8775	0.436146
	State3	173	186	YALEGLSQLTHTID	13	1559.78	5.37727	0.002647	1000	4.78365	0.114742	36.7973	0.882631
	State3	173	186	YALEGLSQLTHTID	13	1559.78	5.37263	0.006551	10000	7.22522	0.087564	55.5786	0.673569
	State4	173	186	YALEGLSQLTHTID	13	1559.78	5.37015	0.007413	0	0	0	0	0
	State4	173	186	YALEGLSQLTHTID	13	1559.78	5.36135	0.007427	10	5.75472	0.010117	44.2671	0.0778231
	State4	173	186	YALEGLSQLTHTID	13	1559.78	5.37508	0.003934	30	6.20796	0.036422	47.7535	0.280169
	State4	173	186	YALEGLSQLTHTID	13	1559.78	5.37298	0.001027	100	6.49709	0.048927	49.9776	0.376362
	State4	173	186	YALEGLSQLTHTID	13	1559.78	5.37606	0.003904	1000	7.22669	0.02178	55.5899	0.167538
	State4	173	186	YALEGLSQLTHTID	13	1559.78	5.36076	0.010583	10000	7.75267	0.045161	59.6359	0.347392
	State1	173	187	YALEGLSQLTHTIDL	14	1672.87	5.69446	0.006455	0	0	0	0	0
	State1	173	187	YALEGLSQLTHTIDL	14	1672.87	5.70026	0.003628	10	1.56266	0.016156	11.1618	0.1154
	State1	173	187	YALEGLSQLTHTIDL	14	1672.87	5.70426	0.001662	30	1.60003	0.023869	11.4288	0.170493
	State1	173	187	YALEGLSQLTHTIDL	14	1672.87	5.70592	0.002295	100	1.824	0.03727	13.0285	0.266214
	State1	173	187	YALEGLSQLTHTIDL	14	1672.87	5.70613	0.001781	1000	3.04527	0.085983	21.7519	0.614164
	State1	173	187	YALEGLSQLTHTIDL	14	1672.87	5.6917	0.002326	10000	6.66108	0.054893	47.5791	0.392093
	State2	173	187	YALEGLSQLTHTIDL	14	1672.87	5.69734	0.001535	0	0	0	0	0
	State2	173	187	YALEGLSQLTHTIDL	14	1672.87	5.70156	0.004744	10	1.50924	0.025187	10.7803	0.179907
	State2	173	187	YALEGLSQLTHTIDL	14	1672.87	5.7004	0.002085	30	1.55131	0.031	11.0808	0.221429
	State2	173	187	YALEGLSQLTHTIDL	14	1672.87	5.71	0.001806	100	1.77178	0.020008	12.6556	0.142914
	State2	173	187	YALEGLSQLTHTIDL	14	1672.87	5.71366	0.001235	1000	2.59042	0.086238	18.503	0.615986
	State2	173	187	YALEGLSQLTHTIDL	14	1672.87	5.68491	0.013734	10000	5.76244	0.062325	41.1603	0.445179
	State3	173	187	YALEGLSQLTHTIDL	14	1672.87	5.70948	0.002634	0	0	0	0	0
	State3	173	187	YALEGLSQLTHTIDL	14	1672.87	5.69939	0.001613	10	2.34518	0.030791	16.7513	0.219936
	State3	173	187	YALEGLSQLTHTIDL	14	1672.87	5.70695	0.00424	30	2.59983	0.0414	18.5702	0.295714
	State3	173	187	YALEGLSQLTHTIDL	14	1672.87	5.70244	0.000421	100	2.98759	0.080826	21.3399	0.577329
	State3	173	187	YALEGLSQLTHTIDL	14	1672.87	5.70227	0.002275	1000	4.68748	0.116883	33.482	0.834879
	State3	173	187	YALEGLSQLTHTIDL	14	1672.87	5.6943	0.003972	10000	7.37384	0.02031	52.6703	0.145071
	State4	173	187	YALEGLSQLTHTIDL	14	1672.87	5.70174	0.005085	0	0	0	0	0
	State4	173	187	YALEGLSQLTHTIDL	14	1672.87	5.69998	0.002272	10	5.6803	0.018064	40.5736	0.129029
	State4	173	187	YALEGLSQLTHTIDL	14	1672.87	5.69945	0.004146	30	6.14854	0.045582	43.9182	0.325586
	State4	173	187	YALEGLSQLTHTIDL	14	1672.87	5.6945	0.00148	100	6.49159	0.05273	46.3685	0.376643
	State4	173	187	YALEGLSQLTHTIDL	14	1672.87	5.69747	0.003372	1000	7.56814	0.047038	54.0581	0.335986
	State4	173	187	YALEGLSQLTHTIDL	14	1672.87	5.68584	0.004217	10000	8.14239	0.073901	58.1599	0.527864
	State1	175	178	LEGL	3	430.242	5.15812	0.007564	0	0	0	0	0
	State1	175	178	LEGL	3	430.242	5.15783	0.003956	10	0.014823	0.00384	0.4941	0.128
	State1	175	178	LEGL	3	430.242	5.16257	0.000971	30	0.021631	0.01477	0.721033	0.492333
	State1	175	178	LEGL	3	430.242	5.1575	0.001542	100	0.039085	0.008682	1.30283	0.2894
	State1	175	178	LEGL	3	430.242	5.16477	0.000375	1000	0.073902	0.00536	2.4634	0.178667
	State1	175	178	LEGL	3	430.242	5.15411	0.001753	10000	0.301116	0.005736	10.0372	0.1912
	State2	175	178	LEGL	3	430.242	5.15485	0.001039	0	0	0	0	0
	State2	175	178	LEGL	3	430.242	5.16111	0.006032	10	0.019229	0.010466	0.640967	0.348867
	State2	175	178	LEGL	3	430.242	5.15569	0.002576	30	0.048646	0.008415	1.62153	0.2805
	State2	175	178	LEGL	3	430.242	5.16501	0.000935	100	0.023242	0.012418	0.774733	0.413933
	State2	175	178	LEGL	3	430.242	5.1693	0.001846	1000	0.05306	0.023097	1.76867	0.7699
	State2	175	178	LEGL	3	430.242	5.14334	0.015982	10000	0.190699	0.021736	6.35663	0.724533
	State3	175	178	LEGL	3	430.242	5.16515	0.00025	0	0	0	0	0
	State3	175	178	LEGL	3	430.242	5.17394	0.004893	10	0.078249	0.011903	2.6083	0.396767
	State3	175	178	LEGL	3	430.242	5.13361	0.00381	30	0.08371	0.011806	2.79033	0.393533
	State3	175	178	LEGL	3	430.242	5.1453	0.003602	100	0.114476	0.0078	3.81587	0.26
	State3	175	178	LEGL	3	430.242	5.16499	0.003171	1000	0.204987	0.009697	6.8329	0.323233
	State3	175	178	LEGL	3	430.242	5.16496	0.004209	10000	0.685537	0.040857	22.8512	1.3619
	State4	175	178	LEGL	3	430.242	5.16031	0.005102	0	0	0	0	0
	State4	175	178	LEGL	3	430.242	5.13833	0.006543	10	0.125055	0.011173	4.1685	0.372433
	State4	175	178	LEGL	3	430.242	5.1495	0.004343	30	0.180148	0.008894	6.00493	0.296467
	State4	175	178	LEGL	3	430.242	5.15938	0.000489	100	0.312234	0.007303	10.4078	0.243433
	State4	175	178	LEGL	3	430.242	5.16724	0.003372	1000	0.855344	0.012294	28.5115	0.4098
	State4	175	178	LEGL	3	430.242	5.15721	0.004244	10000	1.46213	0.010998	48.7376	0.3666
	State1	176	186	EGLSQLTHTID	10	1212.6	4.83015	0.006794	0	0	0	0	0
	State1	176	186	EGLSQLTHTID	10	1212.6	4.82099	0.0035	10	1.38185	0.011183	13.8185	0.11183
	State1	176	186	EGLSQLTHTID	10	1212.6	4.83278	0.000954	30	1.49244	0.057407	14.9244	0.57407
	State1	176	186	EGLSQLTHTID	10	1212.6	4.8244	0.004327	100	1.60261	0.008727	16.0261	0.08727
	State1	176	186	EGLSQLTHTID	10	1212.6	4.82919	0.001068	1000	2.31827	0.048422	23.1827	0.48422
	State1	176	186	EGLSQLTHTID	10	1212.6	4.8162	0.002156	10000	4.61939	0.003564	46.1939	0.03564
	State2	176	186	EGLSQLTHTID	10	1212.6	4.82256	0.000208	0	0	0	0	0
	State2	176	186	EGLSQLTHTID	10	1212.6	4.82525	0.006704	10	1.36478	0.010389	13.6479	0.10389
	State2	176	186	EGLSQLTHTID	10	1212.6	4.82779	0.003138	30	1.4755	0.06622	14.755	0.6622
	State2	176	186	EGLSQLTHTID	10	1212.6	4.83208	0.000719	100	1.67546	0.055302	16.7546	0.55302
	State2	176	186	EGLSQLTHTID	10	1212.6	4.8348	0.002215	1000	2.15702	0.03725	21.5702	0.3725
	State2	176	186	EGLSQLTHTID	10	1212.6	4.80779	0.014942	10000	4.14945	0.034285	41.4945	0.34285
	State3	176	186	EGLSQLTHTID	10	1212.6	4.83899	0.001056	0	0	0	0	0
	State3	176	186	EGLSQLTHTID	10	1212.6	4.84182	0.00529	10	1.67698	0.030026	16.7698	0.30026
	State3	176	186	EGLSQLTHTID	10	1212.6	4.80217	0.00661	30	1.87759	0.052357	18.7759	0.52357
	State3	176	186	EGLSQLTHTID	10	1212.6	4.81198	0.003791	100	2.15642	0.024931	21.5642	0.24931
	State3	176	186	EGLSQLTHTID	10	1212.6	4.83065	0.002964	1000	3.2002	0.081389	32.002	0.81389
	State3	176	186	EGLSQLTHTID	10	1212.6	4.82661	0.003923	10000	4.94148	0.035627	49.4148	0.35627
	State4	176	186	EGLSQLTHTID	10	1212.6	4.83305	0.005083	0	0	0	0	0
	State4	176	186	EGLSQLTHTID	10	1212.6	4.80029	0.00649	10	3.63754	0.018506	36.3754	0.18506
	State4	176	186	EGLSQLTHTID	10	1212.6	4.81655	0.003628	30	4.06593	0.024809	40.6593	0.24809
	State4	176	186	EGLSQLTHTID	10	1212.6	4.82472	0.001403	100	4.39063	0.049913	43.9063	0.49913
	State4	176	186	EGLSQLTHTID	10	1212.6	4.8306	0.00313	1000	5.1848	0.012482	51.848	0.12482
	State4	176	186	EGLSQLTHTID	10	1212.6	4.81902	0.005909	10000	5.51368	0.054429	55.1368	0.54429
	State1	176	187	EGLSQLTHTIDL	11	1325.68	5.30235	0.006397	0	0	0	0	0
	State1	176	187	EGLSQLTHTIDL	11	1325.68	5.29418	0.003779	10	1.35449	0.007759	12.3135	0.0705364
	State1	176	187	EGLSQLTHTIDL	11	1325.68	5.30217	0.000408	30	1.40301	0.010955	12.7546	0.0995909
	State1	176	187	EGLSQLTHTIDL	11	1325.68	5.30106	0.002332	100	1.5519	0.025571	14.1082	0.232464
	State1	176	187	EGLSQLTHTIDL	11	1325.68	5.30381	0.001319	1000	2.25219	0.070143	20.4745	0.637664
	State1	176	187	EGLSQLTHTIDL	11	1325.68	5.29245	0.001181	10000	4.73148	0.054958	43.0134	0.499618
	State2	176	187	EGLSQLTHTIDL	11	1325.68	5.29987	0.000918	0	0	0	0	0
	State2	176	187	EGLSQLTHTIDL	11	1325.68	5.29796	0.005105	10	1.33109	0.020474	12.1008	0.186127
	State2	176	187	EGLSQLTHTIDL	11	1325.68	5.29684	0.001379	30	1.38221	0.04258	12.5656	0.387091
	State2	176	187	EGLSQLTHTIDL	11	1325.68	5.30688	0.000785	100	1.54817	0.038272	14.0742	0.347927
	State2	176	187	EGLSQLTHTIDL	11	1325.68	5.30823	0.001801	1000	2.10955	0.045846	19.1777	0.416782
	State2	176	187	EGLSQLTHTIDL	11	1325.68	5.28597	0.011165	10000	4.05206	0.032016	36.8369	0.291055
	State3	176	187	EGLSQLTHTIDL	11	1325.68	5.31412	0.003052	0	0	0	0	0
	State3	176	187	EGLSQLTHTIDL	11	1325.68	5.30511	0.003194	10	1.69209	0.033175	15.3826	0.301591
	State3	176	187	EGLSQLTHTIDL	11	1325.68	5.29165	0.003701	30	1.85959	0.033457	16.9054	0.304155
	State3	176	187	EGLSQLTHTIDL	11	1325.68	5.29427	0.000876	100	2.1627	0.052962	19.6609	0.481473
	State3	176	187	EGLSQLTHTIDL	11	1325.68	5.30257	0.003995	1000	3.21364	0.077817	29.2149	0.707427
	State3	176	187	EGLSQLTHTIDL	11	1325.68	5.29944	0.002846	10000	5.25418	0.037648	47.7653	0.342255
	State4	176	187	EGLSQLTHTIDL	11	1325.68	5.30638	0.005622	0	0	0	0	0
	State4	176	187	EGLSQLTHTIDL	11	1325.68	5.28761	0.005052	10	3.62875	0.006302	32.9886	0.0572909
	State4	176	187	EGLSQLTHTIDL	11	1325.68	5.29804	0.004047	30	4.08486	0.022961	37.1351	0.208736
	State4	176	187	EGLSQLTHTIDL	11	1325.68	5.29767	0.00068	100	4.47264	0.057286	40.6604	0.520782
	State4	176	187	EGLSQLTHTIDL	11	1325.68	5.30131	0.002642	1000	5.60072	0.050749	50.9156	0.461355
	State4	176	187	EGLSQLTHTIDL	11	1325.68	5.29106	0.002793	10000	6.10027	0.036486	55.457	0.331691
	State1	177	187	GLSQLTHTIDL	10	1196.64	5.24401	0.008115	0	0	0	0	0
	State1	177	187	GLSQLTHTIDL	10	1196.64	5.24357	0.003796	10	1.01805	0.032077	10.1805	0.32077
	State1	177	187	GLSQLTHTIDL	10	1196.64	5.24991	0.000693	30	1.09316	0.049422	10.9316	0.49422
	State1	177	187	GLSQLTHTIDL	10	1196.64	5.24865	0.002631	100	1.25169	0.015997	12.5169	0.15997
	State1	177	187	GLSQLTHTIDL	10	1196.64	5.25117	0.000375	1000	1.81899	0.074731	18.1899	0.74731
	State1	177	187	GLSQLTHTIDL	10	1196.64	5.242	0.002281	10000	3.73688	0.022494	37.3688	0.22494
	State2	177	187	GLSQLTHTIDL	10	1196.64	5.24167	0.000468	0	0	0	0	0
[truncated: 1,097 more rows]

## Sheet: Dataset2_HDX_Peptides
	Protein state	Start	End	Peptide sequence	Maximal uptake (Da)	Peptide mass (Da)	Retention time (min)	Retention time SD (min)	HDX time (s)	Uptake (Da)	Uptake SD (Da)	Uptake (%)	Uptake SD (%)
	State1	4	8	ITRGA	4	516.302	4.18276	0.00449	0	0	0	0	0
	State1	4	8	ITRGA	4	516.302	4.16812	0.002046	10	2.08351	0.048267	52.0879	1.20667
	State1	4	8	ITRGA	4	516.302	4.16526	0.00329	30	2.07254	0.044674	51.8135	1.11685
	State1	4	8	ITRGA	4	516.302	4.16015	0.005787	100	2.00537	0.067294	50.1343	1.68235
	State1	4	8	ITRGA	4	516.302	4.18829	0.005706	1000	1.97873	0.058184	49.4683	1.4546
	State1	4	8	ITRGA	4	516.302	4.15567	0.035887	10000	1.97113	0.017486	49.2781	0.43715
	State2	4	8	ITRGA	4	516.302	4.23139	0.003977	0	0	0	0	0
	State2	4	8	ITRGA	4	516.302	4.24377	0.006916	10	2.13843	0.068105	53.4607	1.70263
	State2	4	8	ITRGA	4	516.302	4.20574	0.006767	30	2.11436	0.029772	52.859	0.7443
	State2	4	8	ITRGA	4	516.302	4.21087	0.004567	100	2.07327	0.03694	51.8316	0.9235
	State2	4	8	ITRGA	4	516.302	4.2082	0.002713	1000	2.02692	0.066987	50.6731	1.67468
	State2	4	8	ITRGA	4	516.302	4.21476	0.002373	10000	1.97679	0.022968	49.4197	0.5742
	State3	4	8	ITRGA	4	516.302	4.1735	0.009491	0	0	0	0	0
	State3	4	8	ITRGA	4	516.302	4.15768	0.002747	10	2.1054	0.066178	52.635	1.65445
	State3	4	8	ITRGA	4	516.302	4.15288	0.005181	30	2.09241	0.045862	52.3103	1.14655
	State3	4	8	ITRGA	4	516.302	4.15897	0.001766	100	2.04122	0.062052	51.0306	1.5513
	State3	4	8	ITRGA	4	516.302	4.17354	0.004758	1000	2.01059	0.055687	50.2647	1.39217
	State3	4	8	ITRGA	4	516.302	4.11904	0.004774	10000	1.96839	0.060914	49.2098	1.52285
	State4	4	8	ITRGA	4	516.302	4.22473	0.002174	0	0	0	0	0
	State4	4	8	ITRGA	4	516.302	4.17585	0.015588	10	2.08577	0.021832	52.1442	0.5458
	State4	4	8	ITRGA	4	516.302	4.20565	0.0028	30	2.10668	0.033705	52.6669	0.842625
	State4	4	8	ITRGA	4	516.302	4.20628	0.003727	100	2.03059	0.053807	50.7647	1.34518
	State4	4	8	ITRGA	4	516.302	4.20103	0.001461	1000	2.03346	0.050069	50.8366	1.25172
	State4	4	8	ITRGA	4	516.302	4.20473	0.000953	10000	2.02656	0.037771	50.6639	0.944275
	State1	4	9	ITRGAL	5	629.385	4.1834	0.004533	0	0	0	0	0
	State1	4	9	ITRGAL	5	629.385	4.16666	0.001983	10	2.37373	0.067425	47.4747	1.3485
	State1	4	9	ITRGAL	5	629.385	4.16372	0.003496	30	2.36396	0.056942	47.2792	1.13884
	State1	4	9	ITRGAL	5	629.385	4.1577	0.00574	100	2.30112	0.06247	46.0225	1.2494
	State1	4	9	ITRGAL	5	629.385	4.18551	0.006429	1000	2.29668	0.041714	45.9336	0.83428
	State1	4	9	ITRGAL	5	629.385	4.1568	0.036265	10000	2.29483	0.020327	45.8966	0.40654
	State2	4	9	ITRGAL	5	629.385	4.22986	0.003764	0	0	0	0	0
	State2	4	9	ITRGAL	5	629.385	4.24155	0.007045	10	2.44661	0.059481	48.9323	1.18962
	State2	4	9	ITRGAL	5	629.385	4.20162	0.00812	30	2.42668	0.049637	48.5335	0.99274
	State2	4	9	ITRGAL	5	629.385	4.20935	0.004089	100	2.36634	0.061079	47.3267	1.22158
	State2	4	9	ITRGAL	5	629.385	4.20587	0.00233	1000	2.34891	0.045247	46.9782	0.90494
	State2	4	9	ITRGAL	5	629.385	4.21308	0.004073	10000	2.30567	0.038073	46.1133	0.76146
	State3	4	9	ITRGAL	5	629.385	4.16692	0.009068	0	0	0	0	0
	State3	4	9	ITRGAL	5	629.385	4.14668	0.002826	10	2.45537	0.068681	49.1074	1.37362
	State3	4	9	ITRGAL	5	629.385	4.14364	0.005361	30	2.47745	0.036486	49.5491	0.72972
	State3	4	9	ITRGAL	5	629.385	4.14988	0.00156	100	2.41233	0.044005	48.2466	0.8801
	State3	4	9	ITRGAL	5	629.385	4.16685	0.005192	1000	2.37643	0.05299	47.5287	1.0598
	State3	4	9	ITRGAL	5	629.385	4.11288	0.004696	10000	2.378	0.04833	47.56	0.9666
	State4	4	9	ITRGAL	5	629.385	4.21432	0.003322	0	0	0	0	0
	State4	4	9	ITRGAL	5	629.385	4.16283	0.014728	10	2.50804	0.039263	50.1607	0.78526
	State4	4	9	ITRGAL	5	629.385	4.19486	0.002406	30	2.50538	0.038395	50.1076	0.7679
	State4	4	9	ITRGAL	5	629.385	4.1941	0.003877	100	2.44402	0.036253	48.8804	0.72506
	State4	4	9	ITRGAL	5	629.385	4.19129	0.001764	1000	2.43199	0.054661	48.6399	1.09322
	State4	4	9	ITRGAL	5	629.385	4.1955	0.00171	10000	2.41266	0.039645	48.2532	0.7929
	State1	4	10	ITRGALA	6	700.423	4.01991	0.00538	0	0	0	0	0
	State1	4	10	ITRGALA	6	700.423	3.99087	0.003561	10	2.89102	0.094742	48.1837	1.57903
	State1	4	10	ITRGALA	6	700.423	3.98947	0.004033	30	2.88753	0.06856	48.1255	1.14267
	State1	4	10	ITRGALA	6	700.423	3.98171	0.007497	100	2.79623	0.072156	46.6038	1.2026
	State1	4	10	ITRGALA	6	700.423	4.0184	0.002855	1000	2.78813	0.067639	46.4688	1.12732
	State1	4	10	ITRGALA	6	700.423	3.98615	0.043982	10000	2.775	0.022705	46.25	0.378417
	State2	4	10	ITRGALA	6	700.423	4.07027	0.00252	0	0	0	0	0
	State2	4	10	ITRGALA	6	700.423	4.08208	0.005786	10	2.96194	0.082028	49.3656	1.36713
	State2	4	10	ITRGALA	6	700.423	4.04533	0.013389	30	2.89293	0.065886	48.2154	1.0981
	State2	4	10	ITRGALA	6	700.423	4.05393	0.005587	100	2.85499	0.070309	47.5832	1.17182
	State2	4	10	ITRGALA	6	700.423	4.05218	0.003187	1000	2.85123	0.066483	47.5205	1.10805
	State2	4	10	ITRGALA	6	700.423	4.05634	0.005548	10000	2.76	0.042779	46	0.712983
	State3	4	10	ITRGALA	6	700.423	4.00547	0.012844	0	0	0	0	0
	State3	4	10	ITRGALA	6	700.423	3.9807	0.001828	10	2.9282	0.074921	48.8033	1.24868
	State3	4	10	ITRGALA	6	700.423	3.97554	0.003584	30	2.96489	0.064408	49.4148	1.07347
	State3	4	10	ITRGALA	6	700.423	3.97639	0.003227	100	2.85434	0.070137	47.5723	1.16895
	State3	4	10	ITRGALA	6	700.423	3.99857	0.009541	1000	2.82487	0.06284	47.0811	1.04733
	State3	4	10	ITRGALA	6	700.423	3.94335	0.006074	10000	2.82191	0.053629	47.0318	0.893817
	State4	4	10	ITRGALA	6	700.423	4.06578	0.002922	0	0	0	0	0
	State4	4	10	ITRGALA	6	700.423	4.00783	0.028887	10	2.989	0.055865	49.8166	0.931083
	State4	4	10	ITRGALA	6	700.423	4.04927	0.001271	30	2.95521	0.056342	49.2536	0.939033
	State4	4	10	ITRGALA	6	700.423	4.0449	0.006386	100	2.91998	0.07051	48.6663	1.17517
	State4	4	10	ITRGALA	6	700.423	4.03876	0.004256	1000	2.85987	0.070449	47.6645	1.17415
	State4	4	10	ITRGALA	6	700.423	4.04399	0.001592	10000	2.83611	0.057744	47.2686	0.9624
	State1	4	17	ITRGALAYGRGERG	13	1475.8	3.92511	0.005043	0	0	0	0	0
	State1	4	17	ITRGALAYGRGERG	13	1475.8	3.90562	0.00287	10	6.97563	0.223693	53.6587	1.72072
	State1	4	17	ITRGALAYGRGERG	13	1475.8	3.90089	0.00499	30	6.98626	0.150635	53.7404	1.15873
	State1	4	17	ITRGALAYGRGERG	13	1475.8	3.89887	0.005701	100	6.80523	0.151833	52.3479	1.16795
	State1	4	17	ITRGALAYGRGERG	13	1475.8	3.92632	0.005689	1000	6.77652	0.132225	52.127	1.01712
	State1	4	17	ITRGALAYGRGERG	13	1475.8	3.89852	0.03601	10000	6.8648	0.228656	52.8061	1.75889
	State2	4	17	ITRGALAYGRGERG	13	1475.8	3.96126	0.002246	0	0	0	0	0
	State2	4	17	ITRGALAYGRGERG	13	1475.8	3.97557	0.006263	10	7.18532	0.175403	55.2717	1.34925
	State2	4	17	ITRGALAYGRGERG	13	1475.8	3.94539	0.006588	30	7.09485	0.26965	54.5758	2.07423
	State2	4	17	ITRGALAYGRGERG	13	1475.8	3.95056	0.003408	100	6.94755	0.228703	53.4427	1.75925
	State2	4	17	ITRGALAYGRGERG	13	1475.8	3.94722	0.002514	1000	6.82147	0.133283	52.4729	1.02525
	State2	4	17	ITRGALAYGRGERG	13	1475.8	3.95267	0.002709	10000	6.73388	0.112172	51.7991	0.862862
	State3	4	17	ITRGALAYGRGERG	13	1475.8	3.90265	0.012649	0	0	0	0	0
	State3	4	17	ITRGALAYGRGERG	13	1475.8	3.88678	0.002042	10	6.95106	0.322113	53.4697	2.47779
	State3	4	17	ITRGALAYGRGERG	13	1475.8	3.87999	0.004439	30	7.14595	0.19842	54.9688	1.52631
	State3	4	17	ITRGALAYGRGERG	13	1475.8	3.88629	0.00095	100	6.71738	0.181932	51.6722	1.39948
	State3	4	17	ITRGALAYGRGERG	13	1475.8	3.90123	0.003948	1000	6.65667	0.126719	51.2052	0.974762
	State3	4	17	ITRGALAYGRGERG	13	1475.8	3.84522	0.002522	10000	6.93697	0.290611	53.3613	2.23547
	State4	4	17	ITRGALAYGRGERG	13	1475.8	3.9505	0.001861	0	0	0	0	0
	State4	4	17	ITRGALAYGRGERG	13	1475.8	3.91046	0.020025	10	7.02944	0.266224	54.0727	2.04788
	State4	4	17	ITRGALAYGRGERG	13	1475.8	3.93985	0.001529	30	7.09038	0.218011	54.5414	1.67701
	State4	4	17	ITRGALAYGRGERG	13	1475.8	3.93673	0.004433	100	6.88359	0.234925	52.9507	1.80712
	State4	4	17	ITRGALAYGRGERG	13	1475.8	3.93264	0.001183	1000	6.85291	0.23577	52.7147	1.81362
	State4	4	17	ITRGALAYGRGERG	13	1475.8	3.93411	0.003596	10000	7.04238	0.066821	54.1722	0.514008
	State1	4	18	ITRGALAYGRGERGW	14	1661.87	4.48672	0.009863	0	0	0	0	0
	State1	4	18	ITRGALAYGRGERGW	14	1661.87	4.48447	0.00405	10	7.90677	0.058439	56.477	0.417421
	State1	4	18	ITRGALAYGRGERGW	14	1661.87	4.48487	0.002767	30	7.90974	0.05896	56.4981	0.421143
	State1	4	18	ITRGALAYGRGERGW	14	1661.87	4.48133	0.004934	100	7.6278	0.079656	54.4843	0.568971
	State1	4	18	ITRGALAYGRGERGW	14	1661.87	4.5069	0.007223	1000	7.64138	0.080865	54.5813	0.577607
	State1	4	18	ITRGALAYGRGERGW	14	1661.87	4.47639	0.036947	10000	7.58654	0.041732	54.1896	0.298086
	State2	4	18	ITRGALAYGRGERGW	14	1661.87	4.52983	0.003037	0	0	0	0	0
	State2	4	18	ITRGALAYGRGERGW	14	1661.87	4.54197	0.007048	10	7.88888	0.063356	56.3491	0.452543
	State2	4	18	ITRGALAYGRGERGW	14	1661.87	4.51153	0.005017	30	7.94506	0.071742	56.7504	0.512443
	State2	4	18	ITRGALAYGRGERGW	14	1661.87	4.51747	0.003384	100	7.73613	0.064538	55.2581	0.460986
	State2	4	18	ITRGALAYGRGERGW	14	1661.87	4.51248	0.002683	1000	7.73571	0.033575	55.2551	0.239821
	State2	4	18	ITRGALAYGRGERGW	14	1661.87	4.51773	0.001905	10000	7.59365	0.058973	54.2404	0.421236
	State3	4	18	ITRGALAYGRGERGW	14	1661.87	4.48725	0.005664	0	0	0	0	0
	State3	4	18	ITRGALAYGRGERGW	14	1661.87	4.48134	0.001439	10	7.71195	0.045214	55.0853	0.322957
	State3	4	18	ITRGALAYGRGERGW	14	1661.87	4.47839	0.004824	30	7.74837	0.038171	55.3455	0.27265
	State3	4	18	ITRGALAYGRGERGW	14	1661.87	4.48569	0.001625	100	7.5413	0.021173	53.8664	0.151236
	State3	4	18	ITRGALAYGRGERGW	14	1661.87	4.4957	0.004298	1000	7.48491	0.039931	53.4636	0.285221
	State3	4	18	ITRGALAYGRGERGW	14	1661.87	4.44304	0.003407	10000	7.49551	0.036482	53.5393	0.260586
	State4	4	18	ITRGALAYGRGERGW	14	1661.87	4.53184	0.004195	0	0	0	0	0
	State4	4	18	ITRGALAYGRGERGW	14	1661.87	4.49315	0.013403	10	7.73641	0.039061	55.26	0.279007
	State4	4	18	ITRGALAYGRGERGW	14	1661.87	4.51764	0.002529	30	7.76735	0.036144	55.4811	0.258171
	State4	4	18	ITRGALAYGRGERGW	14	1661.87	4.51933	0.003466	100	7.64854	0.068009	54.6324	0.485779
	State4	4	18	ITRGALAYGRGERGW	14	1661.87	4.51401	0.002818	1000	7.60434	0.024138	54.3167	0.172414
	State4	4	18	ITRGALAYGRGERGW	14	1661.87	4.51769	0.003703	10000	7.52978	0.036699	53.7841	0.262136
	State1	4	22	ITRGALAYGRGERGWATVG	18	1990.05	4.56967	0.01561	0	0	0	0	0
	State1	4	22	ITRGALAYGRGERGWATVG	18	1990.05	4.56799	0.004195	10	10.5608	0.051437	58.6711	0.285761
	State1	4	22	ITRGALAYGRGERGWATVG	18	1990.05	4.56938	0.003445	30	10.5847	0.049547	58.804	0.275261
	State1	4	22	ITRGALAYGRGERGWATVG	18	1990.05	4.56481	0.004535	100	10.5725	0.047846	58.7359	0.265811
	State1	4	22	ITRGALAYGRGERGWATVG	18	1990.05	4.58886	0.006602	1000	10.8319	0.038427	60.1775	0.213483
	State1	4	22	ITRGALAYGRGERGWATVG	18	1990.05	4.55708	0.033074	10000	10.7502	0.036583	59.7233	0.203239
	State2	4	22	ITRGALAYGRGERGWATVG	18	1990.05	4.60624	0.001894	0	0	0	0	0
	State2	4	22	ITRGALAYGRGERGWATVG	18	1990.05	4.61505	0.005743	10	10.5787	0.031304	58.7704	0.173911
	State2	4	22	ITRGALAYGRGERGWATVG	18	1990.05	4.58838	0.005189	30	10.6346	0.045664	59.0813	0.253689
	State2	4	22	ITRGALAYGRGERGWATVG	18	1990.05	4.59483	0.003066	100	10.6833	0.077121	59.3515	0.42845
	State2	4	22	ITRGALAYGRGERGWATVG	18	1990.05	4.58824	0.002067	1000	10.9543	0.032473	60.8575	0.180406
	State2	4	22	ITRGALAYGRGERGWATVG	18	1990.05	4.59567	0.002348	10000	10.7696	0.047863	59.8312	0.265906
	State3	4	22	ITRGALAYGRGERGWATVG	18	1990.05	4.56058	0.007484	0	0	0	0	0
	State3	4	22	ITRGALAYGRGERGWATVG	18	1990.05	4.55206	0.002898	10	10.4964	0.026717	58.3132	0.148428
	State3	4	22	ITRGALAYGRGERGWATVG	18	1990.05	4.54937	0.005568	30	10.5696	0.037307	58.72	0.207261
	State3	4	22	ITRGALAYGRGERGWATVG	18	1990.05	4.55637	0.001527	100	10.519	0.030363	58.4387	0.168683
	State3	4	22	ITRGALAYGRGERGWATVG	18	1990.05	4.56241	0.004918	1000	10.7255	0.029701	59.586	0.165006
	State3	4	22	ITRGALAYGRGERGWATVG	18	1990.05	4.50808	0.003773	10000	10.7217	0.030895	59.5652	0.171639
	State4	4	22	ITRGALAYGRGERGWATVG	18	1990.05	4.59262	0.003062	0	0	0	0	0
	State4	4	22	ITRGALAYGRGERGWATVG	18	1990.05	4.55457	0.013302	10	10.4189	0.027794	57.8826	0.154411
	State4	4	22	ITRGALAYGRGERGWATVG	18	1990.05	4.57566	0.002033	30	10.5237	0.066025	58.4652	0.366806
	State4	4	22	ITRGALAYGRGERGWATVG	18	1990.05	4.57604	0.003479	100	10.5005	0.038937	58.3362	0.216317
	State4	4	22	ITRGALAYGRGERGWATVG	18	1990.05	4.57223	0.002535	1000	10.7487	0.033807	59.7148	0.187817
	State4	4	22	ITRGALAYGRGERGWATVG	18	1990.05	4.57486	0.004194	10000	10.6976	0.034143	59.4312	0.189683
	State1	4	26	ITRGALAYGRGERGWATVGRIIC	22	2475.33	4.93628	0.048277	0	0	0	0	0
	State1	4	26	ITRGALAYGRGERGWATVGRIIC	22	2475.33	4.96466	0.00676	10	10.362	0.077771	47.0999	0.353505
	State1	4	26	ITRGALAYGRGERGWATVGRIIC	22	2475.33	4.9665	0.003588	30	10.4841	0.083661	47.6549	0.380277
	State1	4	26	ITRGALAYGRGERGWATVGRIIC	22	2475.33	4.96632	0.004739	100	10.4681	0.063141	47.5821	0.287005
	State1	4	26	ITRGALAYGRGERGWATVGRIIC	22	2475.33	4.99461	0.005516	1000	10.9024	0.089002	49.5564	0.404555
	State1	4	26	ITRGALAYGRGERGWATVGRIIC	22	2475.33	4.95803	0.026572	10000	11.3042	0.025877	51.383	0.117623
	State2	4	26	ITRGALAYGRGERGWATVGRIIC	22	2475.33	4.98234	0.001078	0	0	0	0	0
	State2	4	26	ITRGALAYGRGERGWATVGRIIC	22	2475.33	5.00435	0.006795	10	10.4152	0.071955	47.3419	0.327068
	State2	4	26	ITRGALAYGRGERGWATVGRIIC	22	2475.33	4.98703	0.00855	30	10.5175	0.121093	47.8068	0.550423
	State2	4	26	ITRGALAYGRGERGWATVGRIIC	22	2475.33	4.98407	0.004549	100	10.571	0.093895	48.0498	0.426795
	State2	4	26	ITRGALAYGRGERGWATVGRIIC	22	2475.33	4.98487	0.003564	1000	10.97	0.044414	49.8636	0.201882
	State2	4	26	ITRGALAYGRGERGWATVGRIIC	22	2475.33	4.9727	0.003183	10000	11.4204	0.033131	51.9108	0.150595
	State3	4	26	ITRGALAYGRGERGWATVGRIIC	22	2475.33	4.9705	0.00502	0	0	0	0	0
	State3	4	26	ITRGALAYGRGERGWATVGRIIC	22	2475.33	4.97284	0.001898	10	10.3964	0.107223	47.2563	0.487377
	State3	4	26	ITRGALAYGRGERGWATVGRIIC	22	2475.33	4.97056	0.005331	30	10.517	0.032449	47.8045	0.147495
	State3	4	26	ITRGALAYGRGERGWATVGRIIC	22	2475.33	4.97895	0.001629	100	10.4998	0.104546	47.7265	0.475209
	State3	4	26	ITRGALAYGRGERGWATVGRIIC	22	2475.33	4.98395	0.004577	1000	10.8757	0.078144	49.435	0.3552
	State3	4	26	ITRGALAYGRGERGWATVGRIIC	22	2475.33	4.93104	0.00526	10000	11.3225	0.053229	51.4661	0.24195
	State4	4	26	ITRGALAYGRGERGWATVGRIIC	22	2475.33	4.99436	0.002911	0	0	0	0	0
	State4	4	26	ITRGALAYGRGERGWATVGRIIC	22	2475.33	4.9746	0.011064	10	10.4127	0.036055	47.3304	0.163886
	State4	4	26	ITRGALAYGRGERGWATVGRIIC	22	2475.33	4.99021	0.002761	30	10.5207	0.042723	47.8215	0.194195
	State4	4	26	ITRGALAYGRGERGWATVGRIIC	22	2475.33	4.98864	0.004424	100	10.4952	0.064077	47.7053	0.291259
	State4	4	26	ITRGALAYGRGERGWATVGRIIC	22	2475.33	4.98366	0.003311	1000	10.9365	0.042088	49.7113	0.191309
	State4	4	26	ITRGALAYGRGERGWATVGRIIC	22	2475.33	4.98487	0.003434	10000	11.3849	0.055875	51.7498	0.253977
	State1	10	26	AYGRGERGWATVGRIIC	16	1863.95	5.01158	0.057403	0	0	0	0	0
	State1	10	26	AYGRGERGWATVGRIIC	16	1863.95	4.99321	0.006615	10	6.27231	0.078303	39.2019	0.489394
	State1	10	26	AYGRGERGWATVGRIIC	16	1863.95	4.99522	0.004018	30	6.2954	0.091368	39.3463	0.57105
	State1	10	26	AYGRGERGWATVGRIIC	16	1863.95	4.99521	0.00499	100	6.36354	0.128561	39.7721	0.803506
	State1	10	26	AYGRGERGWATVGRIIC	16	1863.95	5.02416	0.008323	1000	6.91748	0.051085	43.2343	0.319281
	State1	10	26	AYGRGERGWATVGRIIC	16	1863.95	4.99474	0.03688	10000	7.35314	0.092052	45.9571	0.575325
	State2	10	26	AYGRGERGWATVGRIIC	16	1863.95	5.01055	0.035484	0	0	0	0	0
	State2	10	26	AYGRGERGWATVGRIIC	16	1863.95	5.03167	0.007329	10	6.18806	0.095557	38.6753	0.597231
	State2	10	26	AYGRGERGWATVGRIIC	16	1863.95	5.01584	0.002751	30	6.20865	0.1297	38.8041	0.810625
	State2	10	26	AYGRGERGWATVGRIIC	16	1863.95	5.01624	0.002714	100	6.37678	0.094998	39.8549	0.593738
	State2	10	26	AYGRGERGWATVGRIIC	16	1863.95	5.01191	0.003326	1000	6.82535	0.047357	42.6584	0.295981
	State2	10	26	AYGRGERGWATVGRIIC	16	1863.95	5.01688	0.00102	10000	7.17484	0.043144	44.8428	0.26965
	State3	10	26	AYGRGERGWATVGRIIC	16	1863.95	5.01485	0.070611	0	0	0	0	0
	State3	10	26	AYGRGERGWATVGRIIC	16	1863.95	4.99849	0.002814	10	6.20726	0.079045	38.7954	0.494031
	State3	10	26	AYGRGERGWATVGRIIC	16	1863.95	4.99629	0.004847	30	6.31487	0.063396	39.4679	0.396225
	State3	10	26	AYGRGERGWATVGRIIC	16	1863.95	5.00426	0.001202	100	6.42602	0.094238	40.1626	0.588987
	State3	10	26	AYGRGERGWATVGRIIC	16	1863.95	5.00925	0.00302	1000	6.75395	0.112284	42.2122	0.701775
	State3	10	26	AYGRGERGWATVGRIIC	16	1863.95	4.96087	0.003652	10000	7.25799	0.131291	45.3624	0.820569
	State4	10	26	AYGRGERGWATVGRIIC	16	1863.95	5.17087	0.002886	0	0	0	0	0
	State4	10	26	AYGRGERGWATVGRIIC	16	1863.95	5.0006	0.010798	10	6.15765	0.036918	38.4853	0.230737
	State4	10	26	AYGRGERGWATVGRIIC	16	1863.95	5.0137	0.002442	30	6.25813	0.062953	39.1133	0.393456
	State4	10	26	AYGRGERGWATVGRIIC	16	1863.95	5.01499	0.002707	100	6.37685	0.03565	39.8553	0.222812
	State4	10	26	AYGRGERGWATVGRIIC	16	1863.95	5.00937	0.003497	1000	6.84768	0.044664	42.798	0.27915
	State4	10	26	AYGRGERGWATVGRIIC	16	1863.95	5.01583	0.005319	10000	7.32164	0.027352	45.7602	0.17095
	State1	11	26	YGRGERGWATVGRIIC	15	1792.91	4.95861	0.049337	0	0	0	0	0
	State1	11	26	YGRGERGWATVGRIIC	15	1792.91	4.98805	0.005973	10	5.42484	0.09744	36.1656	0.6496
	State1	11	26	YGRGERGWATVGRIIC	15	1792.91	4.98808	0.003841	30	5.52182	0.095169	36.8121	0.63446
	State1	11	26	YGRGERGWATVGRIIC	15	1792.91	4.98916	0.004811	100	5.62336	0.103819	37.4891	0.692127
	State1	11	26	YGRGERGWATVGRIIC	15	1792.91	5.02047	0.008661	1000	6.03781	0.092342	40.252	0.615613
	State1	11	26	YGRGERGWATVGRIIC	15	1792.91	4.99145	0.036128	10000	6.59789	0.028834	43.986	0.192227
	State2	11	26	YGRGERGWATVGRIIC	15	1792.91	5.00288	0.000739	0	0	0	0	0
	State2	11	26	YGRGERGWATVGRIIC	15	1792.91	5.02938	0.007956	10	5.42894	0.10318	36.193	0.687867
	State2	11	26	YGRGERGWATVGRIIC	15	1792.91	5.01425	0.00225	30	5.46147	0.108567	36.4098	0.72378
	State2	11	26	YGRGERGWATVGRIIC	15	1792.91	5.01428	0.003268	100	5.63777	0.153976	37.5851	1.02651
	State2	11	26	YGRGERGWATVGRIIC	15	1792.91	5.00983	0.0034	1000	6.10578	0.065111	40.7052	0.434073
	State2	11	26	YGRGERGWATVGRIIC	15	1792.91	5.00987	0.004833	10000	6.58306	0.043806	43.8871	0.29204
	State3	11	26	YGRGERGWATVGRIIC	15	1792.91	4.98777	0.005488	0	0	0	0	0
	State3	11	26	YGRGERGWATVGRIIC	15	1792.91	4.99614	0.002496	10	5.42223	0.099548	36.1482	0.663653
	State3	11	26	YGRGERGWATVGRIIC	15	1792.91	4.99416	0.004664	30	5.52157	0.060676	36.8105	0.404507
	State3	11	26	YGRGERGWATVGRIIC	15	1792.91	5.00282	0.001925	100	5.65243	0.068065	37.6829	0.453767
	State3	11	26	YGRGERGWATVGRIIC	15	1792.91	5.00804	0.003106	1000	6.0023	0.082268	40.0153	0.548453
	State3	11	26	YGRGERGWATVGRIIC	15	1792.91	4.95673	0.005396	10000	6.50194	0.093907	43.3463	0.626047
	State4	11	26	YGRGERGWATVGRIIC	15	1792.91	5.01588	0.004202	0	0	0	0	0
	State4	11	26	YGRGERGWATVGRIIC	15	1792.91	5.00102	0.010186	10	5.29309	0.115144	35.2873	0.767627
	State4	11	26	YGRGERGWATVGRIIC	15	1792.91	5.01421	0.002646	30	5.43081	0.098419	36.2054	0.656127
	State4	11	26	YGRGERGWATVGRIIC	15	1792.91	5.0146	0.004323	100	5.58327	0.103391	37.2218	0.689273
	State4	11	26	YGRGERGWATVGRIIC	15	1792.91	5.00902	0.003705	1000	6.04244	0.080928	40.2829	0.53952
	State4	11	26	YGRGERGWATVGRIIC	15	1792.91	5.01344	0.004059	10000	6.57644	0.0425	43.8429	0.283333
	State1	18	26	WATVGRIIC	8	1017.54	5.23303	0.079037	0	0	0	0	0
	State1	18	26	WATVGRIIC	8	1017.54	5.28475	0.006947	10	1.71119	0.012626	21.3898	0.157825
	State1	18	26	WATVGRIIC	8	1017.54	5.29061	0.002423	30	1.80496	0.012144	22.562	0.1518
	State1	18	26	WATVGRIIC	8	1017.54	5.28876	0.004776	100	2.00118	0.013381	25.0148	0.167263
	State1	18	26	WATVGRIIC	8	1017.54	5.31896	0.011283	1000	2.42166	0.021828	30.2707	0.27285
	State1	18	26	WATVGRIIC	8	1017.54	5.29045	0.036249	10000	2.83094	0.034748	35.3868	0.43435
	State2	18	26	WATVGRIIC	8	1017.54	5.29602	0.001815	0	0	0	0	0
	State2	18	26	WATVGRIIC	8	1017.54	5.30984	0.005867	10	1.72526	0.020373	21.5658	0.254662
	State2	18	26	WATVGRIIC	8	1017.54	5.29488	0.004738	30	1.81117	0.036616	22.6396	0.4577
	State2	18	26	WATVGRIIC	8	1017.54	5.298	0.001519	100	1.98367	0.033979	24.7958	0.424738
	State2	18	26	WATVGRIIC	8	1017.54	5.29349	0.002923	1000	2.36266	0.013685	29.5333	0.171062
	State2	18	26	WATVGRIIC	8	1017.54	5.29913	0.000984	10000	2.79164	0.048653	34.8955	0.608163
	State3	18	26	WATVGRIIC	8	1017.54	5.28469	0.004911	0	0	0	0	0
	State3	18	26	WATVGRIIC	8	1017.54	5.29242	0.002912	10	1.72997	0.02442	21.6246	0.30525
	State3	18	26	WATVGRIIC	8	1017.54	5.29383	0.002954	30	1.83055	0.009869	22.8819	0.123362
	State3	18	26	WATVGRIIC	8	1017.54	5.3004	0.001876	100	2.03273	0.017945	25.4091	0.224312
	State3	18	26	WATVGRIIC	8	1017.54	5.30405	0.003362	1000	2.43545	0.022276	30.4431	0.27845
	State3	18	26	WATVGRIIC	8	1017.54	5.25808	0.005501	10000	2.86779	0.034515	35.8474	0.431437
	State4	18	26	WATVGRIIC	8	1017.54	5.30074	0.000988	0	0	0	0	0
	State4	18	26	WATVGRIIC	8	1017.54	5.28904	0.009029	10	1.6889	0.032989	21.1113	0.412362
	State4	18	26	WATVGRIIC	8	1017.54	5.29643	0.001248	30	1.78227	0.028441	22.2784	0.355513
	State4	18	26	WATVGRIIC	8	1017.54	5.29926	0.002828	100	1.93179	0.039751	24.1474	0.496888
	State4	18	26	WATVGRIIC	8	1017.54	5.29835	0.002603	1000	2.3798	0.042409	29.7474	0.530112
	State4	18	26	WATVGRIIC	8	1017.54	5.30192	0.00263	10000	2.81397	0.082554	35.1746	1.03192
	State1	19	26	ATVGRIIC	7	831.463	4.69773	0.026761	0	0	0	0	0
	State1	19	26	ATVGRIIC	7	831.463	4.71825	0.004759	10	0.81735	0.022575	11.6764	0.3225
	State1	19	26	ATVGRIIC	7	831.463	4.72012	0.003025	30	0.8962	0.027878	12.8029	0.398257
	State1	19	26	ATVGRIIC	7	831.463	4.71636	0.004111	100	1.07704	0.025583	15.3863	0.365471
	State1	19	26	ATVGRIIC	7	831.463	4.73849	0.005876	1000	1.46051	0.024541	20.8644	0.350586
	State1	19	26	ATVGRIIC	7	831.463	4.70253	0.036947	10000	1.8973	0.032629	27.1043	0.466129
	State2	19	26	ATVGRIIC	7	831.463	4.74217	0.002687	0	0	0	0	0
	State2	19	26	ATVGRIIC	7	831.463	4.7588	0.005645	10	0.768122	0.024782	10.9732	0.354029
	State2	19	26	ATVGRIIC	7	831.463	4.73733	0.00349	30	0.815211	0.016075	11.6459	0.229643
	State2	19	26	ATVGRIIC	7	831.463	4.74241	0.003184	100	1.00992	0.030767	14.4275	0.439529
	State2	19	26	ATVGRIIC	7	831.463	4.73638	0.002582	1000	1.40941	0.016727	20.1345	0.238957
	State2	19	26	ATVGRIIC	7	831.463	4.74027	0.000529	10000	1.83705	0.019496	26.2436	0.278514
	State3	19	26	ATVGRIIC	7	831.463	4.70033	0.006068	0	0	0	0	0
	State3	19	26	ATVGRIIC	7	831.463	4.70411	0.006051	10	0.962769	0.006521	13.7538	0.0931571
	State3	19	26	ATVGRIIC	7	831.463	4.70249	0.008935	30	1.04949	0.006289	14.9927	0.0898429
	State3	19	26	ATVGRIIC	7	831.463	4.71177	0.001476	100	1.25377	0.008536	17.911	0.121943
	State3	19	26	ATVGRIIC	7	831.463	4.72074	0.003844	1000	1.64185	0.011416	23.455	0.163086
	State3	19	26	ATVGRIIC	7	831.463	4.64909	0.004464	10000	2.09934	0.017925	29.9905	0.256071
	State4	19	26	ATVGRIIC	7	831.463	4.73294	0.003213	0	0	0	0	0
	State4	19	26	ATVGRIIC	7	831.463	4.70527	0.015823	10	0.963821	0.014384	13.7689	0.205486
	State4	19	26	ATVGRIIC	7	831.463	4.72922	0.00192	30	1.05161	0.01265	15.023	0.180714
	State4	19	26	ATVGRIIC	7	831.463	4.73016	0.003232	100	1.23596	0.019421	17.6565	0.277443
	State4	19	26	ATVGRIIC	7	831.463	4.72656	0.000951	1000	1.65517	0.01488	23.6453	0.212571
	State4	19	26	ATVGRIIC	7	831.463	4.72916	0.003339	10000	2.12106	0.015412	30.3008	0.220171
	State1	21	26	VGRIIC	5	659.378	4.70049	0.026833	0	0	0	0	0
	State1	21	26	VGRIIC	5	659.378	4.71937	0.003803	10	0.715007	0.082175	14.3001	1.6435
	State1	21	26	VGRIIC	5	659.378	4.72055	0.002745	30	0.773032	0.082483	15.4606	1.64966
	State1	21	26	VGRIIC	5	659.378	4.71734	0.004012	100	0.899585	0.083458	17.9917	1.66916
	State1	21	26	VGRIIC	5	659.378	4.73878	0.006037	1000	1.2022	0.082587	24.0439	1.65174
	State1	21	26	VGRIIC	5	659.378	4.70603	0.03737	10000	1.54977	0.082454	30.9954	1.64908
	State2	21	26	VGRIIC	5	659.378	4.75097	0.004425	0	0	0	0	0
	State2	21	26	VGRIIC	5	659.378	4.7639	0.006663	10	0.697728	0.077892	13.9546	1.55784
	State2	21	26	VGRIIC	5	659.378	4.73805	0.003692	30	0.754874	0.077358	15.0975	1.54716
	State2	21	26	VGRIIC	5	659.378	4.74318	0.003757	100	0.884425	0.079094	17.6885	1.58188
	State2	21	26	VGRIIC	5	659.378	4.73796	0.002526	1000	1.19924	0.077675	23.9847	1.5535
	State2	21	26	VGRIIC	5	659.378	4.7427	0.001165	10000	1.54395	0.07843	30.8789	1.5686
	State3	21	26	VGRIIC	5	659.378	4.83537	0.127831	0	0	0	0	0
	State3	21	26	VGRIIC	5	659.378	4.71796	0.003875	10	0.779922	0.015512	15.5984	0.31024
	State3	21	26	VGRIIC	5	659.378	4.74917	0.075836	30	0.807868	0.105435	16.1574	2.1087
	State3	21	26	VGRIIC	5	659.378	4.72705	0.001075	100	1.01054	0.021967	20.2109	0.43934
	State3	21	26	VGRIIC	5	659.378	4.73473	0.003196	1000	1.29582	0.01704	25.9164	0.3408
	State3	21	26	VGRIIC	5	659.378	4.80416	0.129039	10000	1.51107	0.192066	30.2213	3.84132
	State4	21	26	VGRIIC	5	659.378	4.8695	0.121123	0	0	0	0	0
	State4	21	26	VGRIIC	5	659.378	4.7192	0.016033	10	0.757116	0.009422	15.1423	0.18844
	State4	21	26	VGRIIC	5	659.378	4.74014	0.001547	30	0.848557	0.015669	16.9711	0.31338
	State4	21	26	VGRIIC	5	659.378	4.74135	0.002239	100	0.997012	0.01595	19.9402	0.319
	State4	21	26	VGRIIC	5	659.378	4.73868	0.00249	1000	1.26375	0.025388	25.275	0.50776
	State4	21	26	VGRIIC	5	659.378	4.74233	0.005512	10000	1.63171	0.07758	32.6341	1.5516
	State1	21	27	VGRIICI	6	772.462	5.10831	0.069613	0	0	0	0	0
	State1	21	27	VGRIICI	6	772.462	5.15868	0.006991	10	1.12364	0.041606	18.7273	0.693433
	State1	21	27	VGRIICI	6	772.462	5.16486	0.002344	30	1.14529	0.024752	19.0881	0.412533
	State1	21	27	VGRIICI	6	772.462	5.16394	0.004739	100	1.16138	0.027039	19.3564	0.45065
	State1	21	27	VGRIICI	6	772.462	5.19338	0.008694	1000	1.4451	0.031847	24.085	0.530783
	State1	21	27	VGRIICI	6	772.462	5.16883	0.037072	10000	1.82188	0.055753	30.3647	0.929217
	State2	21	27	VGRIICI	6	772.462	5.16091	0.00184	0	0	0	0	0
	State2	21	27	VGRIICI	6	772.462	5.18806	0.005422	10	1.07212	0.028144	17.8687	0.469067
	State2	21	27	VGRIICI	6	772.462	5.17944	0.007424	30	1.12007	0.034836	18.6679	0.5806
	State2	21	27	VGRIICI	6	772.462	5.17777	0.003496	100	1.16052	0.030958	19.342	0.515967
	State2	21	27	VGRIICI	6	772.462	5.18172	0.005007	1000	1.43672	0.037972	23.9454	0.632867
	State2	21	27	VGRIICI	6	772.462	5.20144	0.002923	10000	1.85128	0.027575	30.8547	0.459583
	State3	21	27	VGRIICI	6	772.462	5.15251	0.007153	0	0	0	0	0
	State3	21	27	VGRIICI	6	772.462	5.16627	0.003652	10	1.11325	0.009781	18.5541	0.163017
	State3	21	27	VGRIICI	6	772.462	5.16767	0.004111	30	1.15981	0.016957	19.3302	0.282617
	State3	21	27	VGRIICI	6	772.462	5.17803	0.001243	100	1.16377	0.018622	19.3962	0.310367
	State3	21	27	VGRIICI	6	772.462	5.1887	0.002639	1000	1.46631	0.021018	24.4385	0.3503
	State3	21	27	VGRIICI	6	772.462	5.14027	0.005869	10000	1.9278	0.024832	32.13	0.413867
	State4	21	27	VGRIICI	6	772.462	5.16909	0.007181	0	0	0	0	0
	State4	21	27	VGRIICI	6	772.462	5.16002	0.00983	10	0.987984	0.042702	16.4664	0.7117
	State4	21	27	VGRIICI	6	772.462	5.18081	0.001982	30	1.05878	0.024505	17.6463	0.408417
	State4	21	27	VGRIICI	6	772.462	5.19701	0.0067	100	1.07865	0.023165	17.9774	0.386083
	State4	21	27	VGRIICI	6	772.462	5.1832	0.004415	1000	1.46477	0.047444	24.4129	0.790733
	State4	21	27	VGRIICI	6	772.462	5.20862	0.005569	10000	1.99164	0.032666	33.1941	0.544433
	State1	25	39	ICISNQKGGVGKTTT	14	1505.79	3.87091	0.003543	0	0	0	0	0
	State1	25	39	ICISNQKGGVGKTTT	14	1505.79	3.85358	0.002348	10	0.513309	0.051432	3.66649	0.367371
	State1	25	39	ICISNQKGGVGKTTT	14	1505.79	3.85275	0.004416	30	0.5605	0.026503	4.00357	0.189307
	State1	25	39	ICISNQKGGVGKTTT	14	1505.79	3.84465	0.005533	100	0.596171	0.022414	4.25836	0.1601
	State1	25	39	ICISNQKGGVGKTTT	14	1505.79	3.87333	0.004539	1000	1.00115	0.018034	7.15108	0.128814
	State1	25	39	ICISNQKGGVGKTTT	14	1505.79	3.84069	0.036927	10000	1.23057	0.016315	8.78976	0.116536
	State2	25	39	ICISNQKGGVGKTTT	14	1505.79	3.92463	0.004615	0	0	0	0	0
	State2	25	39	ICISNQKGGVGKTTT	14	1505.79	3.93217	0.007952	10	0.499125	0.017032	3.56518	0.121657
	State2	25	39	ICISNQKGGVGKTTT	14	1505.79	3.89401	0.008798	30	0.435823	0.045927	3.11302	0.32805
	State2	25	39	ICISNQKGGVGKTTT	14	1505.79	3.89858	0.004705	100	0.533589	0.01847	3.81135	0.131929
	State2	25	39	ICISNQKGGVGKTTT	14	1505.79	3.89706	0.003133	1000	0.78058	0.022909	5.57557	0.163636
	State2	25	39	ICISNQKGGVGKTTT	14	1505.79	3.90339	0.005868	10000	1.08825	0.024407	7.77322	0.174336
	State3	25	39	ICISNQKGGVGKTTT	14	1505.79	3.87962	0.010708	0	0	0	0	0
	State3	25	39	ICISNQKGGVGKTTT	14	1505.79	3.86319	0.002211	10	0.481838	0.022265	3.4417	0.159036
	State3	25	39	ICISNQKGGVGKTTT	14	1505.79	3.85537	0.003713	30	0.532102	0.045193	3.80073	0.322807
	State3	25	39	ICISNQKGGVGKTTT	14	1505.79	3.85596	0.003172	100	0.559499	0.07531	3.99642	0.537929
	State3	25	39	ICISNQKGGVGKTTT	14	1505.79	3.8708	0.005235	1000	1.01708	0.042103	7.26483	0.300736
	State3	25	39	ICISNQKGGVGKTTT	14	1505.79	3.81365	0.00739	10000	1.36623	0.045855	9.7588	0.327536
	State4	25	39	ICISNQKGGVGKTTT	14	1505.79	3.93332	0.00317	0	0	0	0	0
	State4	25	39	ICISNQKGGVGKTTT	14	1505.79	3.88463	0.0211	10	0.439067	0.022711	3.13619	0.162221
	State4	25	39	ICISNQKGGVGKTTT	14	1505.79	3.91509	0.001753	30	0.44678	0.02585	3.19129	0.184643
	State4	25	39	ICISNQKGGVGKTTT	14	1505.79	3.91421	0.006	100	0.56556	0.048107	4.03971	0.343621
	State4	25	39	ICISNQKGGVGKTTT	14	1505.79	3.90555	0.001495	1000	1.02437	0.080064	7.31691	0.571886
	State4	25	39	ICISNQKGGVGKTTT	14	1505.79	3.90687	0.002985	10000	1.82843	0.057561	13.0602	0.41115
	State1	25	40	ICISNQKGGVGKTTTA	15	1576.82	3.90325	0.002083	0	0	0	0	0
	State1	25	40	ICISNQKGGVGKTTTA	15	1576.82	3.88912	0.003052	10	0.573871	0.037801	3.82581	0.252007
	State1	25	40	ICISNQKGGVGKTTTA	15	1576.82	3.88815	0.003598	30	0.553699	0.034342	3.69133	0.228947
	State1	25	40	ICISNQKGGVGKTTTA	15	1576.82	3.87969	0.0061	100	0.584791	0.023393	3.89861	0.155953
	State1	25	40	ICISNQKGGVGKTTTA	15	1576.82	3.90725	0.005748	1000	0.921059	0.043735	6.14039	0.291567
	State1	25	40	ICISNQKGGVGKTTTA	15	1576.82	3.87574	0.036368	10000	1.25404	0.036825	8.36025	0.2455
	State2	25	40	ICISNQKGGVGKTTTA	15	1576.82	3.9525	0.002741	0	0	0	0	0
	State2	25	40	ICISNQKGGVGKTTTA	15	1576.82	3.96118	0.006627	10	0.522369	0.048118	3.48246	0.320787
	State2	25	40	ICISNQKGGVGKTTTA	15	1576.82	3.92582	0.008776	30	0.550617	0.039299	3.67078	0.261993
	State2	25	40	ICISNQKGGVGKTTTA	15	1576.82	3.93138	0.004493	100	0.547632	0.043021	3.65088	0.286807
	State2	25	40	ICISNQKGGVGKTTTA	15	1576.82	3.92835	0.003367	1000	0.848925	0.030266	5.6595	0.201773
	State2	25	40	ICISNQKGGVGKTTTA	15	1576.82	3.93425	0.005407	10000	1.12979	0.029092	7.53193	0.193947
	State3	25	40	ICISNQKGGVGKTTTA	15	1576.82	3.89775	0.010772	0	0	0	0	0
	State3	25	40	ICISNQKGGVGKTTTA	15	1576.82	3.88241	0.002099	10	0.56137	0.020054	3.74247	0.133693
	State3	25	40	ICISNQKGGVGKTTTA	15	1576.82	3.87656	0.004649	30	0.535798	0.026078	3.57199	0.173853
	State3	25	40	ICISNQKGGVGKTTTA	15	1576.82	3.88208	0.001838	100	0.595829	0.020702	3.97219	0.138013
	State3	25	40	ICISNQKGGVGKTTTA	15	1576.82	3.89549	0.0043	1000	0.970646	0.042952	6.47097	0.286347
	State3	25	40	ICISNQKGGVGKTTTA	15	1576.82	3.83668	0.004678	10000	1.26859	0.021489	8.45725	0.14326
	State4	25	40	ICISNQKGGVGKTTTA	15	1576.82	3.9456	0.002622	0	0	0	0	0
	State4	25	40	ICISNQKGGVGKTTTA	15	1576.82	3.9003	0.017206	10	0.587783	0.032184	3.91855	0.21456
	State4	25	40	ICISNQKGGVGKTTTA	15	1576.82	3.93061	0.002002	30	0.566402	0.031907	3.77601	0.212713
	State4	25	40	ICISNQKGGVGKTTTA	15	1576.82	3.92922	0.005341	100	0.653827	0.036325	4.35885	0.242167
	State4	25	40	ICISNQKGGVGKTTTA	15	1576.82	3.92403	0.002562	1000	1.0914	0.03085	7.27598	0.205667
	State4	25	40	ICISNQKGGVGKTTTA	15	1576.82	3.9262	0.002189	10000	1.84252	0.035987	12.2834	0.239913
	State1	27	39	ISNQKGGVGKTTT	12	1289.69	3.34466	0.009845	0	0	0	0	0
	State1	27	39	ISNQKGGVGKTTT	12	1289.69	3.30114	0.008172	10	0.401498	0.016009	3.34582	0.133408
	State1	27	39	ISNQKGGVGKTTT	12	1289.69	3.28543	0.005004	30	0.444364	0.010984	3.70303	0.0915333
	State1	27	39	ISNQKGGVGKTTT	12	1289.69	3.27941	0.002167	100	0.459363	0.009317	3.82803	0.0776417
	State1	27	39	ISNQKGGVGKTTT	12	1289.69	3.28852	0.00392	1000	0.699659	0.009187	5.83049	0.0765583
	State1	27	39	ISNQKGGVGKTTT	12	1289.69	3.28757	0.008955	10000	0.928837	0.01534	7.74031	0.127833
	State2	27	39	ISNQKGGVGKTTT	12	1289.69	3.42762	0.007148	0	0	0	0	0
	State2	27	39	ISNQKGGVGKTTT	12	1289.69	3.43401	0.005772	10	0.454005	0.037283	3.78337	0.310692
	State2	27	39	ISNQKGGVGKTTT	12	1289.69	3.37621	0.017626	30	0.395646	0.04039	3.29705	0.336583
	State2	27	39	ISNQKGGVGKTTT	12	1289.69	3.39681	0.005867	100	0.379804	0.036409	3.16503	0.303408
	State2	27	39	ISNQKGGVGKTTT	12	1289.69	3.3945	0.003116	1000	0.563391	0.035256	4.69492	0.2938
	State2	27	39	ISNQKGGVGKTTT	12	1289.69	3.40708	0.00148	10000	0.776032	0.037758	6.46693	0.31465
	State3	27	39	ISNQKGGVGKTTT	12	1289.69	3.33939	0.011561	0	0	0	0	0
	State3	27	39	ISNQKGGVGKTTT	12	1289.69	3.28258	0.003521	10	0.400007	0.024234	3.33339	0.20195
	State3	27	39	ISNQKGGVGKTTT	12	1289.69	3.27412	0.006312	30	0.462003	0.073497	3.85003	0.612475
	State3	27	39	ISNQKGGVGKTTT	12	1289.69	3.26935	0.002118	100	0.504659	0.080999	4.20549	0.674992
	State3	27	39	ISNQKGGVGKTTT	12	1289.69	3.29438	0.000497	1000	0.799085	0.101963	6.65904	0.849692
	State3	27	39	ISNQKGGVGKTTT	12	1289.69	3.27583	0.004891	10000	1.04125	0.024888	8.67709	0.2074
	State4	27	39	ISNQKGGVGKTTT	12	1289.69	3.41283	0.003482	0	0	0	0	0
	State4	27	39	ISNQKGGVGKTTT	12	1289.69	3.329	0.027752	10	0.555387	0.048584	4.62822	0.404867
	State4	27	39	ISNQKGGVGKTTT	12	1289.69	3.39252	0.002311	30	0.376595	0.00516	3.13829	0.043
	State4	27	39	ISNQKGGVGKTTT	12	1289.69	3.39729	0.003496	100	0.408652	0.024426	3.40543	0.20355
	State4	27	39	ISNQKGGVGKTTT	12	1289.69	3.38881	0.004887	1000	0.798866	0.010226	6.65722	0.0852167
	State4	27	39	ISNQKGGVGKTTT	12	1289.69	3.39833	0.000654	10000	1.36569	0.061521	11.3808	0.512675
	State1	27	40	ISNQKGGVGKTTTA	13	1360.73	3.34402	0.010015	0	0	0	0	0
	State1	27	40	ISNQKGGVGKTTTA	13	1360.73	3.29908	0.008718	10	0.47001	0.011521	3.61546	0.0886231
	State1	27	40	ISNQKGGVGKTTTA	13	1360.73	3.28412	0.004848	30	0.503967	0.013566	3.87667	0.104354
	State1	27	40	ISNQKGGVGKTTTA	13	1360.73	3.27773	0.002607	100	0.516785	0.015171	3.97527	0.1167
	State1	27	40	ISNQKGGVGKTTTA	13	1360.73	3.28755	0.003269	1000	0.734191	0.012856	5.64762	0.0988923
	State1	27	40	ISNQKGGVGKTTTA	13	1360.73	3.28564	0.009019	10000	1.04312	0.017298	8.02401	0.133062
	State2	27	40	ISNQKGGVGKTTTA	13	1360.73	3.42728	0.006798	0	0	0	0	0
	State2	27	40	ISNQKGGVGKTTTA	13	1360.73	3.4333	0.005626	10	0.451591	0.01914	3.47378	0.147231
	State2	27	40	ISNQKGGVGKTTTA	13	1360.73	3.37485	0.017427	30	0.442124	0.023128	3.40095	0.177908
	State2	27	40	ISNQKGGVGKTTTA	13	1360.73	3.39626	0.00548	100	0.48701	0.025834	3.74623	0.198723
	State2	27	40	ISNQKGGVGKTTTA	13	1360.73	3.39338	0.00338	1000	0.655688	0.019673	5.04375	0.151331
	State2	27	40	ISNQKGGVGKTTTA	13	1360.73	3.40559	0.00211	10000	0.879541	0.02268	6.7657	0.174462
	State3	27	40	ISNQKGGVGKTTTA	13	1360.73	3.33633	0.014192	0	0	0	0	0
	State3	27	40	ISNQKGGVGKTTTA	13	1360.73	3.27962	0.003065	10	0.513881	0.056811	3.95293	0.437008
	State3	27	40	ISNQKGGVGKTTTA	13	1360.73	3.27059	0.006151	30	0.561551	0.042732	4.31962	0.328708
	State3	27	40	ISNQKGGVGKTTTA	13	1360.73	3.26541	0.002207	100	0.568441	0.032564	4.37262	0.250492
	State3	27	40	ISNQKGGVGKTTTA	13	1360.73	3.29112	7.10203e-05	1000	0.853592	0.02383	6.56609	0.183308
	State3	27	40	ISNQKGGVGKTTTA	13	1360.73	3.27454	0.002589	10000	1.10222	0.049811	8.47861	0.383162
	State4	27	40	ISNQKGGVGKTTTA	13	1360.73	3.40541	0.004507	0	0	0	0	0
	State4	27	40	ISNQKGGVGKTTTA	13	1360.73	3.32704	0.029988	10	0.556031	0.031602	4.27716	0.243092
	State4	27	40	ISNQKGGVGKTTTA	13	1360.73	3.38961	0.001108	30	0.503085	0.0244	3.86988	0.187692
	State4	27	40	ISNQKGGVGKTTTA	13	1360.73	3.39884	0.006491	100	0.509759	0.023581	3.92122	0.181392
	State4	27	40	ISNQKGGVGKTTTA	13	1360.73	3.38694	0.005909	1000	0.93775	0.015491	7.21346	0.119162
	State4	27	40	ISNQKGGVGKTTTA	13	1360.73	3.39717	0.003206	10000	1.57441	0.041903	12.1109	0.322331
	State1	28	39	SNQKGGVGKTTT	11	1176.61	3.34408	0.01217	0	0	0	0	0
	State1	28	39	SNQKGGVGKTTT	11	1176.61	3.30228	0.007425	10	0.373843	0.025012	3.39857	0.227382
	State1	28	39	SNQKGGVGKTTT	11	1176.61	3.28684	0.005802	30	0.402273	0.030857	3.65703	0.280518
	State1	28	39	SNQKGGVGKTTT	11	1176.61	3.28105	0.002294	100	0.410083	0.023797	3.72803	0.216336
	State1	28	39	SNQKGGVGKTTT	11	1176.61	3.29066	0.002898	1000	0.667904	0.023636	6.07185	0.214873
	State1	28	39	SNQKGGVGKTTT	11	1176.61	3.28728	0.010169	10000	0.898308	0.023977	8.16644	0.217973
	State2	28	39	SNQKGGVGKTTT	11	1176.61	3.42827	0.006302	0	0	0	0	0
	State2	28	39	SNQKGGVGKTTT	11	1176.61	3.43281	0.005579	10	0.394769	0.02318	3.58881	0.210727
	State2	28	39	SNQKGGVGKTTT	11	1176.61	3.37667	0.017837	30	0.344279	0.024053	3.12981	0.218664
	State2	28	39	SNQKGGVGKTTT	11	1176.61	3.3945	0.005652	100	0.349176	0.034035	3.17433	0.309409
	State2	28	39	SNQKGGVGKTTT	11	1176.61	3.39255	0.002744	1000	0.538381	0.019723	4.89437	0.1793
	State2	28	39	SNQKGGVGKTTT	11	1176.61	3.40428	0.00309	10000	0.745658	0.029297	6.77871	0.266336
	State3	28	39	SNQKGGVGKTTT	11	1176.61	3.34368	0.013768	0	0	0	0	0
	State3	28	39	SNQKGGVGKTTT	11	1176.61	3.28427	0.002778	10	0.427793	0.028159	3.88903	0.255991
	State3	28	39	SNQKGGVGKTTT	11	1176.61	3.27544	0.00696	30	0.450653	0.022111	4.09685	0.201009
	State3	28	39	SNQKGGVGKTTT	11	1176.61	3.26958	0.001443	100	0.454495	0.027341	4.13177	0.248555
	State3	28	39	SNQKGGVGKTTT	11	1176.61	3.2961	0.000968	1000	0.757178	0.02062	6.88344	0.187455
	State3	28	39	SNQKGGVGKTTT	11	1176.61	3.27842	0.003108	10000	0.953859	0.024527	8.67145	0.222973
	State4	28	39	SNQKGGVGKTTT	11	1176.61	3.41914	0.003692	0	0	0	0	0
	State4	28	39	SNQKGGVGKTTT	11	1176.61	3.32866	0.025816	10	0.430603	0.029973	3.91457	0.272482
	State4	28	39	SNQKGGVGKTTT	11	1176.61	3.39147	0.00134	30	0.391611	0.026577	3.5601	0.241609
	State4	28	39	SNQKGGVGKTTT	11	1176.61	3.39789	0.003214	100	0.440424	0.026545	4.00385	0.241318
	State4	28	39	SNQKGGVGKTTT	11	1176.61	3.38839	0.002959	1000	0.783696	0.029712	7.12451	0.270109
	State4	28	39	SNQKGGVGKTTT	11	1176.61	3.39664	0.000702	10000	1.37154	0.037169	12.4686	0.3379
	State1	28	40	SNQKGGVGKTTTA	12	1247.65	3.34551	0.010437	0	0	0	0	0
	State1	28	40	SNQKGGVGKTTTA	12	1247.65	3.30284	0.007578	10	0.402358	0.033828	3.35298	0.2819
	State1	28	40	SNQKGGVGKTTTA	12	1247.65	3.28875	0.005463	30	0.446601	0.034239	3.72167	0.285325
	State1	28	40	SNQKGGVGKTTTA	12	1247.65	3.28247	0.001454	100	0.458346	0.035586	3.81955	0.29655
	State1	28	40	SNQKGGVGKTTTA	12	1247.65	3.29288	0.003431	1000	0.726982	0.030512	6.05818	0.254267
	State1	28	40	SNQKGGVGKTTTA	12	1247.65	3.28892	0.01066	10000	1.00854	0.03137	8.40452	0.261417
	State2	28	40	SNQKGGVGKTTTA	12	1247.65	3.42264	0.006455	0	0	0	0	0
	State2	28	40	SNQKGGVGKTTTA	12	1247.65	3.43452	0.006446	10	0.440911	0.034746	3.67426	0.28955
	State2	28	40	SNQKGGVGKTTTA	12	1247.65	3.37488	0.020376	30	0.416832	0.035244	3.4736	0.2937
	State2	28	40	SNQKGGVGKTTTA	12	1247.65	3.39322	0.004277	100	0.420038	0.043984	3.50032	0.366533
	State2	28	40	SNQKGGVGKTTTA	12	1247.65	3.38863	0.001445	1000	0.614606	0.03523	5.12172	0.293583
	State2	28	40	SNQKGGVGKTTTA	12	1247.65	3.40241	0.002609	10000	0.864648	0.035505	7.2054	0.295875
	State3	28	40	SNQKGGVGKTTTA	12	1247.65	3.34506	0.013361	0	0	0	0	0
	State3	28	40	SNQKGGVGKTTTA	12	1247.65	3.28455	0.002879	10	0.438308	0.009316	3.65257	0.0776333
	State3	28	40	SNQKGGVGKTTTA	12	1247.65	3.27472	0.00653	30	0.452149	0.017122	3.76791	0.142683
	State3	28	40	SNQKGGVGKTTTA	12	1247.65	3.27064	0.00106	100	0.464506	0.022205	3.87088	0.185042
	State3	28	40	SNQKGGVGKTTTA	12	1247.65	3.2964	0.001155	1000	0.802381	0.00993	6.68651	0.08275
	State3	28	40	SNQKGGVGKTTTA	12	1247.65	3.2782	0.00458	10000	1.04696	0.01857	8.72463	0.15475
	State4	28	40	SNQKGGVGKTTTA	12	1247.65	3.4175	0.004675	0	0	0	0	0
	State4	28	40	SNQKGGVGKTTTA	12	1247.65	3.32532	0.024433	10	0.472305	0.011854	3.93587	0.0987833
	State4	28	40	SNQKGGVGKTTTA	12	1247.65	3.39158	0.000859	30	0.496718	0.044958	4.13932	0.37465
	State4	28	40	SNQKGGVGKTTTA	12	1247.65	3.39738	0.003171	100	0.517003	0.013802	4.30836	0.115017
	State4	28	40	SNQKGGVGKTTTA	12	1247.65	3.3888	0.00343	1000	0.95282	0.035606	7.94017	0.296717
	State4	28	40	SNQKGGVGKTTTA	12	1247.65	3.39825	0.001268	10000	1.54791	0.040381	12.8992	0.336508
	State1	29	40	NQKGGVGKTTTA	11	1160.61	3.34082	0.010107	0	0	0	0	0
	State1	29	40	NQKGGVGKTTTA	11	1160.61	3.29895	0.008905	10	0.489473	0.045751	4.44975	0.415918
	State1	29	40	NQKGGVGKTTTA	11	1160.61	3.28364	0.007089	30	0.499005	0.044909	4.53641	0.408264
	State1	29	40	NQKGGVGKTTTA	11	1160.61	3.27877	0.001054	100	0.505865	0.048879	4.59877	0.444355
	State1	29	40	NQKGGVGKTTTA	11	1160.61	3.28742	0.00438	1000	0.760858	0.044192	6.91689	0.401745
	State1	29	40	NQKGGVGKTTTA	11	1160.61	3.28464	0.011117	10000	1.01911	0.052031	9.26465	0.473009
	State2	29	40	NQKGGVGKTTTA	11	1160.61	3.4242	0.006527	0	0	0	0	0
	State2	29	40	NQKGGVGKTTTA	11	1160.61	3.4282	0.006134	10	0.446693	0.030717	4.06085	0.279245
	State2	29	40	NQKGGVGKTTTA	11	1160.61	3.37132	0.018337	30	0.445055	0.012457	4.04595	0.113245
	State2	29	40	NQKGGVGKTTTA	11	1160.61	3.39022	0.005749	100	0.478504	0.019299	4.35004	0.175445
	State2	29	40	NQKGGVGKTTTA	11	1160.61	3.38998	0.001591	1000	0.664083	0.042631	6.03712	0.387555
	State2	29	40	NQKGGVGKTTTA	11	1160.61	3.40048	0.002675	10000	0.983837	0.074644	8.94397	0.678582
	State3	29	40	NQKGGVGKTTTA	11	1160.61	3.34185	0.01275	0	0	0	0	0
	State3	29	40	NQKGGVGKTTTA	11	1160.61	3.28314	0.002716	10	0.435253	0.022213	3.95685	0.201936
	State3	29	40	NQKGGVGKTTTA	11	1160.61	3.27405	0.00712	30	0.457908	0.03054	4.1628	0.277636
	State3	29	40	NQKGGVGKTTTA	11	1160.61	3.27163	0.000366	100	0.482542	0.036038	4.38675	0.327618
	State3	29	40	NQKGGVGKTTTA	11	1160.61	3.29704	0.001618	1000	0.791841	0.017593	7.19855	0.159936
	State3	29	40	NQKGGVGKTTTA	11	1160.61	3.27856	0.004378	10000	0.999146	0.035456	9.08315	0.322327
	State4	29	40	NQKGGVGKTTTA	11	1160.61	3.41762	0.003246	0	0	0	0	0
	State4	29	40	NQKGGVGKTTTA	11	1160.61	3.32892	0.025514	10	0.447884	0.01325	4.07167	0.120455
	State4	29	40	NQKGGVGKTTTA	11	1160.61	3.39048	0.001137	30	0.47239	0.036111	4.29445	0.328282
	State4	29	40	NQKGGVGKTTTA	11	1160.61	3.39845	0.005469	100	0.490139	0.051595	4.45581	0.469045
	State4	29	40	NQKGGVGKTTTA	11	1160.61	3.38811	0.002848	1000	0.861593	0.022859	7.83266	0.207809
	State4	29	40	NQKGGVGKTTTA	11	1160.61	3.39708	0.001248	10000	1.42717	0.040245	12.9742	0.365864
	State1	37	44	TTTAINLA	7	803.438	4.79301	0.03463	0	0	0	0	0
	State1	37	44	TTTAINLA	7	803.438	4.8139	0.005125	10	0.665011	0.019314	9.50016	0.275914
	State1	37	44	TTTAINLA	7	803.438	4.82044	0.003646	30	0.670819	0.014665	9.58313	0.2095
	State1	37	44	TTTAINLA	7	803.438	4.81496	0.004301	100	0.751512	0.020921	10.7359	0.298871
	State1	37	44	TTTAINLA	7	803.438	4.84133	0.007378	1000	1.07047	0.016511	15.2924	0.235871
	State1	37	44	TTTAINLA	7	803.438	4.80867	0.034475	10000	1.28536	0.016848	18.3622	0.240686
	State2	37	44	TTTAINLA	7	803.438	4.84304	0.003216	0	0	0	0	0
	State2	37	44	TTTAINLA	7	803.438	4.85905	0.005981	10	0.67827	0.009345	9.68957	0.1335
	State2	37	44	TTTAINLA	7	803.438	4.83681	0.004968	30	0.699855	0.011482	9.99793	0.164029
	State2	37	44	TTTAINLA	7	803.438	4.83919	0.002889	100	0.717448	0.025824	10.2493	0.368914
	State2	37	44	TTTAINLA	7	803.438	4.83225	0.00344	1000	1.06806	0.007914	15.258	0.113057
	State2	37	44	TTTAINLA	7	803.438	4.83614	0.001895	10000	1.21963	0.020486	17.4233	0.292657
	State3	37	44	TTTAINLA	7	803.438	4.74033	0.005395	0	0	0	0	0
	State3	37	44	TTTAINLA	7	803.438	4.74048	0.002191	10	0.612665	0.032916	8.75236	0.470229
	State3	37	44	TTTAINLA	7	803.438	4.74611	0.005859	30	0.695094	0.020339	9.92991	0.290557
	State3	37	44	TTTAINLA	7	803.438	4.74958	0.00156	100	0.732292	0.022151	10.4613	0.316443
	State3	37	44	TTTAINLA	7	803.438	4.75711	0.005698	1000	1.03228	0.024391	14.7469	0.348443
	State3	37	44	TTTAINLA	7	803.438	4.71614	0.003996	10000	1.17408	0.016851	16.7725	0.240729
	State4	37	44	TTTAINLA	7	803.438	4.76379	0.003223	0	0	0	0	0
	State4	37	44	TTTAINLA	7	803.438	4.73832	0.009392	10	0.643381	0.056731	9.19116	0.810443
	State4	37	44	TTTAINLA	7	803.438	4.75854	0.003472	30	0.63398	0.060925	9.05686	0.870357
	State4	37	44	TTTAINLA	7	803.438	4.75672	0.004735	100	0.646639	0.055918	9.2377	0.798829
	State4	37	44	TTTAINLA	7	803.438	4.75453	0.001788	1000	0.943203	0.053618	13.4743	0.765971
	State4	37	44	TTTAINLA	7	803.438	4.76116	0.003197	10000	1.14262	0.054594	16.3231	0.779914
	State1	40	43	AINL	3	429.258	4.98478	0.053976	0	0	0	0	0
	State1	40	43	AINL	3	429.258	5.02366	0.006654	10	0.09326	0.019287	3.10867	0.6429
	State1	40	43	AINL	3	429.258	5.02884	0.003931	30	0.101723	0.01391	3.39077	0.463667
	State1	40	43	AINL	3	429.258	5.02446	0.005054	100	0.091631	0.013719	3.05437	0.4573
	State1	40	43	AINL	3	429.258	5.05282	0.007584	1000	0.058722	0.018997	1.9574	0.633233
	State1	40	43	AINL	3	429.258	5.02374	0.035969	10000	0.073706	0.016502	2.45687	0.550067
	State2	40	43	AINL	3	429.258	5.0496	0.00715	0	0	0	0	0
	State2	40	43	AINL	3	429.258	5.06048	0.006388	10	0.039849	0.017867	1.3283	0.595567
	State2	40	43	AINL	3	429.258	5.04168	0.00463	30	0.063954	0.020834	2.1318	0.694467
	State2	40	43	AINL	3	429.258	5.04412	0.003098	100	0.081491	0.026482	2.71637	0.882733
	State2	40	43	AINL	3	429.258	5.04141	0.002815	1000	0.074389	0.01923	2.47963	0.641
	State2	40	43	AINL	3	429.258	5.04859	0.001454	10000	0.062801	0.016744	2.09337	0.558133
	State3	40	43	AINL	3	429.258	5.0164	0.007904	0	0	0	0	0
	State3	40	43	AINL	3	429.258	5.02527	0.002956	10	0.05875	0.016324	1.95833	0.544133
	State3	40	43	AINL	3	429.258	5.02491	0.004582	30	0.063678	0.016496	2.1226	0.549867
	State3	40	43	AINL	3	429.258	5.03105	0.001757	100	0.045944	0.014709	1.53147	0.4903
	State3	40	43	AINL	3	429.258	5.04273	0.006087	1000	0.027979	0.014185	0.932633	0.472833
	State3	40	43	AINL	3	429.258	4.98875	0.006574	10000	0.052963	0.015069	1.76543	0.5023
	State4	40	43	AINL	3	429.258	5.04603	0.003842	0	0	0	0	0
	State4	40	43	AINL	3	429.258	5.02018	0.012077	10	0.027502	0.003595	0.916733	0.119833
	State4	40	43	AINL	3	429.258	5.04243	0.0019	30	0.051495	0.012327	1.7165	0.4109
	State4	40	43	AINL	3	429.258	5.04423	0.003594	100	0.048724	0.005721	1.62413	0.1907
	State4	40	43	AINL	3	429.258	5.04112	0.002977	1000	0.058645	0.004356	1.95483	0.1452
	State4	40	43	AINL	3	429.258	5.047	0.003493	10000	0.050933	0.011486	1.69777	0.382867
	State1	44	50	AASLASA	6	589.307	4.18321	0.004687	0	0	0	0	0
	State1	44	50	AASLASA	6	589.307	4.16814	0.002812	10	0.111973	0.015479	1.86622	0.257983
	State1	44	50	AASLASA	6	589.307	4.1652	0.003279	30	0.129666	0.010392	2.1611	0.1732
	State1	44	50	AASLASA	6	589.307	4.15736	0.007015	100	0.130016	0.012585	2.16693	0.20975
	State1	44	50	AASLASA	6	589.307	4.18392	0.004965	1000	0.312176	0.011538	5.20293	0.1923
	State1	44	50	AASLASA	6	589.307	4.15045	0.037487	10000	0.745023	0.00864	12.417	0.144
	State2	44	50	AASLASA	6	589.307	4.23335	0.004122	0	0	0	0	0
	State2	44	50	AASLASA	6	589.307	4.24334	0.0071	10	0.109757	0.017843	1.82928	0.297383
	State2	44	50	AASLASA	6	589.307	4.20225	0.008166	30	0.122962	0.018826	2.04937	0.313767
	State2	44	50	AASLASA	6	589.307	4.20832	0.005906	100	0.123454	0.019406	2.05757	0.323433
	State2	44	50	AASLASA	6	589.307	4.20465	0.001868	1000	0.277669	0.017921	4.62782	0.298683
	State2	44	50	AASLASA	6	589.307	4.20905	0.005473	10000	0.761268	0.019009	12.6878	0.316817
	State3	44	50	AASLASA	6	589.307	4.17549	0.008714	0	0	0	0	0
	State3	44	50	AASLASA	6	589.307	4.16026	0.002627	10	0.139738	0.01148	2.32897	0.191333
	State3	44	50	AASLASA	6	589.307	4.15503	0.004826	30	0.12807	0.018678	2.1345	0.3113
	State3	44	50	AASLASA	6	589.307	4.15911	0.002409	100	0.167276	0.011353	2.78793	0.189217
	State3	44	50	AASLASA	6	589.307	4.17275	0.004741	1000	0.324281	0.011045	5.40468	0.184083
	State3	44	50	AASLASA	6	589.307	4.11464	0.006002	10000	0.749414	0.013869	12.4902	0.23115
	State4	44	50	AASLASA	6	589.307	4.22483	0.003633	0	0	0	0	0
	State4	44	50	AASLASA	6	589.307	4.17556	0.016541	10	0.125924	0.011552	2.09873	0.192533
	State4	44	50	AASLASA	6	589.307	4.20507	0.002177	30	0.12362	0.009762	2.06033	0.1627
	State4	44	50	AASLASA	6	589.307	4.20482	0.004206	100	0.118894	0.010624	1.98157	0.177067
	State4	44	50	AASLASA	6	589.307	4.2008	0.00222	1000	0.250342	0.011781	4.17237	0.19635
	State4	44	50	AASLASA	6	589.307	4.20132	0.000479	10000	0.713689	0.01085	11.8948	0.180833
	State1	44	51	AASLASAE	7	718.349	4.18608	0.003938	0	0	0	0	0
	State1	44	51	AASLASAE	7	718.349	4.17198	0.00251	10	0.181672	0.013882	2.59531	0.198314
	State1	44	51	AASLASAE	7	718.349	4.16902	0.002601	30	0.22416	0.013521	3.20229	0.193157
	State1	44	51	AASLASAE	7	718.349	4.16129	0.006446	100	0.349176	0.019138	4.98823	0.2734
	State1	44	51	AASLASAE	7	718.349	4.18739	0.005025	1000	0.984053	0.012258	14.0579	0.175114
	State1	44	51	AASLASAE	7	718.349	4.15652	0.037448	10000	1.45521	0.011873	20.7888	0.169614
	State2	44	51	AASLASAE	7	718.349	4.2363	0.005541	0	0	0	0	0
	State2	44	51	AASLASAE	7	718.349	4.2452	0.006655	10	0.177352	0.013324	2.5336	0.190343
	State2	44	51	AASLASAE	7	718.349	4.20527	0.008027	30	0.209713	0.012364	2.9959	0.176629
	State2	44	51	AASLASAE	7	718.349	4.21172	0.005089	100	0.307768	0.012517	4.39669	0.178814
	State2	44	51	AASLASAE	7	718.349	4.20773	0.002397	1000	0.931015	0.012558	13.3002	0.1794
	State2	44	51	AASLASAE	7	718.349	4.21296	0.004542	10000	1.46896	0.012806	20.9852	0.182943
	State3	44	51	AASLASAE	7	718.349	4.18307	0.008927	0	0	0	0	0
	State3	44	51	AASLASAE	7	718.349	4.1665	0.002926	10	0.198812	0.013083	2.84017	0.1869
	State3	44	51	AASLASAE	7	718.349	4.16134	0.004731	30	0.226822	0.004477	3.24031	0.0639571
	State3	44	51	AASLASAE	7	718.349	4.16692	0.001764	100	0.355606	0.007872	5.08009	0.112457
	State3	44	51	AASLASAE	7	718.349	4.17983	0.005106	1000	0.972483	0.007997	13.8926	0.114243
	State3	44	51	AASLASAE	7	718.349	4.12311	0.00573	10000	1.48327	0.021211	21.1896	0.303014
	State4	44	51	AASLASAE	7	718.349	4.23008	0.003149	0	0	0	0	0
	State4	44	51	AASLASAE	7	718.349	4.18098	0.015772	10	0.195036	0.01404	2.78623	0.200571
	State4	44	51	AASLASAE	7	718.349	4.21038	0.002489	30	0.239519	0.013677	3.4217	0.195386
	State4	44	51	AASLASAE	7	718.349	4.21123	0.004178	100	0.366075	0.014412	5.22964	0.205886
	State4	44	51	AASLASAE	7	718.349	4.20649	0.00224	1000	0.851752	0.017411	12.1679	0.248729
	State4	44	51	AASLASAE	7	718.349	4.20725	0.001021	10000	1.39537	0.016469	19.9339	0.235271
	State1	45	56	ASLASAERRTLL	11	1286.73	4.69541	0.025991	0	0	0	0	0
	State1	45	56	ASLASAERRTLL	11	1286.73	4.71346	0.004253	10	0.402921	0.021069	3.66292	0.191536
	State1	45	56	ASLASAERRTLL	11	1286.73	4.71731	0.002619	30	0.433482	0.02183	3.94075	0.198455
	State1	45	56	ASLASAERRTLL	11	1286.73	4.71054	0.005434	100	0.570349	0.026926	5.18499	0.244782
	State1	45	56	ASLASAERRTLL	11	1286.73	4.73242	0.0068	1000	1.30536	0.022443	11.8669	0.204027
	State1	45	56	ASLASAERRTLL	11	1286.73	4.69322	0.040275	10000	2.13694	0.026812	19.4268	0.243745
	State2	45	56	ASLASAERRTLL	11	1286.73	4.73688	0.003231	0	0	0	0	0
	State2	45	56	ASLASAERRTLL	11	1286.73	4.75795	0.006407	10	0.397768	0.010748	3.61607	0.0977091
	State2	45	56	ASLASAERRTLL	11	1286.73	4.73364	0.003457	30	0.441029	0.009643	4.00935	0.0876636
	State2	45	56	ASLASAERRTLL	11	1286.73	4.73743	0.004238	100	0.555138	0.008784	5.04671	0.0798545
	State2	45	56	ASLASAERRTLL	11	1286.73	4.73083	0.001788	1000	1.31017	0.019915	11.9107	0.181045
	State2	45	56	ASLASAERRTLL	11	1286.73	4.73315	0.001594	10000	2.20709	0.009845	20.0645	0.0895
	State3	45	56	ASLASAERRTLL	11	1286.73	4.68271	0.0063	0	0	0	0	0
	State3	45	56	ASLASAERRTLL	11	1286.73	4.67866	0.002661	10	0.389713	0.028236	3.54285	0.256691
	State3	45	56	ASLASAERRTLL	11	1286.73	4.68019	0.005914	30	0.45175	0.022238	4.10682	0.202164
	State3	45	56	ASLASAERRTLL	11	1286.73	4.68584	0.001786	100	0.58822	0.023246	5.34745	0.211327
	State3	45	56	ASLASAERRTLL	11	1286.73	4.69967	0.009029	1000	1.35433	0.023869	12.3121	0.216991
	State3	45	56	ASLASAERRTLL	11	1286.73	4.63385	0.003177	10000	2.21509	0.036107	20.1371	0.328245
	State4	45	56	ASLASAERRTLL	11	1286.73	4.71259	0.002083	0	0	0	0	0
	State4	45	56	ASLASAERRTLL	11	1286.73	4.68516	0.017096	10	0.402656	0.010388	3.66051	0.0944364
	State4	45	56	ASLASAERRTLL	11	1286.73	4.71291	0.001573	30	0.485384	0.02751	4.41258	0.250091
	State4	45	56	ASLASAERRTLL	11	1286.73	4.71315	0.003241	100	0.629684	0.010331	5.7244	0.0939182
	State4	45	56	ASLASAERRTLL	11	1286.73	4.70915	0.00274	1000	1.21533	0.026026	11.0485	0.2366
	State4	45	56	ASLASAERRTLL	11	1286.73	4.71241	0.003738	10000	2.12498	0.012667	19.318	0.115155
	State1	46	56	SLASAERRTLL	10	1215.69	4.69052	0.025292	0	0	0	0	0
	State1	46	56	SLASAERRTLL	10	1215.69	4.70908	0.007137	10	0.322959	0.030584	3.22959	0.30584
	State1	46	56	SLASAERRTLL	10	1215.69	4.71364	0.002944	30	0.378776	0.028757	3.78776	0.28757
	State1	46	56	SLASAERRTLL	10	1215.69	4.70487	0.007608	100	0.449	0.028813	4.49	0.28813
	State1	46	56	SLASAERRTLL	10	1215.69	4.73031	0.006836	1000	1.13299	0.034123	11.3299	0.34123
	State1	46	56	SLASAERRTLL	10	1215.69	4.68867	0.045164	10000	1.87968	0.034309	18.7968	0.34309
	State2	46	56	SLASAERRTLL	10	1215.69	4.73261	0.003851	0	0	0	0	0
	State2	46	56	SLASAERRTLL	10	1215.69	4.75648	0.005447	10	0.299487	0.029921	2.99487	0.29921
	State2	46	56	SLASAERRTLL	10	1215.69	4.73238	0.004293	30	0.330159	0.030888	3.30159	0.30888
	State2	46	56	SLASAERRTLL	10	1215.69	4.73635	0.004088	100	0.420366	0.030811	4.20366	0.30811
	State2	46	56	SLASAERRTLL	10	1215.69	4.72934	0.002154	1000	1.07365	0.03606	10.7365	0.3606
	State2	46	56	SLASAERRTLL	10	1215.69	4.73254	0.001535	10000	1.92019	0.032216	19.2019	0.32216
	State3	46	56	SLASAERRTLL	10	1215.69	4.67571	0.005864	0	0	0	0	0
	State3	46	56	SLASAERRTLL	10	1215.69	4.66929	0.004573	10	0.372315	0.011818	3.72315	0.11818
	State3	46	56	SLASAERRTLL	10	1215.69	4.67027	0.007864	30	0.420934	0.010926	4.20934	0.10926
	State3	46	56	SLASAERRTLL	10	1215.69	4.67743	0.001378	100	0.560825	0.01105	5.60825	0.1105
	State3	46	56	SLASAERRTLL	10	1215.69	4.6844	0.004876	1000	1.2859	0.026375	12.859	0.26375
	State3	46	56	SLASAERRTLL	10	1215.69	4.62626	0.003234	10000	2.10539	0.022216	21.0539	0.22216
	State4	46	56	SLASAERRTLL	10	1215.69	4.70527	0.001745	0	0	0	0	0
	State4	46	56	SLASAERRTLL	10	1215.69	4.66867	0.016611	10	0.394541	0.038867	3.94541	0.38867
	State4	46	56	SLASAERRTLL	10	1215.69	4.6979	0.003719	30	0.429275	0.041148	4.29275	0.41148
	State4	46	56	SLASAERRTLL	10	1215.69	4.69842	0.007728	100	0.554574	0.034209	5.54574	0.34209
	State4	46	56	SLASAERRTLL	10	1215.69	4.68921	0.003628	1000	1.13257	0.034668	11.3257	0.34668
	State4	46	56	SLASAERRTLL	10	1215.69	4.69396	0.008009	10000	2.02778	0.034947	20.2778	0.34947
	State1	57	69	VDMAPQGNAGSGL	11	1215.55	4.69809	0.024651	0	0	0	0	0
	State1	57	69	VDMAPQGNAGSGL	11	1215.55	4.72097	0.005237	10	0.583627	0.017115	5.3057	0.155591
	State1	57	69	VDMAPQGNAGSGL	11	1215.55	4.72225	0.002138	30	0.682571	0.011342	6.20519	0.103109
	State1	57	69	VDMAPQGNAGSGL	11	1215.55	4.719	0.003894	100	0.96914	0.021235	8.81036	0.193045
	State1	57	69	VDMAPQGNAGSGL	11	1215.55	4.74101	0.006473	1000	2.07772	0.016402	18.8884	0.149109
	State1	57	69	VDMAPQGNAGSGL	11	1215.55	4.70639	0.035986	10000	3.35855	0.011357	30.5323	0.103245
	State2	57	69	VDMAPQGNAGSGL	11	1215.55	4.75017	0.004781	0	0	0	0	0
	State2	57	69	VDMAPQGNAGSGL	11	1215.55	4.76332	0.006098	10	0.632431	0.010567	5.74937	0.0960636
	State2	57	69	VDMAPQGNAGSGL	11	1215.55	4.73726	0.004838	30	0.725553	0.031074	6.59594	0.282491
	State2	57	69	VDMAPQGNAGSGL	11	1215.55	4.74126	0.004015	100	1.01353	0.01954	9.21391	0.177636
	State2	57	69	VDMAPQGNAGSGL	11	1215.55	4.73698	0.002174	1000	2.23249	0.035643	20.2953	0.324027
	State2	57	69	VDMAPQGNAGSGL	11	1215.55	4.74187	0.001662	10000	3.30314	0.041963	30.0286	0.381482
	State3	57	69	VDMAPQGNAGSGL	11	1215.55	4.71572	0.006606	0	0	0	0	0
	State3	57	69	VDMAPQGNAGSGL	11	1215.55	4.7193	0.002224	10	0.656442	0.027749	5.96765	0.252264
	State3	57	69	VDMAPQGNAGSGL	11	1215.55	4.71986	0.003851	30	0.732785	0.0266	6.66168	0.241818
	State3	57	69	VDMAPQGNAGSGL	11	1215.55	4.72578	0.001951	100	1.03924	0.021464	9.44767	0.195127
	State3	57	69	VDMAPQGNAGSGL	11	1215.55	4.73126	0.003679	1000	2.22688	0.031524	20.2444	0.286582
	State3	57	69	VDMAPQGNAGSGL	11	1215.55	4.67235	0.004166	10000	3.47862	0.036219	31.6238	0.329264
	State4	57	69	VDMAPQGNAGSGL	11	1215.55	4.74392	0.00315	0	0	0	0	0
	State4	57	69	VDMAPQGNAGSGL	11	1215.55	4.72086	0.011954	10	0.756578	0.023538	6.87798	0.213982
	State4	57	69	VDMAPQGNAGSGL	11	1215.55	4.73844	0.001485	30	0.859116	0.017384	7.81015	0.158036
	State4	57	69	VDMAPQGNAGSGL	11	1215.55	4.73885	0.002099	100	1.35075	0.011152	12.2795	0.101382
	State4	57	69	VDMAPQGNAGSGL	11	1215.55	4.73603	0.001436	1000	2.55091	0.044709	23.1901	0.406445
	State4	57	69	VDMAPQGNAGSGL	11	1215.55	4.73942	0.00356	10000	3.40572	0.021414	30.9611	0.194673
	State1	57	79	VDMAPQGNAGSGLGIKQDNITGT	21	2243.08	4.63673	0.021369	0	0	0	0	0
	State1	57	79	VDMAPQGNAGSGLGIKQDNITGT	21	2243.08	4.63475	0.003232	10	5.22707	0.051776	24.8908	0.246552
	State1	57	79	VDMAPQGNAGSGLGIKQDNITGT	21	2243.08	4.63491	0.002487	30	5.35224	0.037062	25.4869	0.176486
	State1	57	79	VDMAPQGNAGSGLGIKQDNITGT	21	2243.08	4.63116	0.004185	100	5.59469	0.061081	26.6414	0.290862
	State1	57	79	VDMAPQGNAGSGLGIKQDNITGT	21	2243.08	4.65481	0.009153	1000	7.2942	0.011761	34.7343	0.0560048
	State1	57	79	VDMAPQGNAGSGLGIKQDNITGT	21	2243.08	4.62503	0.03789	10000	9.57508	0.082678	45.5956	0.393705
	State2	57	79	VDMAPQGNAGSGLGIKQDNITGT	21	2243.08	4.67764	0.005228	0	0	0	0	0
	State2	57	79	VDMAPQGNAGSGLGIKQDNITGT	21	2243.08	4.69191	0.010608	10	5.27916	0.040753	25.1389	0.194062
	State2	57	79	VDMAPQGNAGSGLGIKQDNITGT	21	2243.08	4.65664	0.007201	30	5.38996	0.053079	25.6665	0.252757
	State2	57	79	VDMAPQGNAGSGLGIKQDNITGT	21	2243.08	4.6694	0.004069	100	5.6886	0.055113	27.0886	0.262443
	State2	57	79	VDMAPQGNAGSGLGIKQDNITGT	21	2243.08	4.65599	0.006457	1000	7.44573	0.03869	35.4559	0.184238
	State2	57	79	VDMAPQGNAGSGLGIKQDNITGT	21	2243.08	4.65451	0.002252	10000	9.43797	0.073987	44.9427	0.352319
	State3	57	79	VDMAPQGNAGSGLGIKQDNITGT	21	2243.08	4.64572	0.006687	0	0	0	0	0
	State3	57	79	VDMAPQGNAGSGLGIKQDNITGT	21	2243.08	4.63566	0.003021	10	5.13752	0.060723	24.4644	0.289157
	State3	57	79	VDMAPQGNAGSGLGIKQDNITGT	21	2243.08	4.63416	0.004977	30	5.26154	0.039469	25.0549	0.187948
	State3	57	79	VDMAPQGNAGSGLGIKQDNITGT	21	2243.08	4.64049	0.000916	100	5.54075	0.060472	26.3845	0.287962
	State3	57	79	VDMAPQGNAGSGLGIKQDNITGT	21	2243.08	4.64571	0.004339	1000	7.19431	0.08156	34.2586	0.388381
	State3	57	79	VDMAPQGNAGSGLGIKQDNITGT	21	2243.08	4.59771	0.003944	10000	9.32703	0.090333	44.4144	0.430157
	State4	57	79	VDMAPQGNAGSGLGIKQDNITGT	21	2243.08	4.67683	0.003852	0	0	0	0	0
	State4	57	79	VDMAPQGNAGSGLGIKQDNITGT	21	2243.08	4.64003	0.01325	10	5.23407	0.049177	24.9241	0.234176
	State4	57	79	VDMAPQGNAGSGLGIKQDNITGT	21	2243.08	4.66728	0.001985	30	5.36007	0.044817	25.5241	0.213414
	State4	57	79	VDMAPQGNAGSGLGIKQDNITGT	21	2243.08	4.66791	0.008624	100	5.83007	0.05037	27.7622	0.239857
	State4	57	79	VDMAPQGNAGSGLGIKQDNITGT	21	2243.08	4.66062	0.001236	1000	7.52592	0.085227	35.8377	0.405843
	State4	57	79	VDMAPQGNAGSGLGIKQDNITGT	21	2243.08	4.66114	0.007506	10000	9.41129	0.067866	44.8156	0.323171
	State1	57	81	VDMAPQGNAGSGLGIKQDNITGTIY	23	2519.23	5.00797	0.057559	0	0	0	0	0
	State1	57	81	VDMAPQGNAGSGLGIKQDNITGTIY	23	2519.23	5.04721	0.007073	10	5.25496	0.060742	22.8476	0.264096
	State1	57	81	VDMAPQGNAGSGLGIKQDNITGTIY	23	2519.23	5.05146	0.001927	30	5.4621	0.049572	23.7483	0.21553
	State1	57	81	VDMAPQGNAGSGLGIKQDNITGTIY	23	2519.23	5.05033	0.005599	100	6.00172	0.057694	26.0944	0.250843
	State1	57	81	VDMAPQGNAGSGLGIKQDNITGTIY	23	2519.23	5.07924	0.00852	1000	8.0986	0.047354	35.2113	0.205887
	State1	57	81	VDMAPQGNAGSGLGIKQDNITGTIY	23	2519.23	5.04821	0.037276	10000	10.8049	0.090181	46.9779	0.392091
	State2	57	81	VDMAPQGNAGSGLGIKQDNITGTIY	23	2519.23	5.06719	0.003162	0	0	0	0	0
	State2	57	81	VDMAPQGNAGSGLGIKQDNITGTIY	23	2519.23	5.07613	0.006022	10	5.32127	0.055388	23.1359	0.240817
	State2	57	81	VDMAPQGNAGSGLGIKQDNITGTIY	23	2519.23	5.05891	0.004348	30	5.50073	0.057008	23.9162	0.247861
	State2	57	81	VDMAPQGNAGSGLGIKQDNITGTIY	23	2519.23	5.05935	0.00188	100	6.05233	0.078413	26.3145	0.340926
	State2	57	81	VDMAPQGNAGSGLGIKQDNITGTIY	23	2519.23	5.05612	0.002514	1000	8.21903	0.046197	35.7349	0.200857
	State2	57	81	VDMAPQGNAGSGLGIKQDNITGTIY	23	2519.23	5.06241	0.0028	10000	10.6758	0.099756	46.4165	0.433722
	State3	57	81	VDMAPQGNAGSGLGIKQDNITGTIY	23	2519.23	5.04751	0.007862	0	0	0	0	0
	State3	57	81	VDMAPQGNAGSGLGIKQDNITGTIY	23	2519.23	5.05531	0.003176	10	5.23738	0.062818	22.7712	0.273122
	State3	57	81	VDMAPQGNAGSGLGIKQDNITGTIY	23	2519.23	5.05495	0.004209	30	5.48604	0.035638	23.8523	0.154948
	State3	57	81	VDMAPQGNAGSGLGIKQDNITGTIY	23	2519.23	5.06585	0.002286	100	6.02663	0.067393	26.2027	0.293013
	State3	57	81	VDMAPQGNAGSGLGIKQDNITGTIY	23	2519.23	5.06694	0.004644	1000	8.05557	0.030111	35.0242	0.130917
	State3	57	81	VDMAPQGNAGSGLGIKQDNITGTIY	23	2519.23	5.01819	0.003682	10000	10.8621	0.021763	47.2267	0.0946217
	State4	57	81	VDMAPQGNAGSGLGIKQDNITGTIY	23	2519.23	5.06824	0.002055	0	0	0	0	0
	State4	57	81	VDMAPQGNAGSGLGIKQDNITGTIY	23	2519.23	5.04727	0.010529	10	5.37582	0.031216	23.3731	0.135722
	State4	57	81	VDMAPQGNAGSGLGIKQDNITGTIY	23	2519.23	5.0593	0.001269	30	5.64785	0.055236	24.5559	0.240157
	State4	57	81	VDMAPQGNAGSGLGIKQDNITGTIY	23	2519.23	5.05982	0.002991	100	6.37263	0.058834	27.7071	0.2558
	State4	57	81	VDMAPQGNAGSGLGIKQDNITGTIY	23	2519.23	5.05802	0.002396	1000	8.47214	0.071274	36.8354	0.309887
	State4	57	81	VDMAPQGNAGSGLGIKQDNITGTIY	23	2519.23	5.065	0.0045	10000	10.9317	0.023215	47.529	0.100935
	State1	57	84	VDMAPQGNAGSGLGIKQDNITGTIYEAL	26	2832.4	5.41022	0.098544	0	0	0	0	0
	State1	57	84	VDMAPQGNAGSGLGIKQDNITGTIYEAL	26	2832.4	5.48095	0.010155	10	4.84878	0.092513	18.6492	0.355819
	State1	57	84	VDMAPQGNAGSGLGIKQDNITGTIYEAL	26	2832.4	5.4921	0.00508	30	4.99253	0.051183	19.202	0.196858
	State1	57	84	VDMAPQGNAGSGLGIKQDNITGTIYEAL	26	2832.4	5.48542	0.00443	100	5.37477	0.113404	20.6722	0.436169
	State1	57	84	VDMAPQGNAGSGLGIKQDNITGTIYEAL	26	2832.4	5.51346	0.009138	1000	7.4782	0.076279	28.7623	0.293381
	State1	57	84	VDMAPQGNAGSGLGIKQDNITGTIYEAL	26	2832.4	5.4753	0.034205	10000	10.5159	0.087321	40.4456	0.33585
	State2	57	84	VDMAPQGNAGSGLGIKQDNITGTIYEAL	26	2832.4	5.47603	0.002716	0	0	0	0	0
	State2	57	84	VDMAPQGNAGSGLGIKQDNITGTIYEAL	26	2832.4	5.49632	0.006207	10	4.92822	0.049896	18.9547	0.191908
	State2	57	84	VDMAPQGNAGSGLGIKQDNITGTIYEAL	26	2832.4	5.48328	0.003212	30	5.12475	0.058643	19.7106	0.22555
	State2	57	84	VDMAPQGNAGSGLGIKQDNITGTIYEAL	26	2832.4	5.48404	0.003414	100	5.64459	0.108304	21.71	0.416554
	State2	57	84	VDMAPQGNAGSGLGIKQDNITGTIYEAL	26	2832.4	5.47365	0.003295	1000	7.9436	0.065101	30.5523	0.250388
	State2	57	84	VDMAPQGNAGSGLGIKQDNITGTIYEAL	26	2832.4	5.47518	0.001846	10000	10.5967	0.075635	40.7566	0.290904
	State3	57	84	VDMAPQGNAGSGLGIKQDNITGTIYEAL	26	2832.4	5.47219	0.004491	0	0	0	0	0
	State3	57	84	VDMAPQGNAGSGLGIKQDNITGTIYEAL	26	2832.4	5.49795	0.003148	10	4.88746	0.082046	18.7979	0.315562
	State3	57	84	VDMAPQGNAGSGLGIKQDNITGTIYEAL	26	2832.4	5.50091	0.002996	30	5.05333	0.070306	19.4359	0.270408
	State3	57	84	VDMAPQGNAGSGLGIKQDNITGTIYEAL	26	2832.4	5.5053	0.003003	100	5.55457	0.075795	21.3637	0.291519
	State3	57	84	VDMAPQGNAGSGLGIKQDNITGTIYEAL	26	2832.4	5.50024	0.004862	1000	7.64014	0.105796	29.3852	0.406908
	State3	57	84	VDMAPQGNAGSGLGIKQDNITGTIYEAL	26	2832.4	5.44494	0.007134	10000	10.7125	0.070576	41.2019	0.271446
	State4	57	84	VDMAPQGNAGSGLGIKQDNITGTIYEAL	26	2832.4	5.47986	0.002332	0	0	0	0	0
	State4	57	84	VDMAPQGNAGSGLGIKQDNITGTIYEAL	26	2832.4	5.48461	0.005768	10	5.03796	0.08158	19.3768	0.313769
	State4	57	84	VDMAPQGNAGSGLGIKQDNITGTIYEAL	26	2832.4	5.48682	0.000899	30	5.34843	0.082263	20.5709	0.316396
	State4	57	84	VDMAPQGNAGSGLGIKQDNITGTIYEAL	26	2832.4	5.48577	0.004815	100	6.0579	0.040806	23.2996	0.156946
	State4	57	84	VDMAPQGNAGSGLGIKQDNITGTIYEAL	26	2832.4	5.47904	0.004778	1000	8.18333	0.099914	31.4744	0.384285
	State4	57	84	VDMAPQGNAGSGLGIKQDNITGTIYEAL	26	2832.4	5.47763	0.002522	10000	10.9414	0.048044	42.0822	0.184785
	State1	59	81	MAPQGNAGSGLGIKQDNITGTIY	21	2305.14	4.9363	0.047556	0	0	0	0	0
	State1	59	81	MAPQGNAGSGLGIKQDNITGTIY	21	2305.14	4.96789	0.007635	10	5.24971	0.047788	24.9986	0.227562
	State1	59	81	MAPQGNAGSGLGIKQDNITGTIY	21	2305.14	4.97358	0.002291	30	5.435	0.034399	25.881	0.163805
	State1	59	81	MAPQGNAGSGLGIKQDNITGTIY	21	2305.14	4.96834	0.004891	100	5.9751	0.038419	28.4529	0.182948
	State1	59	81	MAPQGNAGSGLGIKQDNITGTIY	21	2305.14	4.99669	0.007111	1000	8.10896	0.046801	38.6141	0.222862
	State1	59	81	MAPQGNAGSGLGIKQDNITGTIY	21	2305.14	4.9635	0.036311	10000	10.7321	0.159482	51.1054	0.759438
	State2	59	81	MAPQGNAGSGLGIKQDNITGTIY	21	2305.14	4.98669	0.005221	0	0	0	0	0
	State2	59	81	MAPQGNAGSGLGIKQDNITGTIY	21	2305.14	5.00133	0.006703	10	5.30782	0.033142	25.2753	0.157819
	State2	59	81	MAPQGNAGSGLGIKQDNITGTIY	21	2305.14	4.98463	0.003212	30	5.53425	0.025005	26.3536	0.119071
	State2	59	81	MAPQGNAGSGLGIKQDNITGTIY	21	2305.14	4.9857	0.004008	100	6.09178	0.125138	29.0085	0.595895
	State2	59	81	MAPQGNAGSGLGIKQDNITGTIY	21	2305.14	4.98242	0.002979	1000	8.19	0.139106	39	0.66241
	State2	59	81	MAPQGNAGSGLGIKQDNITGTIY	21	2305.14	4.9859	0.00069	10000	10.7876	0.035196	51.3696	0.1676
	State3	59	81	MAPQGNAGSGLGIKQDNITGTIY	21	2305.14	4.99578	0.004396	0	0	0	0	0
	State3	59	81	MAPQGNAGSGLGIKQDNITGTIY	21	2305.14	5.00635	0.004027	10	5.38018	0.080163	25.6199	0.381729
	State3	59	81	MAPQGNAGSGLGIKQDNITGTIY	21	2305.14	5.00594	0.005231	30	5.57947	0.059689	26.5689	0.284233
	State3	59	81	MAPQGNAGSGLGIKQDNITGTIY	21	2305.14	5.01072	0.002405	100	6.14461	0.054365	29.26	0.258881
	State3	59	81	MAPQGNAGSGLGIKQDNITGTIY	21	2305.14	5.01278	0.004916	1000	8.15859	0.110843	38.8504	0.527824
	State3	59	81	MAPQGNAGSGLGIKQDNITGTIY	21	2305.14	4.95653	0.005332	10000	10.8702	0.267847	51.7627	1.27546
	State4	59	81	MAPQGNAGSGLGIKQDNITGTIY	21	2305.14	5.02176	0.003437	0	0	0	0	0
	State4	59	81	MAPQGNAGSGLGIKQDNITGTIY	21	2305.14	4.99953	0.014403	10	5.47216	0.063621	26.0579	0.302957
	State4	59	81	MAPQGNAGSGLGIKQDNITGTIY	21	2305.14	5.01851	0.002621	30	5.64071	0.072828	26.8605	0.3468
	State4	59	81	MAPQGNAGSGLGIKQDNITGTIY	21	2305.14	5.01747	0.005473	100	6.39181	0.092997	30.4372	0.442843
	State4	59	81	MAPQGNAGSGLGIKQDNITGTIY	21	2305.14	5.01355	0.002943	1000	8.4878	0.07822	40.4181	0.372476
	State4	59	81	MAPQGNAGSGLGIKQDNITGTIY	21	2305.14	5.0153	0.00124	10000	10.9706	0.117284	52.2409	0.558495
	State1	68	84	GLGIKQDNITGTIYEAL	16	1804.96	5.16302	0.069755	0	0	0	0	0
	State1	68	84	GLGIKQDNITGTIYEAL	16	1804.96	5.20869	0.00731	10	1.09345	0.017007	6.83409	0.106294
	State1	68	84	GLGIKQDNITGTIYEAL	16	1804.96	5.21396	0.00337	30	1.28483	0.026809	8.03017	0.167556
	State1	68	84	GLGIKQDNITGTIYEAL	16	1804.96	5.21161	0.004592	100	1.6146	0.018681	10.0912	0.116756
	State1	68	84	GLGIKQDNITGTIYEAL	16	1804.96	5.23873	0.007264	1000	3.11557	0.050732	19.4723	0.317075
	State1	68	84	GLGIKQDNITGTIYEAL	16	1804.96	5.21056	0.036867	10000	4.84469	0.05232	30.2793	0.327
	State2	68	84	GLGIKQDNITGTIYEAL	16	1804.96	5.21886	0.001311	0	0	0	0	0
	State2	68	84	GLGIKQDNITGTIYEAL	16	1804.96	5.24495	0.006133	10	1.02366	0.022299	6.39789	0.139369
	State2	68	84	GLGIKQDNITGTIYEAL	16	1804.96	5.22567	0.003333	30	1.20864	0.015463	7.55398	0.0966438
	State2	68	84	GLGIKQDNITGTIYEAL	16	1804.96	5.22936	0.002357	100	1.53119	0.018781	9.56996	0.117381
	State2	68	84	GLGIKQDNITGTIYEAL	16	1804.96	5.22298	0.002249	1000	3.47442	0.045287	21.7151	0.283044
	State2	68	84	GLGIKQDNITGTIYEAL	16	1804.96	5.23594	0.003798	10000	5.0115	0.032863	31.3218	0.205394
	State3	68	84	GLGIKQDNITGTIYEAL	16	1804.96	5.20753	0.004248	0	0	0	0	0
	State3	68	84	GLGIKQDNITGTIYEAL	16	1804.96	5.2172	0.003231	10	1.09039	0.029843	6.81494	0.186519
	State3	68	84	GLGIKQDNITGTIYEAL	16	1804.96	5.21793	0.005102	30	1.25544	0.011069	7.84647	0.0691812
	State3	68	84	GLGIKQDNITGTIYEAL	16	1804.96	5.2264	0.001473	100	1.60737	0.030445	10.0461	0.190281
	State3	68	84	GLGIKQDNITGTIYEAL	16	1804.96	5.23043	0.003493	1000	3.01439	0.057117	18.8399	0.356981
	State3	68	84	GLGIKQDNITGTIYEAL	16	1804.96	5.1794	0.005187	10000	4.73897	0.039405	29.6186	0.246281
	State4	68	84	GLGIKQDNITGTIYEAL	16	1804.96	5.22892	0.002012	0	0	0	0	0
	State4	68	84	GLGIKQDNITGTIYEAL	16	1804.96	5.21908	0.009316	10	1.04381	0.027242	6.52381	0.170262
	State4	68	84	GLGIKQDNITGTIYEAL	16	1804.96	5.22948	0.001748	30	1.22066	0.034542	7.62914	0.215888
	State4	68	84	GLGIKQDNITGTIYEAL	16	1804.96	5.24177	0.003745	100	1.47174	0.05157	9.19838	0.322313
	State4	68	84	GLGIKQDNITGTIYEAL	16	1804.96	5.22744	0.002326	1000	3.44261	0.048475	21.5163	0.302969
	State4	68	84	GLGIKQDNITGTIYEAL	16	1804.96	5.24839	0.002175	10000	5.03805	0.041111	31.4878	0.256944
	State1	70	81	GIKQDNITGTIY	11	1321.69	4.7891	0.033911	0	0	0	0	0
	State1	70	81	GIKQDNITGTIY	11	1321.69	4.80563	0.005582	10	4.26359	0.072426	38.7599	0.658418
	State1	70	81	GIKQDNITGTIY	11	1321.69	4.81239	0.003072	30	4.35858	0.054906	39.6235	0.499145
	State1	70	81	GIKQDNITGTIY	11	1321.69	4.80424	0.005016	100	4.52506	0.073634	41.1369	0.6694
	State1	70	81	GIKQDNITGTIY	11	1321.69	4.83035	0.008061	1000	5.04494	0.051845	45.8631	0.471318
	State1	70	81	GIKQDNITGTIY	11	1321.69	4.79644	0.034803	10000	6.06029	0.065314	55.0935	0.593764
	State2	70	81	GIKQDNITGTIY	11	1321.69	4.83502	0.003595	0	0	0	0	0
	State2	70	81	GIKQDNITGTIY	11	1321.69	4.84684	0.006914	10	4.36241	0.069058	39.6583	0.6278
	State2	70	81	GIKQDNITGTIY	11	1321.69	4.82575	0.004595	30	4.40811	0.052042	40.0737	0.473109
	State2	70	81	GIKQDNITGTIY	11	1321.69	4.82739	0.002669	100	4.58861	0.069306	41.7146	0.630055
	State2	70	81	GIKQDNITGTIY	11	1321.69	4.81889	0.003373	1000	5.0871	0.03664	46.2464	0.333091
	State2	70	81	GIKQDNITGTIY	11	1321.69	4.82346	0.001649	10000	6.01237	0.081925	54.6579	0.744773
	State3	70	81	GIKQDNITGTIY	11	1321.69	4.73681	0.006002	0	0	0	0	0
	State3	70	81	GIKQDNITGTIY	11	1321.69	4.73578	0.00224	10	4.49899	0.064126	40.8999	0.582964
	State3	70	81	GIKQDNITGTIY	11	1321.69	4.74034	0.005258	30	4.66288	0.05579	42.3898	0.507182
	State3	70	81	GIKQDNITGTIY	11	1321.69	4.74404	0.001394	100	4.87788	0.027627	44.3443	0.251155
	State3	70	81	GIKQDNITGTIY	11	1321.69	4.75213	0.005394	1000	5.29861	0.034558	48.1691	0.314164
	State3	70	81	GIKQDNITGTIY	11	1321.69	4.71233	0.004009	10000	6.24765	0.032502	56.7968	0.295473
	State4	70	81	GIKQDNITGTIY	11	1321.69	4.76044	0.003459	0	0	0	0	0
	State4	70	81	GIKQDNITGTIY	11	1321.69	4.73287	0.008904	10	4.59543	0.053727	41.7766	0.488427
	State4	70	81	GIKQDNITGTIY	11	1321.69	4.75181	0.002	30	4.73753	0.057972	43.0685	0.527018
	State4	70	81	GIKQDNITGTIY	11	1321.69	4.75098	0.003817	100	4.93871	0.048389	44.8974	0.4399
	State4	70	81	GIKQDNITGTIY	11	1321.69	4.75019	0.000452	1000	5.38203	0.044864	48.9275	0.407855
	State4	70	81	GIKQDNITGTIY	11	1321.69	4.75525	0.003967	10000	6.34215	0.015843	57.6559	0.144027
	State1	70	82	GIKQDNITGTIYE	12	1450.73	4.71285	0.026516	0	0	0	0	0
	State1	70	82	GIKQDNITGTIYE	12	1450.73	4.73053	0.004499	10	4.43428	0.056649	36.9523	0.472075
	State1	70	82	GIKQDNITGTIYE	12	1450.73	4.73452	0.001724	30	4.59843	0.079356	38.3203	0.6613
	State1	70	82	GIKQDNITGTIYE	12	1450.73	4.72838	0.003967	100	4.72411	0.059251	39.3676	0.493758
	State1	70	82	GIKQDNITGTIYE	12	1450.73	4.74984	0.006919	1000	5.34307	0.06515	44.5256	0.542917
	State1	70	82	GIKQDNITGTIYE	12	1450.73	4.71475	0.037142	10000	6.65398	0.113145	55.4498	0.942875
	State2	70	82	GIKQDNITGTIYE	12	1450.73	4.76068	0.003909	0	0	0	0	0
	State2	70	82	GIKQDNITGTIYE	12	1450.73	4.77414	0.007203	10	4.5241	0.056443	37.7009	0.470358
	State2	70	82	GIKQDNITGTIYE	12	1450.73	4.74683	0.004188	30	4.6263	0.055661	38.5525	0.463842
	State2	70	82	GIKQDNITGTIYE	12	1450.73	4.75039	0.004035	100	4.77977	0.057997	39.8314	0.483308
	State2	70	82	GIKQDNITGTIYE	12	1450.73	4.74518	0.002176	1000	5.31673	0.037486	44.3061	0.312383
	State2	70	82	GIKQDNITGTIYE	12	1450.73	4.7479	0.00258	10000	6.58176	0.036279	54.848	0.302325
	State3	70	82	GIKQDNITGTIYE	12	1450.73	4.71773	0.007104	0	0	0	0	0
	State3	70	82	GIKQDNITGTIYE	12	1450.73	4.72351	0.005347	10	4.57676	0.085875	38.1397	0.715625
	State3	70	82	GIKQDNITGTIYE	12	1450.73	4.72549	0.007577	30	4.71038	0.060993	39.2532	0.508275
	State3	70	82	GIKQDNITGTIYE	12	1450.73	4.72846	0.001169	100	4.89499	0.047898	40.7916	0.39915
	State3	70	82	GIKQDNITGTIYE	12	1450.73	4.73247	0.007049	1000	5.42021	0.028383	45.1684	0.236525
	State3	70	82	GIKQDNITGTIYE	12	1450.73	4.66863	0.006273	10000	6.84639	0.041712	57.0533	0.3476
	State4	70	82	GIKQDNITGTIYE	12	1450.73	4.74652	0.002252	0	0	0	0	0
	State4	70	82	GIKQDNITGTIYE	12	1450.73	4.72234	0.011129	10	4.65846	0.057682	38.8205	0.480683
	State4	70	82	GIKQDNITGTIYE	12	1450.73	4.73957	0.001771	30	4.80922	0.052987	40.0769	0.441558
	State4	70	82	GIKQDNITGTIYE	12	1450.73	4.73928	0.003591	100	5.03086	0.056638	41.9238	0.471983
	State4	70	82	GIKQDNITGTIYE	12	1450.73	4.73696	0.001753	1000	5.51898	0.101424	45.9915	0.8452
	State4	70	82	GIKQDNITGTIYE	12	1450.73	4.73704	0.002614	10000	6.89748	0.045221	57.479	0.376842
	State1	78	88	GTIYEALLNDR	10	1263.65	4.48969	0.007878	0	0	0	0	0
	State1	78	88	GTIYEALLNDR	10	1263.65	4.49104	0.003856	10	2.4497	0.055101	24.497	0.55101
	State1	78	88	GTIYEALLNDR	10	1263.65	4.49191	0.00295	30	2.45693	0.036367	24.5693	0.36367
	State1	78	88	GTIYEALLNDR	10	1263.65	4.48568	0.0062	100	2.44727	0.044709	24.4727	0.44709
	State1	78	88	GTIYEALLNDR	10	1263.65	4.51124	0.007527	1000	2.96145	0.081139	29.6145	0.81139
	State1	78	88	GTIYEALLNDR	10	1263.65	4.47985	0.036699	10000	3.52516	0.041426	35.2516	0.41426
	State2	78	88	GTIYEALLNDR	10	1263.65	4.5379	0.006004	0	0	0	0	0
	State2	78	88	GTIYEALLNDR	10	1263.65	4.54602	0.006828	10	2.43659	0.039031	24.3659	0.39031
	State2	78	88	GTIYEALLNDR	10	1263.65	4.51331	0.005336	30	2.49152	0.043862	24.9152	0.43862
	State2	78	88	GTIYEALLNDR	10	1263.65	4.51985	0.00317	100	2.47313	0.065364	24.7313	0.65364
	State2	78	88	GTIYEALLNDR	10	1263.65	4.517	0.00298	1000	3.01724	0.049888	30.1724	0.49888
	State2	78	88	GTIYEALLNDR	10	1263.65	4.51962	0.003003	10000	3.65819	0.138607	36.5819	1.38607
	State3	78	88	GTIYEALLNDR	10	1263.65	4.49708	0.006283	0	0	0	0	0
	State3	78	88	GTIYEALLNDR	10	1263.65	4.48269	0.000788	10	2.52224	0.104766	25.2224	1.04766
	State3	78	88	GTIYEALLNDR	10	1263.65	4.4811	0.004016	30	2.55939	0.106018	25.5939	1.06018
	State3	78	88	GTIYEALLNDR	10	1263.65	4.48577	0.00154	100	2.54776	0.111341	25.4776	1.11341
	State3	78	88	GTIYEALLNDR	10	1263.65	4.49481	0.004604	1000	2.83782	0.122037	28.3782	1.22037
	State3	78	88	GTIYEALLNDR	10	1263.65	4.43875	0.007101	10000	3.31948	0.200251	33.1948	2.00251
	State4	78	88	GTIYEALLNDR	10	1263.65	4.53994	0.004676	0	0	0	0	0
	State4	78	88	GTIYEALLNDR	10	1263.65	4.48992	0.013636	10	2.51429	0.031361	25.1429	0.31361
	State4	78	88	GTIYEALLNDR	10	1263.65	4.51314	0.001323	30	2.5569	0.01925	25.569	0.1925
	State4	78	88	GTIYEALLNDR	10	1263.65	4.51581	0.00429	100	2.54402	0.016689	25.4402	0.16689
	State4	78	88	GTIYEALLNDR	10	1263.65	4.50997	0.00302	1000	2.89102	0.023968	28.9102	0.23968
	State4	78	88	GTIYEALLNDR	10	1263.65	4.51257	0.004052	10000	3.24202	0.138041	32.4202	1.38041
	State1	80	84	IYEAL	4	607.321	5.12104	0.066784	0	0	0	0	0
	State1	80	84	IYEAL	4	607.321	5.16297	0.005306	10	0.056937	0.010437	1.42342	0.260925
	State1	80	84	IYEAL	4	607.321	5.16595	0.003452	30	0.057191	0.007028	1.42978	0.1757
	State1	80	84	IYEAL	4	607.321	5.16217	0.005625	100	0.060765	0.006184	1.51913	0.1546
	State1	80	84	IYEAL	4	607.321	5.19125	0.008193	1000	0.100417	0.007809	2.51043	0.195225
	State1	80	84	IYEAL	4	607.321	5.15847	0.035901	10000	0.490406	0.014923	12.2601	0.373075
	State2	80	84	IYEAL	4	607.321	5.18363	0.002133	0	0	0	0	0
	State2	80	84	IYEAL	4	607.321	5.20258	0.005901	10	0.056398	0.007133	1.40995	0.178325
	State2	80	84	IYEAL	4	607.321	5.18019	0.006194	30	0.06649	0.009429	1.66225	0.235725
	State2	80	84	IYEAL	4	607.321	5.18393	0.002188	100	0.06917	0.014509	1.72925	0.362725
	State2	80	84	IYEAL	4	607.321	5.17844	0.003109	1000	0.099103	0.010066	2.47757	0.25165
	State2	80	84	IYEAL	4	607.321	5.18645	0.001657	10000	0.440802	0.007909	11.0201	0.197725
	State3	80	84	IYEAL	4	607.321	5.15617	0.007617	0	0	0	0	0
	State3	80	84	IYEAL	4	607.321	5.16	0.002856	10	0.044071	0.006732	1.10177	0.1683
	State3	80	84	IYEAL	4	607.321	5.15964	0.00503	30	0.040705	0.003802	1.01763	0.09505
	State3	80	84	IYEAL	4	607.321	5.16698	0.00204	100	0.07192	0.039172	1.798	0.9793
	State3	80	84	IYEAL	4	607.321	5.17545	0.004306	1000	0.167745	0.006408	4.19362	0.1602
	State3	80	84	IYEAL	4	607.321	5.12233	0.004471	10000	0.58618	0.011674	14.6545	0.29185
	State4	80	84	IYEAL	4	607.321	5.17841	0.0015	0	0	0	0	0
	State4	80	84	IYEAL	4	607.321	5.15841	0.012874	10	0.056938	0.006624	1.42345	0.1656
	State4	80	84	IYEAL	4	607.321	5.17888	0.001557	30	0.063175	0.003304	1.57937	0.0826
	State4	80	84	IYEAL	4	607.321	5.18008	0.002931	100	0.057101	0.004866	1.42752	0.12165
	State4	80	84	IYEAL	4	607.321	5.17995	0.002364	1000	0.114927	0.010879	2.87317	0.271975
	State4	80	84	IYEAL	4	607.321	5.18274	0.00285	10000	0.465938	0.00643	11.6485	0.16075
	State1	82	85	EALL	3	444.258	5.19665	0.075943	0	0	0	0	0
	State1	82	85	EALL	3	444.258	5.24511	0.006779	10	0.057307	0.008341	1.91023	0.278033
	State1	82	85	EALL	3	444.258	5.24943	0.003333	30	0.061116	0.003867	2.0372	0.1289
	State1	82	85	EALL	3	444.258	5.24719	0.004905	100	0.048421	0.007175	1.61403	0.239167
	State1	82	85	EALL	3	444.258	5.27236	0.006693	1000	0.090756	0.013782	3.0252	0.4594
	State1	82	85	EALL	3	444.258	5.23785	0.034612	10000	0.342175	0.004983	11.4058	0.1661
	State2	82	85	EALL	3	444.258	5.26619	0.003944	0	0	0	0	0
	State2	82	85	EALL	3	444.258	5.27756	0.005446	10	0.054328	0.009393	1.81093	0.3131
	State2	82	85	EALL	3	444.258	5.25974	0.003655	30	0.058807	0.005987	1.96023	0.199567
	State2	82	85	EALL	3	444.258	5.26084	0.002295	100	0.076182	0.004527	2.5394	0.1509
	State2	82	85	EALL	3	444.258	5.25697	0.002498	1000	0.075626	0.009105	2.52087	0.3035
	State2	82	85	EALL	3	444.258	5.26332	0.00163	10000	0.29323	0.004664	9.77433	0.155467
	State3	82	85	EALL	3	444.258	5.24116	0.005157	0	0	0	0	0
	State3	82	85	EALL	3	444.258	5.2476	0.003627	10	0.051148	0.005466	1.70493	0.1822
	State3	82	85	EALL	3	444.258	5.2467	0.004738	30	0.052647	0.006644	1.7549	0.221467
	State3	82	85	EALL	3	444.258	5.25545	0.00134	100	0.070531	0.006406	2.35103	0.213533
	State3	82	85	EALL	3	444.258	5.25993	0.003887	1000	0.08134	0.004321	2.71133	0.144033
	State3	82	85	EALL	3	444.258	5.20557	0.004787	10000	0.367708	0.006825	12.2569	0.2275
	State4	82	85	EALL	3	444.258	5.26245	0.002765	0	0	0	0	0
	State4	82	85	EALL	3	444.258	5.24342	0.010348	10	0.068394	0.003696	2.2798	0.1232
	State4	82	85	EALL	3	444.258	5.25804	0.001736	30	0.067402	0.006628	2.24673	0.220933
	State4	82	85	EALL	3	444.258	5.2601	0.003679	100	0.048791	0.003434	1.62637	0.114467
	State4	82	85	EALL	3	444.258	5.25662	0.002568	1000	0.11627	0.003051	3.87567	0.1017
	State4	82	85	EALL	3	444.258	5.26286	0.003165	10000	0.369113	0.005814	12.3038	0.1938
	State1	82	98	EALLNDRPIQELLHPTE	14	1987.04	5.27489	0.083452	0	0	0	0	0
	State1	82	98	EALLNDRPIQELLHPTE	14	1987.04	5.33107	0.012954	10	1.62768	0.05066	11.6263	0.361857
	State1	82	98	EALLNDRPIQELLHPTE	14	1987.04	5.34172	0.003361	30	1.80984	0.025181	12.9274	0.179864
	State1	82	98	EALLNDRPIQELLHPTE	14	1987.04	5.33756	0.005011	100	2.28789	0.078993	16.3421	0.564236
	State1	82	98	EALLNDRPIQELLHPTE	14	1987.04	5.36823	0.008695	1000	5.07721	0.122397	36.2658	0.874264
	State1	82	98	EALLNDRPIQELLHPTE	14	1987.04	5.3217	0.041725	10000	6.58374	0.100637	47.0267	0.718836
	State2	82	98	EALLNDRPIQELLHPTE	14	1987.04	5.33793	0.003741	0	0	0	0	0
	State2	82	98	EALLNDRPIQELLHPTE	14	1987.04	5.35688	0.009412	10	1.68948	0.050191	12.0678	0.358507
	State2	82	98	EALLNDRPIQELLHPTE	14	1987.04	5.34313	0.004063	30	1.88359	0.07167	13.4542	0.511929
	State2	82	98	EALLNDRPIQELLHPTE	14	1987.04	5.33773	0.000619	100	2.63211	0.071114	18.8008	0.507957
	State2	82	98	EALLNDRPIQELLHPTE	14	1987.04	5.32232	0.00848	1000	5.29549	0.048212	37.8249	0.344371
	State2	82	98	EALLNDRPIQELLHPTE	14	1987.04	5.32711	0.003638	10000	6.73508	0.066446	48.1077	0.474614
	State3	82	98	EALLNDRPIQELLHPTE	14	1987.04	5.32893	0.004092	0	0	0	0	0
	State3	82	98	EALLNDRPIQELLHPTE	14	1987.04	5.34377	0.004155	10	1.55095	0.062458	11.0782	0.446129
	State3	82	98	EALLNDRPIQELLHPTE	14	1987.04	5.34754	0.004772	30	1.82009	0.044475	13.0006	0.317679
	State3	82	98	EALLNDRPIQELLHPTE	14	1987.04	5.35802	0.005892	100	2.3413	0.036092	16.7236	0.2578
	State3	82	98	EALLNDRPIQELLHPTE	14	1987.04	5.35163	0.005957	1000	4.99475	0.045207	35.6768	0.322907
	State3	82	98	EALLNDRPIQELLHPTE	14	1987.04	5.28713	0.004059	10000	6.59872	0.051255	47.1337	0.366107
	State4	82	98	EALLNDRPIQELLHPTE	14	1987.04	5.34407	0.002046	0	0	0	0	0
	State4	82	98	EALLNDRPIQELLHPTE	14	1987.04	5.33481	0.00786	10	1.68032	0.055152	12.0023	0.393943
	State4	82	98	EALLNDRPIQELLHPTE	14	1987.04	5.34105	0.001148	30	1.812	0.081299	12.9429	0.580707
	State4	82	98	EALLNDRPIQELLHPTE	14	1987.04	5.34554	0.005101	100	2.7245	0.098264	19.4607	0.701886
	State4	82	98	EALLNDRPIQELLHPTE	14	1987.04	5.32756	0.005254	1000	5.34576	0.050873	38.184	0.363379
	State4	82	98	EALLNDRPIQELLHPTE	14	1987.04	5.33503	0.005257	10000	6.83231	0.045898	48.8022	0.327843
	State1	83	92	ALLNDRPIQE	8	1167.62	4.61634	0.016514	0	0	0	0	0
	State1	83	92	ALLNDRPIQE	8	1167.62	4.61829	0.004025	10	0.867388	0.008723	10.8423	0.109037
	State1	83	92	ALLNDRPIQE	8	1167.62	4.61951	0.002619	30	1.0501	0.008869	13.1262	0.110863
	State1	83	92	ALLNDRPIQE	8	1167.62	4.61465	0.003905	100	1.62257	0.011677	20.2821	0.145962
	State1	83	92	ALLNDRPIQE	8	1167.62	4.63456	0.006729	1000	3.28413	0.033013	41.0517	0.412662
	State1	83	92	ALLNDRPIQE	8	1167.62	4.60275	0.032267	10000	4.15063	0.042245	51.8828	0.528062
	State2	83	92	ALLNDRPIQE	8	1167.62	4.65584	0.004066	0	0	0	0	0
	State2	83	92	ALLNDRPIQE	8	1167.62	4.66813	0.008462	10	0.908844	0.025583	11.3605	0.319788
	State2	83	92	ALLNDRPIQE	8	1167.62	4.63345	0.004441	30	1.10484	0.020926	13.8105	0.261575
	State2	83	92	ALLNDRPIQE	8	1167.62	4.63801	0.003243	100	1.66387	0.018773	20.7983	0.234663
	State2	83	92	ALLNDRPIQE	8	1167.62	4.63121	0.002326	1000	3.35556	0.017417	41.9445	0.217712
	State2	83	92	ALLNDRPIQE	8	1167.62	4.63418	0.001809	10000	4.1832	0.025678	52.29	0.320975
	State3	83	92	ALLNDRPIQE	8	1167.62	4.60674	0.006168	0	0	0	0	0
	State3	83	92	ALLNDRPIQE	8	1167.62	4.60303	0.003476	10	0.871829	0.018321	10.8979	0.229013
	State3	83	92	ALLNDRPIQE	8	1167.62	4.60128	0.005217	30	1.08768	0.009122	13.596	0.114025
	State3	83	92	ALLNDRPIQE	8	1167.62	4.60658	0.00062	100	1.68956	0.005148	21.1195	0.06435
	State3	83	92	ALLNDRPIQE	8	1167.62	4.61178	0.004984	1000	3.3869	0.027821	42.3362	0.347762
	State3	83	92	ALLNDRPIQE	8	1167.62	4.55942	0.004042	10000	4.28373	0.022892	53.5466	0.28615
	State4	83	92	ALLNDRPIQE	8	1167.62	4.63188	0.001285	0	0	0	0	0
	State4	83	92	ALLNDRPIQE	8	1167.62	4.60211	0.012139	10	0.976804	0.023456	12.2101	0.2932
	State4	83	92	ALLNDRPIQE	8	1167.62	4.62211	0.001879	30	1.17313	0.023223	14.6642	0.290288
	State4	83	92	ALLNDRPIQE	8	1167.62	4.62171	0.003817	100	1.81425	0.01653	22.6781	0.206625
	State4	83	92	ALLNDRPIQE	8	1167.62	4.61763	0.001713	1000	3.48891	0.028907	43.6113	0.361337
	State4	83	92	ALLNDRPIQE	8	1167.62	4.61959	0.003899	10000	4.35584	0.022154	54.448	0.276925
	State1	83	93	ALLNDRPIQEL	9	1280.71	5.08421	0.067154	0	0	0	0	0
	State1	83	93	ALLNDRPIQEL	9	1280.71	5.13349	0.00721	10	0.943258	0.01124	10.4806	0.124889
	State1	83	93	ALLNDRPIQEL	9	1280.71	5.13939	0.003683	30	1.14262	0.014282	12.6957	0.158689
	State1	83	93	ALLNDRPIQEL	9	1280.71	5.13879	0.005154	100	1.71491	0.021442	19.0546	0.238244
	State1	83	93	ALLNDRPIQEL	9	1280.71	5.16559	0.008312	1000	3.45576	0.026804	38.3973	0.297822
	State1	83	93	ALLNDRPIQEL	9	1280.71	5.13856	0.036008	10000	4.47531	0.040029	49.7257	0.444767
	State2	83	93	ALLNDRPIQEL	9	1280.71	5.13875	0.002238	0	0	0	0	0
	State2	83	93	ALLNDRPIQEL	9	1280.71	5.15498	0.005508	10	0.977803	0.026055	10.8645	0.2895
	State2	83	93	ALLNDRPIQEL	9	1280.71	5.14496	0.003354	30	1.18748	0.029634	13.1943	0.329267
	State2	83	93	ALLNDRPIQEL	9	1280.71	5.14665	0.001622	100	1.74093	0.039652	19.3437	0.440578
	State2	83	93	ALLNDRPIQEL	9	1280.71	5.13765	0.006728	1000	3.4956	0.027832	38.84	0.309244
	State2	83	93	ALLNDRPIQEL	9	1280.71	5.1562	0.000931	10000	4.4791	0.027367	49.7678	0.304078
	State3	83	93	ALLNDRPIQEL	9	1280.71	5.12977	0.005824	0	0	0	0	0
	State3	83	93	ALLNDRPIQEL	9	1280.71	5.14201	0.003337	10	0.93565	0.023306	10.3961	0.258956
	State3	83	93	ALLNDRPIQEL	9	1280.71	5.14219	0.00446	30	1.13573	0.023746	12.6192	0.263844
	State3	83	93	ALLNDRPIQEL	9	1280.71	5.15272	0.001263	100	1.73096	0.025809	19.2329	0.286767
	State3	83	93	ALLNDRPIQEL	9	1280.71	5.15786	0.004174	1000	3.4556	0.03171	38.3955	0.352333
	State3	83	93	ALLNDRPIQEL	9	1280.71	5.10905	0.004171	10000	4.54116	0.023328	50.4573	0.2592
	State4	83	93	ALLNDRPIQEL	9	1280.71	5.14539	0.003356	0	0	0	0	0
	State4	83	93	ALLNDRPIQEL	9	1280.71	5.13493	0.009829	10	0.984987	0.02551	10.9443	0.283444
	State4	83	93	ALLNDRPIQEL	9	1280.71	5.143	0.005216	30	1.2231	0.027537	13.59	0.305967
	State4	83	93	ALLNDRPIQEL	9	1280.71	5.14876	0.002883	100	1.8552	0.015171	20.6133	0.168567
	State4	83	93	ALLNDRPIQEL	9	1280.71	5.14735	0.003439	1000	3.52487	0.033681	39.1653	0.374233
	State4	83	93	ALLNDRPIQEL	9	1280.71	5.15978	0.0024	10000	4.58568	0.01987	50.952	0.220778
	State1	83	98	ALLNDRPIQELLHPTE	13	1857.99	5.26071	0.083974	0	0	0	0	0
	State1	83	98	ALLNDRPIQELLHPTE	13	1857.99	5.31338	0.012831	10	1.56084	0.005491	12.0064	0.0422385
	State1	83	98	ALLNDRPIQELLHPTE	13	1857.99	5.32427	0.007515	30	1.77157	0.015293	13.6275	0.117638
	State1	83	98	ALLNDRPIQELLHPTE	13	1857.99	5.31755	0.010207	100	2.51343	0.035782	19.3341	0.275246
	State1	83	98	ALLNDRPIQELLHPTE	13	1857.99	5.34963	0.010242	1000	4.96446	0.033538	38.1881	0.257985
	State1	83	98	ALLNDRPIQELLHPTE	13	1857.99	5.30755	0.03853	10000	6.47296	0.095249	49.792	0.732685
	State2	83	98	ALLNDRPIQELLHPTE	13	1857.99	5.32378	0.002498	0	0	0	0	0
	State2	83	98	ALLNDRPIQELLHPTE	13	1857.99	5.34151	0.00449	10	1.6194	0.020997	12.4569	0.161515
	State2	83	98	ALLNDRPIQELLHPTE	13	1857.99	5.32495	0.008336	30	1.87246	0.024924	14.4035	0.191723
	State2	83	98	ALLNDRPIQELLHPTE	13	1857.99	5.31837	0.001961	100	2.62974	0.068048	20.2288	0.523446
	State2	83	98	ALLNDRPIQELLHPTE	13	1857.99	5.30437	0.004274	1000	5.20807	0.048259	40.0621	0.371223
	State2	83	98	ALLNDRPIQELLHPTE	13	1857.99	5.30573	0.00151	10000	6.56157	0.071295	50.4736	0.548423
	State3	83	98	ALLNDRPIQELLHPTE	13	1857.99	5.31509	0.0043	0	0	0	0	0
	State3	83	98	ALLNDRPIQELLHPTE	13	1857.99	5.32864	0.007242	10	1.55646	0.021274	11.9728	0.163646
	State3	83	98	ALLNDRPIQELLHPTE	13	1857.99	5.33236	0.005651	30	1.78428	0.032822	13.7252	0.252477
	State3	83	98	ALLNDRPIQELLHPTE	13	1857.99	5.34016	0.002459	100	2.52153	0.019412	19.3963	0.149323
	State3	83	98	ALLNDRPIQELLHPTE	13	1857.99	5.33396	0.007842	1000	5.05928	0.039343	38.9175	0.302638
	State3	83	98	ALLNDRPIQELLHPTE	13	1857.99	5.27465	0.00436	10000	6.56431	0.117583	50.4947	0.904485
	State4	83	98	ALLNDRPIQELLHPTE	13	1857.99	5.33105	0.002469	0	0	0	0	0
	State4	83	98	ALLNDRPIQELLHPTE	13	1857.99	5.31804	0.011269	10	1.68072	0.022415	12.9286	0.172423
	State4	83	98	ALLNDRPIQELLHPTE	13	1857.99	5.32485	0.002778	30	1.90102	0.059385	14.6233	0.456808
	State4	83	98	ALLNDRPIQELLHPTE	13	1857.99	5.32907	0.007966	100	2.75912	0.043245	21.224	0.332654
	State4	83	98	ALLNDRPIQELLHPTE	13	1857.99	5.3085	0.003145	1000	5.37036	0.023429	41.3105	0.180223
	State4	83	98	ALLNDRPIQELLHPTE	13	1857.99	5.31416	0.007855	10000	6.7077	0.067557	51.5977	0.519669
	State1	85	92	LNDRPIQE	6	983.503	4.09506	0.004438	0	0	0	0	0
	State1	85	92	LNDRPIQE	6	983.503	4.08243	0.003113	10	0.531319	0.036892	8.85532	0.614867
	State1	85	92	LNDRPIQE	6	983.503	4.08025	0.002394	30	0.667268	0.038076	11.1211	0.6346
	State1	85	92	LNDRPIQE	6	983.503	4.07502	0.004623	100	1.06107	0.03486	17.6844	0.581
	State1	85	92	LNDRPIQE	6	983.503	4.09447	0.005156	1000	2.26781	0.03476	37.7968	0.579333
	State1	85	92	LNDRPIQE	6	983.503	4.06771	0.032938	10000	2.82885	0.040271	47.1476	0.671183
	State2	85	92	LNDRPIQE	6	983.503	4.14286	0.004448	0	0	0	0	0
	State2	85	92	LNDRPIQE	6	983.503	4.15486	0.007222	10	0.514876	0.092461	8.58127	1.54102
	State2	85	92	LNDRPIQE	6	983.503	4.11325	0.006411	30	0.610998	0.092455	10.1833	1.54092
	State2	85	92	LNDRPIQE	6	983.503	4.12066	0.004706	100	1.00356	0.092841	16.726	1.54735
	State2	85	92	LNDRPIQE	6	983.503	4.11578	0.002833	1000	2.14162	0.094562	35.6937	1.57603
	State2	85	92	LNDRPIQE	6	983.503	4.12035	0.003298	10000	2.69779	0.099424	44.9632	1.65707
	State3	85	92	LNDRPIQE	6	983.503	4.09296	0.008175	0	0	0	0	0
	State3	85	92	LNDRPIQE	6	983.503	4.07937	0.001775	10	0.523741	0.031675	8.72902	0.527917
	State3	85	92	LNDRPIQE	6	983.503	4.07499	0.004347	30	0.662637	0.031497	11.044	0.52495
	State3	85	92	LNDRPIQE	6	983.503	4.07753	0.001138	100	1.04933	0.031064	17.4888	0.517733
	State3	85	92	LNDRPIQE	6	983.503	4.08772	0.003348	1000	2.24954	0.037846	37.4923	0.630767
	State3	85	92	LNDRPIQE	6	983.503	4.03089	0.007967	10000	2.81747	0.034553	46.9579	0.575883
	State4	85	92	LNDRPIQE	6	983.503	4.13876	0.002132	0	0	0	0	0
	State4	85	92	LNDRPIQE	6	983.503	4.09344	0.014002	10	0.482706	0.032655	8.0451	0.54425
	State4	85	92	LNDRPIQE	6	983.503	4.11931	0.001927	30	0.62834	0.0317	10.4723	0.528333
	State4	85	92	LNDRPIQE	6	983.503	4.12105	0.003803	100	1.06627	0.033789	17.7712	0.56315
	State4	85	92	LNDRPIQE	6	983.503	4.11272	0.001673	1000	2.18088	0.056356	36.348	0.939267
	State4	85	92	LNDRPIQE	6	983.503	4.11703	0.0019	10000	2.70304	0.048937	45.0507	0.815617
	State1	85	93	LNDRPIQEL	7	1096.59	4.78128	0.036241	0	0	0	0	0
	State1	85	93	LNDRPIQEL	7	1096.59	4.80526	0.005355	10	0.83246	0.009297	11.8923	0.132814
	State1	85	93	LNDRPIQEL	7	1096.59	4.81209	0.004846	30	0.987402	0.006327	14.1057	0.0903857
	State1	85	93	LNDRPIQEL	7	1096.59	4.8054	0.0049	100	1.43099	0.009075	20.4427	0.129643
	State1	85	93	LNDRPIQEL	7	1096.59	4.82804	0.0059	1000	2.76458	0.0188	39.494	0.268571
	State1	85	93	LNDRPIQEL	7	1096.59	4.79137	0.034003	10000	3.49628	0.035139	49.9468	0.501986
	State2	85	93	LNDRPIQEL	7	1096.59	4.84079	0.004022	0	0	0	0	0
	State2	85	93	LNDRPIQEL	7	1096.59	4.84955	0.005865	10	0.837797	0.014546	11.9685	0.2078
	State2	85	93	LNDRPIQEL	7	1096.59	4.82829	0.004422	30	1.00943	0.013681	14.4204	0.195443
	State2	85	93	LNDRPIQEL	7	1096.59	4.82933	0.00236	100	1.45399	0.020799	20.7714	0.297129
	State2	85	93	LNDRPIQEL	7	1096.59	4.82075	0.004102	1000	2.7319	0.023897	39.0271	0.341386
	State2	85	93	LNDRPIQEL	7	1096.59	4.82529	0.00141	10000	3.44534	0.016891	49.2192	0.2413
	State3	85	93	LNDRPIQEL	7	1096.59	4.75224	0.003548	0	0	0	0	0
	State3	85	93	LNDRPIQEL	7	1096.59	4.74945	0.002011	10	0.862953	0.043691	12.3279	0.624157
	State3	85	93	LNDRPIQEL	7	1096.59	4.75475	0.006243	30	1.04616	0.006063	14.9452	0.0866143
	State3	85	93	LNDRPIQEL	7	1096.59	4.76115	0.002714	100	1.50108	0.011967	21.444	0.170957
	State3	85	93	LNDRPIQEL	7	1096.59	4.77154	0.003731	1000	2.7827	0.006106	39.7529	0.0872286
	State3	85	93	LNDRPIQEL	7	1096.59	4.72678	0.003252	10000	3.46187	0.011739	49.4552	0.1677
	State4	85	93	LNDRPIQEL	7	1096.59	4.77836	0.003711	0	0	0	0	0
	State4	85	93	LNDRPIQEL	7	1096.59	4.74922	0.009175	10	0.894753	0.016701	12.7822	0.238586
	State4	85	93	LNDRPIQEL	7	1096.59	4.77162	0.002882	30	1.07476	0.016687	15.3537	0.238386
	State4	85	93	LNDRPIQEL	7	1096.59	4.77016	0.002419	100	1.62691	0.016756	23.2416	0.239371
	State4	85	93	LNDRPIQEL	7	1096.59	4.76803	0.002372	1000	2.83907	0.029421	40.5582	0.4203
	State4	85	93	LNDRPIQEL	7	1096.59	4.77428	0.003854	10000	3.505	0.031483	50.0714	0.449757
	State1	85	99	LNDRPIQELLHPTEL	12	1786.96	5.26782	0.087136	0	0	0	0	0
	State1	85	99	LNDRPIQELLHPTEL	12	1786.96	5.32487	0.012547	10	1.31137	0.034333	10.9281	0.286108
	State1	85	99	LNDRPIQELLHPTEL	12	1786.96	5.33967	0.001469	30	1.51763	0.017935	12.6469	0.149458
	State1	85	99	LNDRPIQELLHPTEL	12	1786.96	5.33381	0.006489	100	2.11195	0.025114	17.5996	0.209283
	State1	85	99	LNDRPIQELLHPTEL	12	1786.96	5.36528	0.011044	1000	4.10091	0.049375	34.1743	0.411458
	State1	85	99	LNDRPIQELLHPTEL	12	1786.96	5.31989	0.043365	10000	5.51152	0.043618	45.9294	0.363483
	State2	85	99	LNDRPIQELLHPTEL	12	1786.96	5.33609	0.002495	0	0	0	0	0
	State2	85	99	LNDRPIQELLHPTEL	12	1786.96	5.35607	0.011478	10	1.31878	0.021114	10.9898	0.17595
	State2	85	99	LNDRPIQELLHPTEL	12	1786.96	5.34236	0.001952	30	1.55219	0.038164	12.9349	0.318033
	State2	85	99	LNDRPIQELLHPTEL	12	1786.96	5.33764	0.00188	100	2.19546	0.027634	18.2955	0.230283
	State2	85	99	LNDRPIQELLHPTEL	12	1786.96	5.32679	0.004641	1000	4.2668	0.024292	35.5567	0.202433
	State2	85	99	LNDRPIQELLHPTEL	12	1786.96	5.32543	0.005043	10000	5.54292	0.047379	46.191	0.394825
	State3	85	99	LNDRPIQELLHPTEL	12	1786.96	5.32393	0.003006	0	0	0	0	0
	State3	85	99	LNDRPIQELLHPTEL	12	1786.96	5.33909	0.002973	10	1.31364	0.024703	10.947	0.205858
	State3	85	99	LNDRPIQELLHPTEL	12	1786.96	5.34119	0.003962	30	1.50925	0.017035	12.5771	0.141958
	State3	85	99	LNDRPIQELLHPTEL	12	1786.96	5.34997	0.002034	100	2.107	0.017654	17.5583	0.147117
	State3	85	99	LNDRPIQELLHPTEL	12	1786.96	5.34706	0.004136	1000	4.10439	0.053404	34.2032	0.445033
	State3	85	99	LNDRPIQELLHPTEL	12	1786.96	5.2839	0.0053	10000	5.50583	0.096336	45.8819	0.8028
	State4	85	99	LNDRPIQELLHPTEL	12	1786.96	5.33801	0.002614	0	0	0	0	0
	State4	85	99	LNDRPIQELLHPTEL	12	1786.96	5.33179	0.009177	10	1.38839	0.005986	11.5699	0.0498833
	State4	85	99	LNDRPIQELLHPTEL	12	1786.96	5.33812	0.001622	30	1.61798	0.012449	13.4832	0.103742
	State4	85	99	LNDRPIQELLHPTEL	12	1786.96	5.3369	0.005091	100	2.31666	0.036759	19.3055	0.306325
	State4	85	99	LNDRPIQELLHPTEL	12	1786.96	5.32854	0.004145	1000	4.37645	0.031143	36.4704	0.259525
	State4	85	99	LNDRPIQELLHPTEL	12	1786.96	5.33385	0.004379	10000	5.56756	0.043136	46.3963	0.359467
	State1	85	101	LNDRPIQELLHPTELRY	14	2106.12	5.16821	0.071651	0	0	0	0	0
	State1	85	101	LNDRPIQELLHPTELRY	14	2106.12	5.21775	0.008048	10	2.94153	0.021143	21.0109	0.151021
	State1	85	101	LNDRPIQELLHPTELRY	14	2106.12	5.22127	0.002538	30	2.9752	0.050273	21.2514	0.359093
	State1	85	101	LNDRPIQELLHPTELRY	14	2106.12	5.21829	0.0046	100	3.65822	0.042863	26.1302	0.306164
	State1	85	101	LNDRPIQELLHPTELRY	14	2106.12	5.24001	0.007382	1000	5.62285	0.019847	40.1632	0.141764
	State1	85	101	LNDRPIQELLHPTELRY	14	2106.12	5.20913	0.035005	10000	7.07958	0.015858	50.5684	0.113271
	State2	85	101	LNDRPIQELLHPTELRY	14	2106.12	5.23262	0.002405	0	0	0	0	0
	State2	85	101	LNDRPIQELLHPTELRY	14	2106.12	5.25134	0.006402	10	2.73301	0.059371	19.5215	0.424079
	State2	85	101	LNDRPIQELLHPTELRY	14	2106.12	5.2306	0.004103	30	3.03532	0.071715	21.6808	0.51225
	State2	85	101	LNDRPIQELLHPTELRY	14	2106.12	5.23632	0.002352	100	3.7216	0.03332	26.5829	0.238
	State2	85	101	LNDRPIQELLHPTELRY	14	2106.12	5.23073	0.000551	1000	5.88418	0.060569	42.0298	0.432636
	State2	85	101	LNDRPIQELLHPTELRY	14	2106.12	5.24771	0.002623	10000	7.14248	0.03252	51.0177	0.232286
	State3	85	101	LNDRPIQELLHPTELRY	14	2106.12	5.21599	0.004789	0	0	0	0	0
	State3	85	101	LNDRPIQELLHPTELRY	14	2106.12	5.22711	0.0037	10	2.7582	0.024297	19.7014	0.17355
	State3	85	101	LNDRPIQELLHPTELRY	14	2106.12	5.2262	0.004314	30	2.92459	0.05653	20.8899	0.403786
	State3	85	101	LNDRPIQELLHPTELRY	14	2106.12	5.23235	0.001438	100	3.5946	0.025995	25.6757	0.185679
	State3	85	101	LNDRPIQELLHPTELRY	14	2106.12	5.23239	0.004063	1000	5.5942	0.062284	39.9586	0.444886
	State3	85	101	LNDRPIQELLHPTELRY	14	2106.12	5.18153	0.005267	10000	7.04638	0.029049	50.3313	0.207493
	State4	85	101	LNDRPIQELLHPTELRY	14	2106.12	5.23682	0.001144	0	0	0	0	0
	State4	85	101	LNDRPIQELLHPTELRY	14	2106.12	5.22398	0.009759	10	2.62311	0.03879	18.7365	0.277071
	State4	85	101	LNDRPIQELLHPTELRY	14	2106.12	5.2345	0.00159	30	3.01538	0.119394	21.5384	0.852814
	State4	85	101	LNDRPIQELLHPTELRY	14	2106.12	5.23675	0.004599	100	3.6865	0.088584	26.3322	0.632743
	State4	85	101	LNDRPIQELLHPTELRY	14	2106.12	5.2369	0.002105	1000	5.88245	0.055267	42.0175	0.394764
	State4	85	101	LNDRPIQELLHPTELRY	14	2106.12	5.24908	0.002357	10000	7.17091	0.037363	51.2208	0.266879
	State1	86	92	NDRPIQE	5	870.419	3.77929	0.005203	0	0	0	0	0
	State1	86	92	NDRPIQE	5	870.419	3.75491	0.00287	10	0.297824	0.013478	5.95648	0.26956
	State1	86	92	NDRPIQE	5	870.419	3.75314	0.004323	30	0.413633	0.007607	8.27266	0.15214
	State1	86	92	NDRPIQE	5	870.419	3.73375	0.022529	100	0.816794	0.024551	16.3359	0.49102
	State1	86	92	NDRPIQE	5	870.419	3.76206	0.010549	1000	2.0874	0.013957	41.7479	0.27914
	State1	86	92	NDRPIQE	5	870.419	3.7385	0.038955	10000	2.59563	0.02046	51.9126	0.4092
	State2	86	92	NDRPIQE	5	870.419	3.84065	0.002733	0	0	0	0	0
	State2	86	92	NDRPIQE	5	870.419	3.85155	0.008476	10	0.327423	0.013911	6.54846	0.27822
	State2	86	92	NDRPIQE	5	870.419	3.80315	0.015192	30	0.459631	0.010237	9.19262	0.20474
	State2	86	92	NDRPIQE	5	870.419	3.80896	0.010109	100	0.879987	0.02864	17.5997	0.5728
	State2	86	92	NDRPIQE	5	870.419	3.80521	0.005528	1000	2.11327	0.022096	42.2653	0.44192
	State2	86	92	NDRPIQE	5	870.419	3.81496	0.006307	10000	2.66182	0.020073	53.2364	0.40146
	State3	86	92	NDRPIQE	5	870.419	3.75972	0.023429	0	0	0	0	0
	State3	86	92	NDRPIQE	5	870.419	3.75937	0.004578	10	0.326845	0.016464	6.5369	0.32928
	State3	86	92	NDRPIQE	5	870.419	3.74907	0.005113	30	0.449913	0.024827	8.99826	0.49654
	State3	86	92	NDRPIQE	5	870.419	3.72451	0.017235	100	0.914619	0.018658	18.2924	0.37316
	State3	86	92	NDRPIQE	5	870.419	3.74622	0.016382	1000	2.18092	0.026284	43.6184	0.52568
	State3	86	92	NDRPIQE	5	870.419	3.69583	0.016122	10000	2.72668	0.031696	54.5335	0.63392
	State4	86	92	NDRPIQE	5	870.419	3.83366	0.002403	0	0	0	0	0
	State4	86	92	NDRPIQE	5	870.419	3.78878	0.028562	10	0.322131	0.019666	6.44262	0.39332
	State4	86	92	NDRPIQE	5	870.419	3.81371	0.001846	30	0.497841	0.007233	9.95682	0.14466
	State4	86	92	NDRPIQE	5	870.419	3.80608	0.006302	100	1.00547	0.026491	20.1094	0.52982
	State4	86	92	NDRPIQE	5	870.419	3.7945	0.002193	1000	2.19017	0.024748	43.8035	0.49496
	State4	86	92	NDRPIQE	5	870.419	3.79836	0.002608	10000	2.71917	0.00444	54.3834	0.0888
	State1	93	98	LLHPTE	4	708.38	4.06425	0.005894	0	0	0	0	0
	State1	93	98	LLHPTE	4	708.38	4.05201	0.002931	10	0.497781	0.030963	12.4445	0.774075
	State1	93	98	LLHPTE	4	708.38	4.04891	0.003489	30	0.5355	0.031013	13.3875	0.775325
	State1	93	98	LLHPTE	4	708.38	4.04089	0.010075	100	0.624774	0.03292	15.6194	0.823
	State1	93	98	LLHPTE	4	708.38	4.06841	0.00434	1000	0.972908	0.033017	24.3227	0.825425
	State1	93	98	LLHPTE	4	708.38	4.02932	0.041316	10000	1.08277	0.032934	27.0693	0.82335
	State2	93	98	LLHPTE	4	708.38	4.10391	0.001503	0	0	0	0	0
	State2	93	98	LLHPTE	4	708.38	4.12105	0.007013	10	0.49755	0.110073	12.4388	2.75183
	State2	93	98	LLHPTE	4	708.38	4.08526	0.006052	30	0.552725	0.109944	13.8181	2.7486
	State2	93	98	LLHPTE	4	708.38	4.09118	0.003875	100	0.623636	0.110472	15.5909	2.7618
	State2	93	98	LLHPTE	4	708.38	4.08825	0.002561	1000	0.993348	0.1106	24.8337	2.765
	State2	93	98	LLHPTE	4	708.38	4.09327	0.002608	10000	1.05083	0.110054	26.2707	2.75135
	State3	93	98	LLHPTE	4	708.38	4.05684	0.010003	0	0	0	0	0
	State3	93	98	LLHPTE	4	708.38	4.04512	0.003232	10	0.519291	0.019186	12.9823	0.47965
	State3	93	98	LLHPTE	4	708.38	4.03534	0.00881	30	0.564303	0.015908	14.1076	0.3977
	State3	93	98	LLHPTE	4	708.38	4.04372	0.002576	100	0.655607	0.015999	16.3902	0.399975
	State3	93	98	LLHPTE	4	708.38	4.05899	0.003964	1000	1.00149	0.017727	25.0372	0.443175
	State3	93	98	LLHPTE	4	708.38	3.98486	0.004889	10000	1.12884	0.016441	28.221	0.411025
	State4	93	98	LLHPTE	4	708.38	4.10324	0.003379	0	0	0	0	0
	State4	93	98	LLHPTE	4	708.38	4.06484	0.014759	10	0.492058	0.021293	12.3014	0.532325
	State4	93	98	LLHPTE	4	708.38	4.08994	0.001541	30	0.532382	0.021627	13.3095	0.540675
	State4	93	98	LLHPTE	4	708.38	4.09044	0.003317	100	0.611255	0.026937	15.2814	0.673425
	State4	93	98	LLHPTE	4	708.38	4.08511	0.001947	1000	0.976433	0.026318	24.4108	0.65795
	State4	93	98	LLHPTE	4	708.38	4.08794	0.000824	10000	1.05527	0.021255	26.3818	0.531375
	State1	93	99	LLHPTEL	5	821.464	4.79559	0.035666	0	0	0	0	0
	State1	93	99	LLHPTEL	5	821.464	4.81196	0.005454	10	0.720952	0.090826	14.419	1.81652
	State1	93	99	LLHPTEL	5	821.464	4.81854	0.002981	30	0.756535	0.090309	15.1307	1.80618
	State1	93	99	LLHPTEL	5	821.464	4.81196	0.004429	100	0.819955	0.089757	16.3991	1.79514
	State1	93	99	LLHPTEL	5	821.464	4.83821	0.007259	1000	1.11109	0.089324	22.2218	1.78648
	State1	93	99	LLHPTEL	5	821.464	4.80405	0.036079	10000	1.35614	0.090477	27.1229	1.80954
	State2	93	99	LLHPTEL	5	821.464	4.84641	0.004043	0	0	0	0	0
	State2	93	99	LLHPTEL	5	821.464	4.85976	0.006568	10	0.725447	0.174571	14.5089	3.49142
	State2	93	99	LLHPTEL	5	821.464	4.83611	0.003882	30	0.740979	0.173945	14.8196	3.4789
	State2	93	99	LLHPTEL	5	821.464	4.83896	0.003256	100	0.833868	0.176036	16.6774	3.52072
	State2	93	99	LLHPTEL	5	821.464	4.83205	0.00339	1000	1.1424	0.174101	22.8481	3.48202
	State2	93	99	LLHPTEL	5	821.464	4.83576	0.00159	10000	1.3012	0.174085	26.0239	3.4817
	State3	93	99	LLHPTEL	5	821.464	4.75006	0.00537	0	0	0	0	0
	State3	93	99	LLHPTEL	5	821.464	4.74768	0.002428	10	0.759061	0.004814	15.1812	0.09628
	State3	93	99	LLHPTEL	5	821.464	4.7537	0.006934	30	0.799787	0.00801	15.9957	0.1602
	State3	93	99	LLHPTEL	5	821.464	4.75751	0.000803	100	0.843319	0.004668	16.8664	0.09336
	State3	93	99	LLHPTEL	5	821.464	4.76757	0.004331	1000	1.1801	0.006351	23.602	0.12702
	State3	93	99	LLHPTEL	5	821.464	4.72465	0.003659	10000	1.34909	0.083555	26.9818	1.6711
	State4	93	99	LLHPTEL	5	821.464	4.77506	0.003476	0	0	0	0	0
	State4	93	99	LLHPTEL	5	821.464	4.74606	0.008366	10	0.753089	0.014279	15.0618	0.28558
	State4	93	99	LLHPTEL	5	821.464	4.76614	0.002712	30	0.792511	0.016584	15.8502	0.33168
	State4	93	99	LLHPTEL	5	821.464	4.76668	0.004756	100	0.862191	0.016059	17.2438	0.32118
	State4	93	99	LLHPTEL	5	821.464	4.76491	0.001965	1000	1.18135	0.026389	23.6269	0.52778
	State4	93	99	LLHPTEL	5	821.464	4.77063	0.003732	10000	1.34417	0.015065	26.8833	0.3013
	State1	99	111	LRYLQVVPATPDL	10	1483.84	5.21147	0.077478	0	0	0	0	0
	State1	99	111	LRYLQVVPATPDL	10	1483.84	5.26216	0.008234	10	1.31102	0.012316	13.1102	0.12316
	State1	99	111	LRYLQVVPATPDL	10	1483.84	5.26891	0.002	30	1.33868	0.009434	13.3868	0.09434
	State1	99	111	LRYLQVVPATPDL	10	1483.84	5.26628	0.004597	100	1.32448	0.020169	13.2448	0.20169
	State1	99	111	LRYLQVVPATPDL	10	1483.84	5.29049	0.007511	1000	1.57726	0.016139	15.7726	0.16139
	State1	99	111	LRYLQVVPATPDL	10	1483.84	5.25456	0.035003	10000	2.39514	0.00939	23.9514	0.0939
	State2	99	111	LRYLQVVPATPDL	10	1483.84	5.27469	0.00351	0	0	0	0	0
	State2	99	111	LRYLQVVPATPDL	10	1483.84	5.28349	0.006539	10	1.31462	0.023807	13.1462	0.23807
	State2	99	111	LRYLQVVPATPDL	10	1483.84	5.272	0.003388	30	1.36751	0.027134	13.6751	0.27134
	State2	99	111	LRYLQVVPATPDL	10	1483.84	5.26929	0.001997	100	1.34964	0.022335	13.4964	0.22335
	State2	99	111	LRYLQVVPATPDL	10	1483.84	5.26474	0.003833	1000	1.5565	0.024185	15.565	0.24185
	State2	99	111	LRYLQVVPATPDL	10	1483.84	5.26907	0.001629	10000	2.40323	0.031652	24.0323	0.31652
	State3	99	111	LRYLQVVPATPDL	10	1483.84	5.25883	0.003161	0	0	0	0	0
	State3	99	111	LRYLQVVPATPDL	10	1483.84	5.27029	0.003614	10	1.27284	0.015156	12.7284	0.15156
	State3	99	111	LRYLQVVPATPDL	10	1483.84	5.27118	0.004753	30	1.31307	0.006128	13.1307	0.06128
	State3	99	111	LRYLQVVPATPDL	10	1483.84	5.28009	0.001339	100	1.32534	0.013669	13.2535	0.13669
	State3	99	111	LRYLQVVPATPDL	10	1483.84	5.27904	0.003033	1000	1.53967	0.022252	15.3967	0.22252
	State3	99	111	LRYLQVVPATPDL	10	1483.84	5.22772	0.005376	10000	2.37927	0.027094	23.7927	0.27094
	State4	99	111	LRYLQVVPATPDL	10	1483.84	5.27615	0.003144	0	0	0	0	0
	State4	99	111	LRYLQVVPATPDL	10	1483.84	5.26524	0.006722	10	1.19545	0.016075	11.9545	0.16075
	State4	99	111	LRYLQVVPATPDL	10	1483.84	5.26827	0.002073	30	1.21794	0.029368	12.1794	0.29368
	State4	99	111	LRYLQVVPATPDL	10	1483.84	5.27399	0.00308	100	1.24322	0.027776	12.4322	0.27776
	State4	99	111	LRYLQVVPATPDL	10	1483.84	5.2663	0.003955	1000	1.55119	0.022145	15.5119	0.22145
	State4	99	111	LRYLQVVPATPDL	10	1483.84	5.27234	0.003052	10000	2.44755	0.024151	24.4755	0.24151
	State1	99	115	LRYLQVVPATPDLTGAE	14	1841.99	5.09298	0.066505	0	0	0	0	0
	State1	99	115	LRYLQVVPATPDLTGAE	14	1841.99	5.15482	0.007653	10	1.74936	0.023171	12.4954	0.165507
	State1	99	115	LRYLQVVPATPDLTGAE	14	1841.99	5.15902	0.003635	30	1.82925	0.030112	13.0661	0.215086
	State1	99	115	LRYLQVVPATPDLTGAE	14	1841.99	5.16252	0.005179	100	1.91182	0.043961	13.6559	0.314007
	State1	99	115	LRYLQVVPATPDLTGAE	14	1841.99	5.18959	0.007291	1000	2.91403	0.023743	20.8145	0.169593
	State1	99	115	LRYLQVVPATPDLTGAE	14	1841.99	5.16334	0.035204	10000	4.13005	0.025828	29.5004	0.184486
	State2	99	115	LRYLQVVPATPDLTGAE	14	1841.99	5.15582	0.00522	0	0	0	0	0
	State2	99	115	LRYLQVVPATPDLTGAE	14	1841.99	5.17952	0.005595	10	1.70729	0.023656	12.195	0.168971
	State2	99	115	LRYLQVVPATPDLTGAE	14	1841.99	5.16362	0.004339	30	1.80849	0.021199	12.9178	0.151421
	State2	99	115	LRYLQVVPATPDLTGAE	14	1841.99	5.16795	0.001234	100	1.88008	0.025448	13.4292	0.181771
	State2	99	115	LRYLQVVPATPDLTGAE	14	1841.99	5.16454	0.003871	1000	2.84883	0.02333	20.3488	0.166643
	State2	99	115	LRYLQVVPATPDLTGAE	14	1841.99	5.17842	0.001018	10000	4.18256	0.033251	29.8754	0.237507
	State3	99	115	LRYLQVVPATPDLTGAE	14	1841.99	5.14417	0.007208	0	0	0	0	0
	State3	99	115	LRYLQVVPATPDLTGAE	14	1841.99	5.16136	0.004549	10	1.68623	0.034632	12.0445	0.247371
	State3	99	115	LRYLQVVPATPDLTGAE	14	1841.99	5.16263	0.00439	30	1.75701	0.025516	12.5501	0.182257
	State3	99	115	LRYLQVVPATPDLTGAE	14	1841.99	5.17308	0.00174	100	1.8702	0.032696	13.3585	0.233543
	State3	99	115	LRYLQVVPATPDLTGAE	14	1841.99	5.18117	0.003763	1000	2.8428	0.038987	20.3057	0.278479
	State3	99	115	LRYLQVVPATPDLTGAE	14	1841.99	5.13471	0.003766	10000	4.13209	0.051159	29.5149	0.365421
	State4	99	115	LRYLQVVPATPDLTGAE	14	1841.99	5.15863	0.00294	0	0	0	0	0
	State4	99	115	LRYLQVVPATPDLTGAE	14	1841.99	5.15109	0.010413	10	1.55362	0.024158	11.0973	0.172557
	State4	99	115	LRYLQVVPATPDLTGAE	14	1841.99	5.1666	0.00252	30	1.63551	0.035699	11.6822	0.254993
	State4	99	115	LRYLQVVPATPDLTGAE	14	1841.99	5.16962	0.003618	100	1.7691	0.02928	12.6364	0.209143
	State4	99	115	LRYLQVVPATPDLTGAE	14	1841.99	5.17392	0.002796	1000	2.76317	0.049074	19.7369	0.350529
	State4	99	115	LRYLQVVPATPDLTGAE	14	1841.99	5.18393	0.003676	10000	4.22766	0.029827	30.1976	0.21305
	State1	99	117	LRYLQVVPATPDLTGAEVE	16	2070.1	5.141	0.070008	0	0	0	0	0
	State1	99	117	LRYLQVVPATPDLTGAEVE	16	2070.1	5.19061	0.007481	10	2.07717	0.026962	12.9823	0.168513
	State1	99	117	LRYLQVVPATPDLTGAEVE	16	2070.1	5.19448	0.004349	30	2.13318	0.026198	13.3324	0.163737
	State1	99	117	LRYLQVVPATPDLTGAEVE	16	2070.1	5.19409	0.005509	100	2.24045	0.007837	14.0028	0.0489813
	State1	99	117	LRYLQVVPATPDLTGAEVE	16	2070.1	5.22297	0.003312	1000	3.3664	0.038934	21.04	0.243338
	State1	99	117	LRYLQVVPATPDLTGAEVE	16	2070.1	5.19409	0.035722	10000	5.32637	0.029674	33.2898	0.185463
	State2	99	117	LRYLQVVPATPDLTGAEVE	16	2070.1	5.20708	0.003792	0	0	0	0	0
	State2	99	117	LRYLQVVPATPDLTGAEVE	16	2070.1	5.22638	0.006072	10	2.02518	0.009885	12.6574	0.0617812
	State2	99	117	LRYLQVVPATPDLTGAEVE	16	2070.1	5.20698	0.003868	30	2.12353	0.014062	13.272	0.0878875
	State2	99	117	LRYLQVVPATPDLTGAEVE	16	2070.1	5.21589	0.001466	100	2.27219	0.035736	14.2012	0.22335
	State2	99	117	LRYLQVVPATPDLTGAEVE	16	2070.1	5.21195	0.003778	1000	3.33667	0.010938	20.8542	0.0683625
	State2	99	117	LRYLQVVPATPDLTGAEVE	16	2070.1	5.22583	0.000252	10000	5.37391	0.022681	33.5869	0.141756
	State3	99	117	LRYLQVVPATPDLTGAEVE	16	2070.1	5.19036	0.005524	0	0	0	0	0
	State3	99	117	LRYLQVVPATPDLTGAEVE	16	2070.1	5.20186	0.005386	10	2.01216	0.028516	12.576	0.178225
	State3	99	117	LRYLQVVPATPDLTGAEVE	16	2070.1	5.20195	0.003948	30	2.06699	0.01756	12.9187	0.10975
	State3	99	117	LRYLQVVPATPDLTGAEVE	16	2070.1	5.21012	0.002263	100	2.17973	0.031693	13.6233	0.198081
	State3	99	117	LRYLQVVPATPDLTGAEVE	16	2070.1	5.21611	0.005218	1000	3.30159	0.027974	20.6349	0.174837
	State3	99	117	LRYLQVVPATPDLTGAEVE	16	2070.1	5.16465	0.005499	10000	5.31532	0.048409	33.2208	0.302556
	State4	99	117	LRYLQVVPATPDLTGAEVE	16	2070.1	5.20787	0.000767	0	0	0	0	0
	State4	99	117	LRYLQVVPATPDLTGAEVE	16	2070.1	5.19559	0.012344	10	1.89104	0.022681	11.819	0.141756
	State4	99	117	LRYLQVVPATPDLTGAEVE	16	2070.1	5.21099	0.001273	30	1.9875	0.026471	12.4219	0.165444
	State4	99	117	LRYLQVVPATPDLTGAEVE	16	2070.1	5.21553	0.003173	100	2.12999	0.022084	13.3124	0.138025
	State4	99	117	LRYLQVVPATPDLTGAEVE	16	2070.1	5.21441	0.002757	1000	3.26343	0.040529	20.3965	0.253306
	State4	99	117	LRYLQVVPATPDLTGAEVE	16	2070.1	5.22723	0.003026	10000	5.36227	0.020413	33.5142	0.127581
	State1	100	111	RYLQVVPATPDL	9	1370.76	5.0568	0.061767	0	0	0	0	0
	State1	100	111	RYLQVVPATPDL	9	1370.76	5.10555	0.007351	10	0.723889	0.032625	8.04321	0.3625
	State1	100	111	RYLQVVPATPDL	9	1370.76	5.10998	0.004491	30	0.69924	0.017482	7.76933	0.194244
	State1	100	111	RYLQVVPATPDL	9	1370.76	5.11096	0.005493	100	0.709257	0.01392	7.88063	0.154667
	State1	100	111	RYLQVVPATPDL	9	1370.76	5.14081	0.009019	1000	0.975459	0.042535	10.8384	0.472611
	State1	100	111	RYLQVVPATPDL	9	1370.76	5.11312	0.035781	10000	1.77656	0.012575	19.7395	0.139722
	State2	100	111	RYLQVVPATPDL	9	1370.76	5.11377	0.003149	0	0	0	0	0
	State2	100	111	RYLQVVPATPDL	9	1370.76	5.13054	0.00575	10	0.742263	0.031294	8.24737	0.347711
	State2	100	111	RYLQVVPATPDL	9	1370.76	5.1108	0.002598	30	0.726455	0.005874	8.07172	0.0652667
	State2	100	111	RYLQVVPATPDL	9	1370.76	5.11753	0.001154	100	0.747094	0.009867	8.30104	0.109633
	State2	100	111	RYLQVVPATPDL	9	1370.76	5.11015	0.002531	1000	0.959317	0.009985	10.6591	0.110944
	State2	100	111	RYLQVVPATPDL	9	1370.76	5.12034	0.000437	10000	1.86168	0.017726	20.6853	0.196956
	State3	100	111	RYLQVVPATPDL	9	1370.76	5.09804	0.004259	0	0	0	0	0
	State3	100	111	RYLQVVPATPDL	9	1370.76	5.11604	0.003756	10	0.713176	0.028696	7.92418	0.318844
	State3	100	111	RYLQVVPATPDL	9	1370.76	5.1151	0.006009	30	0.70414	0.015869	7.82378	0.176322
	State3	100	111	RYLQVVPATPDL	9	1370.76	5.12732	0.003469	100	0.715564	0.022492	7.95071	0.249911
	State3	100	111	RYLQVVPATPDL	9	1370.76	5.12948	0.003848	1000	0.942256	0.059548	10.4695	0.661644
	State3	100	111	RYLQVVPATPDL	9	1370.76	5.0842	0.003812	10000	1.83466	0.038115	20.3851	0.4235
	State4	100	111	RYLQVVPATPDL	9	1370.76	5.11813	0.002342	0	0	0	0	0
	State4	100	111	RYLQVVPATPDL	9	1370.76	5.10793	0.01053	10	0.706454	0.007925	7.84949	0.0880556
	State4	100	111	RYLQVVPATPDL	9	1370.76	5.11893	0.001604	30	0.707127	0.011543	7.85697	0.128256
	State4	100	111	RYLQVVPATPDL	9	1370.76	5.1185	0.002851	100	0.702634	0.019683	7.80704	0.2187
	State4	100	111	RYLQVVPATPDL	9	1370.76	5.122	0.003306	1000	0.975175	0.051496	10.8353	0.572178
	State4	100	111	RYLQVVPATPDL	9	1370.76	5.12997	0.003703	10000	1.90927	0.018462	21.2141	0.205133
	State1	100	115	RYLQVVPATPDLTGAE	13	1728.9	4.92199	0.04338	0	0	0	0	0
	State1	100	115	RYLQVVPATPDLTGAE	13	1728.9	4.9557	0.007956	10	1.17305	0.028083	9.02348	0.216023
	State1	100	115	RYLQVVPATPDLTGAE	13	1728.9	4.96016	0.004259	30	1.20463	0.026654	9.26635	0.205031
	State1	100	115	RYLQVVPATPDLTGAE	13	1728.9	4.95735	0.004571	100	1.30267	0.027186	10.0205	0.209123
	State1	100	115	RYLQVVPATPDLTGAE	13	1728.9	4.98484	0.00739	1000	2.32181	0.02368	17.8601	0.182154
	State1	100	115	RYLQVVPATPDLTGAE	13	1728.9	4.94867	0.035037	10000	3.57604	0.035709	27.508	0.274685
	State2	100	115	RYLQVVPATPDLTGAE	13	1728.9	4.97408	0.0054	0	0	0	0	0
	State2	100	115	RYLQVVPATPDLTGAE	13	1728.9	4.98884	0.007115	10	1.18538	0.018482	9.11832	0.142169
	State2	100	115	RYLQVVPATPDLTGAE	13	1728.9	4.97319	0.004606	30	1.23567	0.01815	9.50515	0.139615
	State2	100	115	RYLQVVPATPDLTGAE	13	1728.9	4.97001	0.001491	100	1.35485	0.027985	10.422	0.215269
	State2	100	115	RYLQVVPATPDLTGAE	13	1728.9	4.96736	0.00144	1000	2.26349	0.028419	17.4114	0.218608
	State2	100	115	RYLQVVPATPDLTGAE	13	1728.9	4.96749	0.000974	10000	3.67717	0.033685	28.2859	0.259115
	State3	100	115	RYLQVVPATPDLTGAE	13	1728.9	4.97607	0.004866	0	0	0	0	0
	State3	100	115	RYLQVVPATPDLTGAE	13	1728.9	4.98345	0.002249	10	1.29286	0.020512	9.94508	0.157785
	State3	100	115	RYLQVVPATPDLTGAE	13	1728.9	4.98375	0.005473	30	1.33385	0.017491	10.2604	0.134546
	State3	100	115	RYLQVVPATPDLTGAE	13	1728.9	4.99162	0.001562	100	1.44427	0.016737	11.1097	0.128746
	State3	100	115	RYLQVVPATPDLTGAE	13	1728.9	4.9954	0.005497	1000	2.46664	0.035399	18.9741	0.2723
	State3	100	115	RYLQVVPATPDLTGAE	13	1728.9	4.94086	0.00583	10000	3.82564	0.071239	29.428	0.547992
	State4	100	115	RYLQVVPATPDLTGAE	13	1728.9	4.99888	0.00127	0	0	0	0	0
	State4	100	115	RYLQVVPATPDLTGAE	13	1728.9	4.98293	0.012932	10	1.32353	0.010783	10.181	0.0829462
	State4	100	115	RYLQVVPATPDLTGAE	13	1728.9	5.00118	0.00166	30	1.35882	0.02596	10.4524	0.199692
	State4	100	115	RYLQVVPATPDLTGAE	13	1728.9	5.00154	0.004079	100	1.49123	0.024145	11.471	0.185731
	State4	100	115	RYLQVVPATPDLTGAE	13	1728.9	4.99698	0.003213	1000	2.42405	0.020986	18.6465	0.161431
	State4	100	115	RYLQVVPATPDLTGAE	13	1728.9	4.99796	0.004072	10000	3.99978	0.015342	30.7675	0.118015
	State1	100	117	RYLQVVPATPDLTGAEVE	15	1957.02	4.9832	0.054608	0	0	0	0	0
	State1	100	117	RYLQVVPATPDLTGAEVE	15	1957.02	5.02252	0.007279	10	1.33425	0.017788	8.89501	0.118587
	State1	100	117	RYLQVVPATPDLTGAEVE	15	1957.02	5.02717	0.003878	30	1.37016	0.01327	9.13439	0.0884667
	State1	100	117	RYLQVVPATPDLTGAEVE	15	1957.02	5.02573	0.00527	100	1.48424	0.017346	9.89493	0.11564
	State1	100	117	RYLQVVPATPDLTGAEVE	15	1957.02	5.0542	0.008251	1000	2.62732	0.020963	17.5155	0.139753
	State1	100	117	RYLQVVPATPDLTGAEVE	15	1957.02	5.02452	0.034988	10000	4.61242	0.018807	30.7495	0.12538
	State2	100	117	RYLQVVPATPDLTGAEVE	15	1957.02	5.04034	0.005946	0	0	0	0	0
	State2	100	117	RYLQVVPATPDLTGAEVE	15	1957.02	5.05097	0.005907	10	1.32419	0.030085	8.82792	0.200567
	State2	100	117	RYLQVVPATPDLTGAEVE	15	1957.02	5.03464	0.003869	30	1.40951	0.024415	9.39671	0.162767
	State2	100	117	RYLQVVPATPDLTGAEVE	15	1957.02	5.03565	0.002068	100	1.50181	0.02823	10.012	0.1882
	State2	100	117	RYLQVVPATPDLTGAEVE	15	1957.02	5.03223	0.003254	1000	2.61693	0.025601	17.4462	0.170673
	State2	100	117	RYLQVVPATPDLTGAEVE	15	1957.02	5.04069	0.000789	10000	4.71407	0.038283	31.4271	0.25522
	State3	100	117	RYLQVVPATPDLTGAEVE	15	1957.02	5.0244	0.006529	0	0	0	0	0
	State3	100	117	RYLQVVPATPDLTGAEVE	15	1957.02	5.03369	0.002974	10	1.28626	0.019341	8.57504	0.12894
	State3	100	117	RYLQVVPATPDLTGAEVE	15	1957.02	5.03219	0.004216	30	1.34637	0.012445	8.97583	0.0829667
	State3	100	117	RYLQVVPATPDLTGAEVE	15	1957.02	5.04204	0.001654	100	1.47038	0.029239	9.80252	0.194927
	State3	100	117	RYLQVVPATPDLTGAEVE	15	1957.02	5.0462	0.004655	1000	2.56074	0.034651	17.0716	0.231007
	State3	100	117	RYLQVVPATPDLTGAEVE	15	1957.02	4.99829	0.003474	10000	4.56128	0.048421	30.4086	0.322807
	State4	100	117	RYLQVVPATPDLTGAEVE	15	1957.02	5.05016	0.001979	0	0	0	0	0
	State4	100	117	RYLQVVPATPDLTGAEVE	15	1957.02	5.02639	0.012222	10	1.30592	0.017377	8.70615	0.115847
	State4	100	117	RYLQVVPATPDLTGAEVE	15	1957.02	5.04188	0.00135	30	1.36139	0.020881	9.07596	0.139207
	State4	100	117	RYLQVVPATPDLTGAEVE	15	1957.02	5.04206	0.003648	100	1.49019	0.013168	9.93463	0.0877867
	State4	100	117	RYLQVVPATPDLTGAEVE	15	1957.02	5.03969	0.002632	1000	2.53635	0.028448	16.909	0.189653
	State4	100	117	RYLQVVPATPDLTGAEVE	15	1957.02	5.04525	0.00471	10000	4.65487	0.014957	31.0325	0.0997133
	State1	102	111	LQVVPATPDL	7	1051.59	5.15171	0.063713	0	0	0	0	0
	State1	102	111	LQVVPATPDL	7	1051.59	5.19006	0.006922	10	0.60248	0.016457	8.60686	0.2351
	State1	102	111	LQVVPATPDL	7	1051.59	5.1961	0.003625	30	0.622929	0.01021	8.89899	0.145857
	State1	102	111	LQVVPATPDL	7	1051.59	5.19339	0.005199	100	0.6223	0.016656	8.89	0.237943
	State1	102	111	LQVVPATPDL	7	1051.59	5.22326	0.007834	1000	0.871167	0.009745	12.4452	0.139214
	State1	102	111	LQVVPATPDL	7	1051.59	5.20089	0.039086	10000	1.71412	0.006523	24.4875	0.0931857
	State2	102	111	LQVVPATPDL	7	1051.59	5.20827	0.00326	0	0	0	0	0
	State2	102	111	LQVVPATPDL	7	1051.59	5.22531	0.006612	10	0.595653	0.087789	8.50933	1.25413
	State2	102	111	LQVVPATPDL	7	1051.59	5.20543	0.0039	30	0.652745	0.008222	9.32493	0.117457
	State2	102	111	LQVVPATPDL	7	1051.59	5.20885	0.00379	100	0.57307	0.071501	8.18671	1.02144
	State2	102	111	LQVVPATPDL	7	1051.59	5.20761	0.001965	1000	0.875409	0.018365	12.5058	0.262357
	State2	102	111	LQVVPATPDL	7	1051.59	5.22118	0.002353	10000	1.77043	0.036381	25.2919	0.519729
	State3	102	111	LQVVPATPDL	7	1051.59	5.1889	0.006445	0	0	0	0	0
	State3	102	111	LQVVPATPDL	7	1051.59	5.19846	0.004085	10	0.595242	0.019755	8.50346	0.282214
	State3	102	111	LQVVPATPDL	7	1051.59	5.1991	0.005161	30	0.596466	0.018155	8.52094	0.259357
	State3	102	111	LQVVPATPDL	7	1051.59	5.20776	0.001441	100	0.613919	0.017259	8.77027	0.246557
	State3	102	111	LQVVPATPDL	7	1051.59	5.21213	0.003266	1000	0.85268	0.03657	12.1811	0.522429
	State3	102	111	LQVVPATPDL	7	1051.59	5.16646	0.005873	10000	1.72275	0.034613	24.6107	0.494471
	State4	102	111	LQVVPATPDL	7	1051.59	5.20826	0.001547	0	0	0	0	0
	State4	102	111	LQVVPATPDL	7	1051.59	5.19444	0.011385	10	0.641841	0.014333	9.16916	0.204757
	State4	102	111	LQVVPATPDL	7	1051.59	5.20966	0.001747	30	0.621381	0.027404	8.87687	0.391486
	State4	102	111	LQVVPATPDL	7	1051.59	5.21384	0.00318	100	0.621047	0.032561	8.8721	0.465157
	State4	102	111	LQVVPATPDL	7	1051.59	5.21353	0.003922	1000	0.860996	0.025226	12.2999	0.360371
	State4	102	111	LQVVPATPDL	7	1051.59	5.22344	0.003909	10000	1.81148	0.051157	25.8783	0.730814
	State1	102	113	LQVVPATPDLTG	9	1209.66	4.94299	0.050435	0	0	0	0	0
	State1	102	113	LQVVPATPDLTG	9	1209.66	4.98827	0.008023	10	1.12224	0.015397	12.4693	0.171078
	State1	102	113	LQVVPATPDLTG	9	1209.66	4.99302	0.004241	30	1.14361	0.011281	12.7068	0.125344
	State1	102	113	LQVVPATPDLTG	9	1209.66	4.98993	0.004865	100	1.36404	0.022189	15.156	0.246544
	State1	102	113	LQVVPATPDLTG	9	1209.66	5.01637	0.006384	1000	2.03874	0.014626	22.6526	0.162511
	State1	102	113	LQVVPATPDLTG	9	1209.66	4.98147	0.03511	10000	2.95628	0.022064	32.8476	0.245156
	State2	102	113	LQVVPATPDLTG	9	1209.66	4.99996	0.005297	0	0	0	0	0
	State2	102	113	LQVVPATPDLTG	9	1209.66	5.01589	0.005695	10	1.14814	0.011682	12.7571	0.1298
	State2	102	113	LQVVPATPDLTG	9	1209.66	5.00159	0.003255	30	1.18245	0.00473	13.1384	0.0525556
	State2	102	113	LQVVPATPDLTG	9	1209.66	5.00271	0.002841	100	1.41391	0.014811	15.7101	0.164567
	State2	102	113	LQVVPATPDLTG	9	1209.66	4.99806	0.004078	1000	2.12452	0.015356	23.6058	0.170622
	State2	102	113	LQVVPATPDLTG	9	1209.66	5.00386	0.001166	10000	3.04463	0.039156	33.8292	0.435067
	State3	102	113	LQVVPATPDLTG	9	1209.66	4.97814	0.005438	0	0	0	0	0
	State3	102	113	LQVVPATPDLTG	9	1209.66	4.99226	0.002833	10	1.11473	0.024206	12.3859	0.268956
	State3	102	113	LQVVPATPDLTG	9	1209.66	4.99181	0.005975	30	1.13958	0.016182	12.662	0.1798
	State3	102	113	LQVVPATPDLTG	9	1209.66	5.00094	0.001395	100	1.34004	0.009937	14.8893	0.110411
	State3	102	113	LQVVPATPDLTG	9	1209.66	5.00543	0.003613	1000	1.99611	0.076268	22.179	0.847422
	State3	102	113	LQVVPATPDLTG	9	1209.66	4.95169	0.004774	10000	2.95192	0.024751	32.7991	0.275011
	State4	102	113	LQVVPATPDLTG	9	1209.66	4.99914	0.003853	0	0	0	0	0
	State4	102	113	LQVVPATPDLTG	9	1209.66	4.98519	0.011623	10	1.1106	0.011021	12.34	0.122456
	State4	102	113	LQVVPATPDLTG	9	1209.66	5.00197	0.002423	30	1.1541	0.015466	12.8233	0.171844
	State4	102	113	LQVVPATPDLTG	9	1209.66	5.00241	0.003802	100	1.36785	0.013992	15.1983	0.155467
	State4	102	113	LQVVPATPDLTG	9	1209.66	4.99867	0.002474	1000	2.10775	0.040401	23.4195	0.4489
	State4	102	113	LQVVPATPDLTG	9	1209.66	5.00312	0.003773	10000	3.03407	0.074667	33.7119	0.829633
	State1	102	115	LQVVPATPDLTGAE	11	1409.74	4.95444	0.047478	0	0	0	0	0
	State1	102	115	LQVVPATPDLTGAE	11	1409.74	4.99385	0.008589	10	1.31675	0.022289	11.9705	0.202627
	State1	102	115	LQVVPATPDLTGAE	11	1409.74	4.99923	0.004012	30	1.36101	0.027237	12.3728	0.247609
	State1	102	115	LQVVPATPDLTGAE	11	1409.74	4.99443	0.004937	100	1.4986	0.018768	13.6236	0.170618
	State1	102	115	LQVVPATPDLTGAE	11	1409.74	5.02105	0.007626	1000	2.55168	0.018983	23.1971	0.172573
	State1	102	115	LQVVPATPDLTGAE	11	1409.74	4.98856	0.036616	10000	3.84955	0.019131	34.9959	0.173918
	State2	102	115	LQVVPATPDLTGAE	11	1409.74	5.00835	0.008565	0	0	0	0	0
	State2	102	115	LQVVPATPDLTGAE	11	1409.74	5.02242	0.007094	10	1.30255	0.019976	11.8414	0.1816
	State2	102	115	LQVVPATPDLTGAE	11	1409.74	5.00704	0.003461	30	1.36185	0.020939	12.3805	0.190355
	State2	102	115	LQVVPATPDLTGAE	11	1409.74	5.0063	0.002436	100	1.50092	0.037893	13.6447	0.344482
	State2	102	115	LQVVPATPDLTGAE	11	1409.74	5.00326	0.003255	1000	2.4771	0.029782	22.5191	0.270745
	State2	102	115	LQVVPATPDLTGAE	11	1409.74	5.00869	0.001519	10000	3.9013	0.042841	35.4663	0.389464
	State3	102	115	LQVVPATPDLTGAE	11	1409.74	5.01437	0.007305	0	0	0	0	0
	State3	102	115	LQVVPATPDLTGAE	11	1409.74	5.02874	0.004155	10	1.30358	0.028782	11.8507	0.261655
	State3	102	115	LQVVPATPDLTGAE	11	1409.74	5.02658	0.004772	30	1.36093	0.017851	12.3721	0.162282
	State3	102	115	LQVVPATPDLTGAE	11	1409.74	5.03088	0.001485	100	1.47981	0.026145	13.4528	0.237682
	State3	102	115	LQVVPATPDLTGAE	11	1409.74	5.03085	0.005182	1000	2.50005	0.055065	22.7277	0.500591
	State3	102	115	LQVVPATPDLTGAE	11	1409.74	4.97367	0.006332	10000	3.90836	0.022895	35.5305	0.208136
	State4	102	115	LQVVPATPDLTGAE	11	1409.74	5.03361	0.001919	0	0	0	0	0
	State4	102	115	LQVVPATPDLTGAE	11	1409.74	5.01367	0.012866	10	1.28396	0.021939	11.6724	0.199445
	State4	102	115	LQVVPATPDLTGAE	11	1409.74	5.03146	0.001353	30	1.35788	0.02709	12.3444	0.246273
	State4	102	115	LQVVPATPDLTGAE	11	1409.74	5.03219	0.004556	100	1.46034	0.028784	13.2758	0.261673
	State4	102	115	LQVVPATPDLTGAE	11	1409.74	5.02685	0.003395	1000	2.43675	0.017654	22.1523	0.160491
	State4	102	115	LQVVPATPDLTGAE	11	1409.74	5.03044	0.002634	10000	3.91844	0.00999	35.6222	0.0908182
	State1	114	117	AEVE	3	446.201	3.35723	0.008073	0	0	0	0	0
	State1	114	117	AEVE	3	446.201	3.31142	0.009363	10	0.077974	0.017298	2.59913	0.5766
	State1	114	117	AEVE	3	446.201	3.30775	0.003937	30	0.084166	0.017762	2.80553	0.592067
	State1	114	117	AEVE	3	446.201	3.29744	0.013876	100	0.10291	0.020049	3.43033	0.6683
	State1	114	117	AEVE	3	446.201	3.31218	0.010081	1000	0.261751	0.017779	8.72503	0.592633
	State1	114	117	AEVE	3	446.201	3.29417	0.010909	10000	0.83295	0.022259	27.765	0.741967
	State2	114	117	AEVE	3	446.201	3.44064	0.005241	0	0	0	0	0
	State2	114	117	AEVE	3	446.201	3.44748	0.008445	10	0.078119	0.010723	2.60397	0.357433
	State2	114	117	AEVE	3	446.201	3.39331	0.019047	30	0.060158	0.018458	2.00527	0.615267
	State2	114	117	AEVE	3	446.201	3.40339	0.00975	100	0.076285	0.01718	2.54283	0.572667
	State2	114	117	AEVE	3	446.201	3.40201	0.003463	1000	0.185171	0.016179	6.17237	0.5393
	State2	114	117	AEVE	3	446.201	3.40858	0.007589	10000	0.829106	0.025615	27.6369	0.853833
	State3	114	117	AEVE	3	446.201	3.35712	0.011666	0	0	0	0	0
	State3	114	117	AEVE	3	446.201	3.31028	0.006723	10	0.079449	0.011953	2.6483	0.398433
	State3	114	117	AEVE	3	446.201	3.29611	0.004467	30	0.079171	0.013825	2.63903	0.460833
	State3	114	117	AEVE	3	446.201	3.28364	0.012597	100	0.123775	0.023828	4.12583	0.794267
	State3	114	117	AEVE	3	446.201	3.30318	0.006124	1000	0.252877	0.024709	8.42923	0.823633
	State3	114	117	AEVE	3	446.201	3.2841	0.011054	10000	0.829593	0.029852	27.6531	0.995067
	State4	114	117	AEVE	3	446.201	3.43608	0.003777	0	0	0	0	0
	State4	114	117	AEVE	3	446.201	3.41607	0.114788	10	0.091279	0.004903	3.04263	0.163433
	State4	114	117	AEVE	3	446.201	3.40776	0.000404	30	0.084118	0.005848	2.80393	0.194933
	State4	114	117	AEVE	3	446.201	3.41062	0.006926	100	0.116708	0.032924	3.89027	1.09747
	State4	114	117	AEVE	3	446.201	3.40115	0.002438	1000	0.209843	0.019555	6.99477	0.651833
	State4	114	117	AEVE	3	446.201	3.4043	0.007296	10000	0.810173	0.045459	27.0058	1.5153
	State1	116	122	VELVNQD	6	815.402	4.39153	0.006519	0	0	0	0	0
	State1	116	122	VELVNQD	6	815.402	4.38415	0.004758	10	1.23413	0.021151	20.5689	0.352517
	State1	116	122	VELVNQD	6	815.402	4.38381	0.004115	30	1.26042	0.030196	21.0071	0.503267
	State1	116	122	VELVNQD	6	815.402	4.37964	0.004411	100	1.27353	0.025224	21.2255	0.4204
	State1	116	122	VELVNQD	6	815.402	4.40617	0.005885	1000	1.65735	0.014634	27.6224	0.2439
	State1	116	122	VELVNQD	6	815.402	4.37128	0.035401	10000	2.36903	0.021655	39.4839	0.360917
	State2	116	122	VELVNQD	6	815.402	4.43816	0.005758	0	0	0	0	0
	State2	116	122	VELVNQD	6	815.402	4.44651	0.007101	10	1.23083	0.02249	20.5138	0.374833
	State2	116	122	VELVNQD	6	815.402	4.4135	0.006246	30	1.24961	0.033377	20.8268	0.556283
	State2	116	122	VELVNQD	6	815.402	4.4191	0.00382	100	1.2605	0.031317	21.0084	0.52195
	State2	116	122	VELVNQD	6	815.402	4.41579	0.002835	1000	1.63295	0.025943	27.2158	0.432383
	State2	116	122	VELVNQD	6	815.402	4.42204	0.003433	10000	2.24958	0.026625	37.493	0.44375
	State3	116	122	VELVNQD	6	815.402	4.39194	0.007555	0	0	0	0	0
	State3	116	122	VELVNQD	6	815.402	4.38207	0.002525	10	1.26452	0.029688	21.0754	0.4948
	State3	116	122	VELVNQD	6	815.402	4.37917	0.004487	30	1.2705	0.020687	21.1749	0.344783
	State3	116	122	VELVNQD	6	815.402	4.38522	0.00202	100	1.2964	0.016247	21.6067	0.270783
	State3	116	122	VELVNQD	6	815.402	4.39625	0.004018	1000	1.6678	0.026387	27.7967	0.439783
	State3	116	122	VELVNQD	6	815.402	4.33827	0.005357	10000	2.37622	0.027946	39.6037	0.465767
	State4	116	122	VELVNQD	6	815.402	4.43243	0.003501	0	0	0	0	0
	State4	116	122	VELVNQD	6	815.402	4.39169	0.014749	10	1.26618	0.024303	21.1031	0.40505
	State4	116	122	VELVNQD	6	815.402	4.41861	0.002736	30	1.27739	0.018177	21.2898	0.30295
	State4	116	122	VELVNQD	6	815.402	4.42057	0.003684	100	1.30185	0.013531	21.6976	0.225517
	State4	116	122	VELVNQD	6	815.402	4.4161	0.002301	1000	1.69239	0.022183	28.2065	0.369717
	State4	116	122	VELVNQD	6	815.402	4.41662	0.001396	10000	2.35895	0.019182	39.3159	0.3197
	State1	116	125	VELVNQDNRE	9	1214.59	4.1343	0.005042	0	0	0	0	0
	State1	116	125	VELVNQDNRE	9	1214.59	4.11997	0.004289	10	1.84826	0.027413	20.5363	0.304589
	State1	116	125	VELVNQDNRE	9	1214.59	4.11714	0.003857	30	1.94272	0.023652	21.5858	0.2628
	State1	116	125	VELVNQDNRE	9	1214.59	4.11353	0.004388	100	2.17749	0.045765	24.1943	0.5085
	State1	116	125	VELVNQDNRE	9	1214.59	4.14015	0.007302	1000	2.85265	0.042154	31.6961	0.468378
	State1	116	125	VELVNQDNRE	9	1214.59	4.1055	0.032351	10000	3.90132	0.036988	43.348	0.410978
	State2	116	125	VELVNQDNRE	9	1214.59	4.18539	0.006102	0	0	0	0	0
	State2	116	125	VELVNQDNRE	9	1214.59	4.1947	0.007473	10	1.90377	0.029895	21.153	0.332167
	State2	116	125	VELVNQDNRE	9	1214.59	4.15378	0.006175	30	1.98353	0.034383	22.0392	0.382033
	State2	116	125	VELVNQDNRE	9	1214.59	4.16039	0.004961	100	2.25317	0.038906	25.0352	0.432289
	State2	116	125	VELVNQDNRE	9	1214.59	4.15595	0.003251	1000	2.97909	0.030274	33.101	0.336378
	State2	116	125	VELVNQDNRE	9	1214.59	4.1641	0.003869	10000	3.90912	0.030889	43.4347	0.343211
	State3	116	125	VELVNQDNRE	9	1214.59	4.1338	0.008465	0	0	0	0	0
	State3	116	125	VELVNQDNRE	9	1214.59	4.11746	0.003044	10	1.80282	0.031681	20.0313	0.352011
	State3	116	125	VELVNQDNRE	9	1214.59	4.11316	0.00461	30	1.89917	0.030587	21.1019	0.339856
	State3	116	125	VELVNQDNRE	9	1214.59	4.11719	0.000746	100	2.12006	0.023625	23.5562	0.2625
	State3	116	125	VELVNQDNRE	9	1214.59	4.13113	0.003968	1000	2.84409	0.042287	31.601	0.469856
	State3	116	125	VELVNQDNRE	9	1214.59	4.07942	0.004363	10000	3.84504	0.024153	42.7226	0.268367
	State4	116	125	VELVNQDNRE	9	1214.59	4.1814	0.003011	0	0	0	0	0
	State4	116	125	VELVNQDNRE	9	1214.59	4.13274	0.014709	10	1.84673	0.028798	20.5192	0.319978
	State4	116	125	VELVNQDNRE	9	1214.59	4.16259	0.003341	30	1.93071	0.044138	21.4524	0.490422
	State4	116	125	VELVNQDNRE	9	1214.59	4.16375	0.003797	100	2.189	0.030654	24.3222	0.3406
	State4	116	125	VELVNQDNRE	9	1214.59	4.15797	0.002948	1000	2.95485	0.064013	32.8317	0.711256
	State4	116	125	VELVNQDNRE	9	1214.59	4.16007	0.003246	10000	3.97379	0.076705	44.1532	0.852278
	State1	118	125	LVNQDNRE	7	986.478	3.33959	0.009563	0	0	0	0	0
	State1	118	125	LVNQDNRE	7	986.478	3.29667	0.007799	10	1.85333	0.032387	26.4761	0.462671
	State1	118	125	LVNQDNRE	7	986.478	3.28243	0.005267	30	1.97016	0.014504	28.1451	0.2072
	State1	118	125	LVNQDNRE	7	986.478	3.2739	0.002862	100	2.20411	0.02511	31.4872	0.358714
	State1	118	125	LVNQDNRE	7	986.478	3.28557	0.003716	1000	2.87687	0.018827	41.0982	0.268957
	State1	118	125	LVNQDNRE	7	986.478	3.28343	0.009864	10000	3.40557	0.015211	48.6511	0.2173
	State2	118	125	LVNQDNRE	7	986.478	3.42252	0.007908	0	0	0	0	0
	State2	118	125	LVNQDNRE	7	986.478	3.42419	0.00635	10	1.89827	0.023014	27.1182	0.328771
	State2	118	125	LVNQDNRE	7	986.478	3.36751	0.016777	30	1.95876	0.038736	27.9823	0.553371
	State2	118	125	LVNQDNRE	7	986.478	3.39038	0.004878	100	2.20055	0.036737	31.4365	0.524814
	State2	118	125	LVNQDNRE	7	986.478	3.38763	0.003349	1000	2.88233	0.039687	41.1762	0.566957
	State2	118	125	LVNQDNRE	7	986.478	3.3994	0.000772	10000	3.33936	0.019346	47.7051	0.276371
	State3	118	125	LVNQDNRE	7	986.478	3.3421	0.012842	0	0	0	0	0
	State3	118	125	LVNQDNRE	7	986.478	3.28462	0.003	10	1.91698	0.032091	27.3855	0.458443
	State3	118	125	LVNQDNRE	7	986.478	3.27291	0.006814	30	2.03733	0.025142	29.1047	0.359171
	State3	118	125	LVNQDNRE	7	986.478	3.26991	0.000919	100	2.25413	0.021022	32.2018	0.300314
	State3	118	125	LVNQDNRE	7	986.478	3.29505	0.001658	1000	2.95223	0.042167	42.1747	0.602386
	State3	118	125	LVNQDNRE	7	986.478	3.27786	0.00364	10000	3.47006	0.031708	49.5723	0.452971
	State4	118	125	LVNQDNRE	7	986.478	3.41834	0.00315	0	0	0	0	0
	State4	118	125	LVNQDNRE	7	986.478	3.32504	0.022359	10	1.90241	0.033866	27.1773	0.4838
	State4	118	125	LVNQDNRE	7	986.478	3.3916	0.001263	30	2.00474	0.024654	28.6391	0.3522
	State4	118	125	LVNQDNRE	7	986.478	3.39884	0.004729	100	2.31376	0.049166	33.0538	0.702371
	State4	118	125	LVNQDNRE	7	986.478	3.39006	0.002615	1000	2.94035	0.046805	42.005	0.668643
	State4	118	125	LVNQDNRE	7	986.478	3.39754	0.00029	10000	3.45904	0.029506	49.4149	0.421514
	State1	119	125	VNQDNRE	6	873.394	3.3428	0.010391	0	0	0	0	0
	State1	119	125	VNQDNRE	6	873.394	3.30157	0.007744	10	1.1194	0.016874	18.6567	0.281233
	State1	119	125	VNQDNRE	6	873.394	3.28537	0.00484	30	1.20806	0.029697	20.1344	0.49495
	State1	119	125	VNQDNRE	6	873.394	3.27839	0.003138	100	1.42789	0.023143	23.7982	0.385717
	State1	119	125	VNQDNRE	6	873.394	3.28869	0.003702	1000	1.96348	0.019813	32.7247	0.330217
	State1	119	125	VNQDNRE	6	873.394	3.28729	0.010172	10000	2.44034	0.075657	40.6724	1.26095
	State2	119	125	VNQDNRE	6	873.394	3.42264	0.005183	0	0	0	0	0
	State2	119	125	VNQDNRE	6	873.394	3.42961	0.005502	10	1.17055	0.025968	19.5091	0.4328
	State2	119	125	VNQDNRE	6	873.394	3.37389	0.017622	30	1.22491	0.033105	20.4151	0.55175
	State2	119	125	VNQDNRE	6	873.394	3.39601	0.005839	100	1.43636	0.026666	23.9394	0.444433
	State2	119	125	VNQDNRE	6	873.394	3.39227	0.003862	1000	1.97261	0.040108	32.8769	0.668467
	State2	119	125	VNQDNRE	6	873.394	3.40332	0.002546	10000	2.52337	0.195233	42.0561	3.25388
	State3	119	125	VNQDNRE	6	873.394	3.33835	0.012094	0	0	0	0	0
	State3	119	125	VNQDNRE	6	873.394	3.28178	0.003151	10	1.06286	0.038622	17.7144	0.6437
	State3	119	125	VNQDNRE	6	873.394	3.2729	0.006408	30	1.17669	0.013423	19.6115	0.223717
	State3	119	125	VNQDNRE	6	873.394	3.26878	0.001812	100	1.42889	0.040767	23.8148	0.67945
	State3	119	125	VNQDNRE	6	873.394	3.2938	0.000839	1000	1.94466	0.057953	32.4109	0.965883
	State3	119	125	VNQDNRE	6	873.394	3.27475	0.005134	10000	2.42751	0.06277	40.4585	1.04617
	State4	119	125	VNQDNRE	6	873.394	3.41094	0.002539	0	0	0	0	0
	State4	119	125	VNQDNRE	6	873.394	3.33003	0.026879	10	1.12971	0.021761	18.8284	0.362683
	State4	119	125	VNQDNRE	6	873.394	3.39088	0.00242	30	1.16171	0.020558	19.3618	0.342633
	State4	119	125	VNQDNRE	6	873.394	3.39714	0.003281	100	1.43544	0.084886	23.924	1.41477
	State4	119	125	VNQDNRE	6	873.394	3.38635	0.004845	1000	1.94226	0.029649	32.371	0.49415
	State4	119	125	VNQDNRE	6	873.394	3.39569	0.000631	10000	2.46917	0.147545	41.1529	2.45908
	State1	126	130	FRLRD	4	705.392	4.25656	0.005613	0	0	0	0	0
	State1	126	130	FRLRD	4	705.392	4.24661	0.002059	10	0.214688	0.011544	5.3672	0.2886
	State1	126	130	FRLRD	4	705.392	4.24461	0.004039	30	0.233139	0.010071	5.82848	0.251775
	State1	126	130	FRLRD	4	705.392	4.24113	0.005197	100	0.242688	0.010484	6.0672	0.2621
	State1	126	130	FRLRD	4	705.392	4.26902	0.006964	1000	0.445282	0.013428	11.132	0.3357
	State1	126	130	FRLRD	4	705.392	4.2386	0.035446	10000	0.540242	0.009031	13.5061	0.225775
	State2	126	130	FRLRD	4	705.392	4.29356	0.002041	0	0	0	0	0
	State2	126	130	FRLRD	4	705.392	4.31638	0.006663	10	0.215105	0.012366	5.37763	0.30915
	State2	126	130	FRLRD	4	705.392	4.28281	0.006242	30	0.200341	0.013959	5.00852	0.348975
	State2	126	130	FRLRD	4	705.392	4.29045	0.003004	100	0.245643	0.015867	6.14107	0.396675
	State2	126	130	FRLRD	4	705.392	4.28469	0.001656	1000	0.446098	0.01769	11.1524	0.44225
	State2	126	130	FRLRD	4	705.392	4.29184	0.001383	10000	0.513258	0.010651	12.8315	0.266275
	State3	126	130	FRLRD	4	705.392	4.22914	0.008127	0	0	0	0	0
	State3	126	130	FRLRD	4	705.392	4.21194	0.002408	10	0.24639	0.009589	6.15975	0.239725
	State3	126	130	FRLRD	4	705.392	4.20948	0.005217	30	0.240894	0.010182	6.02235	0.25455
	State3	126	130	FRLRD	4	705.392	4.21988	0.001794	100	0.254751	0.012107	6.36878	0.302675
	State3	126	130	FRLRD	4	705.392	4.23396	0.005777	1000	0.45455	0.009505	11.3637	0.237625
	State3	126	130	FRLRD	4	705.392	4.18192	0.003566	10000	0.516224	0.013392	12.9056	0.3348
	State4	126	130	FRLRD	4	705.392	4.27278	0.003548	0	0	0	0	0
	State4	126	130	FRLRD	4	705.392	4.22678	0.014259	10	0.244453	0.004124	6.11132	0.1031
	State4	126	130	FRLRD	4	705.392	4.25901	0.002941	30	0.235522	0.01669	5.88805	0.41725
	State4	126	130	FRLRD	4	705.392	4.26084	0.003861	100	0.26621	0.008005	6.65525	0.200125
	State4	126	130	FRLRD	4	705.392	4.25869	0.001777	1000	0.454813	0.03607	11.3703	0.90175
	State4	126	130	FRLRD	4	705.392	4.26281	0.003062	10000	0.576507	0.052798	14.4127	1.31995
	State1	126	136	FRLRDALRPLA	9	1326.79	4.95315	0.049551	0	0	0	0	0
	State1	126	136	FRLRDALRPLA	9	1326.79	4.99453	0.007456	10	0.413701	0.050447	4.59668	0.560522
	State1	126	136	FRLRDALRPLA	9	1326.79	4.9979	0.008135	30	0.412764	0.062307	4.58627	0.6923
	State1	126	136	FRLRDALRPLA	9	1326.79	5.02003	0.032134	100	0.495376	0.119801	5.50418	1.33112
	State1	126	136	FRLRDALRPLA	9	1326.79	5.02422	0.010232	1000	1.61848	0.043034	17.9831	0.478156
	State1	126	136	FRLRDALRPLA	9	1326.79	4.99592	0.034933	10000	2.993	0.075978	33.2556	0.8442
	State2	126	136	FRLRDALRPLA	9	1326.79	4.99665	0.001986	0	0	0	0	0
	State2	126	136	FRLRDALRPLA	9	1326.79	5.03553	0.007568	10	0.500471	0.092113	5.56079	1.02348
	State2	126	136	FRLRDALRPLA	9	1326.79	5.01903	0.003852	30	0.513068	0.094653	5.70076	1.0517
	State2	126	136	FRLRDALRPLA	9	1326.79	5.01677	0.002956	100	0.637532	0.092068	7.08369	1.02298
	State2	126	136	FRLRDALRPLA	9	1326.79	5.01502	0.004822	1000	1.50381	0.163019	16.709	1.81132
	State2	126	136	FRLRDALRPLA	9	1326.79	5.01899	0.004695	10000	3.03815	0.124656	33.7572	1.38507
	State3	126	136	FRLRDALRPLA	9	1326.79	5.00082	0.010498	0	0	0	0	0
	State3	126	136	FRLRDALRPLA	9	1326.79	5.0456	0.077966	10	0.386995	0.060194	4.29994	0.668822
	State3	126	136	FRLRDALRPLA	9	1326.79	5.01205	0.004191	30	0.463066	0.059208	5.14518	0.657867
	State3	126	136	FRLRDALRPLA	9	1326.79	5.01635	0.006902	100	0.60109	0.055921	6.67878	0.621344
	State3	126	136	FRLRDALRPLA	9	1326.79	5.05713	0.028636	1000	1.5024	0.080937	16.6933	0.8993
	State3	126	136	FRLRDALRPLA	9	1326.79	4.99371	0.019944	10000	3.09857	0.098639	34.4285	1.09599
	State4	126	136	FRLRDALRPLA	9	1326.79	5.03024	0.00377	0	0	0	0	0
	State4	126	136	FRLRDALRPLA	9	1326.79	5.01555	0.008932	10	0.429736	0.048311	4.77484	0.536789
	State4	126	136	FRLRDALRPLA	9	1326.79	5.03427	0.005127	30	0.453811	0.05493	5.04234	0.610333
	State4	126	136	FRLRDALRPLA	9	1326.79	5.03076	0.004153	100	0.591792	0.051982	6.57547	0.577578
	State4	126	136	FRLRDALRPLA	9	1326.79	5.02663	0.002128	1000	1.53966	0.103108	17.1074	1.14564
	State4	126	136	FRLRDALRPLA	9	1326.79	5.03143	0.007043	10000	3.13748	0.112941	34.8609	1.2549
	State1	126	137	FRLRDALRPLAA	10	1397.82	4.98053	0.052236	0	0	0	0	0
	State1	126	137	FRLRDALRPLAA	10	1397.82	5.02148	0.007548	10	0.708489	0.011351	7.08489	0.11351
	State1	126	137	FRLRDALRPLAA	10	1397.82	5.02291	0.00417	30	0.804338	0.018159	8.04338	0.18159
	State1	126	137	FRLRDALRPLAA	10	1397.82	5.02289	0.005276	100	0.921504	0.020961	9.21504	0.20961
	State1	126	137	FRLRDALRPLAA	10	1397.82	5.05169	0.00792	1000	1.89029	0.018136	18.9029	0.18136
	State1	126	137	FRLRDALRPLAA	10	1397.82	5.01988	0.036208	10000	3.22859	0.019926	32.2859	0.19926
	State2	126	137	FRLRDALRPLAA	10	1397.82	5.02477	0.00063	0	0	0	0	0
	State2	126	137	FRLRDALRPLAA	10	1397.82	5.06382	0.006667	10	0.715406	0.014834	7.15406	0.14834
	State2	126	137	FRLRDALRPLAA	10	1397.82	5.04653	0.00328	30	0.785088	0.031661	7.85088	0.31661
	State2	126	137	FRLRDALRPLAA	10	1397.82	5.04476	0.002183	100	0.880161	0.031751	8.80161	0.31751
	State2	126	137	FRLRDALRPLAA	10	1397.82	5.04099	0.003849	1000	1.80296	0.040061	18.0296	0.40061
	State2	126	137	FRLRDALRPLAA	10	1397.82	5.04728	0.000261	10000	3.14668	0.024381	31.4668	0.24381
	State3	126	137	FRLRDALRPLAA	10	1397.82	5.0152	0.006298	0	0	0	0	0
	State3	126	137	FRLRDALRPLAA	10	1397.82	5.02942	0.002611	10	0.731568	0.019957	7.31568	0.19957
	State3	126	137	FRLRDALRPLAA	10	1397.82	5.02716	0.005002	30	0.811239	0.017489	8.11239	0.17489
	State3	126	137	FRLRDALRPLAA	10	1397.82	5.03604	0.002442	100	0.939602	0.021439	9.39602	0.21439
	State3	126	137	FRLRDALRPLAA	10	1397.82	5.04108	0.003289	1000	1.93274	0.025839	19.3274	0.25839
	State3	126	137	FRLRDALRPLAA	10	1397.82	4.99085	0.003494	10000	3.28171	0.047176	32.8171	0.47176
	State4	126	137	FRLRDALRPLAA	10	1397.82	5.04702	0.005782	0	0	0	0	0
	State4	126	137	FRLRDALRPLAA	10	1397.82	5.03562	0.010742	10	0.740057	0.024977	7.40057	0.24977
	State4	126	137	FRLRDALRPLAA	10	1397.82	5.05154	0.001677	30	0.784909	0.013539	7.84909	0.13539
	State4	126	137	FRLRDALRPLAA	10	1397.82	5.05199	0.003105	100	0.87772	0.015234	8.7772	0.15234
	State4	126	137	FRLRDALRPLAA	10	1397.82	5.04615	0.00344	1000	1.79007	0.042495	17.9007	0.42495
	State4	126	137	FRLRDALRPLAA	10	1397.82	5.05099	0.003821	10000	3.23179	0.089232	32.3179	0.89232
	State1	126	138	FRLRDALRPLAAE	11	1526.87	4.98619	0.053552	0	0	0	0	0
	State1	126	138	FRLRDALRPLAAE	11	1526.87	5.02717	0.007656	10	0.802025	0.012141	7.29114	0.110373
	State1	126	138	FRLRDALRPLAAE	11	1526.87	5.02907	0.00375	30	1.00687	0.038176	9.15335	0.347055
	State1	126	138	FRLRDALRPLAAE	11	1526.87	5.02715	0.004543	100	1.3215	0.041296	12.0136	0.375418
	State1	126	138	FRLRDALRPLAAE	11	1526.87	5.05221	0.007008	1000	2.38555	0.049257	21.6868	0.447791
	State1	126	138	FRLRDALRPLAAE	11	1526.87	5.02271	0.036273	10000	3.64764	0.028594	33.1604	0.259945
	State2	126	138	FRLRDALRPLAAE	11	1526.87	5.02699	0.003853	0	0	0	0	0
	State2	126	138	FRLRDALRPLAAE	11	1526.87	5.0641	0.007179	10	0.708587	0.014546	6.4417	0.132236
	State2	126	138	FRLRDALRPLAAE	11	1526.87	5.04596	0.002615	30	0.921682	0.020255	8.37893	0.184136
	State2	126	138	FRLRDALRPLAAE	11	1526.87	5.0448	0.00267	100	1.188	0.055935	10.8	0.5085
	State2	126	138	FRLRDALRPLAAE	11	1526.87	5.04034	0.003343	1000	2.25049	0.062448	20.459	0.567709
	State2	126	138	FRLRDALRPLAAE	11	1526.87	5.04533	0.001327	10000	3.58598	0.033223	32.5998	0.302027
	State3	126	138	FRLRDALRPLAAE	11	1526.87	5.0176	0.005896	0	0	0	0	0
	State3	126	138	FRLRDALRPLAAE	11	1526.87	5.03239	0.003077	10	0.783355	0.023854	7.12141	0.216855
	State3	126	138	FRLRDALRPLAAE	11	1526.87	5.03071	0.005204	30	0.970728	0.033626	8.8248	0.305691
	State3	126	138	FRLRDALRPLAAE	11	1526.87	5.03906	0.001712	100	1.30615	0.020372	11.8741	0.1852
	State3	126	138	FRLRDALRPLAAE	11	1526.87	5.04058	0.004069	1000	2.37016	0.064625	21.5469	0.5875
	State3	126	138	FRLRDALRPLAAE	11	1526.87	4.98919	0.003865	10000	3.69952	0.055311	33.632	0.502827
	State4	126	138	FRLRDALRPLAAE	11	1526.87	5.04446	0.003687	0	0	0	0	0
	State4	126	138	FRLRDALRPLAAE	11	1526.87	5.03324	0.009762	10	0.721191	0.035058	6.55628	0.318709
	State4	126	138	FRLRDALRPLAAE	11	1526.87	5.04549	0.001901	30	0.869257	0.035427	7.90234	0.322064
	State4	126	138	FRLRDALRPLAAE	11	1526.87	5.04467	0.003948	100	1.09026	0.069389	9.91147	0.630809
	State4	126	138	FRLRDALRPLAAE	11	1526.87	5.04012	0.003214	1000	2.25107	0.041132	20.4643	0.373927
	State4	126	138	FRLRDALRPLAAE	11	1526.87	5.04939	0.007004	10000	3.67176	0.09763	33.3796	0.887545
	State1	126	139	FRLRDALRPLAAEY	12	1689.93	5.17399	0.068923	0	0	0	0	0
	State1	126	139	FRLRDALRPLAAEY	12	1689.93	5.2164	0.007914	10	1.06518	0.01804	8.87653	0.150333
	State1	126	139	FRLRDALRPLAAEY	12	1689.93	5.2216	0.003138	30	1.2853	0.026127	10.7108	0.217725
	State1	126	139	FRLRDALRPLAAEY	12	1689.93	5.22076	0.005272	100	1.64004	0.04544	13.667	0.378667
	State1	126	139	FRLRDALRPLAAEY	12	1689.93	5.24761	0.007236	1000	2.92603	0.077452	24.3836	0.645433
	State1	126	139	FRLRDALRPLAAEY	12	1689.93	5.21381	0.036139	10000	4.70315	0.028201	39.1929	0.235008
	State2	126	139	FRLRDALRPLAAEY	12	1689.93	5.22986	0.001468	0	0	0	0	0
	State2	126	139	FRLRDALRPLAAEY	12	1689.93	5.25166	0.005966	10	1.00927	0.019657	8.41055	0.163808
	State2	126	139	FRLRDALRPLAAEY	12	1689.93	5.24094	0.008656	30	1.17905	0.040202	9.82543	0.335017
	State2	126	139	FRLRDALRPLAAEY	12	1689.93	5.23459	0.001742	100	1.5608	0.027201	13.0066	0.226675
	State2	126	139	FRLRDALRPLAAEY	12	1689.93	5.23189	0.007556	1000	2.84438	0.017277	23.7031	0.143975
	State2	126	139	FRLRDALRPLAAEY	12	1689.93	5.24539	0.00356	10000	4.64654	0.00959	38.7211	0.0799167
	State3	126	139	FRLRDALRPLAAEY	12	1689.93	5.21524	0.004172	0	0	0	0	0
	State3	126	139	FRLRDALRPLAAEY	12	1689.93	5.22983	0.006522	10	1.07207	0.02162	8.93388	0.180167
	State3	126	139	FRLRDALRPLAAEY	12	1689.93	5.22665	0.007038	30	1.28017	0.021067	10.6681	0.175558
	State3	126	139	FRLRDALRPLAAEY	12	1689.93	5.23545	0.001346	100	1.65415	0.028692	13.7846	0.2391
	State3	126	139	FRLRDALRPLAAEY	12	1689.93	5.23672	0.003652	1000	2.92991	0.037346	24.4159	0.311217
	State3	126	139	FRLRDALRPLAAEY	12	1689.93	5.18357	0.004232	10000	4.78832	0.087781	39.9027	0.731508
	State4	126	139	FRLRDALRPLAAEY	12	1689.93	5.24581	0.007531	0	0	0	0	0
	State4	126	139	FRLRDALRPLAAEY	12	1689.93	5.23797	0.00795	10	1.03661	0.032823	8.63842	0.273525
	State4	126	139	FRLRDALRPLAAEY	12	1689.93	5.24421	0.001628	30	1.20118	0.017936	10.0098	0.149467
	State4	126	139	FRLRDALRPLAAEY	12	1689.93	5.24445	0.00356	100	1.51118	0.03547	12.5932	0.295583
	State4	126	139	FRLRDALRPLAAEY	12	1689.93	5.2413	0.002754	1000	2.82739	0.065482	23.5616	0.545683
	State4	126	139	FRLRDALRPLAAEY	12	1689.93	5.2482	0.002599	10000	4.71407	0.021184	39.2839	0.176533
	State1	131	137	ALRPLAA	5	710.443	4.40019	0.006884	0	0	0	0	0
	State1	131	137	ALRPLAA	5	710.443	4.39303	0.00416	10	0.660545	0.011675	13.2109	0.2335
	State1	131	137	ALRPLAA	5	710.443	4.39314	0.003822	30	0.732327	0.013493	14.6465	0.26986
	State1	131	137	ALRPLAA	5	710.443	4.38919	0.004066	100	0.819707	0.024974	16.3941	0.49948
	State1	131	137	ALRPLAA	5	710.443	4.41567	0.006746	1000	1.52714	0.0215	30.5429	0.43
	State1	131	137	ALRPLAA	5	710.443	4.38068	0.034663	10000	2.40653	0.066471	48.1307	1.32942
	State2	131	137	ALRPLAA	5	710.443	4.44266	0.004472	0	0	0	0	0
	State2	131	137	ALRPLAA	5	710.443	4.4548	0.006748	10	0.656918	0.01316	13.1384	0.2632
	State2	131	137	ALRPLAA	5	710.443	4.42252	0.006241	30	0.742368	0.020455	14.8474	0.4091
	State2	131	137	ALRPLAA	5	710.443	4.42828	0.003298	100	0.809855	0.013959	16.1971	0.27918
	State2	131	137	ALRPLAA	5	710.443	4.42278	0.002587	1000	1.47691	0.023847	29.5381	0.47694
	State2	131	137	ALRPLAA	5	710.443	4.42944	0.002852	10000	2.32392	0.02186	46.4784	0.4372
	State3	131	137	ALRPLAA	5	710.443	4.38741	0.007829	0	0	0	0	0
	State3	131	137	ALRPLAA	5	710.443	4.37777	0.00194	10	0.724931	0.019348	14.4986	0.38696
	State3	131	137	ALRPLAA	5	710.443	4.37566	0.00455	30	0.803448	0.006357	16.069	0.12714
	State3	131	137	ALRPLAA	5	710.443	4.38075	0.001356	100	0.907389	0.008284	18.1478	0.16568
	State3	131	137	ALRPLAA	5	710.443	4.3925	0.004303	1000	1.63849	0.014372	32.7698	0.28744
	State3	131	137	ALRPLAA	5	710.443	4.33541	0.004689	10000	2.52154	0.019392	50.4309	0.38784
	State4	131	137	ALRPLAA	5	710.443	4.42845	0.003376	0	0	0	0	0
	State4	131	137	ALRPLAA	5	710.443	4.38693	0.01435	10	0.728876	0.01445	14.5775	0.289
	State4	131	137	ALRPLAA	5	710.443	4.41518	0.002402	30	0.799131	0.031797	15.9826	0.63594
	State4	131	137	ALRPLAA	5	710.443	4.41629	0.003891	100	0.876263	0.02014	17.5253	0.4028
	State4	131	137	ALRPLAA	5	710.443	4.41053	0.002154	1000	1.5584	0.022135	31.168	0.4427
	State4	131	137	ALRPLAA	5	710.443	4.41296	0.002416	10000	2.5489	0.079929	50.978	1.59858
	State1	131	138	ALRPLAAE	6	839.486	4.37555	0.00514	0	0	0	0	0
	State1	131	138	ALRPLAAE	6	839.486	4.36727	0.003468	10	0.856202	0.004687	14.27	0.0781167
	State1	131	138	ALRPLAAE	6	839.486	4.36768	0.003979	30	1.03207	0.015433	17.2012	0.257217
	State1	131	138	ALRPLAAE	6	839.486	4.36147	0.004292	100	1.36085	0.024839	22.6808	0.413983
	State1	131	138	ALRPLAAE	6	839.486	4.38814	0.007337	1000	2.22793	0.014821	37.1321	0.247017
	State1	131	138	ALRPLAAE	6	839.486	4.36012	0.035918	10000	3.07823	0.013769	51.3038	0.229483
	State2	131	138	ALRPLAAE	6	839.486	4.41873	0.003373	0	0	0	0	0
	State2	131	138	ALRPLAAE	6	839.486	4.4306	0.006204	10	0.854104	0.02578	14.2351	0.429667
	State2	131	138	ALRPLAAE	6	839.486	4.39837	0.007064	30	0.99427	0.020201	16.5712	0.336683
	State2	131	138	ALRPLAAE	6	839.486	4.40501	0.002395	100	1.29514	0.030133	21.5857	0.502217
	State2	131	138	ALRPLAAE	6	839.486	4.39956	0.002883	1000	2.16322	0.011121	36.0536	0.18535
	State2	131	138	ALRPLAAE	6	839.486	4.40655	0.002197	10000	3.01867	0.012727	50.3111	0.212117
	State3	131	138	ALRPLAAE	6	839.486	4.35987	0.007717	0	0	0	0	0
	State3	131	138	ALRPLAAE	6	839.486	4.35105	0.003136	10	0.87203	0.027526	14.5338	0.458767
	State3	131	138	ALRPLAAE	6	839.486	4.34639	0.00449	30	1.04852	0.039112	17.4753	0.651867
	State3	131	138	ALRPLAAE	6	839.486	4.35175	0.001479	100	1.40921	0.017739	23.4869	0.29565
	State3	131	138	ALRPLAAE	6	839.486	4.36209	0.005539	1000	2.33891	0.038374	38.9819	0.639567
	State3	131	138	ALRPLAAE	6	839.486	4.30474	0.005205	10000	3.19637	0.042843	53.2728	0.71405
	State4	131	138	ALRPLAAE	6	839.486	4.40083	0.00374	0	0	0	0	0
	State4	131	138	ALRPLAAE	6	839.486	4.35912	0.015139	10	0.839961	0.008325	13.9993	0.13875
	State4	131	138	ALRPLAAE	6	839.486	4.38704	0.002695	30	0.947562	0.019829	15.7927	0.330483
	State4	131	138	ALRPLAAE	6	839.486	4.38546	0.004405	100	1.35309	0.022182	22.5515	0.3697
	State4	131	138	ALRPLAAE	6	839.486	4.38213	0.002606	1000	2.21823	0.032419	36.9705	0.540317
	State4	131	138	ALRPLAAE	6	839.486	4.38234	0.002161	10000	3.20056	0.038569	53.3427	0.642817
	State1	140	152	DYIIIDCPPSLGL	10	1417.72	5.9502	0.185086	0	0	0	0	0
	State1	140	152	DYIIIDCPPSLGL	10	1417.72	6.10382	0.011709	10	0.960868	0.03321	9.60868	0.3321
	State1	140	152	DYIIIDCPPSLGL	10	1417.72	6.11813	0.003477	30	1.13496	0.030318	11.3496	0.30318
	State1	140	152	DYIIIDCPPSLGL	10	1417.72	6.11444	0.005866	100	1.40539	0.0272	14.0539	0.272
	State1	140	152	DYIIIDCPPSLGL	10	1417.72	6.14317	0.010419	1000	1.9441	0.040959	19.441	0.40959
	State1	140	152	DYIIIDCPPSLGL	10	1417.72	6.10932	0.032482	10000	1.93361	0.044355	19.3361	0.44355
	State2	140	152	DYIIIDCPPSLGL	10	1417.72	6.0806	0.004249	0	0	0	0	0
	State2	140	152	DYIIIDCPPSLGL	10	1417.72	6.0952	0.006622	10	1.00916	0.051848	10.0916	0.51848
	State2	140	152	DYIIIDCPPSLGL	10	1417.72	6.09653	0.003372	30	1.14277	0.052934	11.4277	0.52934
	State2	140	152	DYIIIDCPPSLGL	10	1417.72	6.09687	0.001615	100	1.37883	0.051552	13.7883	0.51552
	State2	140	152	DYIIIDCPPSLGL	10	1417.72	6.08572	0.001372	1000	1.98335	0.051863	19.8335	0.51863
	State2	140	152	DYIIIDCPPSLGL	10	1417.72	6.08045	0.000751	10000	2.02412	0.054594	20.2412	0.54594
	State3	140	152	DYIIIDCPPSLGL	10	1417.72	6.08827	0.00325	0	0	0	0	0
	State3	140	152	DYIIIDCPPSLGL	10	1417.72	6.11933	0.004403	10	0.981612	0.013111	9.81612	0.13111
	State3	140	152	DYIIIDCPPSLGL	10	1417.72	6.12417	0.003909	30	1.08777	0.03367	10.8777	0.3367
	State3	140	152	DYIIIDCPPSLGL	10	1417.72	6.13639	0.002993	100	1.43236	0.014891	14.3236	0.14891
	State3	140	152	DYIIIDCPPSLGL	10	1417.72	6.13005	0.003279	1000	1.97263	0.023721	19.7263	0.23721
	State3	140	152	DYIIIDCPPSLGL	10	1417.72	6.0826	0.005201	10000	2.24674	0.028659	22.4674	0.28659
	State4	140	152	DYIIIDCPPSLGL	10	1417.72	6.08237	0.00223	0	0	0	0	0
	State4	140	152	DYIIIDCPPSLGL	10	1417.72	6.10388	0.002347	10	1.01833	0.039561	10.1833	0.39561
	State4	140	152	DYIIIDCPPSLGL	10	1417.72	6.09582	0.001761	30	1.11476	0.016523	11.1476	0.16523
	State4	140	152	DYIIIDCPPSLGL	10	1417.72	6.09317	0.002991	100	1.4913	0.01638	14.913	0.1638
	State4	140	152	DYIIIDCPPSLGL	10	1417.72	6.09469	0.003737	1000	2.33223	0.049715	23.3223	0.49715
	State4	140	152	DYIIIDCPPSLGL	10	1417.72	6.08507	0.005918	10000	2.36758	0.039178	23.6758	0.39178
	State1	141	152	YIIIDCPPSLGL	9	1302.69	5.89154	0.171167	0	0	0	0	0
	State1	141	152	YIIIDCPPSLGL	9	1302.69	6.04509	0.010958	10	0.724954	0.010334	8.05504	0.114822
	State1	141	152	YIIIDCPPSLGL	9	1302.69	6.05795	0.002769	30	0.813313	0.012357	9.03681	0.1373
	State1	141	152	YIIIDCPPSLGL	9	1302.69	6.05354	0.005222	100	1.09932	0.022338	12.2146	0.2482
	State1	141	152	YIIIDCPPSLGL	9	1302.69	6.07316	0.006195	1000	1.55202	0.015574	17.2447	0.173044
	State1	141	152	YIIIDCPPSLGL	9	1302.69	6.0344	0.0332	10000	1.57747	0.008527	17.5274	0.0947444
	State2	141	152	YIIIDCPPSLGL	9	1302.69	6.00905	0.006672	0	0	0	0	0
	State2	141	152	YIIIDCPPSLGL	9	1302.69	6.0446	0.00637	10	0.709726	0.014605	7.88584	0.162278
	State2	141	152	YIIIDCPPSLGL	9	1302.69	6.04465	0.001429	30	0.788173	0.012009	8.75748	0.133433
	State2	141	152	YIIIDCPPSLGL	9	1302.69	6.03839	0.000333	100	1.01428	0.026252	11.2698	0.291689
	State2	141	152	YIIIDCPPSLGL	9	1302.69	6.03328	0.004331	1000	1.57562	0.019789	17.5068	0.219878
	State2	141	152	YIIIDCPPSLGL	9	1302.69	6.02642	0.003005	10000	1.62728	0.019182	18.0809	0.213133
	State3	141	152	YIIIDCPPSLGL	9	1302.69	6.016	0.004119	0	0	0	0	0
	State3	141	152	YIIIDCPPSLGL	9	1302.69	6.06094	0.003515	10	0.709143	0.006738	7.87937	0.0748667
	State3	141	152	YIIIDCPPSLGL	9	1302.69	6.06419	0.003995	30	0.803601	0.008458	8.9289	0.0939778
	State3	141	152	YIIIDCPPSLGL	9	1302.69	6.06947	0.003467	100	1.03617	0.063601	11.513	0.706678
	State3	141	152	YIIIDCPPSLGL	9	1302.69	6.06445	0.003026	1000	1.60164	0.020766	17.796	0.230733
	State3	141	152	YIIIDCPPSLGL	9	1302.69	6.00474	0.0081	10000	1.83623	0.030829	20.4026	0.342544
	State4	141	152	YIIIDCPPSLGL	9	1302.69	6.0136	0.004822	0	0	0	0	0
	State4	141	152	YIIIDCPPSLGL	9	1302.69	6.04518	0.001515	10	0.645199	0.097507	7.16888	1.08341
	State4	141	152	YIIIDCPPSLGL	9	1302.69	6.04233	0.001561	30	0.826498	0.016507	9.18331	0.183411
	State4	141	152	YIIIDCPPSLGL	9	1302.69	6.04071	0.003546	100	1.12666	0.016445	12.5185	0.182722
	State4	141	152	YIIIDCPPSLGL	9	1302.69	6.03482	0.003139	1000	1.89486	0.028775	21.054	0.319722
	State4	141	152	YIIIDCPPSLGL	9	1302.69	6.03263	0.00413	10000	1.96069	0.014176	21.7855	0.157511
	State1	142	152	IIIDCPPSLGL	8	1139.63	5.70491	0.142749	0	0	0	0	0
	State1	142	152	IIIDCPPSLGL	8	1139.63	5.81966	0.010907	10	0.780699	0.033617	9.75874	0.420212
	State1	142	152	IIIDCPPSLGL	8	1139.63	5.82935	0.002715	30	0.887272	0.035256	11.0909	0.4407
	State1	142	152	IIIDCPPSLGL	8	1139.63	5.82863	0.005796	100	1.19585	0.033	14.9481	0.4125
	State1	142	152	IIIDCPPSLGL	8	1139.63	5.85331	0.008073	1000	1.73081	0.033359	21.6351	0.416988
	State1	142	152	IIIDCPPSLGL	8	1139.63	5.81756	0.034432	10000	1.78558	0.03626	22.3198	0.45325
	State2	142	152	IIIDCPPSLGL	8	1139.63	5.80303	0.00511	0	0	0	0	0
	State2	142	152	IIIDCPPSLGL	8	1139.63	5.82397	0.005487	10	0.911669	0.101927	11.3959	1.27409
	State2	142	152	IIIDCPPSLGL	8	1139.63	5.82228	0.003008	30	0.977955	0.09368	12.2244	1.171
	State2	142	152	IIIDCPPSLGL	8	1139.63	5.81596	0.001691	100	1.24704	0.096553	15.588	1.20691
	State2	142	152	IIIDCPPSLGL	8	1139.63	5.81541	0.003565	1000	1.86628	0.092742	23.3285	1.15928
	State2	142	152	IIIDCPPSLGL	8	1139.63	5.81145	0.001336	10000	1.91057	0.092676	23.8821	1.15845
	State3	142	152	IIIDCPPSLGL	8	1139.63	5.80676	0.00264	0	0	0	0	0
	State3	142	152	IIIDCPPSLGL	8	1139.63	5.83071	0.005531	10	0.81677	0.099315	10.2096	1.24144
	State3	142	152	IIIDCPPSLGL	8	1139.63	5.83461	0.005155	30	0.918055	0.098539	11.4757	1.23174
	State3	142	152	IIIDCPPSLGL	8	1139.63	5.84554	0.002473	100	1.22955	0.098272	15.3694	1.2284
	State3	142	152	IIIDCPPSLGL	8	1139.63	5.84285	0.003098	1000	1.85621	0.099901	23.2026	1.24876
	State3	142	152	IIIDCPPSLGL	8	1139.63	5.78786	0.006785	10000	2.14931	0.101607	26.8664	1.27009
	State4	142	152	IIIDCPPSLGL	8	1139.63	5.8068	0.002121	0	0	0	0	0
	State4	142	152	IIIDCPPSLGL	8	1139.63	5.81858	0.003383	10	0.76305	0.047181	9.53813	0.589762
	State4	142	152	IIIDCPPSLGL	8	1139.63	5.81595	0.001177	30	0.863554	0.046823	10.7944	0.585287
	State4	142	152	IIIDCPPSLGL	8	1139.63	5.81706	0.00406	100	1.23507	0.044087	15.4384	0.551088
	State4	142	152	IIIDCPPSLGL	8	1139.63	5.81505	0.001874	1000	2.14159	0.048468	26.7699	0.60585
	State4	142	152	IIIDCPPSLGL	8	1139.63	5.81831	0.00311	10000	2.20636	0.051262	27.5795	0.640775
	State1	143	159	IIDCPPSLGLLTLNALA	14	1722.96	4.45975	0.009359	0	0	0	0	0
	State1	143	159	IIDCPPSLGLLTLNALA	14	1722.96	4.45688	0.004919	10	0.488378	0.015988	3.48841	0.1142
	State1	143	159	IIDCPPSLGLLTLNALA	14	1722.96	4.45913	0.002449	30	0.518639	0.009904	3.70456	0.0707429
	State1	143	159	IIDCPPSLGLLTLNALA	14	1722.96	4.45217	0.004722	100	0.499742	0.006514	3.56959	0.0465286
	State1	143	159	IIDCPPSLGLLTLNALA	14	1722.96	4.47918	0.00684	1000	0.763957	0.035495	5.45684	0.253536
	State1	143	159	IIDCPPSLGLLTLNALA	14	1722.96	4.44561	0.037093	10000	1.0196	0.024004	7.28286	0.171457
	State2	143	159	IIDCPPSLGLLTLNALA	14	1722.96	4.49716	0.004154	0	0	0	0	0
	State2	143	159	IIDCPPSLGLLTLNALA	14	1722.96	4.51618	0.006971	10	0.50094	0.020738	3.57814	0.148129
	State2	143	159	IIDCPPSLGLLTLNALA	14	1722.96	4.48339	0.004656	30	0.478569	0.024234	3.41835	0.1731
	State2	143	159	IIDCPPSLGLLTLNALA	14	1722.96	4.48965	0.003264	100	0.506352	0.025769	3.6168	0.184064
	State2	143	159	IIDCPPSLGLLTLNALA	14	1722.96	4.48557	0.00326	1000	0.744872	0.021973	5.32051	0.15695
	State2	143	159	IIDCPPSLGLLTLNALA	14	1722.96	4.48875	0.001955	10000	0.969276	0.021512	6.9234	0.153657
	State3	143	159	IIDCPPSLGLLTLNALA	14	1722.96	4.4566	0.006742	0	0	0	0	0
	State3	143	159	IIDCPPSLGLLTLNALA	14	1722.96	4.45133	0.00356	10	0.653526	0.008424	4.66804	0.0601714
	State3	143	159	IIDCPPSLGLLTLNALA	14	1722.96	4.44843	0.006176	30	0.664158	0.013493	4.74399	0.0963786
	State3	143	159	IIDCPPSLGLLTLNALA	14	1722.96	4.45371	0.001581	100	0.674276	0.006164	4.81626	0.0440286
	State3	143	159	IIDCPPSLGLLTLNALA	14	1722.96	4.46434	0.005118	1000	1.00993	0.010435	7.21379	0.0745357
	State3	143	159	IIDCPPSLGLLTLNALA	14	1722.96	4.41008	0.004279	10000	1.15923	0.028236	8.28022	0.201686
	State4	143	159	IIDCPPSLGLLTLNALA	14	1722.96	4.49177	0.002461	0	0	0	0	0
	State4	143	159	IIDCPPSLGLLTLNALA	14	1722.96	4.45725	0.013745	10	0.635428	0.020664	4.53877	0.1476
	State4	143	159	IIDCPPSLGLLTLNALA	14	1722.96	4.48348	0.002106	30	0.60512	0.021163	4.32229	0.151164
	State4	143	159	IIDCPPSLGLLTLNALA	14	1722.96	4.48413	0.003891	100	0.69837	0.011262	4.98836	0.0804429
	State4	143	159	IIDCPPSLGLLTLNALA	14	1722.96	4.47898	0.002392	1000	1.08188	0.020521	7.72775	0.146579
	State4	143	159	IIDCPPSLGLLTLNALA	14	1722.96	4.48187	0.003333	10000	1.63707	0.006025	11.6933	0.0430357
	State1	144	152	IDCPPSLGL	6	913.457	5.40096	0.105198	0	0	0	0	0
	State1	144	152	IDCPPSLGL	6	913.457	5.49115	0.009941	10	1.03549	0.013165	17.2581	0.219417
	State1	144	152	IDCPPSLGL	6	913.457	5.50279	0.003431	30	1.17159	0.010729	19.5265	0.178817
	State1	144	152	IDCPPSLGL	6	913.457	5.50012	0.005277	100	1.51998	0.009996	25.3329	0.1666
	State1	144	152	IDCPPSLGL	6	913.457	5.52517	0.006682	1000	2.13016	0.020565	35.5026	0.34275
	State1	144	152	IDCPPSLGL	6	913.457	5.48635	0.033381	10000	2.19417	0.018375	36.5696	0.30625
	State2	144	152	IDCPPSLGL	6	913.457	5.4903	0.002394	0	0	0	0	0
	State2	144	152	IDCPPSLGL	6	913.457	5.50807	0.005624	10	0.971843	0.021913	16.1974	0.365217
	State2	144	152	IDCPPSLGL	6	913.457	5.50232	0.00283	30	1.04151	0.007252	17.3585	0.120867
	State2	144	152	IDCPPSLGL	6	913.457	5.49898	0.001858	100	1.33959	0.031185	22.3266	0.51975
	State2	144	152	IDCPPSLGL	6	913.457	5.49506	0.00354	1000	2.04217	0.009174	34.0361	0.1529
	State2	144	152	IDCPPSLGL	6	913.457	5.4927	0.000202	10000	2.07666	0.019373	34.6111	0.322883
	State3	144	152	IDCPPSLGL	6	913.457	5.48247	0.003883	0	0	0	0	0
	State3	144	152	IDCPPSLGL	6	913.457	5.50256	0.004257	10	0.993381	0.009665	16.5564	0.161083
	State3	144	152	IDCPPSLGL	6	913.457	5.50501	0.004931	30	1.11901	0.006024	18.6501	0.1004
	State3	144	152	IDCPPSLGL	6	913.457	5.5151	0.002885	100	1.44188	0.010425	24.0314	0.17375
	State3	144	152	IDCPPSLGL	6	913.457	5.51538	0.003876	1000	2.15123	0.014817	35.8538	0.24695
	State3	144	152	IDCPPSLGL	6	913.457	5.45733	0.006437	10000	2.50392	0.021518	41.732	0.358633
	State4	144	152	IDCPPSLGL	6	913.457	5.49084	0.002655	0	0	0	0	0
	State4	144	152	IDCPPSLGL	6	913.457	5.49213	0.00659	10	1.02063	0.018914	17.0105	0.315233
	State4	144	152	IDCPPSLGL	6	913.457	5.49762	0.000901	30	1.12454	0.017085	18.7423	0.28475
	State4	144	152	IDCPPSLGL	6	913.457	5.49757	0.003986	100	1.51442	0.022904	25.2404	0.381733
	State4	144	152	IDCPPSLGL	6	913.457	5.49626	0.002123	1000	2.53479	0.047905	42.2465	0.798417
	State4	144	152	IDCPPSLGL	6	913.457	5.49786	0.00259	10000	2.61374	0.045718	43.5624	0.761967
	State1	153	157	LTLNA	4	530.306	4.69772	0.027015	0	0	0	0	0
	State1	153	157	LTLNA	4	530.306	4.7199	0.005136	10	0.056194	0.031427	1.40485	0.785675
	State1	153	157	LTLNA	4	530.306	4.72114	0.002503	30	0.08404	0.033016	2.101	0.8254
	State1	153	157	LTLNA	4	530.306	4.71706	0.004202	100	0.041537	0.031165	1.03842	0.779125
	State1	153	157	LTLNA	4	530.306	4.74041	0.006042	1000	0.040528	0.031332	1.0132	0.7833
	State1	153	157	LTLNA	4	530.306	4.70344	0.037499	10000	0.093698	0.033863	2.34245	0.846575
	State2	153	157	LTLNA	4	530.306	4.74691	0.004186	0	0	0	0	0
	State2	153	157	LTLNA	4	530.306	4.76399	0.006013	10	0.021939	0.020309	0.548475	0.507725
	State2	153	157	LTLNA	4	530.306	4.74057	0.004182	30	0.009073	0.021751	0.226825	0.543775
	State2	153	157	LTLNA	4	530.306	4.74551	0.003813	100	0.044013	0.019353	1.10032	0.483825
	State2	153	157	LTLNA	4	530.306	4.74126	0.002258	1000	0.029713	0.019467	0.742825	0.486675
	State2	153	157	LTLNA	4	530.306	4.74429	0.000746	10000	0.052329	0.020787	1.30822	0.519675
	State3	153	157	LTLNA	4	530.306	4.67529	0.006711	0	0	0	0	0
	State3	153	157	LTLNA	4	530.306	4.67183	0.003407	10	0.019517	0.039531	0.487925	0.988275
	State3	153	157	LTLNA	4	530.306	4.67108	0.007404	30	0.061078	0.009882	1.52695	0.24705
	State3	153	157	LTLNA	4	530.306	4.67885	0.001028	100	0.066633	0.011089	1.66582	0.277225
	State3	153	157	LTLNA	4	530.306	4.68882	0.005646	1000	0.085854	0.010882	2.14635	0.27205
	State3	153	157	LTLNA	4	530.306	4.62906	0.003204	10000	0.222603	0.007429	5.56508	0.185725
	State4	153	157	LTLNA	4	530.306	4.70555	0.001851	0	0	0	0	0
	State4	153	157	LTLNA	4	530.306	4.67136	0.017497	10	0.047766	0.015347	1.19415	0.383675
	State4	153	157	LTLNA	4	530.306	4.70612	0.003701	30	0.048677	0.013067	1.21693	0.326675
	State4	153	157	LTLNA	4	530.306	4.70579	0.006069	100	0.031662	0.012707	0.79155	0.317675
	State4	153	157	LTLNA	4	530.306	4.70048	0.005094	1000	0.072782	0.01214	1.81955	0.3035
	State4	153	157	LTLNA	4	530.306	4.70637	0.004377	10000	0.180067	0.016424	4.50168	0.4106
	State1	153	158	LTLNAL	5	643.39	5.3342	0.094594	0	0	0	0	0
	State1	153	158	LTLNAL	5	643.39	5.40728	0.007554	10	0.044935	0.007947	0.8987	0.15894
	State1	153	158	LTLNAL	5	643.39	5.41536	0.002949	30	0.056411	0.006725	1.12822	0.1345
	State1	153	158	LTLNAL	5	643.39	5.4131	0.004742	100	0.04898	0.006948	0.9796	0.13896
	State1	153	158	LTLNAL	5	643.39	5.43919	0.007166	1000	0.075363	0.042732	1.50726	0.85464
	State1	153	158	LTLNAL	5	643.39	5.40883	0.032588	10000	0.085144	0.007792	1.70288	0.15584
	State2	153	158	LTLNAL	5	643.39	5.41176	0.00279	0	0	0	0	0
	State2	153	158	LTLNAL	5	643.39	5.42719	0.005354	10	0.02607	0.008804	0.5214	0.17608
	State2	153	158	LTLNAL	5	643.39	5.41562	0.002975	30	0.036332	0.007772	0.72664	0.15544
	State2	153	158	LTLNAL	5	643.39	5.41513	0.001228	100	0.041888	0.012401	0.83776	0.24802
	State2	153	158	LTLNAL	5	643.39	5.41041	0.002538	1000	0.04545	0.007495	0.909	0.1499
	State2	153	158	LTLNAL	5	643.39	5.41199	0.000774	10000	0.108951	0.045891	2.17902	0.91782
	State3	153	158	LTLNAL	5	643.39	5.39894	0.004212	0	0	0	0	0
	State3	153	158	LTLNAL	5	643.39	5.41562	0.003057	10	0.047835	0.010428	0.9567	0.20856
	State3	153	158	LTLNAL	5	643.39	5.41788	0.00437	30	0.043164	0.009271	0.86328	0.18542
	State3	153	158	LTLNAL	5	643.39	5.42685	0.00192	100	0.035048	0.008614	0.70096	0.17228
	State3	153	158	LTLNAL	5	643.39	5.42856	0.004307	1000	0.071439	0.044669	1.42878	0.89338
	State3	153	158	LTLNAL	5	643.39	5.38044	0.004828	10000	0.191949	0.008893	3.83898	0.17786
	State4	153	158	LTLNAL	5	643.39	5.41261	0.002645	0	0	0	0	0
	State4	153	158	LTLNAL	5	643.39	5.40884	0.006345	10	0.008677	0.004311	0.17354	0.08622
	State4	153	158	LTLNAL	5	643.39	5.41413	0.000996	30	0.028595	0.009293	0.5719	0.18586
	State4	153	158	LTLNAL	5	643.39	5.41599	0.003533	100	0.022403	0.004908	0.44806	0.09816
	State4	153	158	LTLNAL	5	643.39	5.41256	0.002573	1000	0.040987	0.004222	0.81974	0.08444
	State4	153	158	LTLNAL	5	643.39	5.41495	0.002293	10000	0.063821	0.006659	1.27642	0.13318
	State1	153	165	LTLNALAAADSVL	12	1270.71	5.76377	0.151057	0	0	0	0	0
	State1	153	165	LTLNALAAADSVL	12	1270.71	5.87648	0.010942	10	0.154937	0.027072	1.29114	0.2256
	State1	153	165	LTLNALAAADSVL	12	1270.71	5.88798	0.003426	30	0.154384	0.028079	1.28653	0.233992
	State1	153	165	LTLNALAAADSVL	12	1270.71	5.88642	0.005748	100	0.142379	0.025188	1.18649	0.2099
	State1	153	165	LTLNALAAADSVL	12	1270.71	5.9131	0.008503	1000	0.118941	0.0256	0.991175	0.213333
	State1	153	165	LTLNALAAADSVL	12	1270.71	5.88003	0.035179	10000	0.145231	0.030454	1.21026	0.253783
	State2	153	165	LTLNALAAADSVL	12	1270.71	5.86036	0.006133	0	0	0	0	0
	State2	153	165	LTLNALAAADSVL	12	1270.71	5.87702	0.005054	10	0.110584	0.022826	0.921533	0.190217
	State2	153	165	LTLNALAAADSVL	12	1270.71	5.87707	0.001738	30	0.16464	0.035209	1.372	0.293408
	State2	153	165	LTLNALAAADSVL	12	1270.71	5.87236	0.002736	100	0.177513	0.018105	1.47928	0.150875
	State2	153	165	LTLNALAAADSVL	12	1270.71	5.87249	0.002426	1000	0.157662	0.043834	1.31385	0.365283
	State2	153	165	LTLNALAAADSVL	12	1270.71	5.87083	0.001711	10000	0.183572	0.027945	1.52977	0.232875
	State3	153	165	LTLNALAAADSVL	12	1270.71	5.86098	0.000857	0	0	0	0	0
	State3	153	165	LTLNALAAADSVL	12	1270.71	5.88933	0.004772	10	0.161571	0.021758	1.34642	0.181317
	State3	153	165	LTLNALAAADSVL	12	1270.71	5.89399	0.00468	30	0.150167	0.015303	1.25139	0.127525
	State3	153	165	LTLNALAAADSVL	12	1270.71	5.90369	0.002203	100	0.140966	0.016735	1.17472	0.139458
	State3	153	165	LTLNALAAADSVL	12	1270.71	5.90036	0.002169	1000	0.129843	0.01517	1.08202	0.126417
	State3	153	165	LTLNALAAADSVL	12	1270.71	5.85003	0.007433	10000	0.162408	0.028468	1.3534	0.237233
	State4	153	165	LTLNALAAADSVL	12	1270.71	5.86107	0.000875	0	0	0	0	0
	State4	153	165	LTLNALAAADSVL	12	1270.71	5.87634	0.001151	10	0.110236	0.058802	0.918633	0.490017
	State4	153	165	LTLNALAAADSVL	12	1270.71	5.87383	0.002816	30	0.126203	0.063421	1.05169	0.528508
	State4	153	165	LTLNALAAADSVL	12	1270.71	5.8745	0.004114	100	0.098714	0.069677	0.822617	0.580642
	State4	153	165	LTLNALAAADSVL	12	1270.71	5.87171	0.003044	1000	0.114554	0.060325	0.954617	0.502708
	State4	153	165	LTLNALAAADSVL	12	1270.71	5.87789	0.004696	10000	0.071217	0.073496	0.593475	0.612467
	State1	156	161	NALAAA	5	529.286	4.22845	0.003842	0	0	0	0	0
	State1	156	161	NALAAA	5	529.286	4.21371	0.002861	10	0.073836	0.006912	1.47672	0.13824
	State1	156	161	NALAAA	5	529.286	4.21103	0.003285	30	0.076706	0.005038	1.53412	0.10076
	State1	156	161	NALAAA	5	529.286	4.20346	0.006971	100	0.069073	0.006386	1.38146	0.12772
	State1	156	161	NALAAA	5	529.286	4.23128	0.005021	1000	0.072817	0.005869	1.45634	0.11738
	State1	156	161	NALAAA	5	529.286	4.19813	0.037161	10000	0.064358	0.006617	1.28716	0.13234
	State2	156	161	NALAAA	5	529.286	4.27821	0.004452	0	0	0	0	0
	State2	156	161	NALAAA	5	529.286	4.28709	0.006844	10	0.057405	0.008991	1.1481	0.17982
	State2	156	161	NALAAA	5	529.286	4.247	0.008169	30	0.054396	0.008623	1.08792	0.17246
	State2	156	161	NALAAA	5	529.286	4.25319	0.004988	100	0.049912	0.011796	0.99824	0.23592
	State2	156	161	NALAAA	5	529.286	4.25058	0.002708	1000	0.05195	0.012379	1.039	0.24758
	State2	156	161	NALAAA	5	529.286	4.25699	0.005697	10000	0.033819	0.008803	0.67638	0.17606
	State3	156	161	NALAAA	5	529.286	4.20933	0.009017	0	0	0	0	0
	State3	156	161	NALAAA	5	529.286	4.19165	0.002051	10	0.085752	0.013621	1.71504	0.27242
	State3	156	161	NALAAA	5	529.286	4.18912	0.005366	30	0.088764	0.009637	1.77528	0.19274
	State3	156	161	NALAAA	5	529.286	4.1941	0.00226	100	0.096451	0.010235	1.92902	0.2047
	State3	156	161	NALAAA	5	529.286	4.20939	0.004622	1000	0.101882	0.009583	2.03764	0.19166
	State3	156	161	NALAAA	5	529.286	4.15493	0.005554	10000	0.074999	0.009562	1.49998	0.19124
	State4	156	161	NALAAA	5	529.286	4.25617	0.004606	0	0	0	0	0
	State4	156	161	NALAAA	5	529.286	4.20554	0.014752	10	0.103112	0.006178	2.06224	0.12356
	State4	156	161	NALAAA	5	529.286	4.23663	0.002478	30	0.069355	0.002624	1.3871	0.05248
	State4	156	161	NALAAA	5	529.286	4.23629	0.003847	100	0.073446	0.003958	1.46892	0.07916
	State4	156	161	NALAAA	5	529.286	4.23345	0.001462	1000	0.074188	0.002483	1.48376	0.04966
	State4	156	161	NALAAA	5	529.286	4.23772	0.001387	10000	0.075969	0.006486	1.51938	0.12972
	State1	156	162	NALAAAD	6	644.312	4.14098	0.003783	0	0	0	0	0
	State1	156	162	NALAAAD	6	644.312	4.12454	0.002507	10	0.186111	0.038786	3.10185	0.646433
	State1	156	162	NALAAAD	6	644.312	4.12226	0.00279	30	0.196437	0.04237	3.27395	0.706167
	State1	156	162	NALAAAD	6	644.312	4.11411	0.007885	100	0.168275	0.039947	2.80458	0.665783
	State1	156	162	NALAAAD	6	644.312	4.14051	0.003737	1000	0.168396	0.038885	2.8066	0.648083
	State1	156	162	NALAAAD	6	644.312	4.10957	0.035516	10000	0.158205	0.039464	2.63675	0.657733
	State2	156	162	NALAAAD	6	644.312	4.19217	0.004882	0	0	0	0	0
	State2	156	162	NALAAAD	6	644.312	4.20196	0.007245	10	0.127752	0.048544	2.1292	0.809067
	State2	156	162	NALAAAD	6	644.312	4.16052	0.00858	30	0.125013	0.048271	2.08355	0.804517
	State2	156	162	NALAAAD	6	644.312	4.16648	0.006175	100	0.127638	0.048393	2.1273	0.80655
	State2	156	162	NALAAAD	6	644.312	4.1647	0.002634	1000	0.12442	0.049284	2.07367	0.8214
	State2	156	162	NALAAAD	6	644.312	4.16944	0.006225	10000	0.088457	0.049769	1.47428	0.829483
	State3	156	162	NALAAAD	6	644.312	4.1276	0.009761	0	0	0	0	0
	State3	156	162	NALAAAD	6	644.312	4.11105	0.003033	10	0.138872	0.00601	2.31453	0.100167
	State3	156	162	NALAAAD	6	644.312	4.10631	0.004789	30	0.137085	0.006562	2.28475	0.109367
	State3	156	162	NALAAAD	6	644.312	4.10942	0.002757	100	0.123457	0.005	2.05762	0.0833333
	State3	156	162	NALAAAD	6	644.312	4.1249	0.004655	1000	0.12715	0.0216	2.11917	0.36
	State3	156	162	NALAAAD	6	644.312	4.07229	0.004975	10000	0.123512	0.012509	2.05853	0.208483
	State4	156	162	NALAAAD	6	644.312	4.17617	0.002344	0	0	0	0	0
	State4	156	162	NALAAAD	6	644.312	4.12697	0.016681	10	0.127016	0.033052	2.11693	0.550867
	State4	156	162	NALAAAD	6	644.312	4.15665	0.002117	30	0.123426	0.034556	2.0571	0.575933
	State4	156	162	NALAAAD	6	644.312	4.1563	0.004622	100	0.143881	0.032432	2.39802	0.540533
	State4	156	162	NALAAAD	6	644.312	4.15252	0.001931	1000	0.13265	0.035806	2.21083	0.596767
	State4	156	162	NALAAAD	6	644.312	4.15449	0.000666	10000	0.128104	0.03279	2.13507	0.5465
	State1	156	165	NALAAADSVL	9	943.497	5.27632	0.084148	0	0	0	0	0
	State1	156	165	NALAAADSVL	9	943.497	5.34087	0.008407	10	0.160614	0.084086	1.7846	0.934289
	State1	156	165	NALAAADSVL	9	943.497	5.34892	0.003136	30	0.097476	0.137282	1.08307	1.52536
	State1	156	165	NALAAADSVL	9	943.497	5.34704	0.005318	100	0.149808	0.079821	1.66453	0.8869
	State1	156	165	NALAAADSVL	9	943.497	5.38304	0.00562	1000	0.180479	0.086938	2.00532	0.965978
	State1	156	165	NALAAADSVL	9	943.497	5.33338	0.043469	10000	0.145431	0.07958	1.6159	0.884222
	State2	156	165	NALAAADSVL	9	943.497	5.34537	0.002815	0	0	0	0	0
	State2	156	165	NALAAADSVL	9	943.497	5.37268	0.007327	10	0.315628	0.043816	3.50698	0.486844
	State2	156	165	NALAAADSVL	9	943.497	5.35187	0.004442	30	0.255865	0.046151	2.84294	0.512789
	State2	156	165	NALAAADSVL	9	943.497	5.34941	0.001432	100	0.230692	0.059998	2.56324	0.666644
	State2	156	165	NALAAADSVL	9	943.497	5.34354	0.00287	1000	0.196936	0.049703	2.18818	0.552256
	State2	156	165	NALAAADSVL	9	943.497	5.34527	0.001158	10000	0.209553	0.043488	2.32837	0.4832
	State3	156	165	NALAAADSVL	9	943.497	5.33273	0.00459	0	0	0	0	0
	State3	156	165	NALAAADSVL	9	943.497	5.35238	0.003836	10	0.257861	0.077464	2.86512	0.860711
	State3	156	165	NALAAADSVL	9	943.497	5.35467	0.007256	30	0.251217	0.077525	2.7913	0.861389
	State3	156	165	NALAAADSVL	9	943.497	5.36977	0.003657	100	0.237042	0.075617	2.6338	0.840189
	State3	156	165	NALAAADSVL	9	943.497	5.37112	0.005895	1000	0.19999	0.078591	2.22211	0.873233
	State3	156	165	NALAAADSVL	9	943.497	5.29627	0.005584	10000	0.146845	0.144962	1.63161	1.61069
	State4	156	165	NALAAADSVL	9	943.497	5.34736	0.001696	0	0	0	0	0
	State4	156	165	NALAAADSVL	9	943.497	5.34442	0.008472	10	0.30348	0.09829	3.372	1.09211
	State4	156	165	NALAAADSVL	9	943.497	5.35175	0.002533	30	0.195339	0.100612	2.17043	1.11791
	State4	156	165	NALAAADSVL	9	943.497	5.35349	0.005967	100	0.19422	0.099225	2.158	1.1025
	State4	156	165	NALAAADSVL	9	943.497	5.34665	0.003385	1000	0.196139	0.10334	2.17932	1.14822
	State4	156	165	NALAAADSVL	9	943.497	5.35159	0.004444	10000	0.175789	0.098538	1.95321	1.09487
	State1	158	162	LAAAD	4	459.232	3.36859	0.005855	0	0	0	0	0
	State1	158	162	LAAAD	4	459.232	3.3207	0.013052	10	0.094559	0.00694	2.36397	0.1735
	State1	158	162	LAAAD	4	459.232	3.34907	0.020757	30	0.083406	0.008844	2.08515	0.2211
	State1	158	162	LAAAD	4	459.232	3.32675	0.036903	100	0.097351	0.011074	2.43377	0.27685
	State1	158	162	LAAAD	4	459.232	3.37786	0.048817	1000	0.091004	0.006632	2.2751	0.1658
	State1	158	162	LAAAD	4	459.232	3.30188	0.012821	10000	0.092938	0.005414	2.32345	0.13535
	State2	158	162	LAAAD	4	459.232	3.4575	0.002378	0	0	0	0	0
	State2	158	162	LAAAD	4	459.232	3.46241	0.010606	10	0.089107	0.008356	2.22768	0.2089
	State2	158	162	LAAAD	4	459.232	3.40657	0.020823	30	0.078058	0.010603	1.95145	0.265075
	State2	158	162	LAAAD	4	459.232	3.41237	0.012619	100	0.084486	0.015497	2.11215	0.387425
	State2	158	162	LAAAD	4	459.232	3.41117	0.00678	1000	0.082064	0.008388	2.0516	0.2097
	State2	158	162	LAAAD	4	459.232	3.41704	0.010663	10000	0.08134	0.010233	2.0335	0.255825
	State3	158	162	LAAAD	4	459.232	3.36578	0.015212	0	0	0	0	0
	State3	158	162	LAAAD	4	459.232	3.35762	0.040155	10	0.106651	0.00379	2.66627	0.09475
	State3	158	162	LAAAD	4	459.232	3.32651	0.01187	30	0.107	0.005139	2.675	0.128475
	State3	158	162	LAAAD	4	459.232	3.29823	0.027186	100	0.105262	0.003698	2.63155	0.09245
	State3	158	162	LAAAD	4	459.232	3.31212	0.008728	1000	0.123375	0.006794	3.08438	0.16985
	State3	158	162	LAAAD	4	459.232	3.29562	0.012964	10000	0.113344	0.009076	2.8336	0.2269
	State4	158	162	LAAAD	4	459.232	3.45216	0.005818	0	0	0	0	0
	State4	158	162	LAAAD	4	459.232	3.48842	0.12742	10	0.107859	0.011587	2.69647	0.289675
	State4	158	162	LAAAD	4	459.232	3.42019	0.000885	30	0.100752	0.010453	2.5188	0.261325
	State4	158	162	LAAAD	4	459.232	3.42553	0.006419	100	0.104257	0.005383	2.60643	0.134575
	State4	158	162	LAAAD	4	459.232	3.4083	0.001108	1000	0.108206	0.006887	2.70515	0.172175
	State4	158	162	LAAAD	4	459.232	3.4142	0.004328	10000	0.109205	0.005189	2.73013	0.129725
	State1	158	165	LAAADSVL	7	758.417	5.05946	0.064596	0	0	0	0	0
	State1	158	165	LAAADSVL	7	758.417	5.10307	0.005919	10	0.143239	0.041521	2.04627	0.593157
	State1	158	165	LAAADSVL	7	758.417	5.10756	0.003473	30	0.199829	0.044662	2.8547	0.638029
	State1	158	165	LAAADSVL	7	758.417	5.1046	0.004761	100	0.150521	0.040371	2.1503	0.576729
	State1	158	165	LAAADSVL	7	758.417	5.13577	0.009282	1000	0.132215	0.051862	1.88879	0.740886
	State1	158	165	LAAADSVL	7	758.417	5.10434	0.035535	10000	0.102803	0.043786	1.46861	0.625514
	State2	158	165	LAAADSVL	7	758.417	5.11906	0.002399	0	0	0	0	0
	State2	158	165	LAAADSVL	7	758.417	5.13954	0.007296	10	0.082642	0.017753	1.1806	0.253614
	State2	158	165	LAAADSVL	7	758.417	5.12035	0.004212	30	0.075549	0.028852	1.07927	0.412171
	State2	158	165	LAAADSVL	7	758.417	5.12087	0.002894	100	0.057827	0.020357	0.8261	0.290814
	State2	158	165	LAAADSVL	7	758.417	5.11793	0.002638	1000	0.035811	0.024127	0.511586	0.344671
	State2	158	165	LAAADSVL	7	758.417	5.12578	0.001904	10000	-0.004297	0.024309	-0.0613857	0.347271
	State3	158	165	LAAADSVL	7	758.417	5.09824	0.003673	0	0	0	0	0
	State3	158	165	LAAADSVL	7	758.417	5.10313	0.002722	10	0.187505	0.03532	2.67864	0.504571
	State3	158	165	LAAADSVL	7	758.417	5.10279	0.004831	30	0.186211	0.031015	2.66016	0.443071
	State3	158	165	LAAADSVL	7	758.417	5.11472	0.001366	100	0.159905	0.04527	2.28436	0.646714
	State3	158	165	LAAADSVL	7	758.417	5.12001	0.003396	1000	0.110296	0.031824	1.57566	0.454629
	State3	158	165	LAAADSVL	7	758.417	5.07028	0.004596	10000	0.127913	0.03312	1.82733	0.473143
	State4	158	165	LAAADSVL	7	758.417	5.11838	0.003289	0	0	0	0	0
	State4	158	165	LAAADSVL	7	758.417	5.09993	0.011646	10	0.144854	0.01406	2.06934	0.200857
	State4	158	165	LAAADSVL	7	758.417	5.12034	0.00189	30	0.06608	0.016701	0.944	0.238586
	State4	158	165	LAAADSVL	7	758.417	5.12025	0.005182	100	0.058245	0.041058	0.832071	0.586543
	State4	158	165	LAAADSVL	7	758.417	5.09191	0.032834	1000	0.100801	0.025943	1.44001	0.370614
	State4	158	165	LAAADSVL	7	758.417	5.12543	0.004133	10000	0.03435	0.026599	0.490714	0.379986
	State1	166	170	IPLQC	3	572.299	4.81851	0.036913	0	0	0	0	0
	State1	166	170	IPLQC	3	572.299	4.83899	0.005382	10	0.111414	0.010296	3.7138	0.3432
	State1	166	170	IPLQC	3	572.299	4.84465	0.002819	30	0.15522	0.014001	5.174	0.4667
	State1	166	170	IPLQC	3	572.299	4.83824	0.004804	100	0.226885	0.009814	7.56283	0.327133
	State1	166	170	IPLQC	3	572.299	4.86521	0.007669	1000	0.55613	0.011174	18.5377	0.372467
	State1	166	170	IPLQC	3	572.299	4.83231	0.036106	10000	0.593119	0.009812	19.7706	0.327067
	State2	166	170	IPLQC	3	572.299	4.8737	0.004275	0	0	0	0	0
	State2	166	170	IPLQC	3	572.299	4.88559	0.006531	10	0.037037	0.005609	1.23457	0.186967
	State2	166	170	IPLQC	3	572.299	4.86164	0.004407	30	0.038429	0.009013	1.28097	0.300433
	State2	166	170	IPLQC	3	572.299	4.86529	0.003134	100	0.06344	0.006666	2.11467	0.2222
	State2	166	170	IPLQC	3	572.299	4.85872	0.002996	1000	0.266569	0.012857	8.88563	0.428567
	State2	166	170	IPLQC	3	572.299	4.86386	0.001785	10000	0.538608	0.006222	17.9536	0.2074
	State3	166	170	IPLQC	3	572.299	4.954	0.098191	0	0	0	0	0
	State3	166	170	IPLQC	3	572.299	4.97756	0.074827	10	0.086009	0.022872	2.86697	0.7624
	State3	166	170	IPLQC	3	572.299	4.91124	0.003379	30	0.136179	0.025788	4.5393	0.8596
	State3	166	170	IPLQC	3	572.299	4.90824	0.013058	100	0.275499	0.017386	9.1833	0.579533
	State3	166	170	IPLQC	3	572.299	4.90061	0.004395	1000	0.62568	0.014131	20.856	0.471033
	State3	166	170	IPLQC	3	572.299	4.83534	0.009266	10000	0.670182	0.017458	22.3394	0.581933
	State4	166	170	IPLQC	3	572.299	5.02817	0.081364	0	0	0	0	0
	State4	166	170	IPLQC	3	572.299	4.93506	0.011762	10	0.071086	0.086477	2.36953	2.88257
	State4	166	170	IPLQC	3	572.299	5.04278	0.063309	30	0.016284	0.035867	0.5428	1.19557
	State4	166	170	IPLQC	3	572.299	5.07957	0.004832	100	0.050961	0.004963	1.6987	0.165433
	State4	166	170	IPLQC	3	572.299	5.07888	0.002571	1000	0.214958	0.022358	7.16527	0.745267
	State4	166	170	IPLQC	3	572.299	5.08635	0.006127	10000	0.63296	0.010451	21.0987	0.348367
	State1	166	171	IPLQCE	4	701.341	4.7013	0.02665	0	0	0	0	0
	State1	166	171	IPLQCE	4	701.341	4.72364	0.003375	10	0.118824	0.022301	2.9706	0.557525
	State1	166	171	IPLQCE	4	701.341	4.72417	0.003204	30	0.152635	0.020042	3.81587	0.50105
	State1	166	171	IPLQCE	4	701.341	4.72142	0.004232	100	0.222571	0.02014	5.56427	0.5035
	State1	166	171	IPLQCE	4	701.341	4.74319	0.005438	1000	0.484139	0.021145	12.1035	0.528625
	State1	166	171	IPLQCE	4	701.341	4.7063	0.037625	10000	0.529556	0.021546	13.2389	0.53865
	State2	166	171	IPLQCE	4	701.341	4.75243	0.004514	0	0	0	0	0
[truncated: 1,361 more rows]

## Sheet: Dataset3_HDX_Peptides
	Protein state	Start	End	Peptide sequence	Maximal uptake (Da)	Peptide mass (Da)	Retention time (min)	Retention time SD (min)	HDX time (s)	Uptake (Da)	Uptake SD (Da)	Uptake (%)	Uptake SD (%)
	State1	4	9	ITRGAL	5	629.385	4.04109	0.005215	0	0	0	0	0
	State1	4	9	ITRGAL	5	629.385	4.04533	0.015286	10	2.53439	0.042868	50.6879	0.85736
	State1	4	9	ITRGAL	5	629.385	4.0787	0.002486	30	2.49869	0.04949	49.9738	0.9898
	State1	4	9	ITRGAL	5	629.385	4.09658	0.005942	100	2.37849	0.03551	47.5698	0.7102
	State1	4	9	ITRGAL	5	629.385	4.11159	0.010732	1000	2.37361	0.061625	47.4722	1.2325
	State1	4	9	ITRGAL	5	629.385	4.11025	0.001923	10000	2.31414	0.111691	46.2829	2.23382
	State2	4	9	ITRGAL	5	629.385	4.03507	0.001566	0	0	0	0	0
	State2	4	9	ITRGAL	5	629.385	4.09048	0.003542	10	2.54832	0.033081	50.9664	0.66162
	State2	4	9	ITRGAL	5	629.385	4.09118	0.00431	30	2.52026	0.046345	50.4051	0.9269
	State2	4	9	ITRGAL	5	629.385	4.11139	0.005934	100	2.42616	0.013634	48.5231	0.27268
	State2	4	9	ITRGAL	5	629.385	4.09772	0.000918	1000	2.41908	0.031016	48.3815	0.62032
	State2	4	9	ITRGAL	5	629.385	4.1146	0.003139	10000	2.32898	0.159472	46.5797	3.18944
	State3	4	9	ITRGAL	5	629.385	4.04675	0.011339	0	0	0	0	0
	State3	4	9	ITRGAL	5	629.385	4.02674	0.000753	10	2.57698	0.032274	51.5396	0.64548
	State3	4	9	ITRGAL	5	629.385	4.02928	0.006824	30	2.5584	0.027469	51.168	0.54938
	State3	4	9	ITRGAL	5	629.385	4.01405	0.002111	100	2.48221	0.051418	49.6442	1.02836
	State3	4	9	ITRGAL	5	629.385	4.03566	0.004737	1000	2.43835	0.026308	48.767	0.52616
	State3	4	9	ITRGAL	5	629.385	4.03489	0.006895	10000	2.40306	0.033658	48.0612	0.67316
	State4	4	9	ITRGAL	5	629.385	4.02873	0.008085	0	0	0	0	0
	State4	4	9	ITRGAL	5	629.385	4.04021	0.012654	10	2.57925	0.013821	51.585	0.27642
	State4	4	9	ITRGAL	5	629.385	4.02327	0.005278	30	2.54229	0.023258	50.8457	0.46516
	State4	4	9	ITRGAL	5	629.385	4.02269	0.004544	100	2.43939	0.024544	48.7878	0.49088
	State4	4	9	ITRGAL	5	629.385	4.03885	0.009141	1000	2.39376	0.035573	47.8752	0.71146
	State4	4	9	ITRGAL	5	629.385	4.04621	0.006386	10000	2.51444	0.283585	50.2889	5.6717
	State1	4	10	ITRGALA	6	700.423	3.86551	0.002019	0	0	0	0	0
	State1	4	10	ITRGALA	6	700.423	3.86125	0.013016	10	3.08809	0.06188	51.4682	1.03133
	State1	4	10	ITRGALA	6	700.423	3.90247	0.002426	30	3.02723	0.058215	50.4539	0.97025
	State1	4	10	ITRGALA	6	700.423	3.92161	0.008522	100	2.89307	0.037681	48.2178	0.628017
	State1	4	10	ITRGALA	6	700.423	3.93957	0.010062	1000	2.85332	0.052695	47.5554	0.87825
	State1	4	10	ITRGALA	6	700.423	3.94003	0.001521	10000	2.78863	0.029508	46.4772	0.4918
	State2	4	10	ITRGALA	6	700.423	3.85956	0.002252	0	0	0	0	0
	State2	4	10	ITRGALA	6	700.423	3.91782	0.003639	10	3.08508	0.051171	51.418	0.85285
	State2	4	10	ITRGALA	6	700.423	3.9171	0.007449	30	3.0806	0.038253	51.3434	0.63755
	State2	4	10	ITRGALA	6	700.423	3.93755	0.007148	100	2.93672	0.040238	48.9453	0.670633
	State2	4	10	ITRGALA	6	700.423	3.92602	0.003043	1000	2.9227	0.0625	48.7117	1.04167
	State2	4	10	ITRGALA	6	700.423	3.94284	0.001801	10000	2.85298	0.15288	47.5497	2.548
	State3	4	10	ITRGALA	6	700.423	3.87356	0.011079	0	0	0	0	0
	State3	4	10	ITRGALA	6	700.423	3.84911	0.000515	10	3.19069	0.038101	53.1782	0.635017
	State3	4	10	ITRGALA	6	700.423	3.85434	0.003065	30	3.16575	0.023981	52.7626	0.399683
	State3	4	10	ITRGALA	6	700.423	3.8351	0.00255	100	3.04995	0.033532	50.8325	0.558867
	State3	4	10	ITRGALA	6	700.423	3.85241	0.003101	1000	3.00774	0.029568	50.1289	0.4928
	State3	4	10	ITRGALA	6	700.423	3.8514	0.003558	10000	2.90072	0.105885	48.3453	1.76475
	State4	4	10	ITRGALA	6	700.423	3.85976	0.010049	0	0	0	0	0
	State4	4	10	ITRGALA	6	700.423	3.8597	0.010653	10	3.17467	0.031527	52.9112	0.52545
	State4	4	10	ITRGALA	6	700.423	3.84712	0.004084	30	3.1827	0.029647	53.0449	0.494117
	State4	4	10	ITRGALA	6	700.423	3.83959	0.005978	100	3.03095	0.045898	50.5159	0.764967
	State4	4	10	ITRGALA	6	700.423	3.8581	0.00752	1000	2.97069	0.044325	49.5116	0.73875
	State4	4	10	ITRGALA	6	700.423	3.8547	0.001867	10000	3.05842	0.144639	50.9737	2.41065
	State1	4	18	ITRGALAYGRGERGW	14	1661.87	4.37355	0.002489	0	0	0	0	0
	State1	4	18	ITRGALAYGRGERGW	14	1661.87	4.37489	0.006302	10	8.04144	0.05216	57.4389	0.372571
	State1	4	18	ITRGALAYGRGERGW	14	1661.87	4.39935	0.000811	30	7.98905	0.067628	57.0647	0.483057
	State1	4	18	ITRGALAYGRGERGW	14	1661.87	4.41368	0.003131	100	7.69248	0.007483	54.9463	0.05345
	State1	4	18	ITRGALAYGRGERGW	14	1661.87	4.42447	0.010724	1000	7.69013	0.022923	54.9295	0.163736
	State1	4	18	ITRGALAYGRGERGW	14	1661.87	4.42365	0.002505	10000	7.58451	0.062682	54.1751	0.447729
	State2	4	18	ITRGALAYGRGERGW	14	1661.87	4.36971	0.002095	0	0	0	0	0
	State2	4	18	ITRGALAYGRGERGW	14	1661.87	4.41044	0.004408	10	8.06921	0.016417	57.6372	0.117264
	State2	4	18	ITRGALAYGRGERGW	14	1661.87	4.41009	0.004167	30	8.15009	0.024017	58.2149	0.17155
	State2	4	18	ITRGALAYGRGERGW	14	1661.87	4.42379	0.003767	100	7.75599	0.030244	55.3999	0.216029
	State2	4	18	ITRGALAYGRGERGW	14	1661.87	4.41283	0.00317	1000	7.77452	0.034102	55.5323	0.243586
	State2	4	18	ITRGALAYGRGERGW	14	1661.87	4.42421	0.004616	10000	7.46052	0.164784	53.2894	1.17703
	State3	4	18	ITRGALAYGRGERGW	14	1661.87	4.35951	0.005597	0	0	0	0	0
	State3	4	18	ITRGALAYGRGERGW	14	1661.87	4.33884	0.000456	10	7.88424	0.04549	56.316	0.324929
	State3	4	18	ITRGALAYGRGERGW	14	1661.87	4.33747	0.0034	30	7.874	0.028279	56.2429	0.201993
	State3	4	18	ITRGALAYGRGERGW	14	1661.87	4.32673	0.003693	100	7.6526	0.030321	54.6614	0.216579
	State3	4	18	ITRGALAYGRGERGW	14	1661.87	4.34162	0.002453	1000	7.63192	0.036209	54.5137	0.258636
	State3	4	18	ITRGALAYGRGERGW	14	1661.87	4.34441	0.006074	10000	7.67886	0.074509	54.849	0.532207
	State4	4	18	ITRGALAYGRGERGW	14	1661.87	4.34371	0.006331	0	0	0	0	0
	State4	4	18	ITRGALAYGRGERGW	14	1661.87	4.34355	0.00716	10	7.94747	0.042489	56.7677	0.303493
	State4	4	18	ITRGALAYGRGERGW	14	1661.87	4.33508	0.003788	30	7.97283	0.023698	56.9488	0.169271
	State4	4	18	ITRGALAYGRGERGW	14	1661.87	4.3377	0.001146	100	7.73167	0.030724	55.2262	0.219457
	State4	4	18	ITRGALAYGRGERGW	14	1661.87	4.34668	0.008287	1000	7.65436	0.018896	54.674	0.134971
	State4	4	18	ITRGALAYGRGERGW	14	1661.87	4.36367	0.186126	10000	7.18778	0.031063	51.3413	0.221879
	State1	5	27	TRGALAYGRGERGWATVGRIICI	22	2475.33	4.84866	0.003334	0	0	0	0	0
	State1	5	27	TRGALAYGRGERGWATVGRIICI	22	2475.33	4.848	0.006169	10	10.5175	0.055422	47.8069	0.251918
	State1	5	27	TRGALAYGRGERGWATVGRIICI	22	2475.33	4.86287	0.002458	30	10.57	0.050947	48.0455	0.231577
	State1	5	27	TRGALAYGRGERGWATVGRIICI	22	2475.33	4.87143	0.00182	100	10.3671	0.082688	47.123	0.375855
	State1	5	27	TRGALAYGRGERGWATVGRIICI	22	2475.33	4.87978	0.008985	1000	10.9243	0.078668	49.656	0.357582
	State1	5	27	TRGALAYGRGERGWATVGRIICI	22	2475.33	4.8834	0.002816	10000	11.1625	0.052237	50.7385	0.237441
	State2	5	27	TRGALAYGRGERGWATVGRIICI	22	2475.33	4.84631	0.002813	0	0	0	0	0
	State2	5	27	TRGALAYGRGERGWATVGRIICI	22	2475.33	4.87253	0.004064	10	10.5246	0.0375	47.8389	0.170455
	State2	5	27	TRGALAYGRGERGWATVGRIICI	22	2475.33	4.87229	0.004307	30	10.6196	0.089457	48.271	0.406623
	State2	5	27	TRGALAYGRGERGWATVGRIICI	22	2475.33	4.88096	0.004327	100	10.4599	0.030367	47.5452	0.138032
	State2	5	27	TRGALAYGRGERGWATVGRIICI	22	2475.33	4.86872	0.003057	1000	10.908	0.071602	49.582	0.325464
	State2	5	27	TRGALAYGRGERGWATVGRIICI	22	2475.33	4.88461	0.005182	10000	11.3853	0.210411	51.7513	0.956414
	State3	5	27	TRGALAYGRGERGWATVGRIICI	22	2475.33	4.86053	0.003672	0	0	0	0	0
	State3	5	27	TRGALAYGRGERGWATVGRIICI	22	2475.33	4.8487	0.001881	10	10.1651	0.054042	46.2051	0.245645
	State3	5	27	TRGALAYGRGERGWATVGRIICI	22	2475.33	4.84745	0.00444	30	10.2449	0.038983	46.568	0.177195
	State3	5	27	TRGALAYGRGERGWATVGRIICI	22	2475.33	4.83543	0.002905	100	10.1665	0.058628	46.2116	0.266491
	State3	5	27	TRGALAYGRGERGWATVGRIICI	22	2475.33	4.84889	0.002568	1000	10.7156	0.111221	48.7074	0.50555
	State3	5	27	TRGALAYGRGERGWATVGRIICI	22	2475.33	4.8505	0.004845	10000	11.0901	0.032371	50.4097	0.147141
	State4	5	27	TRGALAYGRGERGWATVGRIICI	22	2475.33	4.84331	0.004945	0	0	0	0	0
	State4	5	27	TRGALAYGRGERGWATVGRIICI	22	2475.33	4.84939	0.004287	10	10.329	0.087997	46.9501	0.399986
	State4	5	27	TRGALAYGRGERGWATVGRIICI	22	2475.33	4.84548	0.003682	30	10.3913	0.075812	47.2331	0.3446
	State4	5	27	TRGALAYGRGERGWATVGRIICI	22	2475.33	4.84528	0.000988	100	10.2903	0.137469	46.7741	0.624859
	State4	5	27	TRGALAYGRGERGWATVGRIICI	22	2475.33	4.84974	0.006185	1000	10.795	0.074727	49.0683	0.339668
	State4	5	27	TRGALAYGRGERGWATVGRIICI	22	2475.33	4.84564	0.002141	10000	10.7693	0.324799	48.9516	1.47636
	State1	10	18	AYGRGERGW	8	1050.5	4.23728	0.004093	0	0	0	0	0
	State1	10	18	AYGRGERGW	8	1050.5	4.24054	0.008845	10	3.66905	0.132223	45.8632	1.65279
	State1	10	18	AYGRGERGW	8	1050.5	4.27476	0.00288	30	3.6844	0.181863	46.0549	2.27329
	State1	10	18	AYGRGERGW	8	1050.5	4.29052	0.001988	100	3.50634	0.188818	43.8293	2.36023
	State1	10	18	AYGRGERGW	8	1050.5	4.304	0.009375	1000	3.51399	0.143469	43.9249	1.79336
	State1	10	18	AYGRGERGW	8	1050.5	4.30507	0.003178	10000	3.33488	0.280754	41.686	3.50943
	State2	10	18	AYGRGERGW	8	1050.5	4.23642	0.00195	0	0	0	0	0
	State2	10	18	AYGRGERGW	8	1050.5	4.28366	0.004057	10	3.70777	0.194996	46.3472	2.43745
	State2	10	18	AYGRGERGW	8	1050.5	4.28697	0.004606	30	3.66017	0.14359	45.7522	1.79487
	State2	10	18	AYGRGERGW	8	1050.5	4.30374	0.006072	100	3.4578	0.164094	43.2225	2.05117
	State2	10	18	AYGRGERGW	8	1050.5	4.29107	0.002155	1000	3.48379	0.136337	43.5473	1.70421
	State2	10	18	AYGRGERGW	8	1050.5	4.30655	0.00329	10000	3.31123	0.272947	41.3904	3.41184
	State3	10	18	AYGRGERGW	8	1050.5	4.22111	0.005971	0	0	0	0	0
	State3	10	18	AYGRGERGW	8	1050.5	4.20026	0.00178	10	3.57162	0.060981	44.6452	0.762262
	State3	10	18	AYGRGERGW	8	1050.5	4.20167	0.004948	30	3.59613	0.006758	44.9517	0.084475
	State3	10	18	AYGRGERGW	8	1050.5	4.1913	0.004852	100	3.47052	0.056825	43.3815	0.710313
	State3	10	18	AYGRGERGW	8	1050.5	4.21107	0.002921	1000	3.47799	0.085127	43.4749	1.06409
	State3	10	18	AYGRGERGW	8	1050.5	4.2148	0.005685	10000	3.42252	0.023767	42.7815	0.297088
	State4	10	18	AYGRGERGW	8	1050.5	4.20303	0.007664	0	0	0	0	0
	State4	10	18	AYGRGERGW	8	1050.5	4.2122	0.006775	10	3.55936	0.103861	44.492	1.29826
	State4	10	18	AYGRGERGW	8	1050.5	4.20211	0.004276	30	3.51633	0.085909	43.9541	1.07386
	State4	10	18	AYGRGERGW	8	1050.5	4.20874	0.000938	100	3.38657	0.107768	42.3321	1.3471
	State4	10	18	AYGRGERGW	8	1050.5	4.21937	0.005834	1000	3.44309	0.17065	43.0386	2.13313
	State4	10	18	AYGRGERGW	8	1050.5	4.22827	0.000806	10000	3.56457	0.017972	44.5571	0.22465
	State1	10	26	AYGRGERGWATVGRIIC	16	1863.95	4.88116	0.005432	0	0	0	0	0
	State1	10	26	AYGRGERGWATVGRIIC	16	1863.95	4.87849	0.0074	10	6.33239	0.015695	39.5774	0.0980938
	State1	10	26	AYGRGERGWATVGRIIC	16	1863.95	4.88987	0.002171	30	6.3094	0.087833	39.4338	0.548956
	State1	10	26	AYGRGERGWATVGRIIC	16	1863.95	4.89954	0.002158	100	6.28254	0.077589	39.2659	0.484931
	State1	10	26	AYGRGERGWATVGRIIC	16	1863.95	4.90787	0.009274	1000	6.69185	0.119187	41.8241	0.744919
	State1	10	26	AYGRGERGWATVGRIIC	16	1863.95	4.91071	0.002876	10000	7.03615	0.079391	43.9759	0.496194
	State2	10	26	AYGRGERGWATVGRIIC	16	1863.95	4.88088	0.001694	0	0	0	0	0
	State2	10	26	AYGRGERGWATVGRIIC	16	1863.95	4.90248	0.004859	10	6.20022	0.141411	38.7514	0.883819
	State2	10	26	AYGRGERGWATVGRIIC	16	1863.95	4.90092	0.003808	30	6.35914	0.03816	39.7446	0.2385
	State2	10	26	AYGRGERGWATVGRIIC	16	1863.95	4.90845	0.004404	100	6.32062	0.021579	39.5039	0.134869
	State2	10	26	AYGRGERGWATVGRIIC	16	1863.95	4.89637	0.003542	1000	6.75998	0.107354	42.2499	0.670963
	State2	10	26	AYGRGERGWATVGRIIC	16	1863.95	4.91045	0.003577	10000	6.94465	0.194746	43.4041	1.21716
	State3	10	26	AYGRGERGWATVGRIIC	16	1863.95	4.90054	0.002599	0	0	0	0	0
	State3	10	26	AYGRGERGWATVGRIIC	16	1863.95	4.87827	0.001173	10	6.0727	0.087176	37.9544	0.54485
	State3	10	26	AYGRGERGWATVGRIIC	16	1863.95	4.87477	0.004306	30	6.22701	0.012886	38.9188	0.0805375
	State3	10	26	AYGRGERGWATVGRIIC	16	1863.95	4.86134	0.001676	100	6.22159	0.035579	38.8849	0.222369
	State3	10	26	AYGRGERGWATVGRIIC	16	1863.95	4.87499	0.002168	1000	6.6584	0.060361	41.615	0.377256
	State3	10	26	AYGRGERGWATVGRIIC	16	1863.95	4.87204	0.00457	10000	7.17287	0.066024	44.8304	0.41265
	State4	10	26	AYGRGERGWATVGRIIC	16	1863.95	4.87772	0.012023	0	0	0	0	0
	State4	10	26	AYGRGERGWATVGRIIC	16	1863.95	4.87621	0.005679	10	6.17989	0.13912	38.6243	0.8695
	State4	10	26	AYGRGERGWATVGRIIC	16	1863.95	4.86907	0.004281	30	6.22639	0.107068	38.915	0.669175
	State4	10	26	AYGRGERGWATVGRIIC	16	1863.95	4.86768	0.001759	100	6.31767	0.085775	39.4854	0.536094
	State4	10	26	AYGRGERGWATVGRIIC	16	1863.95	4.87247	0.006483	1000	6.66352	0.093974	41.647	0.587338
	State4	10	26	AYGRGERGWATVGRIIC	16	1863.95	4.88207	0.003931	10000	7.00241	0.140997	43.7651	0.881231
	State1	11	26	YGRGERGWATVGRIIC	15	1792.91	4.87701	0.003526	0	0	0	0	0
	State1	11	26	YGRGERGWATVGRIIC	15	1792.91	4.87314	0.006576	10	5.59157	0.102186	37.2771	0.68124
	State1	11	26	YGRGERGWATVGRIIC	15	1792.91	4.88534	0.002173	30	5.61838	0.10399	37.4559	0.693267
	State1	11	26	YGRGERGWATVGRIIC	15	1792.91	4.89073	0.002713	100	5.64802	0.096678	37.6535	0.64452
	State1	11	26	YGRGERGWATVGRIIC	15	1792.91	4.90038	0.008869	1000	6.10757	0.116748	40.7171	0.77832
	State1	11	26	YGRGERGWATVGRIIC	15	1792.91	4.90494	0.002728	10000	6.4844	0.08227	43.2293	0.548467
	State2	11	26	YGRGERGWATVGRIIC	15	1792.91	4.8714	0.002901	0	0	0	0	0
	State2	11	26	YGRGERGWATVGRIIC	15	1792.91	4.89672	0.004751	10	5.54563	0.084209	36.9709	0.561393
	State2	11	26	YGRGERGWATVGRIIC	15	1792.91	4.89293	0.004305	30	5.6376	0.09914	37.584	0.660933
	State2	11	26	YGRGERGWATVGRIIC	15	1792.91	4.90036	0.00323	100	5.69252	0.063139	37.9501	0.420927
	State2	11	26	YGRGERGWATVGRIIC	15	1792.91	4.8883	0.003717	1000	6.06115	0.113435	40.4076	0.756233
	State2	11	26	YGRGERGWATVGRIIC	15	1792.91	4.90309	0.004971	10000	6.48555	0.088633	43.237	0.590887
	State3	11	26	YGRGERGWATVGRIIC	15	1792.91	4.88163	0.007195	0	0	0	0	0
	State3	11	26	YGRGERGWATVGRIIC	15	1792.91	4.86548	0.001133	10	5.42977	0.0589	36.1985	0.392667
	State3	11	26	YGRGERGWATVGRIIC	15	1792.91	4.86428	0.002894	30	5.45562	0.04754	36.3708	0.316933
	State3	11	26	YGRGERGWATVGRIIC	15	1792.91	4.85761	0.002426	100	5.48981	0.11698	36.5988	0.779867
	State3	11	26	YGRGERGWATVGRIIC	15	1792.91	4.87326	0.001854	1000	5.96204	0.1061	39.7469	0.707333
	State3	11	26	YGRGERGWATVGRIIC	15	1792.91	4.87147	0.004656	10000	6.46552	0.058698	43.1035	0.39132
	State4	11	26	YGRGERGWATVGRIIC	15	1792.91	4.8637	0.005361	0	0	0	0	0
	State4	11	26	YGRGERGWATVGRIIC	15	1792.91	4.8749	0.004799	10	5.3802	0.090849	35.868	0.60566
	State4	11	26	YGRGERGWATVGRIIC	15	1792.91	4.86816	0.003257	30	5.5194	0.074058	36.796	0.49372
	State4	11	26	YGRGERGWATVGRIIC	15	1792.91	4.8671	0.001554	100	5.57225	0.106454	37.1483	0.709693
	State4	11	26	YGRGERGWATVGRIIC	15	1792.91	4.87175	0.00621	1000	5.97759	0.105057	39.8506	0.70038
	State4	11	26	YGRGERGWATVGRIIC	15	1792.91	4.88319	0.001278	10000	6.32802	0.293107	42.1868	1.95405
	State1	18	22	WATVG	4	532.264	4.7743	0.003163	0	0	0	0	0
	State1	18	22	WATVG	4	532.264	4.77571	0.005401	10	1.71037	0.027932	42.7592	0.6983
	State1	18	22	WATVG	4	532.264	4.79846	0.002451	30	1.75523	0.033154	43.8808	0.82885
	State1	18	22	WATVG	4	532.264	4.80822	0.003618	100	1.86155	0.021861	46.5387	0.546525
	State1	18	22	WATVG	4	532.264	4.81687	0.009405	1000	2.19311	0.0325	54.8278	0.8125
	State1	18	22	WATVG	4	532.264	4.81873	0.001363	10000	2.18587	0.028616	54.6468	0.7154
	State2	18	22	WATVG	4	532.264	4.76977	0.002303	0	0	0	0	0
	State2	18	22	WATVG	4	532.264	4.80694	0.003805	10	1.64785	0.078214	41.1962	1.95535
	State2	18	22	WATVG	4	532.264	4.80584	0.004048	30	1.71525	0.060967	42.8811	1.52418
	State2	18	22	WATVG	4	532.264	4.81864	0.004803	100	1.82009	0.051114	45.5023	1.27785
	State2	18	22	WATVG	4	532.264	4.80639	0.002135	1000	2.19458	0.065342	54.8646	1.63355
	State2	18	22	WATVG	4	532.264	4.81803	0.002871	10000	2.10952	0.13906	52.738	3.4765
	State3	18	22	WATVG	4	532.264	4.79253	0.004234	0	0	0	0	0
	State3	18	22	WATVG	4	532.264	4.77984	0.001244	10	1.75358	0.018669	43.8395	0.466725
	State3	18	22	WATVG	4	532.264	4.7827	0.003772	30	1.79889	0.024464	44.9723	0.6116
	State3	18	22	WATVG	4	532.264	4.77019	0.002734	100	1.89745	0.01447	47.4363	0.36175
	State3	18	22	WATVG	4	532.264	4.78449	0.001705	1000	2.20254	0.043496	55.0636	1.0874
	State3	18	22	WATVG	4	532.264	4.78068	0.004157	10000	2.19083	0.06646	54.7709	1.6615
	State4	18	22	WATVG	4	532.264	4.77545	0.005937	0	0	0	0	0
	State4	18	22	WATVG	4	532.264	4.78397	0.005404	10	1.69823	0.050135	42.4556	1.25337
	State4	18	22	WATVG	4	532.264	4.78068	0.003551	30	1.7906	0.023948	44.765	0.5987
	State4	18	22	WATVG	4	532.264	4.77829	0.002113	100	1.91191	0.071616	47.7978	1.7904
	State4	18	22	WATVG	4	532.264	4.78301	0.00615	1000	2.24186	0.072839	56.0465	1.82098
	State4	18	22	WATVG	4	532.264	4.779	0.001713	10000	2.16696	0.124102	54.1741	3.10255
	State1	18	26	WATVGRIIC	8	1017.54	5.20556	0.003448	0	0	0	0	0
	State1	18	26	WATVGRIIC	8	1017.54	5.20268	0.004064	10	1.76008	0.024291	22.0009	0.303638
	State1	18	26	WATVGRIIC	8	1017.54	5.21038	0.001361	30	1.81879	0.021715	22.7349	0.271437
	State1	18	26	WATVGRIIC	8	1017.54	5.21724	0.002779	100	1.96543	0.023186	24.5679	0.289825
	State1	18	26	WATVGRIIC	8	1017.54	5.22445	0.009411	1000	2.40781	0.017454	30.0976	0.218175
	State1	18	26	WATVGRIIC	8	1017.54	5.22593	0.001511	10000	2.80086	0.042894	35.0108	0.536175
	State2	18	26	WATVGRIIC	8	1017.54	5.20082	0.002181	0	0	0	0	0
	State2	18	26	WATVGRIIC	8	1017.54	5.22025	0.005422	10	1.73212	0.028794	21.6514	0.359925
	State2	18	26	WATVGRIIC	8	1017.54	5.21546	0.003803	30	1.80695	0.01925	22.5869	0.240625
	State2	18	26	WATVGRIIC	8	1017.54	5.22661	0.005923	100	1.93822	0.029914	24.2278	0.373925
	State2	18	26	WATVGRIIC	8	1017.54	5.21403	0.000864	1000	2.39618	0.028668	29.9523	0.35835
	State2	18	26	WATVGRIIC	8	1017.54	5.2237	0.001986	10000	2.71573	0.073824	33.9466	0.9228
	State3	18	26	WATVGRIIC	8	1017.54	5.19763	0.003706	0	0	0	0	0
	State3	18	26	WATVGRIIC	8	1017.54	5.18812	0.001187	10	1.7528	0.018631	21.91	0.232888
	State3	18	26	WATVGRIIC	8	1017.54	5.18755	0.003132	30	1.82109	0.01794	22.7636	0.22425
	State3	18	26	WATVGRIIC	8	1017.54	5.17942	0.002644	100	1.9628	0.020586	24.5349	0.257325
	State3	18	26	WATVGRIIC	8	1017.54	5.19427	0.00344	1000	2.4715	0.027283	30.8938	0.341037
	State3	18	26	WATVGRIIC	8	1017.54	5.19467	0.005297	10000	2.89917	0.031267	36.2396	0.390838
	State4	18	26	WATVGRIIC	8	1017.54	5.18118	0.004784	0	0	0	0	0
	State4	18	26	WATVGRIIC	8	1017.54	5.18646	0.00349	10	1.74165	0.01652	21.7706	0.2065
	State4	18	26	WATVGRIIC	8	1017.54	5.18911	0.005055	30	1.82992	0.022055	22.874	0.275688
	State4	18	26	WATVGRIIC	8	1017.54	5.19079	0.001123	100	1.99487	0.020941	24.9359	0.261763
	State4	18	26	WATVGRIIC	8	1017.54	5.19648	0.005122	1000	2.44531	0.0512	30.5663	0.64
	State4	18	26	WATVGRIIC	8	1017.54	5.19654	0.002432	10000	2.79756	0.052294	34.9694	0.653675
	State1	19	26	ATVGRIIC	7	831.463	4.60677	0.002141	0	0	0	0	0
	State1	19	26	ATVGRIIC	7	831.463	4.60318	0.005533	10	0.833396	0.008158	11.9057	0.116543
	State1	19	26	ATVGRIIC	7	831.463	4.622	0.001377	30	0.887709	0.007515	12.6816	0.107357
	State1	19	26	ATVGRIIC	7	831.463	4.63495	0.0045	100	1.02337	0.007935	14.6196	0.113357
	State1	19	26	ATVGRIIC	7	831.463	4.6423	0.010886	1000	1.44036	0.01905	20.5766	0.272143
	State1	19	26	ATVGRIIC	7	831.463	4.64171	0.001903	10000	1.84567	0.018401	26.3667	0.262871
	State2	19	26	ATVGRIIC	7	831.463	4.60129	0.002119	0	0	0	0	0
	State2	19	26	ATVGRIIC	7	831.463	4.63165	0.004292	10	0.805529	0.027157	11.5076	0.387957
	State2	19	26	ATVGRIIC	7	831.463	4.62935	0.003267	30	0.902287	0.031046	12.8898	0.443514
	State2	19	26	ATVGRIIC	7	831.463	4.64202	0.003515	100	0.995405	0.04877	14.2201	0.696714
	State2	19	26	ATVGRIIC	7	831.463	4.63149	0.002204	1000	1.46218	0.043304	20.8883	0.618629
	State2	19	26	ATVGRIIC	7	831.463	4.64133	0.001473	10000	1.73054	0.06123	24.722	0.874714
	State3	19	26	ATVGRIIC	7	831.463	4.61648	0.003375	0	0	0	0	0
	State3	19	26	ATVGRIIC	7	831.463	4.59904	0.001165	10	0.886343	0.038381	12.662	0.5483
	State3	19	26	ATVGRIIC	7	831.463	4.59906	0.002899	30	0.952437	0.040423	13.6062	0.577471
	State3	19	26	ATVGRIIC	7	831.463	4.59046	0.003915	100	1.10984	0.037297	15.8548	0.532814
	State3	19	26	ATVGRIIC	7	831.463	4.6035	0.00334	1000	1.53816	0.039558	21.9737	0.565114
	State3	19	26	ATVGRIIC	7	831.463	4.60381	0.004802	10000	1.95674	0.038512	27.9534	0.550171
	State4	19	26	ATVGRIIC	7	831.463	4.60027	0.004033	0	0	0	0	0
	State4	19	26	ATVGRIIC	7	831.463	4.60385	0.005324	10	0.886789	0.035468	12.6684	0.506686
	State4	19	26	ATVGRIIC	7	831.463	4.59919	0.005088	30	0.950604	0.040303	13.5801	0.575757
	State4	19	26	ATVGRIIC	7	831.463	4.59898	0.001559	100	1.11474	0.034467	15.9248	0.492386
	State4	19	26	ATVGRIIC	7	831.463	4.60393	0.005496	1000	1.51995	0.042739	21.7135	0.610557
	State4	19	26	ATVGRIIC	7	831.463	4.60421	0.00135	10000	1.86661	0.062263	26.6659	0.889471
	State1	21	26	VGRIIC	5	659.378	4.60669	0.003321	0	0	0	0	0
	State1	21	26	VGRIIC	5	659.378	4.60639	0.005279	10	0.665108	0.009678	13.3022	0.19356
	State1	21	26	VGRIIC	5	659.378	4.62571	0.00225	30	0.704855	0.008708	14.0971	0.17416
	State1	21	26	VGRIIC	5	659.378	4.63832	0.003575	100	0.80373	0.007954	16.0746	0.15908
	State1	21	26	VGRIIC	5	659.378	4.64684	0.011233	1000	1.10735	0.016355	22.147	0.3271
	State1	21	26	VGRIIC	5	659.378	4.64479	0.001645	10000	1.44516	0.016558	28.9031	0.33116
	State2	21	26	VGRIIC	5	659.378	4.6027	0.002544	0	0	0	0	0
	State2	21	26	VGRIIC	5	659.378	4.6349	0.00409	10	0.66757	0.012863	13.3514	0.25726
	State2	21	26	VGRIIC	5	659.378	4.63323	0.003046	30	0.711951	0.014825	14.239	0.2965
	State2	21	26	VGRIIC	5	659.378	4.64574	0.003829	100	0.79693	0.012006	15.9386	0.24012
	State2	21	26	VGRIIC	5	659.378	4.63528	0.001639	1000	1.14413	0.013361	22.8826	0.26722
	State2	21	26	VGRIIC	5	659.378	4.64511	0.00254	10000	1.37467	0.034797	27.4933	0.69594
	State3	21	26	VGRIIC	5	659.378	4.61337	0.004338	0	0	0	0	0
	State3	21	26	VGRIIC	5	659.378	4.59639	0.001432	10	0.733979	0.008497	14.6796	0.16994
	State3	21	26	VGRIIC	5	659.378	4.59602	0.003552	30	0.788267	0.006609	15.7653	0.13218
	State3	21	26	VGRIIC	5	659.378	4.58576	0.00393	100	0.890947	0.007993	17.8189	0.15986
	State3	21	26	VGRIIC	5	659.378	4.59948	0.002356	1000	1.2509	0.01574	25.0179	0.3148
	State3	21	26	VGRIIC	5	659.378	4.59925	0.005416	10000	1.57727	0.012118	31.5453	0.24236
	State4	21	26	VGRIIC	5	659.378	4.59721	0.005274	0	0	0	0	0
	State4	21	26	VGRIIC	5	659.378	4.60114	0.005403	10	0.702988	0.012963	14.0598	0.25926
	State4	21	26	VGRIIC	5	659.378	4.59495	0.004177	30	0.754225	0.011661	15.0845	0.23322
	State4	21	26	VGRIIC	5	659.378	4.59706	0.002166	100	0.879197	0.004578	17.5839	0.09156
	State4	21	26	VGRIIC	5	659.378	4.60174	0.006206	1000	1.18328	0.026678	23.6655	0.53356
	State4	21	26	VGRIIC	5	659.378	4.60128	0.000783	10000	1.48601	0.045833	29.7201	0.91666
	State1	27	39	ISNQKGGVGKTTT	12	1289.69	3.19342	0.001941	0	0	0	0	0
	State1	27	39	ISNQKGGVGKTTT	12	1289.69	3.21309	0.017554	10	0.530109	0.027852	4.41758	0.2321
	State1	27	39	ISNQKGGVGKTTT	12	1289.69	3.27574	0.000579	30	0.530213	0.037399	4.41844	0.311658
	State1	27	39	ISNQKGGVGKTTT	12	1289.69	3.30947	0.002537	100	0.5368	0.02616	4.47333	0.218
	State1	27	39	ISNQKGGVGKTTT	12	1289.69	3.32307	0.009847	1000	0.715276	0.029023	5.96063	0.241858
	State1	27	39	ISNQKGGVGKTTT	12	1289.69	3.32111	0.001402	10000	0.940749	0.045221	7.83957	0.376842
	State2	27	39	ISNQKGGVGKTTT	12	1289.69	3.18879	0.005337	0	0	0	0	0
	State2	27	39	ISNQKGGVGKTTT	12	1289.69	3.28987	0.003828	10	0.529043	0.052115	4.40869	0.434292
	State2	27	39	ISNQKGGVGKTTT	12	1289.69	3.29953	0.005478	30	0.529659	0.007291	4.41383	0.0607583
	State2	27	39	ISNQKGGVGKTTT	12	1289.69	3.32175	0.003034	100	0.544831	0.016767	4.54026	0.139725
	State2	27	39	ISNQKGGVGKTTT	12	1289.69	3.31377	0.003135	1000	0.686067	0.033624	5.71723	0.2802
	State2	27	39	ISNQKGGVGKTTT	12	1289.69	3.32017	0.003746	10000	0.952826	0.008118	7.94022	0.06765
	State3	27	39	ISNQKGGVGKTTT	12	1289.69	3.20202	0.016974	0	0	0	0	0
	State3	27	39	ISNQKGGVGKTTT	12	1289.69	3.19013	0.002177	10	0.548372	0.023335	4.56977	0.194458
	State3	27	39	ISNQKGGVGKTTT	12	1289.69	3.19756	0.003597	30	0.578057	0.032055	4.81714	0.267125
	State3	27	39	ISNQKGGVGKTTT	12	1289.69	3.17689	0.004596	100	0.580026	0.023744	4.83355	0.197867
	State3	27	39	ISNQKGGVGKTTT	12	1289.69	3.18946	0.004712	1000	0.826923	0.025434	6.89102	0.21195
	State3	27	39	ISNQKGGVGKTTT	12	1289.69	3.18746	0.005765	10000	1.25973	0.022684	10.4978	0.189033
	State4	27	39	ISNQKGGVGKTTT	12	1289.69	3.1995	0.018309	0	0	0	0	0
	State4	27	39	ISNQKGGVGKTTT	12	1289.69	3.20163	0.010574	10	0.531011	0.088442	4.42509	0.737017
	State4	27	39	ISNQKGGVGKTTT	12	1289.69	3.18359	0.007459	30	0.588052	0.017731	4.90043	0.147758
	State4	27	39	ISNQKGGVGKTTT	12	1289.69	3.18722	0.004783	100	0.602826	0.017995	5.02355	0.149958
	State4	27	39	ISNQKGGVGKTTT	12	1289.69	3.19402	0.00294	1000	0.956833	0.018161	7.97361	0.151342
	State4	27	39	ISNQKGGVGKTTT	12	1289.69	3.1859	0.002732	10000	1.7014	0.056005	14.1783	0.466708
	State1	27	40	ISNQKGGVGKTTTA	13	1360.73	3.19264	0.003077	0	0	0	0	0
	State1	27	40	ISNQKGGVGKTTTA	13	1360.73	3.21188	0.016389	10	0.442449	0.022096	3.40345	0.169969
	State1	27	40	ISNQKGGVGKTTTA	13	1360.73	3.27688	0.000868	30	0.464532	0.029403	3.57332	0.226177
	State1	27	40	ISNQKGGVGKTTTA	13	1360.73	3.30891	0.002322	100	0.436314	0.017368	3.35626	0.1336
	State1	27	40	ISNQKGGVGKTTTA	13	1360.73	3.32569	0.011782	1000	0.640118	0.011446	4.92398	0.0880462
	State1	27	40	ISNQKGGVGKTTTA	13	1360.73	3.32325	0.003296	10000	1.0594	0.018253	8.14927	0.140408
	State2	27	40	ISNQKGGVGKTTTA	13	1360.73	3.18891	0.00458	0	0	0	0	0
	State2	27	40	ISNQKGGVGKTTTA	13	1360.73	3.28976	0.00391	10	0.478481	0.007287	3.68062	0.0560538
	State2	27	40	ISNQKGGVGKTTTA	13	1360.73	3.29935	0.005527	30	0.458901	0.026944	3.53001	0.207262
	State2	27	40	ISNQKGGVGKTTTA	13	1360.73	3.32432	0.00552	100	0.472395	0.003217	3.63381	0.0247462
	State2	27	40	ISNQKGGVGKTTTA	13	1360.73	3.31435	0.002341	1000	0.616451	0.004355	4.74193	0.0335
	State2	27	40	ISNQKGGVGKTTTA	13	1360.73	3.32373	0.0049	10000	0.835712	0.019407	6.42855	0.149285
	State3	27	40	ISNQKGGVGKTTTA	13	1360.73	3.19849	0.016899	0	0	0	0	0
	State3	27	40	ISNQKGGVGKTTTA	13	1360.73	3.1905	0.003115	10	0.457914	0.017768	3.52242	0.136677
	State3	27	40	ISNQKGGVGKTTTA	13	1360.73	3.19815	0.003753	30	0.468372	0.017283	3.60286	0.132946
	State3	27	40	ISNQKGGVGKTTTA	13	1360.73	3.17702	0.007001	100	0.478988	0.017817	3.68452	0.137054
	State3	27	40	ISNQKGGVGKTTTA	13	1360.73	3.18946	0.00486	1000	0.662491	0.018943	5.09608	0.145715
	State3	27	40	ISNQKGGVGKTTTA	13	1360.73	3.18841	0.00747	10000	1.10532	0.057248	8.50249	0.440369
	State4	27	40	ISNQKGGVGKTTTA	13	1360.73	3.19732	0.018397	0	0	0	0	0
	State4	27	40	ISNQKGGVGKTTTA	13	1360.73	3.20346	0.010295	10	0.454884	0.01097	3.49911	0.0843846
	State4	27	40	ISNQKGGVGKTTTA	13	1360.73	3.18261	0.006133	30	0.464878	0.011736	3.57598	0.0902769
	State4	27	40	ISNQKGGVGKTTTA	13	1360.73	3.18995	0.004533	100	0.463982	0.022409	3.56909	0.172377
	State4	27	40	ISNQKGGVGKTTTA	13	1360.73	3.19358	0.002946	1000	0.822105	0.024122	6.32388	0.185554
	State4	27	40	ISNQKGGVGKTTTA	13	1360.73	3.18414	0.001728	10000	1.53181	0.090224	11.7832	0.694031
	State1	27	43	ISNQKGGVGKTTTAINL	16	1700.94	4.34067	0.001834	0	0	0	0	0
	State1	27	43	ISNQKGGVGKTTTAINL	16	1700.94	4.34321	0.006257	10	0.480545	0.029131	3.00341	0.182069
	State1	27	43	ISNQKGGVGKTTTAINL	16	1700.94	4.37114	0.001406	30	0.405026	0.028994	2.53141	0.181212
	State1	27	43	ISNQKGGVGKTTTAINL	16	1700.94	4.38519	0.002913	100	0.472032	0.032163	2.9502	0.201019
	State1	27	43	ISNQKGGVGKTTTAINL	16	1700.94	4.39574	0.010398	1000	0.632394	0.034544	3.95246	0.2159
	State1	27	43	ISNQKGGVGKTTTAINL	16	1700.94	4.39605	0.002626	10000	1.16876	0.032816	7.30473	0.2051
	State2	27	43	ISNQKGGVGKTTTAINL	16	1700.94	4.33582	0.002069	0	0	0	0	0
	State2	27	43	ISNQKGGVGKTTTAINL	16	1700.94	4.38101	0.003411	10	0.426374	0.011785	2.66484	0.0736563
	State2	27	43	ISNQKGGVGKTTTAINL	16	1700.94	4.38061	0.004126	30	0.446262	0.015357	2.78914	0.0959813
	State2	27	43	ISNQKGGVGKTTTAINL	16	1700.94	4.39615	0.004054	100	0.45673	0.017127	2.85456	0.107044
	State2	27	43	ISNQKGGVGKTTTAINL	16	1700.94	4.38474	0.002391	1000	0.586527	0.019732	3.66579	0.123325
	State2	27	43	ISNQKGGVGKTTTAINL	16	1700.94	4.3969	0.002554	10000	0.800946	0.020478	5.00591	0.127988
	State3	27	43	ISNQKGGVGKTTTAINL	16	1700.94	4.31618	0.005212	0	0	0	0	0
	State3	27	43	ISNQKGGVGKTTTAINL	16	1700.94	4.29813	0.002759	10	0.494568	0.024624	3.09105	0.1539
	State3	27	43	ISNQKGGVGKTTTAINL	16	1700.94	4.29676	0.003526	30	0.486274	0.020015	3.03921	0.125094
	State3	27	43	ISNQKGGVGKTTTAINL	16	1700.94	4.28532	0.003603	100	0.472702	0.024021	2.95439	0.150131
	State3	27	43	ISNQKGGVGKTTTAINL	16	1700.94	4.30339	0.003449	1000	0.674108	0.018615	4.21318	0.116344
	State3	27	43	ISNQKGGVGKTTTAINL	16	1700.94	4.30554	0.004831	10000	1.08094	0.026336	6.75587	0.1646
	State4	27	43	ISNQKGGVGKTTTAINL	16	1700.94	4.29412	0.0058	0	0	0	0	0
	State4	27	43	ISNQKGGVGKTTTAINL	16	1700.94	4.30438	0.008074	10	0.509897	0.022087	3.18686	0.138044
	State4	27	43	ISNQKGGVGKTTTAINL	16	1700.94	4.2941	0.005361	30	0.50613	0.015158	3.16331	0.0947375
	State4	27	43	ISNQKGGVGKTTTAINL	16	1700.94	4.29806	0.002057	100	0.507181	0.011668	3.16988	0.072925
	State4	27	43	ISNQKGGVGKTTTAINL	16	1700.94	4.30819	0.006802	1000	0.901534	0.013597	5.63459	0.0849812
	State4	27	43	ISNQKGGVGKTTTAINL	16	1700.94	4.30535	0.002058	10000	1.52221	0.038384	9.51381	0.2399
	State1	28	40	SNQKGGVGKTTTA	12	1247.65	3.19549	0.003168	0	0	0	0	0
	State1	28	40	SNQKGGVGKTTTA	12	1247.65	3.21275	0.015845	10	0.49803	0.028388	4.15025	0.236567
	State1	28	40	SNQKGGVGKTTTA	12	1247.65	3.27607	0.000289	30	0.500168	0.030062	4.16807	0.250517
	State1	28	40	SNQKGGVGKTTTA	12	1247.65	3.308	0.003425	100	0.493024	0.031993	4.10853	0.266608
	State1	28	40	SNQKGGVGKTTTA	12	1247.65	3.32342	0.008534	1000	0.690322	0.02976	5.75268	0.248
	State1	28	40	SNQKGGVGKTTTA	12	1247.65	3.32375	0.001667	10000	1.05754	0.049631	8.81281	0.413592
	State2	28	40	SNQKGGVGKTTTA	12	1247.65	3.18995	0.006699	0	0	0	0	0
	State2	28	40	SNQKGGVGKTTTA	12	1247.65	3.29006	0.005277	10	0.468865	0.021241	3.90721	0.177008
	State2	28	40	SNQKGGVGKTTTA	12	1247.65	3.29761	0.005402	30	0.466072	0.011734	3.88393	0.0977833
	State2	28	40	SNQKGGVGKTTTA	12	1247.65	3.32309	0.003722	100	0.495092	0.015199	4.12577	0.126658
	State2	28	40	SNQKGGVGKTTTA	12	1247.65	3.31479	0.002027	1000	0.640469	0.011463	5.33724	0.095525
	State2	28	40	SNQKGGVGKTTTA	12	1247.65	3.32119	0.005354	10000	0.867755	0.01277	7.23129	0.106417
	State3	28	40	SNQKGGVGKTTTA	12	1247.65	3.20131	0.016685	0	0	0	0	0
	State3	28	40	SNQKGGVGKTTTA	12	1247.65	3.19232	0.002231	10	0.480444	0.019062	4.0037	0.15885
	State3	28	40	SNQKGGVGKTTTA	12	1247.65	3.20013	0.002645	30	0.500497	0.020091	4.17081	0.167425
	State3	28	40	SNQKGGVGKTTTA	12	1247.65	3.17818	0.005389	100	0.50987	0.021552	4.24892	0.1796
	State3	28	40	SNQKGGVGKTTTA	12	1247.65	3.19016	0.004343	1000	0.710097	0.022953	5.91747	0.191275
	State3	28	40	SNQKGGVGKTTTA	12	1247.65	3.19031	0.004053	10000	1.11022	0.074207	9.25185	0.618392
	State4	28	40	SNQKGGVGKTTTA	12	1247.65	3.19881	0.018375	0	0	0	0	0
	State4	28	40	SNQKGGVGKTTTA	12	1247.65	3.20478	0.011257	10	0.485419	0.022305	4.04516	0.185875
	State4	28	40	SNQKGGVGKTTTA	12	1247.65	3.18575	0.006547	30	0.489263	0.014107	4.07719	0.117558
	State4	28	40	SNQKGGVGKTTTA	12	1247.65	3.18839	0.004389	100	0.511931	0.016291	4.26609	0.135758
	State4	28	40	SNQKGGVGKTTTA	12	1247.65	3.19788	0.002493	1000	0.876784	0.018575	7.30653	0.154792
	State4	28	40	SNQKGGVGKTTTA	12	1247.65	3.18899	0.002135	10000	1.57396	0.023669	13.1163	0.197242
	State1	37	44	TTTAINLA	7	803.438	4.70979	0.002697	0	0	0	0	0
	State1	37	44	TTTAINLA	7	803.438	4.72091	0.003839	10	0.671554	0.004311	9.59363	0.0615857
	State1	37	44	TTTAINLA	7	803.438	4.73832	0.002665	30	0.755957	0.022586	10.7994	0.322657
	State1	37	44	TTTAINLA	7	803.438	4.74649	0.003812	100	0.76172	0.029682	10.8817	0.424029
	State1	37	44	TTTAINLA	7	803.438	4.7522	0.009856	1000	1.08907	0.006457	15.5581	0.0922429
	State1	37	44	TTTAINLA	7	803.438	4.75205	0.003465	10000	1.23235	0.009076	17.605	0.129657
	State2	37	44	TTTAINLA	7	803.438	4.70417	0.001653	0	0	0	0	0
	State2	37	44	TTTAINLA	7	803.438	4.74416	0.00291	10	0.670216	0.008536	9.57451	0.121943
	State2	37	44	TTTAINLA	7	803.438	4.74317	0.002351	30	0.711306	0.014384	10.1615	0.205486
	State2	37	44	TTTAINLA	7	803.438	4.75356	0.004044	100	0.784057	0.027061	11.2008	0.386586
	State2	37	44	TTTAINLA	7	803.438	4.74355	0.0009	1000	1.0569	0.011645	15.0985	0.166357
	State2	37	44	TTTAINLA	7	803.438	4.75142	0.002336	10000	1.17082	0.008887	16.726	0.126957
	State3	37	44	TTTAINLA	7	803.438	4.7174	0.003638	0	0	0	0	0
	State3	37	44	TTTAINLA	7	803.438	4.71937	0.000792	10	0.595578	0.043035	8.50826	0.614786
	State3	37	44	TTTAINLA	7	803.438	4.72169	0.004146	30	0.689074	0.018623	9.84391	0.266043
	State3	37	44	TTTAINLA	7	803.438	4.70938	0.002694	100	0.670579	0.049584	9.5797	0.708343
	State3	37	44	TTTAINLA	7	803.438	4.72205	0.002129	1000	0.961501	0.02081	13.7357	0.297286
	State3	37	44	TTTAINLA	7	803.438	4.71907	0.003869	10000	1.17777	0.017271	16.8253	0.246729
	State4	37	44	TTTAINLA	7	803.438	4.69851	0.005629	0	0	0	0	0
	State4	37	44	TTTAINLA	7	803.438	4.71947	0.004293	10	0.671498	0.02037	9.59283	0.291
	State4	37	44	TTTAINLA	7	803.438	4.71809	0.004805	30	0.608396	0.008592	8.69137	0.122743
	State4	37	44	TTTAINLA	7	803.438	4.7169	0.002043	100	0.745509	0.048574	10.6501	0.693914
	State4	37	44	TTTAINLA	7	803.438	4.72095	0.00524	1000	1.06259	0.019048	15.1799	0.272114
	State4	37	44	TTTAINLA	7	803.438	4.71787	0.000562	10000	1.15291	0.004849	16.4702	0.0692714
	State1	40	43	AINL	3	429.258	4.9285	0.003197	0	0	0	0	0
	State1	40	43	AINL	3	429.258	4.92994	0.005029	10	0.073247	0.0195	2.44157	0.65
	State1	40	43	AINL	3	429.258	4.94721	0.001697	30	0.029874	0.005331	0.9958	0.1777
	State1	40	43	AINL	3	429.258	4.95552	0.003339	100	0.039978	0.014939	1.3326	0.497967
	State1	40	43	AINL	3	429.258	4.96331	0.009784	1000	0.064713	0.004503	2.1571	0.1501
	State1	40	43	AINL	3	429.258	4.96023	0.001007	10000	0.007612	0.004954	0.253733	0.165133
	State2	40	43	AINL	3	429.258	4.92152	0.002614	0	0	0	0	0
	State2	40	43	AINL	3	429.258	4.95684	0.00291	10	0.036486	0.009614	1.2162	0.320467
	State2	40	43	AINL	3	429.258	4.95551	0.004085	30	0.026455	0.006696	0.881833	0.2232
	State2	40	43	AINL	3	429.258	4.96522	0.004753	100	0.051824	0.014354	1.72747	0.478467
	State2	40	43	AINL	3	429.258	4.95397	0.000883	1000	0.028354	0.01672	0.945133	0.557333
	State2	40	43	AINL	3	429.258	4.95965	0.003258	10000	-0.026467	0.005077	-0.882233	0.169233
	State3	40	43	AINL	3	429.258	4.93984	0.003886	0	0	0	0	0
	State3	40	43	AINL	3	429.258	4.93051	0.000889	10	0.052504	0.008214	1.75013	0.2738
	State3	40	43	AINL	3	429.258	4.92906	0.004525	30	0.063445	0.010452	2.11483	0.3484
	State3	40	43	AINL	3	429.258	4.91727	0.002958	100	0.051427	0.010628	1.71423	0.354267
	State3	40	43	AINL	3	429.258	4.93217	0.00229	1000	0.049924	0.006886	1.66413	0.229533
	State3	40	43	AINL	3	429.258	4.92969	0.004055	10000	0.071218	0.009463	2.37393	0.315433
	State4	40	43	AINL	3	429.258	4.92225	0.00426	0	0	0	0	0
	State4	40	43	AINL	3	429.258	4.93128	0.005671	10	0.089043	0.009668	2.9681	0.322267
	State4	40	43	AINL	3	429.258	4.92576	0.003606	30	0.08152	0.008544	2.71733	0.2848
	State4	40	43	AINL	3	429.258	4.92572	0.001591	100	0.061295	0.007424	2.04317	0.247467
	State4	40	43	AINL	3	429.258	4.93167	0.006072	1000	0.08995	0.011735	2.99833	0.391167
	State4	40	43	AINL	3	429.258	4.92694	0.001527	10000	0.035303	0.013695	1.17677	0.4565
	State1	44	47	AASL	3	360.2	4.17497	0.002944	0	0	0	0	0
	State1	44	47	AASL	3	360.2	4.17847	0.012526	10	0.052331	0.008592	1.74437	0.2864
	State1	44	47	AASL	3	360.2	4.2158	0.002367	30	0.043536	0.005424	1.4512	0.1808
	State1	44	47	AASL	3	360.2	4.23653	0.006129	100	0.039561	0.005057	1.3187	0.168567
	State1	44	47	AASL	3	360.2	4.25334	0.010811	1000	0.049221	0.005818	1.6407	0.193933
	State1	44	47	AASL	3	360.2	4.25296	0.000898	10000	0.035498	0.005548	1.18327	0.184933
	State2	44	47	AASL	3	360.2	4.17041	0.001205	0	0	0	0	0
	State2	44	47	AASL	3	360.2	4.2289	0.004051	10	0.046616	0.005143	1.55387	0.171433
	State2	44	47	AASL	3	360.2	4.23142	0.004671	30	0.044105	0.005519	1.47017	0.183967
	State2	44	47	AASL	3	360.2	4.25261	0.00591	100	0.065878	0.007757	2.19593	0.258567
	State2	44	47	AASL	3	360.2	4.23784	0.002963	1000	0.049501	0.008916	1.65003	0.2972
	State2	44	47	AASL	3	360.2	4.25582	0.002484	10000	0.032391	0.009457	1.0797	0.315233
	State3	44	47	AASL	3	360.2	4.17797	0.008766	0	0	0	0	0
	State3	44	47	AASL	3	360.2	4.1593	0.00127	10	0.062674	0.009136	2.08913	0.304533
	State3	44	47	AASL	3	360.2	4.16161	0.003582	30	0.069492	0.014848	2.3164	0.494933
	State3	44	47	AASL	3	360.2	4.14593	0.002503	100	0.066021	0.014664	2.2007	0.4888
	State3	44	47	AASL	3	360.2	4.16498	0.002504	1000	0.062854	0.014717	2.09513	0.490567
	State3	44	47	AASL	3	360.2	4.16195	0.003464	10000	0.084337	0.008631	2.81123	0.2877
	State4	44	47	AASL	3	360.2	4.16209	0.008889	0	0	0	0	0
	State4	44	47	AASL	3	360.2	4.16576	0.009922	10	0.080527	0.006772	2.68423	0.225733
	State4	44	47	AASL	3	360.2	4.1564	0.00413	30	0.074137	0.005498	2.47123	0.183267
	State4	44	47	AASL	3	360.2	4.15398	0.003428	100	0.072457	0.008335	2.41523	0.277833
	State4	44	47	AASL	3	360.2	4.16885	0.006952	1000	0.080654	0.008805	2.68847	0.2935
	State4	44	47	AASL	3	360.2	4.17036	0.001511	10000	0.09545	0.013996	3.18167	0.466533
	State1	44	50	AASLASA	6	589.307	4.04958	0.003579	0	0	0	0	0
	State1	44	50	AASLASA	6	589.307	4.054	0.012784	10	0.094333	0.006633	1.57222	0.11055
	State1	44	50	AASLASA	6	589.307	4.0846	0.002442	30	0.120473	0.009446	2.00788	0.157433
	State1	44	50	AASLASA	6	589.307	4.10128	0.007403	100	0.08437	0.012773	1.40617	0.212883
	State1	44	50	AASLASA	6	589.307	4.11675	0.010866	1000	0.246628	0.005678	4.11047	0.0946333
	State1	44	50	AASLASA	6	589.307	4.11306	0.0024	10000	0.734627	0.019283	12.2438	0.321383
	State2	44	50	AASLASA	6	589.307	4.04107	0.001764	0	0	0	0	0
	State2	44	50	AASLASA	6	589.307	4.09768	0.004192	10	0.126922	0.015694	2.11537	0.261567
	State2	44	50	AASLASA	6	589.307	4.09723	0.005454	30	0.106155	0.017746	1.76925	0.295767
	State2	44	50	AASLASA	6	589.307	4.11765	0.006561	100	0.118343	0.012223	1.97238	0.203717
	State2	44	50	AASLASA	6	589.307	4.10247	0.001926	1000	0.191087	0.018261	3.18478	0.30435
	State2	44	50	AASLASA	6	589.307	4.1167	0.002326	10000	0.628633	0.011987	10.4772	0.199783
	State3	44	50	AASLASA	6	589.307	4.06308	0.009555	0	0	0	0	0
	State3	44	50	AASLASA	6	589.307	4.05111	0.000722	10	0.140744	0.019071	2.34573	0.31785
	State3	44	50	AASLASA	6	589.307	4.0519	0.00325	30	0.154823	0.01697	2.58038	0.282833
	State3	44	50	AASLASA	6	589.307	4.02653	0.00188	100	0.122072	0.0059	2.03453	0.0983333
	State3	44	50	AASLASA	6	589.307	4.05131	0.002125	1000	0.246961	0.016289	4.11602	0.271483
	State3	44	50	AASLASA	6	589.307	4.04518	0.006531	10000	0.761993	0.013915	12.6999	0.231917
	State4	44	50	AASLASA	6	589.307	4.04678	0.010691	0	0	0	0	0
	State4	44	50	AASLASA	6	589.307	4.05615	0.008378	10	0.155546	0.010369	2.59243	0.172817
	State4	44	50	AASLASA	6	589.307	4.043	0.006003	30	0.119286	0.004685	1.9881	0.0780833
	State4	44	50	AASLASA	6	589.307	4.03797	0.00806	100	0.128747	0.01115	2.14578	0.185833
	State4	44	50	AASLASA	6	589.307	4.05364	0.005153	1000	0.212852	0.01152	3.54753	0.192
	State4	44	50	AASLASA	6	589.307	4.05024	0.000274	10000	0.689296	0.011747	11.4883	0.195783
	State1	44	51	AASLASAE	7	718.349	4.05677	0.002483	0	0	0	0	0
	State1	44	51	AASLASAE	7	718.349	4.06122	0.009909	10	0.16753	0.009391	2.39329	0.134157
	State1	44	51	AASLASAE	7	718.349	4.08993	0.002424	30	0.187265	0.014388	2.67521	0.205543
	State1	44	51	AASLASAE	7	718.349	4.10715	0.007071	100	0.249312	0.023673	3.5616	0.338186
	State1	44	51	AASLASAE	7	718.349	4.12158	0.010912	1000	0.867446	0.021344	12.3921	0.304914
	State1	44	51	AASLASAE	7	718.349	4.11789	0.001492	10000	1.46501	0.024493	20.9288	0.3499
	State2	44	51	AASLASAE	7	718.349	4.05117	0.000929	0	0	0	0	0
	State2	44	51	AASLASAE	7	718.349	4.10332	0.00385	10	0.149049	0.017335	2.12927	0.247643
	State2	44	51	AASLASAE	7	718.349	4.10258	0.005135	30	0.163163	0.013099	2.3309	0.187129
	State2	44	51	AASLASAE	7	718.349	4.12303	0.006476	100	0.262555	0.013672	3.75079	0.195314
	State2	44	51	AASLASAE	7	718.349	4.10753	0.001449	1000	0.746704	0.011842	10.6672	0.169171
	State2	44	51	AASLASAE	7	718.349	4.12131	0.002814	10000	1.34937	0.021631	19.2767	0.309014
	State3	44	51	AASLASAE	7	718.349	4.0708	0.008796	0	0	0	0	0
	State3	44	51	AASLASAE	7	718.349	4.05938	0.001262	10	0.209845	0.011709	2.99779	0.167271
	State3	44	51	AASLASAE	7	718.349	4.06041	0.003526	30	0.242649	0.010739	3.46641	0.153414
	State3	44	51	AASLASAE	7	718.349	4.0452	0.002274	100	0.291074	0.012066	4.1582	0.172371
	State3	44	51	AASLASAE	7	718.349	4.05858	0.001842	1000	0.893897	0.009413	12.77	0.134471
	State3	44	51	AASLASAE	7	718.349	4.05452	0.003222	10000	1.51316	0.015991	21.6165	0.228443
	State4	44	51	AASLASAE	7	718.349	4.05612	0.00994	0	0	0	0	0
	State4	44	51	AASLASAE	7	718.349	4.06346	0.006903	10	0.201871	0.011859	2.88387	0.169414
	State4	44	51	AASLASAE	7	718.349	4.05324	0.003302	30	0.203533	0.007274	2.90761	0.103914
	State4	44	51	AASLASAE	7	718.349	4.05118	0.003661	100	0.286223	0.012587	4.0889	0.179814
	State4	44	51	AASLASAE	7	718.349	4.05893	0.005015	1000	0.81899	0.018451	11.6999	0.263586
	State4	44	51	AASLASAE	7	718.349	4.05514	0.000352	10000	1.43231	0.006982	20.4616	0.0997429
	State1	48	56	ASAERRTLL	8	1015.58	4.26133	0.003641	0	0	0	0	0
	State1	48	56	ASAERRTLL	8	1015.58	4.26559	0.008954	10	0.280375	0.010789	3.50469	0.134862
	State1	48	56	ASAERRTLL	8	1015.58	4.29811	0.002667	30	0.289192	0.018535	3.6149	0.231687
	State1	48	56	ASAERRTLL	8	1015.58	4.31625	0.002868	100	0.356144	0.017894	4.4518	0.223675
	State1	48	56	ASAERRTLL	8	1015.58	4.33063	0.01074	1000	0.910071	0.015292	11.3759	0.19115
	State1	48	56	ASAERRTLL	8	1015.58	4.33109	0.002777	10000	1.66985	0.028205	20.8731	0.352563
	State2	48	56	ASAERRTLL	8	1015.58	4.26018	0.001719	0	0	0	0	0
	State2	48	56	ASAERRTLL	8	1015.58	4.30957	0.004651	10	0.410797	0.080195	5.13496	1.00244
	State2	48	56	ASAERRTLL	8	1015.58	4.31293	0.003699	30	0.400136	0.081409	5.0017	1.01761
	State2	48	56	ASAERRTLL	8	1015.58	4.32937	0.004757	100	0.477533	0.080325	5.96916	1.00406
	State2	48	56	ASAERRTLL	8	1015.58	4.3179	0.002378	1000	0.976672	0.080199	12.2084	1.00249
	State2	48	56	ASAERRTLL	8	1015.58	4.3328	0.002672	10000	1.77421	0.080169	22.1776	1.00211
	State3	48	56	ASAERRTLL	8	1015.58	4.24692	0.005858	0	0	0	0	0
	State3	48	56	ASAERRTLL	8	1015.58	4.23034	0.002002	10	0.414272	0.010884	5.1784	0.13605
	State3	48	56	ASAERRTLL	8	1015.58	4.23142	0.004413	30	0.453477	0.016689	5.66846	0.208612
	State3	48	56	ASAERRTLL	8	1015.58	4.21906	0.004506	100	0.522401	0.012276	6.53001	0.15345
	State3	48	56	ASAERRTLL	8	1015.58	4.23735	0.003163	1000	1.08668	0.016355	13.5836	0.204438
	State3	48	56	ASAERRTLL	8	1015.58	4.23708	0.004717	10000	1.80177	0.008598	22.5221	0.107475
	State4	48	56	ASAERRTLL	8	1015.58	4.22818	0.006285	0	0	0	0	0
	State4	48	56	ASAERRTLL	8	1015.58	4.23844	0.006645	10	0.369602	0.022869	4.62003	0.285863
	State4	48	56	ASAERRTLL	8	1015.58	4.23123	0.003502	30	0.411581	0.030188	5.14476	0.37735
	State4	48	56	ASAERRTLL	8	1015.58	4.23519	0.002479	100	0.46085	0.024937	5.76063	0.311713
	State4	48	56	ASAERRTLL	8	1015.58	4.24362	0.006463	1000	0.981607	0.025415	12.2701	0.317688
	State4	48	56	ASAERRTLL	8	1015.58	4.25052	0.000758	10000	1.73721	0.02914	21.7152	0.36425
	State1	49	56	SAERRTLL	7	944.54	4.60164	0.000856	0	0	0	0	0
	State1	49	56	SAERRTLL	7	944.54	4.60112	0.004107	10	0.383285	0.03673	5.4755	0.524714
	State1	49	56	SAERRTLL	7	944.54	4.62116	0.00235	30	0.412084	0.035274	5.88691	0.503914
	State1	49	56	SAERRTLL	7	944.54	4.6326	0.004144	100	0.486467	0.032243	6.94953	0.460614
	State1	49	56	SAERRTLL	7	944.54	4.63761	0.009588	1000	1.07887	0.065189	15.4125	0.931271
	State1	49	56	SAERRTLL	7	944.54	4.63232	0.002016	10000	2.04435	0.035406	29.205	0.5058
	State2	49	56	SAERRTLL	7	944.54	4.598	0.001952	0	0	0	0	0
	State2	49	56	SAERRTLL	7	944.54	4.6297	0.0041	10	0.389497	0.021487	5.56424	0.306957
	State2	49	56	SAERRTLL	7	944.54	4.62865	0.001754	30	0.408523	0.018705	5.83604	0.267214
	State2	49	56	SAERRTLL	7	944.54	4.63981	0.004622	100	0.485201	0.035418	6.93144	0.505971
	State2	49	56	SAERRTLL	7	944.54	4.62934	0.001362	1000	0.972264	0.030443	13.8895	0.4349
	State2	49	56	SAERRTLL	7	944.54	4.63242	0.002406	10000	2.02555	0.093358	28.9364	1.33369
	State3	49	56	SAERRTLL	7	944.54	4.23339	0.006472	0	0	0	0	0
	State3	49	56	SAERRTLL	7	944.54	4.21507	0.00087	10	0.372664	0.071283	5.32377	1.01833
[truncated: 2,146 more rows]

## Sheet: Dataset1_HDX_Residues
	State1	Deuterium uptake (%)							State2	Deuterium uptake (%)							State3	Deuterium uptake (%)							State4	Deuterium uptake (%)							State2 vs. State1	Difference in deuterium uptake (%)								State3 vs. State1	Difference in deuterium uptake (%)
[truncated: 285 more rows]

[truncated: 2 more sheets: Dataset2_HDX_Residues, Dataset3_HDX_Residues]
