# Supplementary material for: Molecular basis of ParA ATPase activation by the CTPase ParB during bacterial chromosome segregation
Source: Nat Commun. 2025 Sep 25;16:8428. doi: 10.1038/s41467-025-63976-0 (PMC12462528; doi:10.1038/s41467-025-63976-0)
Supplement: Supplementary file 5 — Supplementary Data 2 [file 41467_2025_63976_MOESM5_ESM.zip]

Archive with 1 entries (1 files):
- Supplementary File 1.pdb
