# Supplementary material for: Molecular basis of ParA ATPase activation by the CTPase ParB during bacterial chromosome segregation
Source: Nat Commun. 2025 Sep 25;16:8428. doi: 10.1038/s41467-025-63976-0 (PMC12462528; doi:10.1038/s41467-025-63976-0)
Supplement: Supplementary file 5 — Supplementary Data 2 [file 41467_2025_63976_MOESM5_ESM.zip › Supplementary File 1.pdb]

ATOM      1  N   MET A   1     -24.375   0.967   7.820  1.00 43.19           N  
ATOM      2  CA  MET A   1     -25.047   0.724   6.543  1.00 43.19           C  
ATOM      3  C   MET A   1     -24.844   1.898   5.590  1.00 43.19           C  
ATOM      4  O   MET A   1     -24.484   1.705   4.426  1.00 43.19           O  
ATOM      5  CB  MET A   1     -26.531   0.473   6.754  1.00 43.19           C  
ATOM      6  CG  MET A   1     -26.922  -0.998   6.746  1.00 43.19           C  
ATOM      7  SD  MET A   1     -28.703  -1.263   7.078  1.00 43.19           S  
ATOM      8  CE  MET A   1     -29.406  -0.755   5.484  1.00 43.19           C  
ATOM      9  N   VAL A   2     -25.109   3.170   6.172  1.00 45.38           N  
ATOM     10  CA  VAL A   2     -25.094   4.406   5.398  1.00 45.38           C  
ATOM     11  C   VAL A   2     -23.641   4.762   5.043  1.00 45.38           C  
ATOM     12  O   VAL A   2     -23.359   5.188   3.920  1.00 45.38           O  
ATOM     13  CB  VAL A   2     -25.750   5.574   6.172  1.00 45.38           C  
ATOM     14  CG1 VAL A   2     -25.656   6.871   5.375  1.00 45.38           C  
ATOM     15  CG2 VAL A   2     -27.203   5.242   6.488  1.00 45.38           C  
ATOM     16  N   LYS A   3     -22.656   4.422   5.980  1.00 56.88           N  
ATOM     17  CA  LYS A   3     -21.234   4.695   5.746  1.00 56.88           C  
ATOM     18  C   LYS A   3     -20.703   3.873   4.578  1.00 56.88           C  
ATOM     19  O   LYS A   3     -19.969   4.387   3.732  1.00 56.88           O  
ATOM     20  CB  LYS A   3     -20.422   4.406   7.004  1.00 56.88           C  
ATOM     21  CG  LYS A   3     -19.094   5.156   7.070  1.00 56.88           C  
ATOM     22  CD  LYS A   3     -18.344   4.867   8.367  1.00 56.88           C  
ATOM     23  CE  LYS A   3     -16.984   5.535   8.391  1.00 56.88           C  
ATOM     24  NZ  LYS A   3     -16.203   5.180   9.617  1.00 56.88           N1+
ATOM     25  N   ALA A   4     -21.219   2.678   4.559  1.00 62.22           N  
ATOM     26  CA  ALA A   4     -20.766   1.758   3.514  1.00 62.22           C  
ATOM     27  C   ALA A   4     -21.281   2.186   2.145  1.00 62.22           C  
ATOM     28  O   ALA A   4     -20.578   2.082   1.144  1.00 62.22           O  
ATOM     29  CB  ALA A   4     -21.219   0.334   3.830  1.00 62.22           C  
ATOM     30  N   ASP A   5     -22.438   2.951   2.160  1.00 70.31           N  
ATOM     31  CA  ASP A   5     -23.062   3.318   0.891  1.00 70.31           C  
ATOM     32  C   ASP A   5     -22.328   4.492   0.242  1.00 70.31           C  
ATOM     33  O   ASP A   5     -22.094   4.488  -0.967  1.00 70.31           O  
ATOM     34  CB  ASP A   5     -24.531   3.666   1.095  1.00 70.31           C  
ATOM     35  CG  ASP A   5     -25.359   3.508  -0.169  1.00 70.31           C  
ATOM     36  OD1 ASP A   5     -24.781   3.352  -1.264  1.00 70.31           O  
ATOM     37  OD2 ASP A   5     -26.609   3.545  -0.070  1.00 70.31           O1-
ATOM     38  N   MET A   6     -21.953   5.449   1.067  1.00 72.25           N  
ATOM     39  CA  MET A   6     -21.266   6.613   0.516  1.00 72.25           C  
ATOM     40  C   MET A   6     -19.875   6.238  -0.001  1.00 72.25           C  
ATOM     41  O   MET A   6     -19.453   6.727  -1.050  1.00 72.25           O  
ATOM     42  CB  MET A   6     -21.141   7.719   1.569  1.00 72.25           C  
ATOM     43  CG  MET A   6     -20.812   9.086   0.992  1.00 72.25           C  
ATOM     44  SD  MET A   6     -20.781  10.398   2.271  1.00 72.25           S  
ATOM     45  CE  MET A   6     -22.562  10.664   2.502  1.00 72.25           C  
ATOM     46  N   GLN A   7     -19.344   5.328   0.699  1.00 76.69           N  
ATOM     47  CA  GLN A   7     -18.031   4.879   0.254  1.00 76.69           C  
ATOM     48  C   GLN A   7     -18.125   4.086  -1.046  1.00 76.69           C  
ATOM     49  O   GLN A   7     -17.281   4.227  -1.933  1.00 76.69           O  
ATOM     50  CB  GLN A   7     -17.359   4.031   1.336  1.00 76.69           C  
ATOM     51  CG  GLN A   7     -16.812   4.840   2.508  1.00 76.69           C  
ATOM     52  CD  GLN A   7     -16.000   4.004   3.475  1.00 76.69           C  
ATOM     53  NE2 GLN A   7     -15.227   4.664   4.320  1.00 76.69           N  
ATOM     54  OE1 GLN A   7     -16.078   2.770   3.465  1.00 76.69           O  
ATOM     55  N   LYS A   8     -19.250   3.385  -1.113  1.00 80.19           N  
ATOM     56  CA  LYS A   8     -19.453   2.602  -2.330  1.00 80.19           C  
ATOM     57  C   LYS A   8     -19.719   3.508  -3.527  1.00 80.19           C  
ATOM     58  O   LYS A   8     -19.203   3.271  -4.621  1.00 80.19           O  
ATOM     59  CB  LYS A   8     -20.625   1.623  -2.146  1.00 80.19           C  
ATOM     60  CG  LYS A   8     -20.266   0.387  -1.334  1.00 80.19           C  
ATOM     61  CD  LYS A   8     -21.422  -0.609  -1.299  1.00 80.19           C  
ATOM     62  CE  LYS A   8     -21.062  -1.851  -0.493  1.00 80.19           C  
ATOM     63  NZ  LYS A   8     -22.172  -2.842  -0.481  1.00 80.19           N1+
ATOM     64  N   ARG A   9     -20.484   4.566  -3.279  1.00 81.06           N  
ATOM     65  CA  ARG A   9     -20.766   5.496  -4.367  1.00 81.06           C  
ATOM     66  C   ARG A   9     -19.516   6.242  -4.801  1.00 81.06           C  
ATOM     67  O   ARG A   9     -19.266   6.418  -5.996  1.00 81.06           O  
ATOM     68  CB  ARG A   9     -21.844   6.496  -3.943  1.00 81.06           C  
ATOM     69  CG  ARG A   9     -23.250   5.910  -3.908  1.00 81.06           C  
ATOM     70  CD  ARG A   9     -24.297   6.965  -3.570  1.00 81.06           C  
ATOM     71  NE  ARG A   9     -25.609   6.371  -3.371  1.00 81.06           N  
ATOM     72  CZ  ARG A   9     -26.734   7.062  -3.154  1.00 81.06           C  
ATOM     73  NH1 ARG A   9     -26.703   8.391  -3.105  1.00 81.06           N1+
ATOM     74  NH2 ARG A   9     -27.875   6.422  -2.986  1.00 81.06           N  
ATOM     75  N   ALA A  10     -18.734   6.574  -3.779  1.00 81.81           N  
ATOM     76  CA  ALA A  10     -17.484   7.273  -4.094  1.00 81.81           C  
ATOM     77  C   ALA A  10     -16.531   6.371  -4.863  1.00 81.81           C  
ATOM     78  O   ALA A  10     -15.914   6.801  -5.840  1.00 81.81           O  
ATOM     79  CB  ALA A  10     -16.828   7.777  -2.814  1.00 81.81           C  
ATOM     80  N   LEU A  11     -16.484   5.148  -4.406  1.00 83.69           N  
ATOM     81  CA  LEU A  11     -15.633   4.191  -5.098  1.00 83.69           C  
ATOM     82  C   LEU A  11     -16.141   3.926  -6.512  1.00 83.69           C  
ATOM     83  O   LEU A  11     -15.367   3.861  -7.461  1.00 83.69           O  
ATOM     84  CB  LEU A  11     -15.555   2.881  -4.316  1.00 83.69           C  
ATOM     85  CG  LEU A  11     -14.688   1.780  -4.926  1.00 83.69           C  
ATOM     86  CD1 LEU A  11     -13.242   2.258  -5.059  1.00 83.69           C  
ATOM     87  CD2 LEU A  11     -14.758   0.513  -4.078  1.00 83.69           C  
ATOM     88  N   GLY A  12     -17.453   3.818  -6.641  1.00 83.00           N  
ATOM     89  CA  GLY A  12     -18.031   3.635  -7.961  1.00 83.00           C  
ATOM     90  C   GLY A  12     -17.719   4.766  -8.914  1.00 83.00           C  
ATOM     91  O   GLY A  12     -17.375   4.523 -10.078  1.00 83.00           O  
ATOM     92  N   ARG A  13     -17.766   5.961  -8.398  1.00 80.38           N  
ATOM     93  CA  ARG A  13     -17.422   7.117  -9.227  1.00 80.38           C  
ATOM     94  C   ARG A  13     -15.961   7.082  -9.633  1.00 80.38           C  
ATOM     95  O   ARG A  13     -15.625   7.375 -10.781  1.00 80.38           O  
ATOM     96  CB  ARG A  13     -17.734   8.422  -8.484  1.00 80.38           C  
ATOM     97  CG  ARG A  13     -19.219   8.758  -8.422  1.00 80.38           C  
ATOM     98  CD  ARG A  13     -19.453  10.195  -7.973  1.00 80.38           C  
ATOM     99  NE  ARG A  13     -18.891  10.438  -6.645  1.00 80.38           N  
ATOM    100  CZ  ARG A  13     -19.578  10.359  -5.512  1.00 80.38           C  
ATOM    101  NH1 ARG A  13     -20.859  10.031  -5.520  1.00 80.38           N1+
ATOM    102  NH2 ARG A  13     -18.969  10.602  -4.355  1.00 80.38           N  
ATOM    103  N   GLY A  14     -15.172   6.676  -8.711  1.00 79.81           N  
ATOM    104  CA  GLY A  14     -13.750   6.594  -9.031  1.00 79.81           C  
ATOM    105  C   GLY A  14     -13.430   5.523 -10.055  1.00 79.81           C  
ATOM    106  O   GLY A  14     -12.656   5.762 -10.984  1.00 79.81           O  
ATOM    107  N   LEU A  15     -14.039   4.387  -9.828  1.00 83.88           N  
ATOM    108  CA  LEU A  15     -13.734   3.258 -10.695  1.00 83.88           C  
ATOM    109  C   LEU A  15     -14.383   3.436 -12.070  1.00 83.88           C  
ATOM    110  O   LEU A  15     -13.992   2.771 -13.031  1.00 83.88           O  
ATOM    111  CB  LEU A  15     -14.203   1.948 -10.062  1.00 83.88           C  
ATOM    112  CG  LEU A  15     -13.406   1.446  -8.859  1.00 83.88           C  
ATOM    113  CD1 LEU A  15     -14.055   0.202  -8.273  1.00 83.88           C  
ATOM    114  CD2 LEU A  15     -11.961   1.160  -9.266  1.00 83.88           C  
ATOM    115  N   SER A  16     -15.367   4.367 -12.180  1.00 84.88           N  
ATOM    116  CA  SER A  16     -16.000   4.625 -13.469  1.00 84.88           C  
ATOM    117  C   SER A  16     -15.008   5.227 -14.461  1.00 84.88           C  
ATOM    118  O   SER A  16     -15.195   5.129 -15.680  1.00 84.88           O  
ATOM    119  CB  SER A  16     -17.203   5.562 -13.305  1.00 84.88           C  
ATOM    120  OG  SER A  16     -16.766   6.855 -12.914  1.00 84.88           O  
ATOM    121  N   ALA A  17     -13.984   5.848 -13.914  1.00 79.69           N  
ATOM    122  CA  ALA A  17     -12.930   6.379 -14.781  1.00 79.69           C  
ATOM    123  C   ALA A  17     -12.047   5.258 -15.320  1.00 79.69           C  
ATOM    124  O   ALA A  17     -11.305   5.457 -16.281  1.00 79.69           O  
ATOM    125  CB  ALA A  17     -12.086   7.402 -14.023  1.00 79.69           C  
ATOM    126  N   LEU A  18     -12.109   4.070 -14.656  1.00 80.75           N  
ATOM    127  CA  LEU A  18     -11.211   2.975 -15.016  1.00 80.75           C  
ATOM    128  C   LEU A  18     -11.969   1.867 -15.734  1.00 80.75           C  
ATOM    129  O   LEU A  18     -11.430   1.237 -16.656  1.00 80.75           O  
ATOM    130  CB  LEU A  18     -10.531   2.408 -13.766  1.00 80.75           C  
ATOM    131  CG  LEU A  18      -9.562   3.344 -13.039  1.00 80.75           C  
ATOM    132  CD1 LEU A  18      -9.297   2.836 -11.625  1.00 80.75           C  
ATOM    133  CD2 LEU A  18      -8.258   3.475 -13.820  1.00 80.75           C  
ATOM    134  N   ILE A  19     -13.172   1.611 -15.266  1.00 82.50           N  
ATOM    135  CA  ILE A  19     -13.969   0.521 -15.820  1.00 82.50           C  
ATOM    136  C   ILE A  19     -15.039   1.083 -16.750  1.00 82.50           C  
ATOM    137  O   ILE A  19     -15.852   1.919 -16.344  1.00 82.50           O  
ATOM    138  CB  ILE A  19     -14.617  -0.323 -14.703  1.00 82.50           C  
ATOM    139  CG1 ILE A  19     -13.555  -0.817 -13.711  1.00 82.50           C  
ATOM    140  CG2 ILE A  19     -15.398  -1.498 -15.297  1.00 82.50           C  
ATOM    141  CD1 ILE A  19     -14.125  -1.538 -12.500  1.00 82.50           C  
ATOM    142  N   PRO A  20     -14.953   0.707 -18.047  1.00 73.62           N  
ATOM    143  CA  PRO A  20     -15.969   1.184 -18.984  1.00 73.62           C  
ATOM    144  C   PRO A  20     -17.375   0.742 -18.625  1.00 73.62           C  
ATOM    145  O   PRO A  20     -17.562  -0.286 -17.969  1.00 73.62           O  
ATOM    146  CB  PRO A  20     -15.531   0.554 -20.312  1.00 73.62           C  
ATOM    147  CG  PRO A  20     -14.523  -0.482 -19.938  1.00 73.62           C  
ATOM    148  CD  PRO A  20     -14.117  -0.251 -18.500  1.00 73.62           C  
TER   
ATOM    149  N   MET B   1      25.828  -2.283  -4.641  1.00 43.41           N  
ATOM    150  CA  MET B   1      26.031  -1.082  -5.445  1.00 43.41           C  
ATOM    151  C   MET B   1      25.328  -1.205  -6.789  1.00 43.41           C  
ATOM    152  O   MET B   1      24.625  -0.281  -7.219  1.00 43.41           O  
ATOM    153  CB  MET B   1      27.516  -0.820  -5.668  1.00 43.41           C  
ATOM    154  CG  MET B   1      28.094   0.262  -4.766  1.00 43.41           C  
ATOM    155  SD  MET B   1      29.906   0.439  -4.945  1.00 43.41           S  
ATOM    156  CE  MET B   1      30.000   1.319  -6.531  1.00 43.41           C  
ATOM    157  N   VAL B   2      25.562  -2.432  -7.473  1.00 45.56           N  
ATOM    158  CA  VAL B   2      25.078  -2.705  -8.820  1.00 45.56           C  
ATOM    159  C   VAL B   2      23.562  -2.916  -8.789  1.00 45.56           C  
ATOM    160  O   VAL B   2      22.844  -2.434  -9.664  1.00 45.56           O  
ATOM    161  CB  VAL B   2      25.781  -3.938  -9.438  1.00 45.56           C  
ATOM    162  CG1 VAL B   2      25.203  -4.250 -10.812  1.00 45.56           C  
ATOM    163  CG2 VAL B   2      27.281  -3.707  -9.523  1.00 45.56           C  
ATOM    164  N   LYS B   3      23.031  -3.535  -7.633  1.00 56.75           N  
ATOM    165  CA  LYS B   3      21.609  -3.777  -7.477  1.00 56.75           C  
ATOM    166  C   LYS B   3      20.828  -2.465  -7.383  1.00 56.75           C  
ATOM    167  O   LYS B   3      19.781  -2.316  -8.000  1.00 56.75           O  
ATOM    168  CB  LYS B   3      21.344  -4.633  -6.238  1.00 56.75           C  
ATOM    169  CG  LYS B   3      20.031  -5.418  -6.297  1.00 56.75           C  
ATOM    170  CD  LYS B   3      19.844  -6.277  -5.055  1.00 56.75           C  
ATOM    171  CE  LYS B   3      18.500  -6.996  -5.074  1.00 56.75           C  
ATOM    172  NZ  LYS B   3      18.266  -7.766  -3.814  1.00 56.75           N1+
ATOM    173  N   ALA B   4      21.484  -1.568  -6.695  1.00 62.09           N  
ATOM    174  CA  ALA B   4      20.844  -0.270  -6.484  1.00 62.09           C  
ATOM    175  C   ALA B   4      20.797   0.530  -7.781  1.00 62.09           C  
ATOM    176  O   ALA B   4      19.797   1.215  -8.055  1.00 62.09           O  
ATOM    177  CB  ALA B   4      21.594   0.519  -5.410  1.00 62.09           C  
ATOM    178  N   ASP B   5      21.750   0.196  -8.734  1.00 70.44           N  
ATOM    179  CA  ASP B   5      21.828   0.979  -9.961  1.00 70.44           C  
ATOM    180  C   ASP B   5      20.750   0.558 -10.953  1.00 70.44           C  
ATOM    181  O   ASP B   5      20.109   1.405 -11.578  1.00 70.44           O  
ATOM    182  CB  ASP B   5      23.203   0.836 -10.609  1.00 70.44           C  
ATOM    183  CG  ASP B   5      23.562   2.004 -11.508  1.00 70.44           C  
ATOM    184  OD1 ASP B   5      22.672   2.787 -11.875  1.00 70.44           O  
ATOM    185  OD2 ASP B   5      24.766   2.139 -11.859  1.00 70.44           O1-
ATOM    186  N   MET B   6      20.531  -0.745 -11.031  1.00 72.12           N  
ATOM    187  CA  MET B   6      19.531  -1.228 -11.969  1.00 72.12           C  
ATOM    188  C   MET B   6      18.125  -0.826 -11.523  1.00 72.12           C  
ATOM    189  O   MET B   6      17.281  -0.456 -12.352  1.00 72.12           O  
ATOM    190  CB  MET B   6      19.609  -2.748 -12.117  1.00 72.12           C  
ATOM    191  CG  MET B   6      19.016  -3.271 -13.414  1.00 72.12           C  
ATOM    192  SD  MET B   6      19.234  -5.082 -13.609  1.00 72.12           S  
ATOM    193  CE  MET B   6      20.984  -5.141 -14.086  1.00 72.12           C  
ATOM    194  N   GLN B   7      18.016  -0.813 -10.266  1.00 76.50           N  
ATOM    195  CA  GLN B   7      16.719  -0.401  -9.742  1.00 76.50           C  
ATOM    196  C   GLN B   7      16.484   1.090  -9.969  1.00 76.50           C  
ATOM    197  O   GLN B   7      15.367   1.505 -10.305  1.00 76.50           O  
ATOM    198  CB  GLN B   7      16.609  -0.730  -8.250  1.00 76.50           C  
ATOM    199  CG  GLN B   7      16.391  -2.209  -7.965  1.00 76.50           C  
ATOM    200  CD  GLN B   7      16.109  -2.486  -6.500  1.00 76.50           C  
ATOM    201  NE2 GLN B   7      15.578  -3.670  -6.211  1.00 76.50           N  
ATOM    202  OE1 GLN B   7      16.375  -1.645  -5.633  1.00 76.50           O  
ATOM    203  N   LYS B   8      17.609   1.788  -9.883  1.00 80.00           N  
ATOM    204  CA  LYS B   8      17.500   3.229 -10.102  1.00 80.00           C  
ATOM    205  C   LYS B   8      17.172   3.543 -11.562  1.00 80.00           C  
ATOM    206  O   LYS B   8      16.359   4.414 -11.844  1.00 80.00           O  
ATOM    207  CB  LYS B   8      18.781   3.934  -9.680  1.00 80.00           C  
ATOM    208  CG  LYS B   8      18.938   4.098  -8.172  1.00 80.00           C  
ATOM    209  CD  LYS B   8      20.172   4.914  -7.824  1.00 80.00           C  
ATOM    210  CE  LYS B   8      20.328   5.086  -6.320  1.00 80.00           C  
ATOM    211  NZ  LYS B   8      21.516   5.918  -5.973  1.00 80.00           N1+
ATOM    212  N   ARG B   9      17.797   2.770 -12.445  1.00 80.94           N  
ATOM    213  CA  ARG B   9      17.531   2.990 -13.867  1.00 80.94           C  
ATOM    214  C   ARG B   9      16.109   2.613 -14.227  1.00 80.94           C  
ATOM    215  O   ARG B   9      15.438   3.330 -14.977  1.00 80.94           O  
ATOM    216  CB  ARG B   9      18.516   2.189 -14.719  1.00 80.94           C  
ATOM    217  CG  ARG B   9      19.922   2.775 -14.758  1.00 80.94           C  
ATOM    218  CD  ARG B   9      20.844   1.992 -15.688  1.00 80.94           C  
ATOM    219  NE  ARG B   9      22.219   2.457 -15.602  1.00 80.94           N  
ATOM    220  CZ  ARG B   9      23.219   2.010 -16.359  1.00 80.94           C  
ATOM    221  NH1 ARG B   9      23.000   1.074 -17.281  1.00 80.94           N1+
ATOM    222  NH2 ARG B   9      24.438   2.502 -16.203  1.00 80.94           N  
ATOM    223  N   ALA B  10      15.680   1.521 -13.594  1.00 81.75           N  
ATOM    224  CA  ALA B  10      14.312   1.086 -13.859  1.00 81.75           C  
ATOM    225  C   ALA B  10      13.305   2.096 -13.328  1.00 81.75           C  
ATOM    226  O   ALA B  10      12.328   2.422 -14.000  1.00 81.75           O  
ATOM    227  CB  ALA B  10      14.062  -0.289 -13.242  1.00 81.75           C  
ATOM    228  N   LEU B  11      13.625   2.572 -12.148  1.00 83.62           N  
ATOM    229  CA  LEU B  11      12.742   3.574 -11.562  1.00 83.62           C  
ATOM    230  C   LEU B  11      12.773   4.867 -12.375  1.00 83.62           C  
ATOM    231  O   LEU B  11      11.727   5.477 -12.609  1.00 83.62           O  
ATOM    232  CB  LEU B  11      13.148   3.859 -10.117  1.00 83.62           C  
ATOM    233  CG  LEU B  11      12.305   4.895  -9.367  1.00 83.62           C  
ATOM    234  CD1 LEU B  11      10.852   4.445  -9.297  1.00 83.62           C  
ATOM    235  CD2 LEU B  11      12.867   5.129  -7.965  1.00 83.62           C  
ATOM    236  N   GLY B  12      13.953   5.242 -12.828  1.00 82.88           N  
ATOM    237  CA  GLY B  12      14.062   6.426 -13.664  1.00 82.88           C  
ATOM    238  C   GLY B  12      13.258   6.320 -14.945  1.00 82.88           C  
ATOM    239  O   GLY B  12      12.578   7.273 -15.336  1.00 82.88           O  
ATOM    240  N   ARG B  13      13.297   5.160 -15.523  1.00 80.19           N  
ATOM    241  CA  ARG B  13      12.516   4.941 -16.734  1.00 80.19           C  
ATOM    242  C   ARG B  13      11.023   5.027 -16.453  1.00 80.19           C  
ATOM    243  O   ARG B  13      10.266   5.625 -17.219  1.00 80.19           O  
ATOM    244  CB  ARG B  13      12.852   3.586 -17.359  1.00 80.19           C  
ATOM    245  CG  ARG B  13      14.188   3.557 -18.094  1.00 80.19           C  
ATOM    246  CD  ARG B  13      14.336   2.311 -18.953  1.00 80.19           C  
ATOM    247  NE  ARG B  13      14.250   1.091 -18.156  1.00 80.19           N  
ATOM    248  CZ  ARG B  13      15.297   0.429 -17.656  1.00 80.19           C  
ATOM    249  NH1 ARG B  13      16.531   0.858 -17.875  1.00 80.19           N1+
ATOM    250  NH2 ARG B  13      15.102  -0.670 -16.953  1.00 80.19           N  
ATOM    251  N   GLY B  14      10.672   4.492 -15.344  1.00 79.38           N  
ATOM    252  CA  GLY B  14       9.266   4.547 -14.984  1.00 79.38           C  
ATOM    253  C   GLY B  14       8.773   5.953 -14.688  1.00 79.38           C  
ATOM    254  O   GLY B  14       7.703   6.352 -15.141  1.00 79.38           O  
ATOM    255  N   LEU B  15       9.609   6.656 -13.945  1.00 83.94           N  
ATOM    256  CA  LEU B  15       9.195   7.992 -13.523  1.00 83.94           C  
ATOM    257  C   LEU B  15       9.297   8.977 -14.680  1.00 83.94           C  
ATOM    258  O   LEU B  15       8.711  10.062 -14.625  1.00 83.94           O  
ATOM    259  CB  LEU B  15      10.062   8.477 -12.352  1.00 83.94           C  
ATOM    260  CG  LEU B  15       9.812   7.797 -11.008  1.00 83.94           C  
ATOM    261  CD1 LEU B  15      10.812   8.297  -9.969  1.00 83.94           C  
ATOM    262  CD2 LEU B  15       8.383   8.055 -10.539  1.00 83.94           C  
ATOM    263  N   SER B  16      10.016   8.586 -15.766  1.00 84.69           N  
ATOM    264  CA  SER B  16      10.117   9.461 -16.938  1.00 84.69           C  
ATOM    265  C   SER B  16       8.758   9.633 -17.609  1.00 84.69           C  
ATOM    266  O   SER B  16       8.531  10.617 -18.312  1.00 84.69           O  
ATOM    267  CB  SER B  16      11.133   8.906 -17.938  1.00 84.69           C  
ATOM    268  OG  SER B  16      10.672   7.691 -18.500  1.00 84.69           O  
ATOM    269  N   ALA B  17       7.898   8.656 -17.375  1.00 79.56           N  
ATOM    270  CA  ALA B  17       6.547   8.773 -17.922  1.00 79.56           C  
ATOM    271  C   ALA B  17       5.719   9.781 -17.109  1.00 79.56           C  
ATOM    272  O   ALA B  17       4.672  10.234 -17.578  1.00 79.56           O  
ATOM    273  CB  ALA B  17       5.855   7.410 -17.922  1.00 79.56           C  
ATOM    274  N   LEU B  18       6.207  10.086 -15.875  1.00 80.81           N  
ATOM    275  CA  LEU B  18       5.430  10.930 -14.977  1.00 80.81           C  
ATOM    276  C   LEU B  18       6.059  12.312 -14.852  1.00 80.81           C  
ATOM    277  O   LEU B  18       5.348  13.320 -14.750  1.00 80.81           O  
ATOM    278  CB  LEU B  18       5.316  10.281 -13.594  1.00 80.81           C  
ATOM    279  CG  LEU B  18       4.520   8.984 -13.516  1.00 80.81           C  
ATOM    280  CD1 LEU B  18       4.836   8.242 -12.219  1.00 80.81           C  
ATOM    281  CD2 LEU B  18       3.023   9.266 -13.625  1.00 80.81           C  
ATOM    282  N   ILE B  19       7.371  12.328 -14.797  1.00 82.75           N  
ATOM    283  CA  ILE B  19       8.094  13.586 -14.594  1.00 82.75           C  
ATOM    284  C   ILE B  19       8.680  14.062 -15.914  1.00 82.75           C  
ATOM    285  O   ILE B  19       9.438  13.344 -16.562  1.00 82.75           O  
ATOM    286  CB  ILE B  19       9.211  13.422 -13.539  1.00 82.75           C  
ATOM    287  CG1 ILE B  19       8.641  12.859 -12.234  1.00 82.75           C  
ATOM    288  CG2 ILE B  19       9.922  14.758 -13.297  1.00 82.75           C  
ATOM    289  CD1 ILE B  19       9.695  12.539 -11.180  1.00 82.75           C  
ATOM    290  N   PRO B  20       8.203  15.242 -16.375  1.00 73.75           N  
ATOM    291  CA  PRO B  20       8.742  15.789 -17.625  1.00 73.75           C  
ATOM    292  C   PRO B  20      10.250  16.031 -17.562  1.00 73.75           C  
ATOM    293  O   PRO B  20      10.797  16.250 -16.469  1.00 73.75           O  
ATOM    294  CB  PRO B  20       7.980  17.109 -17.797  1.00 73.75           C  
ATOM    295  CG  PRO B  20       7.344  17.344 -16.469  1.00 73.75           C  
ATOM    296  CD  PRO B  20       7.414  16.078 -15.656  1.00 73.75           C  
TER   
ATOM    297  N   VAL C  21      -7.367 -26.594 -17.938  1.00 71.00           N  
ATOM    298  CA  VAL C  21      -6.793 -25.266 -18.109  1.00 71.00           C  
ATOM    299  C   VAL C  21      -6.398 -24.703 -16.734  1.00 71.00           C  
ATOM    300  O   VAL C  21      -7.047 -24.984 -15.727  1.00 71.00           O  
ATOM    301  CB  VAL C  21      -7.781 -24.297 -18.812  1.00 71.00           C  
ATOM    302  CG1 VAL C  21      -7.160 -22.922 -18.984  1.00 71.00           C  
ATOM    303  CG2 VAL C  21      -8.203 -24.875 -20.156  1.00 71.00           C  
ATOM    304  N   GLY C  22      -5.184 -24.047 -16.625  1.00 89.06           N  
ATOM    305  CA  GLY C  22      -4.641 -23.578 -15.359  1.00 89.06           C  
ATOM    306  C   GLY C  22      -5.488 -22.500 -14.711  1.00 89.06           C  
ATOM    307  O   GLY C  22      -6.211 -21.781 -15.391  1.00 89.06           O  
ATOM    308  N   ARG C  23      -5.570 -22.562 -13.398  1.00 95.69           N  
ATOM    309  CA  ARG C  23      -6.320 -21.578 -12.617  1.00 95.69           C  
ATOM    310  C   ARG C  23      -5.484 -20.328 -12.367  1.00 95.69           C  
ATOM    311  O   ARG C  23      -4.348 -20.422 -11.898  1.00 95.69           O  
ATOM    312  CB  ARG C  23      -6.773 -22.172 -11.289  1.00 95.69           C  
ATOM    313  CG  ARG C  23      -7.867 -23.219 -11.430  1.00 95.69           C  
ATOM    314  CD  ARG C  23      -8.344 -23.734 -10.070  1.00 95.69           C  
ATOM    315  NE  ARG C  23      -9.055 -22.703  -9.328  1.00 95.69           N  
ATOM    316  CZ  ARG C  23      -9.375 -22.781  -8.039  1.00 95.69           C  
ATOM    317  NH1 ARG C  23      -9.047 -23.844  -7.320  1.00 95.69           N1+
ATOM    318  NH2 ARG C  23     -10.031 -21.781  -7.465  1.00 95.69           N  
ATOM    319  N   ILE C  24      -6.070 -19.156 -12.766  1.00 98.31           N  
ATOM    320  CA  ILE C  24      -5.410 -17.891 -12.500  1.00 98.31           C  
ATOM    321  C   ILE C  24      -6.020 -17.234 -11.258  1.00 98.31           C  
ATOM    322  O   ILE C  24      -7.203 -16.891 -11.250  1.00 98.31           O  
ATOM    323  CB  ILE C  24      -5.516 -16.938 -13.711  1.00 98.31           C  
ATOM    324  CG1 ILE C  24      -5.008 -17.625 -14.984  1.00 98.31           C  
ATOM    325  CG2 ILE C  24      -4.750 -15.641 -13.445  1.00 98.31           C  
ATOM    326  CD1 ILE C  24      -5.148 -16.781 -16.250  1.00 98.31           C  
ATOM    327  N   ILE C  25      -5.184 -17.062 -10.211  1.00 98.56           N  
ATOM    328  CA  ILE C  25      -5.637 -16.500  -8.938  1.00 98.56           C  
ATOM    329  C   ILE C  25      -4.871 -15.219  -8.633  1.00 98.56           C  
ATOM    330  O   ILE C  25      -3.637 -15.219  -8.586  1.00 98.56           O  
ATOM    331  CB  ILE C  25      -5.461 -17.516  -7.785  1.00 98.56           C  
ATOM    332  CG1 ILE C  25      -6.125 -18.859  -8.141  1.00 98.56           C  
ATOM    333  CG2 ILE C  25      -6.031 -16.953  -6.480  1.00 98.56           C  
ATOM    334  CD1 ILE C  25      -5.855 -19.969  -7.133  1.00 98.56           C  
ATOM    335  N   CYS C  26      -5.570 -14.133  -8.484  1.00 98.31           N  
ATOM    336  CA  CYS C  26      -4.855 -12.922  -8.094  1.00 98.31           C  
ATOM    337  C   CYS C  26      -4.973 -12.680  -6.590  1.00 98.31           C  
ATOM    338  O   CYS C  26      -6.016 -12.953  -5.996  1.00 98.31           O  
ATOM    339  CB  CYS C  26      -5.391 -11.711  -8.859  1.00 98.31           C  
ATOM    340  SG  CYS C  26      -7.031 -11.180  -8.320  1.00 98.31           S  
ATOM    341  N   ILE C  27      -3.877 -12.273  -5.984  1.00 98.75           N  
ATOM    342  CA  ILE C  27      -3.801 -11.867  -4.586  1.00 98.75           C  
ATOM    343  C   ILE C  27      -3.926 -10.352  -4.484  1.00 98.75           C  
ATOM    344  O   ILE C  27      -3.031  -9.617  -4.910  1.00 98.75           O  
ATOM    345  CB  ILE C  27      -2.482 -12.344  -3.932  1.00 98.75           C  
ATOM    346  CG1 ILE C  27      -2.195 -13.797  -4.305  1.00 98.75           C  
ATOM    347  CG2 ILE C  27      -2.543 -12.164  -2.410  1.00 98.75           C  
ATOM    348  CD1 ILE C  27      -3.258 -14.781  -3.834  1.00 98.75           C  
ATOM    349  N   SER C  28      -5.094  -9.914  -3.863  1.00 97.81           N  
ATOM    350  CA  SER C  28      -5.336  -8.477  -3.936  1.00 97.81           C  
ATOM    351  C   SER C  28      -5.957  -7.957  -2.645  1.00 97.81           C  
ATOM    352  O   SER C  28      -6.742  -8.656  -2.002  1.00 97.81           O  
ATOM    353  CB  SER C  28      -6.246  -8.148  -5.121  1.00 97.81           C  
ATOM    354  OG  SER C  28      -6.363  -6.746  -5.285  1.00 97.81           O  
ATOM    355  N   ASN C  29      -5.562  -6.836  -2.324  1.00 95.56           N  
ATOM    356  CA  ASN C  29      -6.074  -5.949  -1.285  1.00 95.56           C  
ATOM    357  C   ASN C  29      -5.477  -4.547  -1.399  1.00 95.56           C  
ATOM    358  O   ASN C  29      -4.270  -4.395  -1.575  1.00 95.56           O  
ATOM    359  CB  ASN C  29      -5.797  -6.531   0.102  1.00 95.56           C  
ATOM    360  CG  ASN C  29      -6.645  -5.895   1.184  1.00 95.56           C  
ATOM    361  ND2 ASN C  29      -7.102  -6.703   2.133  1.00 95.56           N  
ATOM    362  OD1 ASN C  29      -6.891  -4.684   1.166  1.00 95.56           O  
ATOM    363  N   GLN C  30      -6.301  -3.562  -1.307  1.00 90.00           N  
ATOM    364  CA  GLN C  30      -5.816  -2.201  -1.502  1.00 90.00           C  
ATOM    365  C   GLN C  30      -5.020  -1.722  -0.292  1.00 90.00           C  
ATOM    366  O   GLN C  30      -4.281  -0.739  -0.377  1.00 90.00           O  
ATOM    367  CB  GLN C  30      -6.980  -1.248  -1.776  1.00 90.00           C  
ATOM    368  CG  GLN C  30      -7.871  -1.002  -0.566  1.00 90.00           C  
ATOM    369  CD  GLN C  30      -8.914  -2.088  -0.372  1.00 90.00           C  
ATOM    370  NE2 GLN C  30     -10.055  -1.720   0.196  1.00 90.00           N  
ATOM    371  OE1 GLN C  30      -8.688  -3.250  -0.730  1.00 90.00           O  
ATOM    372  N   LYS C  31      -5.227  -2.387   0.753  1.00 90.00           N  
ATOM    373  CA  LYS C  31      -4.449  -2.025   1.933  1.00 90.00           C  
ATOM    374  C   LYS C  31      -3.027  -2.574   1.843  1.00 90.00           C  
ATOM    375  O   LYS C  31      -2.824  -3.723   1.442  1.00 90.00           O  
ATOM    376  CB  LYS C  31      -5.129  -2.535   3.205  1.00 90.00           C  
ATOM    377  CG  LYS C  31      -4.473  -2.055   4.492  1.00 90.00           C  
ATOM    378  CD  LYS C  31      -5.309  -2.418   5.711  1.00 90.00           C  
ATOM    379  CE  LYS C  31      -4.652  -1.948   7.000  1.00 90.00           C  
ATOM    380  NZ  LYS C  31      -5.418  -2.385   8.203  1.00 90.00           N1+
ATOM    381  N   GLY C  32      -2.039  -1.672   2.100  1.00 87.75           N  
ATOM    382  CA  GLY C  32      -0.646  -2.084   2.145  1.00 87.75           C  
ATOM    383  C   GLY C  32      -0.286  -2.836   3.412  1.00 87.75           C  
ATOM    384  O   GLY C  32      -0.872  -2.594   4.469  1.00 87.75           O  
ATOM    385  N   GLY C  33       0.636  -3.764   3.268  1.00 88.56           N  
ATOM    386  CA  GLY C  33       1.218  -4.406   4.438  1.00 88.56           C  
ATOM    387  C   GLY C  33       0.364  -5.535   4.984  1.00 88.56           C  
ATOM    388  O   GLY C  33       0.572  -5.988   6.109  1.00 88.56           O  
ATOM    389  N   VAL C  34      -0.535  -6.047   4.199  1.00 93.88           N  
ATOM    390  CA  VAL C  34      -1.457  -7.043   4.734  1.00 93.88           C  
ATOM    391  C   VAL C  34      -0.968  -8.445   4.375  1.00 93.88           C  
ATOM    392  O   VAL C  34      -1.620  -9.438   4.703  1.00 93.88           O  
ATOM    393  CB  VAL C  34      -2.893  -6.828   4.207  1.00 93.88           C  
ATOM    394  CG1 VAL C  34      -3.445  -5.484   4.676  1.00 93.88           C  
ATOM    395  CG2 VAL C  34      -2.920  -6.918   2.682  1.00 93.88           C  
ATOM    396  N   GLY C  35       0.132  -8.578   3.598  1.00 95.50           N  
ATOM    397  CA  GLY C  35       0.732  -9.867   3.305  1.00 95.50           C  
ATOM    398  C   GLY C  35       0.432 -10.359   1.900  1.00 95.50           C  
ATOM    399  O   GLY C  35       0.374 -11.570   1.660  1.00 95.50           O  
ATOM    400  N   LYS C  36       0.232  -9.477   1.050  1.00 97.94           N  
ATOM    401  CA  LYS C  36      -0.058  -9.875  -0.326  1.00 97.94           C  
ATOM    402  C   LYS C  36       1.116 -10.625  -0.942  1.00 97.94           C  
ATOM    403  O   LYS C  36       0.975 -11.781  -1.349  1.00 97.94           O  
ATOM    404  CB  LYS C  36      -0.396  -8.648  -1.175  1.00 97.94           C  
ATOM    405  CG  LYS C  36      -1.707  -7.973  -0.796  1.00 97.94           C  
ATOM    406  CD  LYS C  36      -2.035  -6.820  -1.735  1.00 97.94           C  
ATOM    407  CE  LYS C  36      -1.011  -5.699  -1.624  1.00 97.94           C  
ATOM    408  NZ  LYS C  36      -1.040  -5.051  -0.279  1.00 97.94           N1+
ATOM    409  N   THR C  37       2.281 -10.031  -0.936  1.00 97.50           N  
ATOM    410  CA  THR C  37       3.453 -10.656  -1.541  1.00 97.50           C  
ATOM    411  C   THR C  37       3.855 -11.906  -0.773  1.00 97.50           C  
ATOM    412  O   THR C  37       4.195 -12.930  -1.376  1.00 97.50           O  
ATOM    413  CB  THR C  37       4.641  -9.680  -1.593  1.00 97.50           C  
ATOM    414  CG2 THR C  37       5.871 -10.336  -2.209  1.00 97.50           C  
ATOM    415  OG1 THR C  37       4.281  -8.531  -2.381  1.00 97.50           O  
ATOM    416  N   THR C  38       3.758 -11.852   0.552  1.00 97.62           N  
ATOM    417  CA  THR C  38       4.062 -13.023   1.366  1.00 97.62           C  
ATOM    418  C   THR C  38       3.146 -14.188   0.999  1.00 97.62           C  
ATOM    419  O   THR C  38       3.611 -15.312   0.815  1.00 97.62           O  
ATOM    420  CB  THR C  38       3.924 -12.711   2.867  1.00 97.62           C  
ATOM    421  CG2 THR C  38       4.188 -13.953   3.713  1.00 97.62           C  
ATOM    422  OG1 THR C  38       4.863 -11.688   3.227  1.00 97.62           O  
ATOM    423  N   THR C  39       1.880 -13.859   0.835  1.00 98.81           N  
ATOM    424  CA  THR C  39       0.915 -14.883   0.466  1.00 98.81           C  
ATOM    425  C   THR C  39       1.176 -15.391  -0.952  1.00 98.81           C  
ATOM    426  O   THR C  39       1.163 -16.594  -1.201  1.00 98.81           O  
ATOM    427  CB  THR C  39      -0.529 -14.359   0.570  1.00 98.81           C  
ATOM    428  CG2 THR C  39      -1.531 -15.414   0.102  1.00 98.81           C  
ATOM    429  OG1 THR C  39      -0.810 -14.023   1.934  1.00 98.81           O  
ATOM    430  N   ALA C  40       1.473 -14.500  -1.851  1.00 98.88           N  
ATOM    431  CA  ALA C  40       1.720 -14.883  -3.238  1.00 98.88           C  
ATOM    432  C   ALA C  40       2.914 -15.828  -3.340  1.00 98.88           C  
ATOM    433  O   ALA C  40       2.818 -16.891  -3.953  1.00 98.88           O  
ATOM    434  CB  ALA C  40       1.948 -13.648  -4.102  1.00 98.88           C  
ATOM    435  N   ILE C  41       3.963 -15.477  -2.678  1.00 98.81           N  
ATOM    436  CA  ILE C  41       5.199 -16.250  -2.748  1.00 98.81           C  
ATOM    437  C   ILE C  41       5.000 -17.609  -2.088  1.00 98.81           C  
ATOM    438  O   ILE C  41       5.312 -18.641  -2.680  1.00 98.81           O  
ATOM    439  CB  ILE C  41       6.371 -15.492  -2.080  1.00 98.81           C  
ATOM    440  CG1 ILE C  41       6.809 -14.305  -2.945  1.00 98.81           C  
ATOM    441  CG2 ILE C  41       7.547 -16.438  -1.819  1.00 98.81           C  
ATOM    442  CD1 ILE C  41       7.801 -13.375  -2.264  1.00 98.81           C  
ATOM    443  N   ASN C  42       4.441 -17.594  -0.943  1.00 98.88           N  
ATOM    444  CA  ASN C  42       4.438 -18.828  -0.168  1.00 98.88           C  
ATOM    445  C   ASN C  42       3.299 -19.766  -0.588  1.00 98.88           C  
ATOM    446  O   ASN C  42       3.424 -20.984  -0.502  1.00 98.88           O  
ATOM    447  CB  ASN C  42       4.352 -18.531   1.329  1.00 98.88           C  
ATOM    448  CG  ASN C  42       5.617 -17.906   1.871  1.00 98.88           C  
ATOM    449  ND2 ASN C  42       5.484 -16.719   2.479  1.00 98.88           N  
ATOM    450  OD1 ASN C  42       6.711 -18.453   1.745  1.00 98.88           O  
ATOM    451  N   LEU C  43       2.223 -19.219  -1.085  1.00 98.88           N  
ATOM    452  CA  LEU C  43       1.213 -20.078  -1.697  1.00 98.88           C  
ATOM    453  C   LEU C  43       1.754 -20.734  -2.961  1.00 98.88           C  
ATOM    454  O   LEU C  43       1.593 -21.938  -3.152  1.00 98.88           O  
ATOM    455  CB  LEU C  43      -0.045 -19.266  -2.027  1.00 98.88           C  
ATOM    456  CG  LEU C  43      -1.152 -20.016  -2.773  1.00 98.88           C  
ATOM    457  CD1 LEU C  43      -1.599 -21.234  -1.978  1.00 98.88           C  
ATOM    458  CD2 LEU C  43      -2.332 -19.078  -3.045  1.00 98.88           C  
ATOM    459  N   ALA C  44       2.422 -19.938  -3.807  1.00 98.88           N  
ATOM    460  CA  ALA C  44       3.021 -20.484  -5.020  1.00 98.88           C  
ATOM    461  C   ALA C  44       4.027 -21.594  -4.684  1.00 98.88           C  
ATOM    462  O   ALA C  44       4.035 -22.641  -5.316  1.00 98.88           O  
ATOM    463  CB  ALA C  44       3.697 -19.391  -5.828  1.00 98.88           C  
ATOM    464  N   ALA C  45       4.812 -21.344  -3.678  1.00 98.88           N  
ATOM    465  CA  ALA C  45       5.801 -22.344  -3.252  1.00 98.88           C  
ATOM    466  C   ALA C  45       5.121 -23.594  -2.723  1.00 98.88           C  
ATOM    467  O   ALA C  45       5.582 -24.719  -2.984  1.00 98.88           O  
ATOM    468  CB  ALA C  45       6.719 -21.750  -2.186  1.00 98.88           C  
ATOM    469  N   SER C  46       4.066 -23.406  -1.995  1.00 98.75           N  
ATOM    470  CA  SER C  46       3.322 -24.547  -1.474  1.00 98.75           C  
ATOM    471  C   SER C  46       2.742 -25.391  -2.604  1.00 98.75           C  
ATOM    472  O   SER C  46       2.846 -26.625  -2.582  1.00 98.75           O  
ATOM    473  CB  SER C  46       2.199 -24.078  -0.547  1.00 98.75           C  
ATOM    474  OG  SER C  46       2.729 -23.500   0.632  1.00 98.75           O  
ATOM    475  N   LEU C  47       2.205 -24.766  -3.580  1.00 98.69           N  
ATOM    476  CA  LEU C  47       1.650 -25.484  -4.727  1.00 98.69           C  
ATOM    477  C   LEU C  47       2.746 -26.203  -5.500  1.00 98.69           C  
ATOM    478  O   LEU C  47       2.578 -27.375  -5.883  1.00 98.69           O  
ATOM    479  CB  LEU C  47       0.910 -24.516  -5.652  1.00 98.69           C  
ATOM    480  CG  LEU C  47      -0.360 -23.875  -5.090  1.00 98.69           C  
ATOM    481  CD1 LEU C  47      -0.806 -22.719  -5.977  1.00 98.69           C  
ATOM    482  CD2 LEU C  47      -1.470 -24.922  -4.961  1.00 98.69           C  
ATOM    483  N   ALA C  48       3.852 -25.562  -5.676  1.00 98.75           N  
ATOM    484  CA  ALA C  48       4.980 -26.156  -6.383  1.00 98.75           C  
ATOM    485  C   ALA C  48       5.527 -27.359  -5.621  1.00 98.75           C  
ATOM    486  O   ALA C  48       5.930 -28.359  -6.227  1.00 98.75           O  
ATOM    487  CB  ALA C  48       6.082 -25.125  -6.602  1.00 98.75           C  
ATOM    488  N   SER C  49       5.570 -27.219  -4.324  1.00 98.38           N  
ATOM    489  CA  SER C  49       6.062 -28.328  -3.510  1.00 98.38           C  
ATOM    490  C   SER C  49       5.156 -29.547  -3.633  1.00 98.38           C  
ATOM    491  O   SER C  49       5.582 -30.672  -3.369  1.00 98.38           O  
ATOM    492  CB  SER C  49       6.172 -27.906  -2.043  1.00 98.38           C  
ATOM    493  OG  SER C  49       4.891 -27.844  -1.442  1.00 98.38           O  
ATOM    494  N   ALA C  50       3.924 -29.328  -4.012  1.00 98.12           N  
ATOM    495  CA  ALA C  50       2.982 -30.406  -4.285  1.00 98.12           C  
ATOM    496  C   ALA C  50       3.029 -30.812  -5.758  1.00 98.12           C  
ATOM    497  O   ALA C  50       2.092 -31.438  -6.266  1.00 98.12           O  
ATOM    498  CB  ALA C  50       1.565 -30.000  -3.898  1.00 98.12           C  
ATOM    499  N   GLU C  51       4.043 -30.359  -6.496  1.00 98.38           N  
ATOM    500  CA  GLU C  51       4.367 -30.703  -7.875  1.00 98.38           C  
ATOM    501  C   GLU C  51       3.324 -30.156  -8.844  1.00 98.38           C  
ATOM    502  O   GLU C  51       3.059 -30.766  -9.883  1.00 98.38           O  
ATOM    503  CB  GLU C  51       4.492 -32.219  -8.031  1.00 98.38           C  
ATOM    504  CG  GLU C  51       5.594 -32.844  -7.184  1.00 98.38           C  
ATOM    505  CD  GLU C  51       5.812 -34.312  -7.469  1.00 98.38           C  
ATOM    506  OE1 GLU C  51       6.875 -34.875  -7.090  1.00 98.38           O  
ATOM    507  OE2 GLU C  51       4.910 -34.938  -8.078  1.00 98.38           O1-
ATOM    508  N   ARG C  52       2.689 -29.094  -8.445  1.00 98.31           N  
ATOM    509  CA  ARG C  52       1.839 -28.359  -9.375  1.00 98.31           C  
ATOM    510  C   ARG C  52       2.639 -27.297 -10.133  1.00 98.31           C  
ATOM    511  O   ARG C  52       3.314 -26.469  -9.516  1.00 98.31           O  
ATOM    512  CB  ARG C  52       0.672 -27.703  -8.633  1.00 98.31           C  
ATOM    513  CG  ARG C  52      -0.157 -28.672  -7.812  1.00 98.31           C  
ATOM    514  CD  ARG C  52      -0.831 -29.719  -8.680  1.00 98.31           C  
ATOM    515  NE  ARG C  52      -1.657 -30.625  -7.895  1.00 98.31           N  
ATOM    516  CZ  ARG C  52      -2.623 -31.391  -8.391  1.00 98.31           C  
ATOM    517  NH1 ARG C  52      -2.902 -31.391  -9.688  1.00 98.31           N1+
ATOM    518  NH2 ARG C  52      -3.312 -32.188  -7.578  1.00 98.31           N  
ATOM    519  N   ARG C  53       2.559 -27.422 -11.461  1.00 98.62           N  
ATOM    520  CA  ARG C  53       3.221 -26.375 -12.250  1.00 98.62           C  
ATOM    521  C   ARG C  53       2.613 -25.016 -11.977  1.00 98.62           C  
ATOM    522  O   ARG C  53       1.463 -24.750 -12.336  1.00 98.62           O  
ATOM    523  CB  ARG C  53       3.135 -26.703 -13.742  1.00 98.62           C  
ATOM    524  CG  ARG C  53       3.906 -27.953 -14.156  1.00 98.62           C  
ATOM    525  CD  ARG C  53       3.727 -28.266 -15.633  1.00 98.62           C  
ATOM    526  NE  ARG C  53       4.250 -29.578 -15.969  1.00 98.62           N  
ATOM    527  CZ  ARG C  53       4.094 -30.188 -17.141  1.00 98.62           C  
ATOM    528  NH1 ARG C  53       3.428 -29.594 -18.125  1.00 98.62           N1+
ATOM    529  NH2 ARG C  53       4.613 -31.391 -17.344  1.00 98.62           N  
ATOM    530  N   THR C  54       3.498 -24.141 -11.328  1.00 98.75           N  
ATOM    531  CA  THR C  54       2.979 -22.859 -10.828  1.00 98.75           C  
ATOM    532  C   THR C  54       3.799 -21.703 -11.375  1.00 98.75           C  
ATOM    533  O   THR C  54       5.031 -21.750 -11.398  1.00 98.75           O  
ATOM    534  CB  THR C  54       2.973 -22.828  -9.289  1.00 98.75           C  
ATOM    535  CG2 THR C  54       2.387 -21.516  -8.781  1.00 98.75           C  
ATOM    536  OG1 THR C  54       2.188 -23.906  -8.797  1.00 98.75           O  
ATOM    537  N   LEU C  55       3.094 -20.656 -11.867  1.00 98.81           N  
ATOM    538  CA  LEU C  55       3.709 -19.391 -12.281  1.00 98.81           C  
ATOM    539  C   LEU C  55       3.297 -18.250 -11.352  1.00 98.81           C  
ATOM    540  O   LEU C  55       2.111 -18.078 -11.062  1.00 98.81           O  
ATOM    541  CB  LEU C  55       3.328 -19.062 -13.719  1.00 98.81           C  
ATOM    542  CG  LEU C  55       3.865 -17.734 -14.273  1.00 98.81           C  
ATOM    543  CD1 LEU C  55       5.387 -17.781 -14.359  1.00 98.81           C  
ATOM    544  CD2 LEU C  55       3.258 -17.453 -15.648  1.00 98.81           C  
ATOM    545  N   LEU C  56       4.293 -17.547 -10.820  1.00 98.88           N  
ATOM    546  CA  LEU C  56       4.031 -16.328 -10.070  1.00 98.88           C  
ATOM    547  C   LEU C  56       4.309 -15.102 -10.922  1.00 98.88           C  
ATOM    548  O   LEU C  56       5.418 -14.930 -11.430  1.00 98.88           O  
ATOM    549  CB  LEU C  56       4.883 -16.297  -8.797  1.00 98.88           C  
ATOM    550  CG  LEU C  56       4.750 -15.047  -7.926  1.00 98.88           C  
ATOM    551  CD1 LEU C  56       3.293 -14.836  -7.523  1.00 98.88           C  
ATOM    552  CD2 LEU C  56       5.637 -15.156  -6.691  1.00 98.88           C  
ATOM    553  N   VAL C  57       3.281 -14.242 -11.086  1.00 98.81           N  
ATOM    554  CA  VAL C  57       3.404 -13.008 -11.852  1.00 98.81           C  
ATOM    555  C   VAL C  57       3.354 -11.812 -10.898  1.00 98.81           C  
ATOM    556  O   VAL C  57       2.354 -11.602 -10.211  1.00 98.81           O  
ATOM    557  CB  VAL C  57       2.297 -12.883 -12.922  1.00 98.81           C  
ATOM    558  CG1 VAL C  57       2.451 -11.586 -13.711  1.00 98.81           C  
ATOM    559  CG2 VAL C  57       2.328 -14.086 -13.859  1.00 98.81           C  
ATOM    560  N   ASP C  58       4.445 -11.023 -10.914  1.00 98.62           N  
ATOM    561  CA  ASP C  58       4.543  -9.844 -10.055  1.00 98.62           C  
ATOM    562  C   ASP C  58       3.986  -8.609 -10.758  1.00 98.62           C  
ATOM    563  O   ASP C  58       4.523  -8.172 -11.781  1.00 98.62           O  
ATOM    564  CB  ASP C  58       5.996  -9.602  -9.641  1.00 98.62           C  
ATOM    565  CG  ASP C  58       6.121  -8.703  -8.422  1.00 98.62           C  
ATOM    566  OD1 ASP C  58       5.105  -8.109  -7.992  1.00 98.62           O  
ATOM    567  OD2 ASP C  58       7.242  -8.578  -7.891  1.00 98.62           O1-
ATOM    568  N   MET C  59       2.900  -8.062 -10.164  1.00 98.25           N  
ATOM    569  CA  MET C  59       2.289  -6.859 -10.719  1.00 98.25           C  
ATOM    570  C   MET C  59       2.516  -5.660  -9.805  1.00 98.25           C  
ATOM    571  O   MET C  59       1.885  -4.613  -9.977  1.00 98.25           O  
ATOM    572  CB  MET C  59       0.791  -7.070 -10.945  1.00 98.25           C  
ATOM    573  CG  MET C  59       0.470  -8.039 -12.070  1.00 98.25           C  
ATOM    574  SD  MET C  59       0.870  -7.348 -13.727  1.00 98.25           S  
ATOM    575  CE  MET C  59      -0.527  -6.211 -13.945  1.00 98.25           C  
ATOM    576  N   ASP C  60       3.375  -5.766  -8.828  1.00 96.06           N  
ATOM    577  CA  ASP C  60       3.732  -4.680  -7.922  1.00 96.06           C  
ATOM    578  C   ASP C  60       5.059  -4.039  -8.328  1.00 96.06           C  
ATOM    579  O   ASP C  60       6.094  -4.707  -8.352  1.00 96.06           O  
ATOM    580  CB  ASP C  60       3.812  -5.188  -6.480  1.00 96.06           C  
ATOM    581  CG  ASP C  60       3.867  -4.062  -5.457  1.00 96.06           C  
ATOM    582  OD1 ASP C  60       4.340  -2.957  -5.793  1.00 96.06           O  
ATOM    583  OD2 ASP C  60       3.438  -4.293  -4.309  1.00 96.06           O1-
ATOM    584  N   PRO C  61       5.020  -2.705  -8.508  1.00 93.25           N  
ATOM    585  CA  PRO C  61       6.250  -2.018  -8.906  1.00 93.25           C  
ATOM    586  C   PRO C  61       7.383  -2.201  -7.902  1.00 93.25           C  
ATOM    587  O   PRO C  61       8.555  -1.976  -8.234  1.00 93.25           O  
ATOM    588  CB  PRO C  61       5.824  -0.549  -8.984  1.00 93.25           C  
ATOM    589  CG  PRO C  61       4.363  -0.593  -9.305  1.00 93.25           C  
ATOM    590  CD  PRO C  61       3.756  -1.768  -8.586  1.00 93.25           C  
ATOM    591  N   GLN C  62       7.086  -2.648  -6.664  1.00 89.75           N  
ATOM    592  CA  GLN C  62       8.133  -2.871  -5.672  1.00 89.75           C  
ATOM    593  C   GLN C  62       8.969  -4.098  -6.023  1.00 89.75           C  
ATOM    594  O   GLN C  62      10.117  -4.219  -5.578  1.00 89.75           O  
ATOM    595  CB  GLN C  62       7.520  -3.035  -4.277  1.00 89.75           C  
ATOM    596  CG  GLN C  62       6.836  -1.780  -3.754  1.00 89.75           C  
ATOM    597  CD  GLN C  62       7.797  -0.622  -3.566  1.00 89.75           C  
ATOM    598  NE2 GLN C  62       7.465   0.524  -4.148  1.00 89.75           N  
ATOM    599  OE1 GLN C  62       8.828  -0.756  -2.900  1.00 89.75           O  
ATOM    600  N   GLY C  63       8.438  -5.027  -6.801  1.00 92.50           N  
ATOM    601  CA  GLY C  63       9.195  -6.152  -7.320  1.00 92.50           C  
ATOM    602  C   GLY C  63       9.617  -7.137  -6.246  1.00 92.50           C  
ATOM    603  O   GLY C  63      10.617  -7.840  -6.398  1.00 92.50           O  
ATOM    604  N   ASN C  64       8.852  -7.238  -5.168  1.00 92.50           N  
ATOM    605  CA  ASN C  64       9.305  -8.031  -4.027  1.00 92.50           C  
ATOM    606  C   ASN C  64       9.094  -9.523  -4.262  1.00 92.50           C  
ATOM    607  O   ASN C  64       9.719 -10.352  -3.596  1.00 92.50           O  
ATOM    608  CB  ASN C  64       8.578  -7.590  -2.752  1.00 92.50           C  
ATOM    609  CG  ASN C  64       9.109  -6.273  -2.207  1.00 92.50           C  
ATOM    610  ND2 ASN C  64       8.258  -5.547  -1.491  1.00 92.50           N  
ATOM    611  OD1 ASN C  64      10.266  -5.914  -2.432  1.00 92.50           O  
ATOM    612  N   ALA C  65       8.188  -9.859  -5.191  1.00 96.62           N  
ATOM    613  CA  ALA C  65       7.977 -11.273  -5.465  1.00 96.62           C  
ATOM    614  C   ALA C  65       9.242 -11.914  -6.039  1.00 96.62           C  
ATOM    615  O   ALA C  65       9.641 -13.000  -5.609  1.00 96.62           O  
ATOM    616  CB  ALA C  65       6.805 -11.469  -6.422  1.00 96.62           C  
ATOM    617  N   GLY C  66       9.914 -11.242  -6.996  1.00 94.94           N  
ATOM    618  CA  GLY C  66      11.141 -11.766  -7.570  1.00 94.94           C  
ATOM    619  C   GLY C  66      12.266 -11.898  -6.559  1.00 94.94           C  
ATOM    620  O   GLY C  66      12.867 -12.969  -6.430  1.00 94.94           O  
ATOM    621  N   SER C  67      12.469 -10.852  -5.805  1.00 92.12           N  
ATOM    622  CA  SER C  67      13.555 -10.883  -4.828  1.00 92.12           C  
ATOM    623  C   SER C  67      13.266 -11.875  -3.713  1.00 92.12           C  
ATOM    624  O   SER C  67      14.180 -12.539  -3.213  1.00 92.12           O  
ATOM    625  CB  SER C  67      13.781  -9.492  -4.238  1.00 92.12           C  
ATOM    626  OG  SER C  67      12.633  -9.047  -3.539  1.00 92.12           O  
ATOM    627  N   GLY C  68      11.984 -12.023  -3.373  1.00 95.44           N  
ATOM    628  CA  GLY C  68      11.602 -12.969  -2.338  1.00 95.44           C  
ATOM    629  C   GLY C  68      11.812 -14.414  -2.742  1.00 95.44           C  
ATOM    630  O   GLY C  68      11.820 -15.305  -1.894  1.00 95.44           O  
ATOM    631  N   LEU C  69      11.945 -14.586  -4.027  1.00 97.44           N  
ATOM    632  CA  LEU C  69      12.195 -15.938  -4.535  1.00 97.44           C  
ATOM    633  C   LEU C  69      13.633 -16.078  -5.008  1.00 97.44           C  
ATOM    634  O   LEU C  69      13.977 -17.062  -5.684  1.00 97.44           O  
ATOM    635  CB  LEU C  69      11.234 -16.250  -5.684  1.00 97.44           C  
ATOM    636  CG  LEU C  69       9.781 -16.531  -5.293  1.00 97.44           C  
ATOM    637  CD1 LEU C  69       8.891 -16.562  -6.531  1.00 97.44           C  
ATOM    638  CD2 LEU C  69       9.672 -17.844  -4.527  1.00 97.44           C  
ATOM    639  N   GLY C  70      14.430 -15.117  -4.738  1.00 95.25           N  
ATOM    640  CA  GLY C  70      15.867 -15.227  -4.945  1.00 95.25           C  
ATOM    641  C   GLY C  70      16.312 -14.773  -6.324  1.00 95.25           C  
ATOM    642  O   GLY C  70      17.438 -15.055  -6.746  1.00 95.25           O  
ATOM    643  N   ILE C  71      15.453 -14.117  -7.023  1.00 94.38           N  
ATOM    644  CA  ILE C  71      15.859 -13.594  -8.320  1.00 94.38           C  
ATOM    645  C   ILE C  71      16.688 -12.328  -8.141  1.00 94.38           C  
ATOM    646  O   ILE C  71      16.172 -11.305  -7.684  1.00 94.38           O  
ATOM    647  CB  ILE C  71      14.633 -13.305  -9.227  1.00 94.38           C  
ATOM    648  CG1 ILE C  71      13.727 -14.539  -9.305  1.00 94.38           C  
ATOM    649  CG2 ILE C  71      15.078 -12.867 -10.617  1.00 94.38           C  
ATOM    650  CD1 ILE C  71      14.391 -15.758  -9.922  1.00 94.38           C  
ATOM    651  N   LYS C  72      17.891 -12.391  -8.570  1.00 89.38           N  
ATOM    652  CA  LYS C  72      18.766 -11.227  -8.484  1.00 89.38           C  
ATOM    653  C   LYS C  72      18.484 -10.234  -9.602  1.00 89.38           C  
ATOM    654  O   LYS C  72      18.203 -10.633 -10.742  1.00 89.38           O  
ATOM    655  CB  LYS C  72      20.234 -11.664  -8.531  1.00 89.38           C  
ATOM    656  CG  LYS C  72      20.656 -12.547  -7.371  1.00 89.38           C  
ATOM    657  CD  LYS C  72      22.125 -12.945  -7.480  1.00 89.38           C  
ATOM    658  CE  LYS C  72      22.547 -13.852  -6.328  1.00 89.38           C  
ATOM    659  NZ  LYS C  72      23.969 -14.297  -6.465  1.00 89.38           N1+
ATOM    660  N   GLN C  73      18.578  -9.047  -9.219  1.00 84.50           N  
ATOM    661  CA  GLN C  73      18.266  -7.977 -10.164  1.00 84.50           C  
ATOM    662  C   GLN C  73      19.109  -8.109 -11.430  1.00 84.50           C  
ATOM    663  O   GLN C  73      18.594  -7.910 -12.539  1.00 84.50           O  
ATOM    664  CB  GLN C  73      18.500  -6.609  -9.516  1.00 84.50           C  
ATOM    665  CG  GLN C  73      17.484  -6.246  -8.453  1.00 84.50           C  
ATOM    666  CD  GLN C  73      16.094  -6.031  -9.023  1.00 84.50           C  
ATOM    667  NE2 GLN C  73      15.070  -6.223  -8.195  1.00 84.50           N  
ATOM    668  OE1 GLN C  73      15.938  -5.699 -10.203  1.00 84.50           O  
ATOM    669  N   ASP C  74      20.312  -8.539 -11.289  1.00 85.75           N  
ATOM    670  CA  ASP C  74      21.219  -8.641 -12.422  1.00 85.75           C  
ATOM    671  C   ASP C  74      20.828  -9.789 -13.352  1.00 85.75           C  
ATOM    672  O   ASP C  74      21.266  -9.844 -14.500  1.00 85.75           O  
ATOM    673  CB  ASP C  74      22.672  -8.820 -11.945  1.00 85.75           C  
ATOM    674  CG  ASP C  74      23.219  -7.586 -11.258  1.00 85.75           C  
ATOM    675  OD1 ASP C  74      22.641  -6.492 -11.398  1.00 85.75           O  
ATOM    676  OD2 ASP C  74      24.266  -7.707 -10.570  1.00 85.75           O1-
ATOM    677  N   ASN C  75      20.031 -10.625 -12.852  1.00 89.19           N  
ATOM    678  CA  ASN C  75      19.656 -11.812 -13.625  1.00 89.19           C  
ATOM    679  C   ASN C  75      18.297 -11.633 -14.305  1.00 89.19           C  
ATOM    680  O   ASN C  75      17.844 -12.523 -15.031  1.00 89.19           O  
ATOM    681  CB  ASN C  75      19.656 -13.055 -12.734  1.00 89.19           C  
ATOM    682  CG  ASN C  75      21.031 -13.453 -12.281  1.00 89.19           C  
ATOM    683  ND2 ASN C  75      21.109 -14.352 -11.305  1.00 89.19           N  
ATOM    684  OD1 ASN C  75      22.047 -12.961 -12.805  1.00 89.19           O  
ATOM    685  N   ILE C  76      17.734 -10.438 -14.094  1.00 92.19           N  
ATOM    686  CA  ILE C  76      16.422 -10.211 -14.688  1.00 92.19           C  
ATOM    687  C   ILE C  76      16.578  -9.852 -16.156  1.00 92.19           C  
ATOM    688  O   ILE C  76      17.188  -8.828 -16.500  1.00 92.19           O  
ATOM    689  CB  ILE C  76      15.648  -9.094 -13.945  1.00 92.19           C  
ATOM    690  CG1 ILE C  76      15.289  -9.547 -12.523  1.00 92.19           C  
ATOM    691  CG2 ILE C  76      14.391  -8.695 -14.719  1.00 92.19           C  
ATOM    692  CD1 ILE C  76      14.570  -8.492 -11.695  1.00 92.19           C  
ATOM    693  N   THR C  77      16.000 -10.633 -17.047  1.00 91.19           N  
ATOM    694  CA  THR C  77      16.125 -10.453 -18.484  1.00 91.19           C  
ATOM    695  C   THR C  77      14.883  -9.797 -19.062  1.00 91.19           C  
ATOM    696  O   THR C  77      14.883  -9.328 -20.203  1.00 91.19           O  
ATOM    697  CB  THR C  77      16.375 -11.797 -19.203  1.00 91.19           C  
ATOM    698  CG2 THR C  77      17.688 -12.438 -18.734  1.00 91.19           C  
ATOM    699  OG1 THR C  77      15.297 -12.688 -18.906  1.00 91.19           O  
ATOM    700  N   GLY C  78      13.891  -9.719 -18.297  1.00 93.88           N  
ATOM    701  CA  GLY C  78      12.617  -9.125 -18.656  1.00 93.88           C  
ATOM    702  C   GLY C  78      11.602  -9.164 -17.516  1.00 93.88           C  
ATOM    703  O   GLY C  78      11.727  -9.969 -16.594  1.00 93.88           O  
ATOM    704  N   THR C  79      10.766  -8.219 -17.594  1.00 95.69           N  
ATOM    705  CA  THR C  79       9.758  -8.109 -16.547  1.00 95.69           C  
ATOM    706  C   THR C  79       8.359  -8.031 -17.141  1.00 95.69           C  
ATOM    707  O   THR C  79       8.195  -7.973 -18.359  1.00 95.69           O  
ATOM    708  CB  THR C  79      10.016  -6.867 -15.664  1.00 95.69           C  
ATOM    709  CG2 THR C  79      11.469  -6.801 -15.211  1.00 95.69           C  
ATOM    710  OG1 THR C  79       9.703  -5.688 -16.406  1.00 95.69           O  
ATOM    711  N   ILE C  80       7.387  -8.031 -16.297  1.00 97.69           N  
ATOM    712  CA  ILE C  80       5.988  -7.992 -16.703  1.00 97.69           C  
ATOM    713  C   ILE C  80       5.703  -6.680 -17.438  1.00 97.69           C  
ATOM    714  O   ILE C  80       4.754  -6.594 -18.219  1.00 97.69           O  
ATOM    715  CB  ILE C  80       5.039  -8.148 -15.500  1.00 97.69           C  
ATOM    716  CG1 ILE C  80       3.609  -8.422 -15.969  1.00 97.69           C  
ATOM    717  CG2 ILE C  80       5.094  -6.902 -14.602  1.00 97.69           C  
ATOM    718  CD1 ILE C  80       3.459  -9.695 -16.797  1.00 97.69           C  
ATOM    719  N   TYR C  81       6.527  -5.676 -17.172  1.00 95.88           N  
ATOM    720  CA  TYR C  81       6.387  -4.395 -17.859  1.00 95.88           C  
ATOM    721  C   TYR C  81       6.434  -4.582 -19.375  1.00 95.88           C  
ATOM    722  O   TYR C  81       5.617  -4.012 -20.094  1.00 95.88           O  
ATOM    723  CB  TYR C  81       7.480  -3.422 -17.422  1.00 95.88           C  
ATOM    724  CG  TYR C  81       7.449  -2.102 -18.156  1.00 95.88           C  
ATOM    725  CD1 TYR C  81       8.156  -1.926 -19.344  1.00 95.88           C  
ATOM    726  CD2 TYR C  81       6.719  -1.027 -17.656  1.00 95.88           C  
ATOM    727  CE1 TYR C  81       8.133  -0.711 -20.016  1.00 95.88           C  
ATOM    728  CE2 TYR C  81       6.688   0.192 -18.328  1.00 95.88           C  
ATOM    729  CZ  TYR C  81       7.395   0.340 -19.500  1.00 95.88           C  
ATOM    730  OH  TYR C  81       7.367   1.545 -20.172  1.00 95.88           O  
ATOM    731  N   GLU C  82       7.242  -5.383 -19.875  1.00 95.75           N  
ATOM    732  CA  GLU C  82       7.434  -5.578 -21.297  1.00 95.75           C  
ATOM    733  C   GLU C  82       6.246  -6.309 -21.922  1.00 95.75           C  
ATOM    734  O   GLU C  82       5.887  -6.062 -23.078  1.00 95.75           O  
ATOM    735  CB  GLU C  82       8.727  -6.352 -21.578  1.00 95.75           C  
ATOM    736  CG  GLU C  82       9.992  -5.578 -21.219  1.00 95.75           C  
ATOM    737  CD  GLU C  82      11.242  -6.441 -21.234  1.00 95.75           C  
ATOM    738  OE1 GLU C  82      11.883  -6.578 -22.297  1.00 95.75           O  
ATOM    739  OE2 GLU C  82      11.578  -6.992 -20.156  1.00 95.75           O1-
ATOM    740  N   ALA C  83       5.680  -7.172 -21.172  1.00 96.69           N  
ATOM    741  CA  ALA C  83       4.500  -7.871 -21.672  1.00 96.69           C  
ATOM    742  C   ALA C  83       3.297  -6.938 -21.750  1.00 96.69           C  
ATOM    743  O   ALA C  83       2.512  -6.996 -22.688  1.00 96.69           O  
ATOM    744  CB  ALA C  83       4.184  -9.078 -20.797  1.00 96.69           C  
ATOM    745  N   LEU C  84       3.195  -6.031 -20.797  1.00 96.75           N  
ATOM    746  CA  LEU C  84       2.033  -5.156 -20.688  1.00 96.75           C  
ATOM    747  C   LEU C  84       2.094  -4.051 -21.734  1.00 96.75           C  
ATOM    748  O   LEU C  84       1.068  -3.674 -22.312  1.00 96.75           O  
ATOM    749  CB  LEU C  84       1.940  -4.543 -19.297  1.00 96.75           C  
ATOM    750  CG  LEU C  84       1.568  -5.500 -18.156  1.00 96.75           C  
ATOM    751  CD1 LEU C  84       1.634  -4.781 -16.812  1.00 96.75           C  
ATOM    752  CD2 LEU C  84       0.180  -6.090 -18.391  1.00 96.75           C  
ATOM    753  N   LEU C  85       3.289  -3.553 -21.969  1.00 93.81           N  
ATOM    754  CA  LEU C  85       3.361  -2.309 -22.719  1.00 93.81           C  
ATOM    755  C   LEU C  85       4.074  -2.523 -24.062  1.00 93.81           C  
ATOM    756  O   LEU C  85       3.881  -1.756 -25.000  1.00 93.81           O  
ATOM    757  CB  LEU C  85       4.082  -1.227 -21.922  1.00 93.81           C  
ATOM    758  CG  LEU C  85       3.281  -0.588 -20.781  1.00 93.81           C  
ATOM    759  CD1 LEU C  85       4.215   0.165 -19.828  1.00 93.81           C  
ATOM    760  CD2 LEU C  85       2.209   0.343 -21.328  1.00 93.81           C  
ATOM    761  N   ASN C  86       4.953  -3.535 -24.172  1.00 92.12           N  
ATOM    762  CA  ASN C  86       5.773  -3.682 -25.375  1.00 92.12           C  
ATOM    763  C   ASN C  86       5.402  -4.938 -26.156  1.00 92.12           C  
ATOM    764  O   ASN C  86       6.133  -5.352 -27.062  1.00 92.12           O  
ATOM    765  CB  ASN C  86       7.258  -3.705 -25.016  1.00 92.12           C  
ATOM    766  CG  ASN C  86       7.699  -2.451 -24.281  1.00 92.12           C  
ATOM    767  ND2 ASN C  86       8.742  -2.572 -23.469  1.00 92.12           N  
ATOM    768  OD1 ASN C  86       7.109  -1.381 -24.453  1.00 92.12           O  
ATOM    769  N   ASP C  87       4.395  -5.637 -25.766  1.00 91.62           N  
ATOM    770  CA  ASP C  87       3.885  -6.832 -26.422  1.00 91.62           C  
ATOM    771  C   ASP C  87       4.965  -7.906 -26.531  1.00 91.62           C  
ATOM    772  O   ASP C  87       4.977  -8.695 -27.469  1.00 91.62           O  
ATOM    773  CB  ASP C  87       3.352  -6.488 -27.812  1.00 91.62           C  
ATOM    774  CG  ASP C  87       2.137  -5.578 -27.781  1.00 91.62           C  
ATOM    775  OD1 ASP C  87       1.225  -5.812 -26.953  1.00 91.62           O  
ATOM    776  OD2 ASP C  87       2.088  -4.617 -28.578  1.00 91.62           O1-
ATOM    777  N   ARG C  88       5.945  -7.898 -25.672  1.00 95.81           N  
ATOM    778  CA  ARG C  88       6.883  -9.016 -25.594  1.00 95.81           C  
ATOM    779  C   ARG C  88       6.188 -10.273 -25.094  1.00 95.81           C  
ATOM    780  O   ARG C  88       5.441 -10.234 -24.125  1.00 95.81           O  
ATOM    781  CB  ARG C  88       8.062  -8.672 -24.688  1.00 95.81           C  
ATOM    782  CG  ARG C  88       9.211  -9.664 -24.766  1.00 95.81           C  
ATOM    783  CD  ARG C  88      10.461  -9.133 -24.078  1.00 95.81           C  
ATOM    784  NE  ARG C  88      11.492 -10.156 -23.969  1.00 95.81           N  
ATOM    785  CZ  ARG C  88      12.656 -10.000 -23.344  1.00 95.81           C  
ATOM    786  NH1 ARG C  88      12.953  -8.852 -22.750  1.00 95.81           N1+
ATOM    787  NH2 ARG C  88      13.523 -11.000 -23.297  1.00 95.81           N  
ATOM    788  N   PRO C  89       6.418 -11.320 -25.875  1.00 97.50           N  
ATOM    789  CA  PRO C  89       5.781 -12.562 -25.406  1.00 97.50           C  
ATOM    790  C   PRO C  89       6.176 -12.938 -23.984  1.00 97.50           C  
ATOM    791  O   PRO C  89       7.363 -12.969 -23.656  1.00 97.50           O  
ATOM    792  CB  PRO C  89       6.285 -13.609 -26.406  1.00 97.50           C  
ATOM    793  CG  PRO C  89       6.680 -12.820 -27.625  1.00 97.50           C  
ATOM    794  CD  PRO C  89       7.195 -11.484 -27.172  1.00 97.50           C  
ATOM    795  N   ILE C  90       5.164 -13.297 -23.188  1.00 97.75           N  
ATOM    796  CA  ILE C  90       5.387 -13.523 -21.766  1.00 97.75           C  
ATOM    797  C   ILE C  90       6.238 -14.781 -21.562  1.00 97.75           C  
ATOM    798  O   ILE C  90       6.941 -14.914 -20.562  1.00 97.75           O  
ATOM    799  CB  ILE C  90       4.051 -13.664 -21.000  1.00 97.75           C  
ATOM    800  CG1 ILE C  90       4.277 -13.469 -19.484  1.00 97.75           C  
ATOM    801  CG2 ILE C  90       3.400 -15.016 -21.281  1.00 97.75           C  
ATOM    802  CD1 ILE C  90       3.012 -13.133 -18.719  1.00 97.75           C  
ATOM    803  N   GLN C  91       6.301 -15.609 -22.531  1.00 97.06           N  
ATOM    804  CA  GLN C  91       7.113 -16.828 -22.484  1.00 97.06           C  
ATOM    805  C   GLN C  91       8.602 -16.484 -22.406  1.00 97.06           C  
ATOM    806  O   GLN C  91       9.406 -17.297 -21.938  1.00 97.06           O  
ATOM    807  CB  GLN C  91       6.832 -17.703 -23.703  1.00 97.06           C  
ATOM    808  CG  GLN C  91       5.406 -18.219 -23.781  1.00 97.06           C  
ATOM    809  CD  GLN C  91       4.480 -17.297 -24.547  1.00 97.06           C  
ATOM    810  NE2 GLN C  91       3.377 -17.844 -25.047  1.00 97.06           N  
ATOM    811  OE1 GLN C  91       4.754 -16.109 -24.703  1.00 97.06           O  
ATOM    812  N   GLU C  92       8.945 -15.281 -22.859  1.00 97.56           N  
ATOM    813  CA  GLU C  92      10.344 -14.852 -22.859  1.00 97.56           C  
ATOM    814  C   GLU C  92      10.719 -14.211 -21.531  1.00 97.56           C  
ATOM    815  O   GLU C  92      11.883 -13.875 -21.297  1.00 97.56           O  
ATOM    816  CB  GLU C  92      10.602 -13.875 -24.016  1.00 97.56           C  
ATOM    817  CG  GLU C  92      10.375 -14.469 -25.391  1.00 97.56           C  
ATOM    818  CD  GLU C  92      10.609 -13.477 -26.516  1.00 97.56           C  
ATOM    819  OE1 GLU C  92      10.305 -13.797 -27.688  1.00 97.56           O  
ATOM    820  OE2 GLU C  92      11.109 -12.367 -26.234  1.00 97.56           O1-
ATOM    821  N   LEU C  93       9.750 -14.141 -20.641  1.00 98.00           N  
ATOM    822  CA  LEU C  93       9.969 -13.383 -19.422  1.00 98.00           C  
ATOM    823  C   LEU C  93       9.977 -14.297 -18.203  1.00 98.00           C  
ATOM    824  O   LEU C  93       9.992 -13.820 -17.062  1.00 98.00           O  
ATOM    825  CB  LEU C  93       8.891 -12.305 -19.266  1.00 98.00           C  
ATOM    826  CG  LEU C  93       8.656 -11.398 -20.469  1.00 98.00           C  
ATOM    827  CD1 LEU C  93       7.492 -10.445 -20.203  1.00 98.00           C  
ATOM    828  CD2 LEU C  93       9.922 -10.617 -20.812  1.00 98.00           C  
ATOM    829  N   LEU C  94       9.961 -15.602 -18.453  1.00 98.19           N  
ATOM    830  CA  LEU C  94       9.906 -16.594 -17.375  1.00 98.19           C  
ATOM    831  C   LEU C  94      11.281 -16.766 -16.734  1.00 98.19           C  
ATOM    832  O   LEU C  94      12.281 -16.906 -17.438  1.00 98.19           O  
ATOM    833  CB  LEU C  94       9.398 -17.938 -17.906  1.00 98.19           C  
ATOM    834  CG  LEU C  94       8.062 -17.906 -18.641  1.00 98.19           C  
ATOM    835  CD1 LEU C  94       7.797 -19.250 -19.312  1.00 98.19           C  
ATOM    836  CD2 LEU C  94       6.926 -17.547 -17.688  1.00 98.19           C  
ATOM    837  N   HIS C  95      11.344 -16.734 -15.406  1.00 98.38           N  
ATOM    838  CA  HIS C  95      12.555 -17.000 -14.648  1.00 98.38           C  
ATOM    839  C   HIS C  95      12.391 -18.203 -13.734  1.00 98.38           C  
ATOM    840  O   HIS C  95      11.406 -18.297 -12.992  1.00 98.38           O  
ATOM    841  CB  HIS C  95      12.953 -15.766 -13.828  1.00 98.38           C  
ATOM    842  CG  HIS C  95      13.281 -14.570 -14.664  1.00 98.38           C  
ATOM    843  CD2 HIS C  95      14.453 -13.930 -14.875  1.00 98.38           C  
ATOM    844  ND1 HIS C  95      12.328 -13.891 -15.391  1.00 98.38           N  
ATOM    845  CE1 HIS C  95      12.914 -12.883 -16.031  1.00 98.38           C  
ATOM    846  NE2 HIS C  95      14.195 -12.883 -15.727  1.00 98.38           N  
ATOM    847  N   PRO C  96      13.305 -19.094 -13.773  1.00 97.81           N  
ATOM    848  CA  PRO C  96      13.234 -20.234 -12.859  1.00 97.81           C  
ATOM    849  C   PRO C  96      13.523 -19.844 -11.406  1.00 97.81           C  
ATOM    850  O   PRO C  96      14.102 -18.781 -11.156  1.00 97.81           O  
ATOM    851  CB  PRO C  96      14.312 -21.172 -13.391  1.00 97.81           C  
ATOM    852  CG  PRO C  96      15.352 -20.281 -13.977  1.00 97.81           C  
ATOM    853  CD  PRO C  96      14.672 -19.094 -14.586  1.00 97.81           C  
ATOM    854  N   THR C  97      13.016 -20.688 -10.500  1.00 98.06           N  
ATOM    855  CA  THR C  97      13.312 -20.547  -9.078  1.00 98.06           C  
ATOM    856  C   THR C  97      13.992 -21.797  -8.539  1.00 98.06           C  
ATOM    857  O   THR C  97      14.305 -22.719  -9.297  1.00 98.06           O  
ATOM    858  CB  THR C  97      12.039 -20.250  -8.266  1.00 98.06           C  
ATOM    859  CG2 THR C  97      11.211 -19.156  -8.922  1.00 98.06           C  
ATOM    860  OG1 THR C  97      11.250 -21.453  -8.188  1.00 98.06           O  
ATOM    861  N   GLU C  98      14.297 -21.797  -7.242  1.00 97.75           N  
ATOM    862  CA  GLU C  98      14.891 -22.969  -6.609  1.00 97.75           C  
ATOM    863  C   GLU C  98      13.906 -24.125  -6.570  1.00 97.75           C  
ATOM    864  O   GLU C  98      14.297 -25.281  -6.344  1.00 97.75           O  
ATOM    865  CB  GLU C  98      15.367 -22.625  -5.191  1.00 97.75           C  
ATOM    866  CG  GLU C  98      16.578 -21.719  -5.152  1.00 97.75           C  
ATOM    867  CD  GLU C  98      17.109 -21.484  -3.746  1.00 97.75           C  
ATOM    868  OE1 GLU C  98      17.328 -20.312  -3.369  1.00 97.75           O  
ATOM    869  OE2 GLU C  98      17.297 -22.484  -3.016  1.00 97.75           O1-
ATOM    870  N   LEU C  99      12.633 -23.859  -6.773  1.00 98.25           N  
ATOM    871  CA  LEU C  99      11.617 -24.906  -6.801  1.00 98.25           C  
ATOM    872  C   LEU C  99      11.320 -25.328  -8.234  1.00 98.25           C  
ATOM    873  O   LEU C  99      10.914 -24.516  -9.062  1.00 98.25           O  
ATOM    874  CB  LEU C  99      10.336 -24.422  -6.121  1.00 98.25           C  
ATOM    875  CG  LEU C  99      10.406 -24.219  -4.605  1.00 98.25           C  
ATOM    876  CD1 LEU C  99       9.195 -23.422  -4.121  1.00 98.25           C  
ATOM    877  CD2 LEU C  99      10.492 -25.562  -3.885  1.00 98.25           C  
ATOM    878  N   ARG C 100      11.383 -26.547  -8.477  1.00 97.69           N  
ATOM    879  CA  ARG C 100      11.305 -27.125  -9.812  1.00 97.69           C  
ATOM    880  C   ARG C 100      10.000 -26.750 -10.500  1.00 97.69           C  
ATOM    881  O   ARG C 100       9.984 -26.500 -11.711  1.00 97.69           O  
ATOM    882  CB  ARG C 100      11.430 -28.656  -9.734  1.00 97.69           C  
ATOM    883  CG  ARG C 100      11.320 -29.344 -11.086  1.00 97.69           C  
ATOM    884  CD  ARG C 100      11.508 -30.859 -10.961  1.00 97.69           C  
ATOM    885  NE  ARG C 100      11.414 -31.516 -12.258  1.00 97.69           N  
ATOM    886  CZ  ARG C 100      11.539 -32.812 -12.453  1.00 97.69           C  
ATOM    887  NH1 ARG C 100      11.773 -33.656 -11.430  1.00 97.69           N1+
ATOM    888  NH2 ARG C 100      11.438 -33.312 -13.672  1.00 97.69           N  
ATOM    889  N   TYR C 101       8.969 -26.688  -9.797  1.00 98.50           N  
ATOM    890  CA  TYR C 101       7.652 -26.484 -10.398  1.00 98.50           C  
ATOM    891  C   TYR C 101       7.180 -25.047 -10.227  1.00 98.50           C  
ATOM    892  O   TYR C 101       5.980 -24.766 -10.328  1.00 98.50           O  
ATOM    893  CB  TYR C 101       6.633 -27.453  -9.789  1.00 98.50           C  
ATOM    894  CG  TYR C 101       6.891 -28.906 -10.133  1.00 98.50           C  
ATOM    895  CD1 TYR C 101       6.559 -29.406 -11.383  1.00 98.50           C  
ATOM    896  CD2 TYR C 101       7.465 -29.766  -9.203  1.00 98.50           C  
ATOM    897  CE1 TYR C 101       6.793 -30.750 -11.703  1.00 98.50           C  
ATOM    898  CE2 TYR C 101       7.703 -31.094  -9.508  1.00 98.50           C  
ATOM    899  CZ  TYR C 101       7.363 -31.578 -10.766  1.00 98.50           C  
ATOM    900  OH  TYR C 101       7.598 -32.906 -11.070  1.00 98.50           O  
ATOM    901  N   LEU C 102       8.156 -24.078  -9.938  1.00 98.81           N  
ATOM    902  CA  LEU C 102       7.793 -22.672  -9.742  1.00 98.81           C  
ATOM    903  C   LEU C 102       8.648 -21.766 -10.617  1.00 98.81           C  
ATOM    904  O   LEU C 102       9.875 -21.766 -10.508  1.00 98.81           O  
ATOM    905  CB  LEU C 102       7.945 -22.281  -8.273  1.00 98.81           C  
ATOM    906  CG  LEU C 102       7.625 -20.828  -7.922  1.00 98.81           C  
ATOM    907  CD1 LEU C 102       6.219 -20.469  -8.391  1.00 98.81           C  
ATOM    908  CD2 LEU C 102       7.766 -20.594  -6.422  1.00 98.81           C  
ATOM    909  N   GLN C 103       7.961 -21.016 -11.469  1.00 98.75           N  
ATOM    910  CA  GLN C 103       8.609 -19.953 -12.219  1.00 98.75           C  
ATOM    911  C   GLN C 103       7.992 -18.594 -11.883  1.00 98.75           C  
ATOM    912  O   GLN C 103       6.930 -18.531 -11.258  1.00 98.75           O  
ATOM    913  CB  GLN C 103       8.508 -20.219 -13.727  1.00 98.75           C  
ATOM    914  CG  GLN C 103       9.219 -21.484 -14.180  1.00 98.75           C  
ATOM    915  CD  GLN C 103       9.195 -21.656 -15.680  1.00 98.75           C  
ATOM    916  NE2 GLN C 103      10.352 -21.547 -16.312  1.00 98.75           N  
ATOM    917  OE1 GLN C 103       8.133 -21.906 -16.266  1.00 98.75           O  
ATOM    918  N   VAL C 104       8.789 -17.562 -12.219  1.00 98.69           N  
ATOM    919  CA  VAL C 104       8.312 -16.234 -11.859  1.00 98.69           C  
ATOM    920  C   VAL C 104       8.516 -15.281 -13.031  1.00 98.69           C  
ATOM    921  O   VAL C 104       9.508 -15.383 -13.758  1.00 98.69           O  
ATOM    922  CB  VAL C 104       9.023 -15.695 -10.602  1.00 98.69           C  
ATOM    923  CG1 VAL C 104      10.523 -15.547 -10.852  1.00 98.69           C  
ATOM    924  CG2 VAL C 104       8.414 -14.359 -10.172  1.00 98.69           C  
ATOM    925  N   VAL C 105       7.551 -14.477 -13.312  1.00 98.56           N  
ATOM    926  CA  VAL C 105       7.723 -13.258 -14.094  1.00 98.56           C  
ATOM    927  C   VAL C 105       7.844 -12.055 -13.164  1.00 98.56           C  
ATOM    928  O   VAL C 105       6.855 -11.625 -12.562  1.00 98.56           O  
ATOM    929  CB  VAL C 105       6.555 -13.047 -15.086  1.00 98.56           C  
ATOM    930  CG1 VAL C 105       6.762 -11.773 -15.906  1.00 98.56           C  
ATOM    931  CG2 VAL C 105       6.406 -14.266 -16.000  1.00 98.56           C  
ATOM    932  N   PRO C 106       9.023 -11.469 -12.992  1.00 97.88           N  
ATOM    933  CA  PRO C 106       9.258 -10.430 -11.992  1.00 97.88           C  
ATOM    934  C   PRO C 106       8.812  -9.047 -12.461  1.00 97.88           C  
ATOM    935  O   PRO C 106       8.422  -8.875 -13.625  1.00 97.88           O  
ATOM    936  CB  PRO C 106      10.773 -10.469 -11.789  1.00 97.88           C  
ATOM    937  CG  PRO C 106      11.328 -10.844 -13.133  1.00 97.88           C  
ATOM    938  CD  PRO C 106      10.383 -11.805 -13.781  1.00 97.88           C  
ATOM    939  N   ALA C 107       8.742  -8.188 -11.523  1.00 96.44           N  
ATOM    940  CA  ALA C 107       8.539  -6.758 -11.766  1.00 96.44           C  
ATOM    941  C   ALA C 107       9.734  -5.941 -11.273  1.00 96.44           C  
ATOM    942  O   ALA C 107      10.523  -6.414 -10.453  1.00 96.44           O  
ATOM    943  CB  ALA C 107       7.258  -6.281 -11.086  1.00 96.44           C  
ATOM    944  N   THR C 108       9.891  -4.848 -11.891  1.00 92.06           N  
ATOM    945  CA  THR C 108      10.844  -3.830 -11.453  1.00 92.06           C  
ATOM    946  C   THR C 108      10.164  -2.469 -11.344  1.00 92.06           C  
ATOM    947  O   THR C 108       9.000  -2.314 -11.734  1.00 92.06           O  
ATOM    948  CB  THR C 108      12.047  -3.732 -12.406  1.00 92.06           C  
ATOM    949  CG2 THR C 108      12.906  -4.988 -12.344  1.00 92.06           C  
ATOM    950  OG1 THR C 108      11.570  -3.564 -13.750  1.00 92.06           O  
ATOM    951  N   PRO C 109      10.852  -1.532 -10.727  1.00 89.94           N  
ATOM    952  CA  PRO C 109      10.219  -0.233 -10.477  1.00 89.94           C  
ATOM    953  C   PRO C 109       9.758   0.456 -11.758  1.00 89.94           C  
ATOM    954  O   PRO C 109       8.992   1.424 -11.703  1.00 89.94           O  
ATOM    955  CB  PRO C 109      11.328   0.571  -9.797  1.00 89.94           C  
ATOM    956  CG  PRO C 109      12.125  -0.443  -9.039  1.00 89.94           C  
ATOM    957  CD  PRO C 109      12.219  -1.691  -9.867  1.00 89.94           C  
ATOM    958  N   ASP C 110      10.141  -0.044 -12.906  1.00 89.81           N  
ATOM    959  CA  ASP C 110       9.641   0.527 -14.156  1.00 89.81           C  
ATOM    960  C   ASP C 110       8.133   0.342 -14.289  1.00 89.81           C  
ATOM    961  O   ASP C 110       7.473   1.090 -15.008  1.00 89.81           O  
ATOM    962  CB  ASP C 110      10.359  -0.105 -15.352  1.00 89.81           C  
ATOM    963  CG  ASP C 110      10.305  -1.622 -15.344  1.00 89.81           C  
ATOM    964  OD1 ASP C 110       9.781  -2.207 -14.367  1.00 89.81           O  
ATOM    965  OD2 ASP C 110      10.789  -2.238 -16.312  1.00 89.81           O1-
ATOM    966  N   LEU C 111       7.613  -0.533 -13.594  1.00 93.75           N  
ATOM    967  CA  LEU C 111       6.180  -0.794 -13.625  1.00 93.75           C  
ATOM    968  C   LEU C 111       5.398   0.391 -13.070  1.00 93.75           C  
ATOM    969  O   LEU C 111       4.188   0.503 -13.289  1.00 93.75           O  
ATOM    970  CB  LEU C 111       5.844  -2.061 -12.836  1.00 93.75           C  
ATOM    971  CG  LEU C 111       4.500  -2.721 -13.148  1.00 93.75           C  
ATOM    972  CD1 LEU C 111       4.438  -3.123 -14.617  1.00 93.75           C  
ATOM    973  CD2 LEU C 111       4.277  -3.930 -12.242  1.00 93.75           C  
ATOM    974  N   THR C 112       6.074   1.273 -12.344  1.00 88.94           N  
ATOM    975  CA  THR C 112       5.445   2.510 -11.891  1.00 88.94           C  
ATOM    976  C   THR C 112       4.973   3.340 -13.086  1.00 88.94           C  
ATOM    977  O   THR C 112       3.896   3.939 -13.039  1.00 88.94           O  
ATOM    978  CB  THR C 112       6.410   3.346 -11.031  1.00 88.94           C  
ATOM    979  CG2 THR C 112       5.766   4.664 -10.609  1.00 88.94           C  
ATOM    980  OG1 THR C 112       6.762   2.600  -9.859  1.00 88.94           O  
ATOM    981  N   GLY C 113       5.699   3.334 -14.086  1.00 88.00           N  
ATOM    982  CA  GLY C 113       5.348   4.062 -15.297  1.00 88.00           C  
ATOM    983  C   GLY C 113       4.207   3.428 -16.062  1.00 88.00           C  
ATOM    984  O   GLY C 113       3.465   4.117 -16.766  1.00 88.00           O  
ATOM    985  N   ALA C 114       4.039   2.152 -15.875  1.00 91.00           N  
ATOM    986  CA  ALA C 114       2.979   1.443 -16.594  1.00 91.00           C  
ATOM    987  C   ALA C 114       1.603   1.961 -16.172  1.00 91.00           C  
ATOM    988  O   ALA C 114       0.681   2.002 -17.000  1.00 91.00           O  
ATOM    989  CB  ALA C 114       3.078  -0.058 -16.328  1.00 91.00           C  
ATOM    990  N   GLU C 115       1.465   2.371 -14.930  1.00 86.94           N  
ATOM    991  CA  GLU C 115       0.188   2.879 -14.438  1.00 86.94           C  
ATOM    992  C   GLU C 115      -0.260   4.105 -15.234  1.00 86.94           C  
ATOM    993  O   GLU C 115      -1.455   4.301 -15.461  1.00 86.94           O  
ATOM    994  CB  GLU C 115       0.282   3.219 -12.953  1.00 86.94           C  
ATOM    995  CG  GLU C 115       0.063   2.025 -12.031  1.00 86.94           C  
ATOM    996  CD  GLU C 115      -0.184   2.420 -10.586  1.00 86.94           C  
ATOM    997  OE1 GLU C 115      -0.456   1.526  -9.750  1.00 86.94           O  
ATOM    998  OE2 GLU C 115      -0.106   3.631 -10.281  1.00 86.94           O1-
ATOM    999  N   VAL C 116       0.677   4.836 -15.727  1.00 86.50           N  
ATOM   1000  CA  VAL C 116       0.387   6.055 -16.469  1.00 86.50           C  
ATOM   1001  C   VAL C 116       0.325   5.742 -17.969  1.00 86.50           C  
ATOM   1002  O   VAL C 116      -0.586   6.195 -18.672  1.00 86.50           O  
ATOM   1003  CB  VAL C 116       1.441   7.152 -16.203  1.00 86.50           C  
ATOM   1004  CG1 VAL C 116       1.205   8.367 -17.109  1.00 86.50           C  
ATOM   1005  CG2 VAL C 116       1.416   7.566 -14.734  1.00 86.50           C  
ATOM   1006  N   GLU C 117       1.188   4.906 -18.406  1.00 91.25           N  
ATOM   1007  CA  GLU C 117       1.294   4.598 -19.828  1.00 91.25           C  
ATOM   1008  C   GLU C 117       0.092   3.789 -20.312  1.00 91.25           C  
ATOM   1009  O   GLU C 117      -0.352   3.943 -21.453  1.00 91.25           O  
ATOM   1010  CB  GLU C 117       2.590   3.836 -20.125  1.00 91.25           C  
ATOM   1011  CG  GLU C 117       3.848   4.672 -19.922  1.00 91.25           C  
ATOM   1012  CD  GLU C 117       5.129   3.867 -20.078  1.00 91.25           C  
ATOM   1013  OE1 GLU C 117       5.570   3.641 -21.234  1.00 91.25           O  
ATOM   1014  OE2 GLU C 117       5.695   3.457 -19.047  1.00 91.25           O1-
ATOM   1015  N   LEU C 118      -0.458   3.027 -19.438  1.00 92.69           N  
ATOM   1016  CA  LEU C 118      -1.596   2.186 -19.797  1.00 92.69           C  
ATOM   1017  C   LEU C 118      -2.830   3.033 -20.078  1.00 92.69           C  
ATOM   1018  O   LEU C 118      -3.711   2.619 -20.844  1.00 92.69           O  
ATOM   1019  CB  LEU C 118      -1.897   1.188 -18.672  1.00 92.69           C  
ATOM   1020  CG  LEU C 118      -1.034  -0.073 -18.641  1.00 92.69           C  
ATOM   1021  CD1 LEU C 118      -1.298  -0.860 -17.359  1.00 92.69           C  
ATOM   1022  CD2 LEU C 118      -1.298  -0.938 -19.875  1.00 92.69           C  
ATOM   1023  N   VAL C 119      -2.920   4.207 -19.469  1.00 89.81           N  
ATOM   1024  CA  VAL C 119      -4.113   5.043 -19.562  1.00 89.81           C  
ATOM   1025  C   VAL C 119      -4.406   5.359 -21.031  1.00 89.81           C  
ATOM   1026  O   VAL C 119      -5.566   5.414 -21.438  1.00 89.81           O  
ATOM   1027  CB  VAL C 119      -3.955   6.352 -18.750  1.00 89.81           C  
ATOM   1028  CG1 VAL C 119      -5.133   7.289 -19.016  1.00 89.81           C  
ATOM   1029  CG2 VAL C 119      -3.830   6.043 -17.266  1.00 89.81           C  
ATOM   1030  N   ASN C 120      -3.410   5.418 -21.828  1.00 88.56           N  
ATOM   1031  CA  ASN C 120      -3.596   5.828 -23.219  1.00 88.56           C  
ATOM   1032  C   ASN C 120      -3.521   4.633 -24.172  1.00 88.56           C  
ATOM   1033  O   ASN C 120      -3.518   4.805 -25.391  1.00 88.56           O  
ATOM   1034  CB  ASN C 120      -2.561   6.883 -23.609  1.00 88.56           C  
ATOM   1035  CG  ASN C 120      -2.742   8.188 -22.859  1.00 88.56           C  
ATOM   1036  ND2 ASN C 120      -1.633   8.812 -22.484  1.00 88.56           N  
ATOM   1037  OD1 ASN C 120      -3.869   8.625 -22.609  1.00 88.56           O  
ATOM   1038  N   GLN C 121      -3.465   3.467 -23.625  1.00 91.06           N  
ATOM   1039  CA  GLN C 121      -3.414   2.273 -24.469  1.00 91.06           C  
ATOM   1040  C   GLN C 121      -4.816   1.741 -24.750  1.00 91.06           C  
ATOM   1041  O   GLN C 121      -5.715   1.873 -23.922  1.00 91.06           O  
ATOM   1042  CB  GLN C 121      -2.566   1.187 -23.797  1.00 91.06           C  
ATOM   1043  CG  GLN C 121      -1.094   1.552 -23.672  1.00 91.06           C  
ATOM   1044  CD  GLN C 121      -0.367   1.560 -25.000  1.00 91.06           C  
ATOM   1045  NE2 GLN C 121       0.544   2.510 -25.172  1.00 91.06           N  
ATOM   1046  OE1 GLN C 121      -0.623   0.717 -25.859  1.00 91.06           O  
ATOM   1047  N   ASP C 122      -4.922   1.129 -25.938  1.00 91.44           N  
ATOM   1048  CA  ASP C 122      -6.148   0.408 -26.250  1.00 91.44           C  
ATOM   1049  C   ASP C 122      -6.285  -0.844 -25.375  1.00 91.44           C  
ATOM   1050  O   ASP C 122      -5.301  -1.542 -25.125  1.00 91.44           O  
ATOM   1051  CB  ASP C 122      -6.191   0.033 -27.719  1.00 91.44           C  
ATOM   1052  CG  ASP C 122      -6.301   1.240 -28.641  1.00 91.44           C  
ATOM   1053  OD1 ASP C 122      -6.758   2.311 -28.188  1.00 91.44           O  
ATOM   1054  OD2 ASP C 122      -5.926   1.119 -29.828  1.00 91.44           O1-
ATOM   1055  N   ASN C 123      -7.539  -1.125 -25.000  1.00 93.81           N  
ATOM   1056  CA  ASN C 123      -7.832  -2.297 -24.188  1.00 93.81           C  
ATOM   1057  C   ASN C 123      -6.934  -2.363 -22.953  1.00 93.81           C  
ATOM   1058  O   ASN C 123      -6.430  -3.432 -22.594  1.00 93.81           O  
ATOM   1059  CB  ASN C 123      -7.691  -3.576 -25.016  1.00 93.81           C  
ATOM   1060  CG  ASN C 123      -8.727  -3.676 -26.109  1.00 93.81           C  
ATOM   1061  ND2 ASN C 123      -8.305  -4.129 -27.281  1.00 93.81           N  
ATOM   1062  OD1 ASN C 123      -9.898  -3.346 -25.906  1.00 93.81           O  
ATOM   1063  N   ARG C 124      -6.734  -1.183 -22.344  1.00 93.75           N  
ATOM   1064  CA  ARG C 124      -5.785  -1.001 -21.250  1.00 93.75           C  
ATOM   1065  C   ARG C 124      -6.125  -1.905 -20.078  1.00 93.75           C  
ATOM   1066  O   ARG C 124      -5.246  -2.271 -19.281  1.00 93.75           O  
ATOM   1067  CB  ARG C 124      -5.754   0.461 -20.797  1.00 93.75           C  
ATOM   1068  CG  ARG C 124      -7.074   0.954 -20.219  1.00 93.75           C  
ATOM   1069  CD  ARG C 124      -7.023   2.439 -19.891  1.00 93.75           C  
ATOM   1070  NE  ARG C 124      -8.211   2.867 -19.156  1.00 93.75           N  
ATOM   1071  CZ  ARG C 124      -8.445   4.113 -18.766  1.00 93.75           C  
ATOM   1072  NH1 ARG C 124      -7.582   5.086 -19.031  1.00 93.75           N1+
ATOM   1073  NH2 ARG C 124      -9.562   4.395 -18.094  1.00 93.75           N  
ATOM   1074  N   GLU C 125      -7.367  -2.381 -20.000  1.00 95.12           N  
ATOM   1075  CA  GLU C 125      -7.781  -3.203 -18.859  1.00 95.12           C  
ATOM   1076  C   GLU C 125      -7.477  -4.676 -19.109  1.00 95.12           C  
ATOM   1077  O   GLU C 125      -7.512  -5.488 -18.188  1.00 95.12           O  
ATOM   1078  CB  GLU C 125      -9.273  -3.014 -18.578  1.00 95.12           C  
ATOM   1079  CG  GLU C 125      -9.672  -1.570 -18.312  1.00 95.12           C  
ATOM   1080  CD  GLU C 125      -9.977  -0.781 -19.578  1.00 95.12           C  
ATOM   1081  OE1 GLU C 125     -10.422   0.383 -19.469  1.00 95.12           O  
ATOM   1082  OE2 GLU C 125      -9.758  -1.331 -20.672  1.00 95.12           O1-
ATOM   1083  N   PHE C 126      -7.055  -5.062 -20.391  1.00 96.81           N  
ATOM   1084  CA  PHE C 126      -6.996  -6.473 -20.750  1.00 96.81           C  
ATOM   1085  C   PHE C 126      -5.582  -6.871 -21.156  1.00 96.81           C  
ATOM   1086  O   PHE C 126      -5.363  -7.977 -21.656  1.00 96.81           O  
ATOM   1087  CB  PHE C 126      -7.980  -6.789 -21.875  1.00 96.81           C  
ATOM   1088  CG  PHE C 126      -9.422  -6.590 -21.500  1.00 96.81           C  
ATOM   1089  CD1 PHE C 126     -10.031  -7.418 -20.562  1.00 96.81           C  
ATOM   1090  CD2 PHE C 126     -10.172  -5.574 -22.078  1.00 96.81           C  
ATOM   1091  CE1 PHE C 126     -11.367  -7.238 -20.219  1.00 96.81           C  
ATOM   1092  CE2 PHE C 126     -11.508  -5.387 -21.734  1.00 96.81           C  
ATOM   1093  CZ  PHE C 126     -12.102  -6.223 -20.797  1.00 96.81           C  
ATOM   1094  N   ARG C 127      -4.637  -6.012 -20.922  1.00 97.50           N  
ATOM   1095  CA  ARG C 127      -3.277  -6.273 -21.391  1.00 97.50           C  
ATOM   1096  C   ARG C 127      -2.695  -7.512 -20.719  1.00 97.50           C  
ATOM   1097  O   ARG C 127      -2.086  -8.352 -21.391  1.00 97.50           O  
ATOM   1098  CB  ARG C 127      -2.379  -5.062 -21.125  1.00 97.50           C  
ATOM   1099  CG  ARG C 127      -2.781  -3.814 -21.891  1.00 97.50           C  
ATOM   1100  CD  ARG C 127      -2.465  -3.941 -23.375  1.00 97.50           C  
ATOM   1101  NE  ARG C 127      -1.028  -3.867 -23.625  1.00 97.50           N  
ATOM   1102  CZ  ARG C 127      -0.445  -4.184 -24.781  1.00 97.50           C  
ATOM   1103  NH1 ARG C 127      -1.166  -4.605 -25.812  1.00 97.50           N1+
ATOM   1104  NH2 ARG C 127       0.871  -4.082 -24.906  1.00 97.50           N  
ATOM   1105  N   LEU C 128      -2.906  -7.680 -19.438  1.00 98.38           N  
ATOM   1106  CA  LEU C 128      -2.371  -8.844 -18.734  1.00 98.38           C  
ATOM   1107  C   LEU C 128      -3.084 -10.117 -19.172  1.00 98.38           C  
ATOM   1108  O   LEU C 128      -2.447 -11.156 -19.375  1.00 98.38           O  
ATOM   1109  CB  LEU C 128      -2.502  -8.672 -17.219  1.00 98.38           C  
ATOM   1110  CG  LEU C 128      -1.941  -9.805 -16.359  1.00 98.38           C  
ATOM   1111  CD1 LEU C 128      -0.446  -9.969 -16.609  1.00 98.38           C  
ATOM   1112  CD2 LEU C 128      -2.219  -9.539 -14.883  1.00 98.38           C  
ATOM   1113  N   ARG C 129      -4.402 -10.039 -19.281  1.00 97.69           N  
ATOM   1114  CA  ARG C 129      -5.168 -11.188 -19.750  1.00 97.69           C  
ATOM   1115  C   ARG C 129      -4.641 -11.695 -21.094  1.00 97.69           C  
ATOM   1116  O   ARG C 129      -4.398 -12.891 -21.250  1.00 97.69           O  
ATOM   1117  CB  ARG C 129      -6.652 -10.836 -19.875  1.00 97.69           C  
ATOM   1118  CG  ARG C 129      -7.531 -12.008 -20.281  1.00 97.69           C  
ATOM   1119  CD  ARG C 129      -8.930 -11.547 -20.672  1.00 97.69           C  
ATOM   1120  NE  ARG C 129      -8.914 -10.766 -21.906  1.00 97.69           N  
ATOM   1121  CZ  ARG C 129      -9.938 -10.039 -22.359  1.00 97.69           C  
ATOM   1122  NH1 ARG C 129     -11.078  -9.984 -21.688  1.00 97.69           N1+
ATOM   1123  NH2 ARG C 129      -9.812  -9.367 -23.484  1.00 97.69           N  
ATOM   1124  N   ASP C 130      -4.406 -10.781 -21.969  1.00 97.19           N  
ATOM   1125  CA  ASP C 130      -3.918 -11.141 -23.297  1.00 97.19           C  
ATOM   1126  C   ASP C 130      -2.506 -11.719 -23.219  1.00 97.19           C  
ATOM   1127  O   ASP C 130      -2.180 -12.672 -23.938  1.00 97.19           O  
ATOM   1128  CB  ASP C 130      -3.941  -9.930 -24.219  1.00 97.19           C  
ATOM   1129  CG  ASP C 130      -5.348  -9.453 -24.547  1.00 97.19           C  
ATOM   1130  OD1 ASP C 130      -6.312 -10.219 -24.328  1.00 97.19           O  
ATOM   1131  OD2 ASP C 130      -5.492  -8.305 -25.016  1.00 97.19           O1-
ATOM   1132  N   ALA C 131      -1.710 -11.164 -22.375  1.00 97.56           N  
ATOM   1133  CA  ALA C 131      -0.339 -11.648 -22.219  1.00 97.56           C  
ATOM   1134  C   ALA C 131      -0.314 -13.062 -21.641  1.00 97.56           C  
ATOM   1135  O   ALA C 131       0.566 -13.859 -21.969  1.00 97.56           O  
ATOM   1136  CB  ALA C 131       0.464 -10.695 -21.328  1.00 97.56           C  
ATOM   1137  N   LEU C 132      -1.300 -13.406 -20.797  1.00 97.81           N  
ATOM   1138  CA  LEU C 132      -1.281 -14.680 -20.078  1.00 97.81           C  
ATOM   1139  C   LEU C 132      -1.969 -15.766 -20.891  1.00 97.81           C  
ATOM   1140  O   LEU C 132      -1.810 -16.953 -20.609  1.00 97.81           O  
ATOM   1141  CB  LEU C 132      -1.963 -14.531 -18.719  1.00 97.81           C  
ATOM   1142  CG  LEU C 132      -1.192 -13.750 -17.656  1.00 97.81           C  
ATOM   1143  CD1 LEU C 132      -2.031 -13.609 -16.391  1.00 97.81           C  
ATOM   1144  CD2 LEU C 132       0.138 -14.430 -17.344  1.00 97.81           C  
ATOM   1145  N   ARG C 133      -2.705 -15.453 -21.859  1.00 94.50           N  
ATOM   1146  CA  ARG C 133      -3.541 -16.391 -22.609  1.00 94.50           C  
ATOM   1147  C   ARG C 133      -2.721 -17.562 -23.141  1.00 94.50           C  
ATOM   1148  O   ARG C 133      -3.123 -18.719 -23.000  1.00 94.50           O  
ATOM   1149  CB  ARG C 133      -4.230 -15.664 -23.766  1.00 94.50           C  
ATOM   1150  CG  ARG C 133      -5.289 -16.500 -24.469  1.00 94.50           C  
ATOM   1151  CD  ARG C 133      -5.996 -15.719 -25.562  1.00 94.50           C  
ATOM   1152  NE  ARG C 133      -7.059 -14.875 -25.016  1.00 94.50           N  
ATOM   1153  CZ  ARG C 133      -7.668 -13.898 -25.688  1.00 94.50           C  
ATOM   1154  NH1 ARG C 133      -7.328 -13.617 -26.938  1.00 94.50           N1+
ATOM   1155  NH2 ARG C 133      -8.625 -13.195 -25.094  1.00 94.50           N  
ATOM   1156  N   PRO C 134      -1.521 -17.312 -23.641  1.00 93.56           N  
ATOM   1157  CA  PRO C 134      -0.745 -18.422 -24.188  1.00 93.56           C  
ATOM   1158  C   PRO C 134      -0.268 -19.406 -23.109  1.00 93.56           C  
ATOM   1159  O   PRO C 134       0.137 -20.516 -23.422  1.00 93.56           O  
ATOM   1160  CB  PRO C 134       0.442 -17.734 -24.859  1.00 93.56           C  
ATOM   1161  CG  PRO C 134      -0.018 -16.328 -25.078  1.00 93.56           C  
ATOM   1162  CD  PRO C 134      -0.975 -15.953 -23.984  1.00 93.56           C  
ATOM   1163  N   LEU C 135      -0.312 -18.984 -21.859  1.00 95.06           N  
ATOM   1164  CA  LEU C 135       0.245 -19.812 -20.781  1.00 95.06           C  
ATOM   1165  C   LEU C 135      -0.851 -20.609 -20.078  1.00 95.06           C  
ATOM   1166  O   LEU C 135      -0.565 -21.422 -19.203  1.00 95.06           O  
ATOM   1167  CB  LEU C 135       0.991 -18.938 -19.766  1.00 95.06           C  
ATOM   1168  CG  LEU C 135       2.227 -18.203 -20.297  1.00 95.06           C  
ATOM   1169  CD1 LEU C 135       2.898 -17.438 -19.156  1.00 95.06           C  
ATOM   1170  CD2 LEU C 135       3.205 -19.172 -20.938  1.00 95.06           C  
ATOM   1171  N   ALA C 136      -2.074 -20.484 -20.438  1.00 86.88           N  
ATOM   1172  CA  ALA C 136      -3.227 -21.047 -19.734  1.00 86.88           C  
ATOM   1173  C   ALA C 136      -3.131 -22.562 -19.656  1.00 86.88           C  
ATOM   1174  O   ALA C 136      -3.535 -23.172 -18.656  1.00 86.88           O  
ATOM   1175  CB  ALA C 136      -4.523 -20.641 -20.438  1.00 86.88           C  
ATOM   1176  N   ALA C 137      -2.496 -23.188 -20.578  1.00 90.75           N  
ATOM   1177  CA  ALA C 137      -2.461 -24.641 -20.594  1.00 90.75           C  
ATOM   1178  C   ALA C 137      -1.134 -25.172 -20.062  1.00 90.75           C  
ATOM   1179  O   ALA C 137      -0.986 -26.375 -19.812  1.00 90.75           O  
ATOM   1180  CB  ALA C 137      -2.695 -25.156 -22.016  1.00 90.75           C  
ATOM   1181  N   GLU C 138      -0.215 -24.297 -19.797  1.00 96.12           N  
ATOM   1182  CA  GLU C 138       1.134 -24.734 -19.438  1.00 96.12           C  
ATOM   1183  C   GLU C 138       1.292 -24.828 -17.922  1.00 96.12           C  
ATOM   1184  O   GLU C 138       2.219 -25.484 -17.438  1.00 96.12           O  
ATOM   1185  CB  GLU C 138       2.174 -23.766 -20.016  1.00 96.12           C  
ATOM   1186  CG  GLU C 138       2.217 -23.734 -21.531  1.00 96.12           C  
ATOM   1187  CD  GLU C 138       3.318 -22.844 -22.078  1.00 96.12           C  
ATOM   1188  OE1 GLU C 138       3.156 -22.297 -23.203  1.00 96.12           O  
ATOM   1189  OE2 GLU C 138       4.355 -22.703 -21.406  1.00 96.12           O1-
ATOM   1190  N   TYR C 139       0.400 -24.250 -17.172  1.00 98.19           N  
ATOM   1191  CA  TYR C 139       0.501 -24.234 -15.719  1.00 98.19           C  
ATOM   1192  C   TYR C 139      -0.794 -24.703 -15.078  1.00 98.19           C  
ATOM   1193  O   TYR C 139      -1.879 -24.516 -15.633  1.00 98.19           O  
ATOM   1194  CB  TYR C 139       0.836 -22.812 -15.227  1.00 98.19           C  
ATOM   1195  CG  TYR C 139       2.199 -22.328 -15.656  1.00 98.19           C  
ATOM   1196  CD1 TYR C 139       3.324 -22.578 -14.867  1.00 98.19           C  
ATOM   1197  CD2 TYR C 139       2.367 -21.641 -16.844  1.00 98.19           C  
ATOM   1198  CE1 TYR C 139       4.582 -22.125 -15.250  1.00 98.19           C  
ATOM   1199  CE2 TYR C 139       3.621 -21.188 -17.250  1.00 98.19           C  
ATOM   1200  CZ  TYR C 139       4.723 -21.438 -16.438  1.00 98.19           C  
ATOM   1201  OH  TYR C 139       5.965 -20.984 -16.828  1.00 98.19           O  
ATOM   1202  N   ASP C 140      -0.575 -25.344 -13.938  1.00 97.88           N  
ATOM   1203  CA  ASP C 140      -1.741 -25.688 -13.133  1.00 97.88           C  
ATOM   1204  C   ASP C 140      -2.291 -24.453 -12.414  1.00 97.88           C  
ATOM   1205  O   ASP C 140      -3.504 -24.328 -12.250  1.00 97.88           O  
ATOM   1206  CB  ASP C 140      -1.390 -26.781 -12.109  1.00 97.88           C  
ATOM   1207  CG  ASP C 140      -0.913 -28.062 -12.758  1.00 97.88           C  
ATOM   1208  OD1 ASP C 140      -1.589 -28.578 -13.680  1.00 97.88           O  
ATOM   1209  OD2 ASP C 140       0.146 -28.578 -12.336  1.00 97.88           O1-
ATOM   1210  N   TYR C 141      -1.347 -23.641 -12.008  1.00 98.38           N  
ATOM   1211  CA  TYR C 141      -1.720 -22.422 -11.305  1.00 98.38           C  
ATOM   1212  C   TYR C 141      -0.886 -21.234 -11.789  1.00 98.38           C  
ATOM   1213  O   TYR C 141       0.319 -21.375 -12.016  1.00 98.38           O  
ATOM   1214  CB  TYR C 141      -1.552 -22.594  -9.797  1.00 98.38           C  
ATOM   1215  CG  TYR C 141      -2.488 -23.609  -9.195  1.00 98.38           C  
ATOM   1216  CD1 TYR C 141      -3.766 -23.250  -8.773  1.00 98.38           C  
ATOM   1217  CD2 TYR C 141      -2.096 -24.938  -9.039  1.00 98.38           C  
ATOM   1218  CE1 TYR C 141      -4.633 -24.188  -8.219  1.00 98.38           C  
ATOM   1219  CE2 TYR C 141      -2.951 -25.875  -8.484  1.00 98.38           C  
ATOM   1220  CZ  TYR C 141      -4.215 -25.500  -8.078  1.00 98.38           C  
ATOM   1221  OH  TYR C 141      -5.070 -26.422  -7.523  1.00 98.38           O  
ATOM   1222  N   ILE C 142      -1.561 -20.094 -11.969  1.00 98.75           N  
ATOM   1223  CA  ILE C 142      -0.913 -18.797 -12.133  1.00 98.75           C  
ATOM   1224  C   ILE C 142      -1.354 -17.844 -11.016  1.00 98.75           C  
ATOM   1225  O   ILE C 142      -2.539 -17.531 -10.898  1.00 98.75           O  
ATOM   1226  CB  ILE C 142      -1.230 -18.172 -13.516  1.00 98.75           C  
ATOM   1227  CG1 ILE C 142      -0.792 -19.109 -14.641  1.00 98.75           C  
ATOM   1228  CG2 ILE C 142      -0.561 -16.797 -13.656  1.00 98.75           C  
ATOM   1229  CD1 ILE C 142      -1.140 -18.625 -16.031  1.00 98.75           C  
ATOM   1230  N   ILE C 143      -0.367 -17.453 -10.195  1.00 98.81           N  
ATOM   1231  CA  ILE C 143      -0.626 -16.562  -9.070  1.00 98.81           C  
ATOM   1232  C   ILE C 143      -0.167 -15.148  -9.430  1.00 98.81           C  
ATOM   1233  O   ILE C 143       0.973 -14.945  -9.852  1.00 98.81           O  
ATOM   1234  CB  ILE C 143       0.076 -17.047  -7.785  1.00 98.81           C  
ATOM   1235  CG1 ILE C 143      -0.272 -18.516  -7.508  1.00 98.81           C  
ATOM   1236  CG2 ILE C 143      -0.303 -16.156  -6.598  1.00 98.81           C  
ATOM   1237  CD1 ILE C 143      -1.761 -18.766  -7.324  1.00 98.81           C  
ATOM   1238  N   ILE C 144      -1.077 -14.180  -9.289  1.00 98.88           N  
ATOM   1239  CA  ILE C 144      -0.737 -12.789  -9.586  1.00 98.88           C  
ATOM   1240  C   ILE C 144      -0.619 -12.000  -8.281  1.00 98.88           C  
ATOM   1241  O   ILE C 144      -1.571 -11.938  -7.500  1.00 98.88           O  
ATOM   1242  CB  ILE C 144      -1.784 -12.141 -10.516  1.00 98.88           C  
ATOM   1243  CG1 ILE C 144      -1.964 -12.977 -11.789  1.00 98.88           C  
ATOM   1244  CG2 ILE C 144      -1.382 -10.703 -10.852  1.00 98.88           C  
ATOM   1245  CD1 ILE C 144      -3.160 -12.562 -12.633  1.00 98.88           C  
ATOM   1246  N   ASP C 145       0.548 -11.398  -8.008  1.00 98.69           N  
ATOM   1247  CA  ASP C 145       0.784 -10.539  -6.855  1.00 98.69           C  
ATOM   1248  C   ASP C 145       0.460  -9.078  -7.188  1.00 98.69           C  
ATOM   1249  O   ASP C 145       1.203  -8.430  -7.926  1.00 98.69           O  
ATOM   1250  CB  ASP C 145       2.234 -10.656  -6.383  1.00 98.69           C  
ATOM   1251  CG  ASP C 145       2.500  -9.906  -5.094  1.00 98.69           C  
ATOM   1252  OD1 ASP C 145       1.551  -9.672  -4.312  1.00 98.69           O  
ATOM   1253  OD2 ASP C 145       3.670  -9.531  -4.852  1.00 98.69           O1-
ATOM   1254  N   CYS C 146      -0.590  -8.570  -6.586  1.00 98.06           N  
ATOM   1255  CA  CYS C 146      -1.065  -7.234  -6.945  1.00 98.06           C  
ATOM   1256  C   CYS C 146      -0.485  -6.180  -6.012  1.00 98.06           C  
ATOM   1257  O   CYS C 146      -0.178  -6.469  -4.852  1.00 98.06           O  
ATOM   1258  CB  CYS C 146      -2.592  -7.184  -6.902  1.00 98.06           C  
ATOM   1259  SG  CYS C 146      -3.393  -8.227  -8.141  1.00 98.06           S  
ATOM   1260  N   PRO C 147      -0.335  -4.930  -6.508  1.00 95.69           N  
ATOM   1261  CA  PRO C 147       0.082  -3.816  -5.652  1.00 95.69           C  
ATOM   1262  C   PRO C 147      -1.027  -3.346  -4.715  1.00 95.69           C  
ATOM   1263  O   PRO C 147      -2.184  -3.748  -4.867  1.00 95.69           O  
ATOM   1264  CB  PRO C 147       0.451  -2.721  -6.652  1.00 95.69           C  
ATOM   1265  CG  PRO C 147      -0.453  -2.951  -7.820  1.00 95.69           C  
ATOM   1266  CD  PRO C 147      -0.693  -4.430  -7.953  1.00 95.69           C  
ATOM   1267  N   PRO C 148      -0.683  -2.551  -3.707  1.00 91.31           N  
ATOM   1268  CA  PRO C 148      -1.676  -2.037  -2.760  1.00 91.31           C  
ATOM   1269  C   PRO C 148      -2.445  -0.836  -3.307  1.00 91.31           C  
ATOM   1270  O   PRO C 148      -2.445   0.233  -2.691  1.00 91.31           O  
ATOM   1271  CB  PRO C 148      -0.833  -1.640  -1.545  1.00 91.31           C  
ATOM   1272  CG  PRO C 148       0.473  -1.190  -2.117  1.00 91.31           C  
ATOM   1273  CD  PRO C 148       0.770  -2.018  -3.334  1.00 91.31           C  
ATOM   1274  N   SER C 149      -3.121  -1.070  -4.379  1.00 87.25           N  
ATOM   1275  CA  SER C 149      -3.926  -0.027  -5.004  1.00 87.25           C  
ATOM   1276  C   SER C 149      -5.020  -0.625  -5.879  1.00 87.25           C  
ATOM   1277  O   SER C 149      -5.070  -1.841  -6.078  1.00 87.25           O  
ATOM   1278  CB  SER C 149      -3.047   0.905  -5.836  1.00 87.25           C  
ATOM   1279  OG  SER C 149      -2.709   0.304  -7.074  1.00 87.25           O  
ATOM   1280  N   LEU C 150      -5.953   0.278  -6.270  1.00 88.38           N  
ATOM   1281  CA  LEU C 150      -7.016  -0.108  -7.188  1.00 88.38           C  
ATOM   1282  C   LEU C 150      -6.836   0.569  -8.547  1.00 88.38           C  
ATOM   1283  O   LEU C 150      -7.812   0.981  -9.172  1.00 88.38           O  
ATOM   1284  CB  LEU C 150      -8.383   0.249  -6.605  1.00 88.38           C  
ATOM   1285  CG  LEU C 150      -8.836  -0.561  -5.391  1.00 88.38           C  
ATOM   1286  CD1 LEU C 150     -10.156  -0.016  -4.852  1.00 88.38           C  
ATOM   1287  CD2 LEU C 150      -8.969  -2.037  -5.750  1.00 88.38           C  
ATOM   1288  N   GLY C 151      -5.598   0.612  -8.914  1.00 89.62           N  
ATOM   1289  CA  GLY C 151      -5.285   1.219 -10.203  1.00 89.62           C  
ATOM   1290  C   GLY C 151      -5.316   0.230 -11.352  1.00 89.62           C  
ATOM   1291  O   GLY C 151      -5.836  -0.878 -11.211  1.00 89.62           O  
ATOM   1292  N   LEU C 152      -4.773   0.625 -12.469  1.00 93.19           N  
ATOM   1293  CA  LEU C 152      -4.875  -0.158 -13.695  1.00 93.19           C  
ATOM   1294  C   LEU C 152      -4.125  -1.480 -13.562  1.00 93.19           C  
ATOM   1295  O   LEU C 152      -4.531  -2.488 -14.141  1.00 93.19           O  
ATOM   1296  CB  LEU C 152      -4.320   0.634 -14.883  1.00 93.19           C  
ATOM   1297  CG  LEU C 152      -5.266   1.659 -15.516  1.00 93.19           C  
ATOM   1298  CD1 LEU C 152      -4.531   2.477 -16.578  1.00 93.19           C  
ATOM   1299  CD2 LEU C 152      -6.480   0.964 -16.125  1.00 93.19           C  
ATOM   1300  N   LEU C 153      -3.080  -1.501 -12.789  1.00 96.00           N  
ATOM   1301  CA  LEU C 153      -2.352  -2.752 -12.617  1.00 96.00           C  
ATOM   1302  C   LEU C 153      -3.219  -3.791 -11.906  1.00 96.00           C  
ATOM   1303  O   LEU C 153      -3.289  -4.945 -12.344  1.00 96.00           O  
ATOM   1304  CB  LEU C 153      -1.066  -2.518 -11.820  1.00 96.00           C  
ATOM   1305  CG  LEU C 153       0.016  -1.686 -12.508  1.00 96.00           C  
ATOM   1306  CD1 LEU C 153       1.192  -1.459 -11.562  1.00 96.00           C  
ATOM   1307  CD2 LEU C 153       0.478  -2.367 -13.789  1.00 96.00           C  
ATOM   1308  N   THR C 154      -3.900  -3.338 -10.867  1.00 95.88           N  
ATOM   1309  CA  THR C 154      -4.805  -4.238 -10.156  1.00 95.88           C  
ATOM   1310  C   THR C 154      -5.984  -4.629 -11.047  1.00 95.88           C  
ATOM   1311  O   THR C 154      -6.383  -5.793 -11.086  1.00 95.88           O  
ATOM   1312  CB  THR C 154      -5.324  -3.602  -8.859  1.00 95.88           C  
ATOM   1313  CG2 THR C 154      -6.281  -4.543  -8.125  1.00 95.88           C  
ATOM   1314  OG1 THR C 154      -4.219  -3.305  -8.000  1.00 95.88           O  
ATOM   1315  N   LEU C 155      -6.492  -3.701 -11.797  1.00 95.56           N  
ATOM   1316  CA  LEU C 155      -7.617  -4.000 -12.680  1.00 95.56           C  
ATOM   1317  C   LEU C 155      -7.223  -5.031 -13.734  1.00 95.56           C  
ATOM   1318  O   LEU C 155      -8.016  -5.914 -14.070  1.00 95.56           O  
ATOM   1319  CB  LEU C 155      -8.125  -2.725 -13.352  1.00 95.56           C  
ATOM   1320  CG  LEU C 155      -8.930  -1.768 -12.484  1.00 95.56           C  
ATOM   1321  CD1 LEU C 155      -9.422  -0.582 -13.305  1.00 95.56           C  
ATOM   1322  CD2 LEU C 155     -10.109  -2.496 -11.836  1.00 95.56           C  
ATOM   1323  N   ASN C 156      -6.012  -4.891 -14.234  1.00 97.44           N  
ATOM   1324  CA  ASN C 156      -5.527  -5.898 -15.172  1.00 97.44           C  
ATOM   1325  C   ASN C 156      -5.500  -7.289 -14.539  1.00 97.44           C  
ATOM   1326  O   ASN C 156      -5.891  -8.273 -15.172  1.00 97.44           O  
ATOM   1327  CB  ASN C 156      -4.141  -5.527 -15.695  1.00 97.44           C  
ATOM   1328  CG  ASN C 156      -4.195  -4.707 -16.969  1.00 97.44           C  
ATOM   1329  ND2 ASN C 156      -4.195  -3.387 -16.828  1.00 97.44           N  
ATOM   1330  OD1 ASN C 156      -4.238  -5.258 -18.078  1.00 97.44           O  
ATOM   1331  N   ALA C 157      -5.055  -7.312 -13.336  1.00 98.38           N  
ATOM   1332  CA  ALA C 157      -5.000  -8.586 -12.625  1.00 98.38           C  
ATOM   1333  C   ALA C 157      -6.395  -9.172 -12.438  1.00 98.38           C  
ATOM   1334  O   ALA C 157      -6.629 -10.352 -12.719  1.00 98.38           O  
ATOM   1335  CB  ALA C 157      -4.305  -8.422 -11.281  1.00 98.38           C  
ATOM   1336  N   LEU C 158      -7.316  -8.367 -12.047  1.00 98.06           N  
ATOM   1337  CA  LEU C 158      -8.680  -8.812 -11.797  1.00 98.06           C  
ATOM   1338  C   LEU C 158      -9.367  -9.219 -13.102  1.00 98.06           C  
ATOM   1339  O   LEU C 158     -10.164 -10.164 -13.117  1.00 98.06           O  
ATOM   1340  CB  LEU C 158      -9.484  -7.711 -11.109  1.00 98.06           C  
ATOM   1341  CG  LEU C 158      -9.094  -7.395  -9.664  1.00 98.06           C  
ATOM   1342  CD1 LEU C 158      -9.766  -6.102  -9.203  1.00 98.06           C  
ATOM   1343  CD2 LEU C 158      -9.469  -8.555  -8.742  1.00 98.06           C  
ATOM   1344  N   ALA C 159      -9.047  -8.570 -14.172  1.00 97.69           N  
ATOM   1345  CA  ALA C 159      -9.633  -8.898 -15.469  1.00 97.69           C  
ATOM   1346  C   ALA C 159      -9.086 -10.219 -15.992  1.00 97.69           C  
ATOM   1347  O   ALA C 159      -9.773 -10.938 -16.719  1.00 97.69           O  
ATOM   1348  CB  ALA C 159      -9.367  -7.777 -16.469  1.00 97.69           C  
ATOM   1349  N   ALA C 160      -7.895 -10.539 -15.594  1.00 98.06           N  
ATOM   1350  CA  ALA C 160      -7.219 -11.719 -16.125  1.00 98.06           C  
ATOM   1351  C   ALA C 160      -7.500 -12.945 -15.250  1.00 98.06           C  
ATOM   1352  O   ALA C 160      -7.348 -14.078 -15.703  1.00 98.06           O  
ATOM   1353  CB  ALA C 160      -5.715 -11.477 -16.219  1.00 98.06           C  
ATOM   1354  N   ALA C 161      -7.906 -12.758 -14.031  1.00 98.12           N  
ATOM   1355  CA  ALA C 161      -7.918 -13.836 -13.047  1.00 98.12           C  
ATOM   1356  C   ALA C 161      -9.234 -14.602 -13.094  1.00 98.12           C  
ATOM   1357  O   ALA C 161     -10.266 -14.055 -13.484  1.00 98.12           O  
ATOM   1358  CB  ALA C 161      -7.676 -13.273 -11.648  1.00 98.12           C  
ATOM   1359  N   ASP C 162      -9.148 -15.875 -12.703  1.00 97.56           N  
ATOM   1360  CA  ASP C 162     -10.352 -16.672 -12.461  1.00 97.56           C  
ATOM   1361  C   ASP C 162     -10.945 -16.359 -11.094  1.00 97.56           C  
ATOM   1362  O   ASP C 162     -12.164 -16.422 -10.906  1.00 97.56           O  
ATOM   1363  CB  ASP C 162     -10.047 -18.156 -12.578  1.00 97.56           C  
ATOM   1364  CG  ASP C 162      -9.484 -18.547 -13.930  1.00 97.56           C  
ATOM   1365  OD1 ASP C 162     -10.102 -18.219 -14.969  1.00 97.56           O  
ATOM   1366  OD2 ASP C 162      -8.414 -19.203 -13.969  1.00 97.56           O1-
ATOM   1367  N   SER C 163     -10.086 -16.047 -10.180  1.00 98.12           N  
ATOM   1368  CA  SER C 163     -10.555 -15.766  -8.828  1.00 98.12           C  
ATOM   1369  C   SER C 163      -9.586 -14.852  -8.086  1.00 98.12           C  
ATOM   1370  O   SER C 163      -8.461 -14.641  -8.531  1.00 98.12           O  
ATOM   1371  CB  SER C 163     -10.750 -17.062  -8.047  1.00 98.12           C  
ATOM   1372  OG  SER C 163      -9.523 -17.750  -7.898  1.00 98.12           O  
ATOM   1373  N   VAL C 164     -10.133 -14.289  -6.977  1.00 98.38           N  
ATOM   1374  CA  VAL C 164      -9.344 -13.375  -6.164  1.00 98.38           C  
ATOM   1375  C   VAL C 164      -9.250 -13.898  -4.734  1.00 98.38           C  
ATOM   1376  O   VAL C 164     -10.273 -14.203  -4.113  1.00 98.38           O  
ATOM   1377  CB  VAL C 164      -9.945 -11.945  -6.172  1.00 98.38           C  
ATOM   1378  CG1 VAL C 164      -9.094 -11.000  -5.332  1.00 98.38           C  
ATOM   1379  CG2 VAL C 164     -10.070 -11.430  -7.605  1.00 98.38           C  
ATOM   1380  N   LEU C 165      -7.992 -14.086  -4.305  1.00 98.62           N  
ATOM   1381  CA  LEU C 165      -7.695 -14.367  -2.906  1.00 98.62           C  
ATOM   1382  C   LEU C 165      -7.312 -13.094  -2.162  1.00 98.62           C  
ATOM   1383  O   LEU C 165      -6.441 -12.344  -2.613  1.00 98.62           O  
ATOM   1384  CB  LEU C 165      -6.570 -15.398  -2.797  1.00 98.62           C  
ATOM   1385  CG  LEU C 165      -6.301 -15.961  -1.401  1.00 98.62           C  
ATOM   1386  CD1 LEU C 165      -5.684 -17.359  -1.502  1.00 98.62           C  
ATOM   1387  CD2 LEU C 165      -5.391 -15.031  -0.612  1.00 98.62           C  
ATOM   1388  N   ILE C 166      -7.973 -12.883  -0.953  1.00 98.50           N  
ATOM   1389  CA  ILE C 166      -7.832 -11.602  -0.265  1.00 98.50           C  
ATOM   1390  C   ILE C 166      -7.152 -11.820   1.086  1.00 98.50           C  
ATOM   1391  O   ILE C 166      -7.789 -12.258   2.045  1.00 98.50           O  
ATOM   1392  CB  ILE C 166      -9.195 -10.914  -0.073  1.00 98.50           C  
ATOM   1393  CG1 ILE C 166      -9.914 -10.766  -1.420  1.00 98.50           C  
ATOM   1394  CG2 ILE C 166      -9.023  -9.547   0.600  1.00 98.50           C  
ATOM   1395  CD1 ILE C 166     -11.352 -10.266  -1.305  1.00 98.50           C  
ATOM   1396  N   PRO C 167      -5.844 -11.469   1.128  1.00 98.38           N  
ATOM   1397  CA  PRO C 167      -5.238 -11.406   2.459  1.00 98.38           C  
ATOM   1398  C   PRO C 167      -5.777 -10.258   3.301  1.00 98.38           C  
ATOM   1399  O   PRO C 167      -5.863  -9.125   2.818  1.00 98.38           O  
ATOM   1400  CB  PRO C 167      -3.748 -11.219   2.160  1.00 98.38           C  
ATOM   1401  CG  PRO C 167      -3.611 -11.508   0.700  1.00 98.38           C  
ATOM   1402  CD  PRO C 167      -4.906 -11.156   0.022  1.00 98.38           C  
ATOM   1403  N   LEU C 168      -6.141 -10.602   4.512  1.00 97.62           N  
ATOM   1404  CA  LEU C 168      -6.734  -9.617   5.414  1.00 97.62           C  
ATOM   1405  C   LEU C 168      -6.047  -9.648   6.773  1.00 97.62           C  
ATOM   1406  O   LEU C 168      -6.133 -10.641   7.496  1.00 97.62           O  
ATOM   1407  CB  LEU C 168      -8.234  -9.883   5.582  1.00 97.62           C  
ATOM   1408  CG  LEU C 168      -9.023  -8.836   6.371  1.00 97.62           C  
ATOM   1409  CD1 LEU C 168      -9.273  -7.602   5.512  1.00 97.62           C  
ATOM   1410  CD2 LEU C 168     -10.336  -9.422   6.871  1.00 97.62           C  
ATOM   1411  N   GLN C 169      -5.352  -8.516   7.020  1.00 94.06           N  
ATOM   1412  CA  GLN C 169      -4.770  -8.414   8.352  1.00 94.06           C  
ATOM   1413  C   GLN C 169      -5.844  -8.156   9.406  1.00 94.06           C  
ATOM   1414  O   GLN C 169      -6.719  -7.309   9.211  1.00 94.06           O  
ATOM   1415  CB  GLN C 169      -3.719  -7.305   8.391  1.00 94.06           C  
ATOM   1416  CG  GLN C 169      -2.924  -7.258   9.695  1.00 94.06           C  
ATOM   1417  CD  GLN C 169      -1.847  -6.188   9.680  1.00 94.06           C  
ATOM   1418  NE2 GLN C 169      -0.968  -6.227  10.680  1.00 94.06           N  
ATOM   1419  OE1 GLN C 169      -1.805  -5.336   8.789  1.00 94.06           O  
ATOM   1420  N   CYS C 170      -5.770  -8.820  10.531  1.00 91.19           N  
ATOM   1421  CA  CYS C 170      -6.797  -8.773  11.570  1.00 91.19           C  
ATOM   1422  C   CYS C 170      -6.633  -7.527  12.438  1.00 91.19           C  
ATOM   1423  O   CYS C 170      -6.375  -7.629  13.633  1.00 91.19           O  
ATOM   1424  CB  CYS C 170      -6.738 -10.023  12.445  1.00 91.19           C  
ATOM   1425  SG  CYS C 170      -7.043 -11.555  11.539  1.00 91.19           S  
ATOM   1426  N   GLU C 171      -6.840  -6.398  11.781  1.00 86.56           N  
ATOM   1427  CA  GLU C 171      -6.754  -5.098  12.438  1.00 86.56           C  
ATOM   1428  C   GLU C 171      -7.988  -4.250  12.148  1.00 86.56           C  
ATOM   1429  O   GLU C 171      -8.883  -4.672  11.414  1.00 86.56           O  
ATOM   1430  CB  GLU C 171      -5.488  -4.359  12.000  1.00 86.56           C  
ATOM   1431  CG  GLU C 171      -4.195  -5.016  12.469  1.00 86.56           C  
ATOM   1432  CD  GLU C 171      -2.955  -4.215  12.109  1.00 86.56           C  
ATOM   1433  OE1 GLU C 171      -1.840  -4.609  12.523  1.00 86.56           O  
ATOM   1434  OE2 GLU C 171      -3.096  -3.184  11.414  1.00 86.56           O1-
ATOM   1435  N   TYR C 172      -8.062  -3.076  12.672  1.00 81.62           N  
ATOM   1436  CA  TYR C 172      -9.242  -2.213  12.688  1.00 81.62           C  
ATOM   1437  C   TYR C 172      -9.695  -1.900  11.266  1.00 81.62           C  
ATOM   1438  O   TYR C 172     -10.891  -1.960  10.969  1.00 81.62           O  
ATOM   1439  CB  TYR C 172      -8.945  -0.911  13.438  1.00 81.62           C  
ATOM   1440  CG  TYR C 172     -10.031   0.129  13.297  1.00 81.62           C  
ATOM   1441  CD1 TYR C 172      -9.828   1.281  12.547  1.00 81.62           C  
ATOM   1442  CD2 TYR C 172     -11.258  -0.039  13.930  1.00 81.62           C  
ATOM   1443  CE1 TYR C 172     -10.828   2.242  12.414  1.00 81.62           C  
ATOM   1444  CE2 TYR C 172     -12.266   0.916  13.805  1.00 81.62           C  
ATOM   1445  CZ  TYR C 172     -12.039   2.051  13.055  1.00 81.62           C  
ATOM   1446  OH  TYR C 172     -13.031   3.000  12.930  1.00 81.62           O  
ATOM   1447  N   TYR C 173      -8.812  -1.648  10.398  1.00 82.12           N  
ATOM   1448  CA  TYR C 173      -9.211  -1.188   9.078  1.00 82.12           C  
ATOM   1449  C   TYR C 173      -9.531  -2.367   8.164  1.00 82.12           C  
ATOM   1450  O   TYR C 173      -9.859  -2.180   6.988  1.00 82.12           O  
ATOM   1451  CB  TYR C 173      -8.109  -0.328   8.453  1.00 82.12           C  
ATOM   1452  CG  TYR C 173      -7.906   0.995   9.148  1.00 82.12           C  
ATOM   1453  CD1 TYR C 173      -8.945   1.922   9.242  1.00 82.12           C  
ATOM   1454  CD2 TYR C 173      -6.676   1.322   9.711  1.00 82.12           C  
ATOM   1455  CE1 TYR C 173      -8.758   3.143   9.883  1.00 82.12           C  
ATOM   1456  CE2 TYR C 173      -6.480   2.541  10.352  1.00 82.12           C  
ATOM   1457  CZ  TYR C 173      -7.527   3.443  10.430  1.00 82.12           C  
ATOM   1458  OH  TYR C 173      -7.336   4.652  11.070  1.00 82.12           O  
ATOM   1459  N   ALA C 174      -9.531  -3.516   8.688  1.00 86.50           N  
ATOM   1460  CA  ALA C 174      -9.664  -4.730   7.895  1.00 86.50           C  
ATOM   1461  C   ALA C 174     -11.023  -4.785   7.199  1.00 86.50           C  
ATOM   1462  O   ALA C 174     -11.102  -5.000   5.988  1.00 86.50           O  
ATOM   1463  CB  ALA C 174      -9.469  -5.965   8.773  1.00 86.50           C  
ATOM   1464  N   LEU C 175     -12.078  -4.496   7.848  1.00 85.50           N  
ATOM   1465  CA  LEU C 175     -13.430  -4.648   7.309  1.00 85.50           C  
ATOM   1466  C   LEU C 175     -13.727  -3.564   6.281  1.00 85.50           C  
ATOM   1467  O   LEU C 175     -14.414  -3.818   5.285  1.00 85.50           O  
ATOM   1468  CB  LEU C 175     -14.461  -4.605   8.430  1.00 85.50           C  
ATOM   1469  CG  LEU C 175     -14.523  -5.828   9.344  1.00 85.50           C  
ATOM   1470  CD1 LEU C 175     -15.516  -5.594  10.484  1.00 85.50           C  
ATOM   1471  CD2 LEU C 175     -14.914  -7.070   8.547  1.00 85.50           C  
ATOM   1472  N   GLU C 176     -13.250  -2.414   6.578  1.00 82.31           N  
ATOM   1473  CA  GLU C 176     -13.445  -1.329   5.621  1.00 82.31           C  
ATOM   1474  C   GLU C 176     -12.758  -1.636   4.293  1.00 82.31           C  
ATOM   1475  O   GLU C 176     -13.359  -1.478   3.229  1.00 82.31           O  
ATOM   1476  CB  GLU C 176     -12.922  -0.009   6.191  1.00 82.31           C  
ATOM   1477  CG  GLU C 176     -13.234   1.202   5.324  1.00 82.31           C  
ATOM   1478  CD  GLU C 176     -12.820   2.520   5.961  1.00 82.31           C  
ATOM   1479  OE1 GLU C 176     -12.734   3.541   5.246  1.00 82.31           O  
ATOM   1480  OE2 GLU C 176     -12.586   2.529   7.191  1.00 82.31           O1-
ATOM   1481  N   GLY C 177     -11.570  -2.047   4.340  1.00 83.50           N  
ATOM   1482  CA  GLY C 177     -10.852  -2.424   3.135  1.00 83.50           C  
ATOM   1483  C   GLY C 177     -11.508  -3.568   2.385  1.00 83.50           C  
ATOM   1484  O   GLY C 177     -11.570  -3.559   1.152  1.00 83.50           O  
ATOM   1485  N   LEU C 178     -12.008  -4.441   3.145  1.00 90.12           N  
ATOM   1486  CA  LEU C 178     -12.664  -5.598   2.539  1.00 90.12           C  
ATOM   1487  C   LEU C 178     -13.930  -5.180   1.806  1.00 90.12           C  
ATOM   1488  O   LEU C 178     -14.203  -5.668   0.707  1.00 90.12           O  
ATOM   1489  CB  LEU C 178     -12.992  -6.641   3.607  1.00 90.12           C  
ATOM   1490  CG  LEU C 178     -13.578  -7.965   3.104  1.00 90.12           C  
ATOM   1491  CD1 LEU C 178     -12.680  -8.562   2.023  1.00 90.12           C  
ATOM   1492  CD2 LEU C 178     -13.750  -8.945   4.258  1.00 90.12           C  
ATOM   1493  N   SER C 179     -14.680  -4.289   2.354  1.00 86.69           N  
ATOM   1494  CA  SER C 179     -15.891  -3.803   1.712  1.00 86.69           C  
ATOM   1495  C   SER C 179     -15.578  -3.096   0.398  1.00 86.69           C  
ATOM   1496  O   SER C 179     -16.250  -3.324  -0.612  1.00 86.69           O  
ATOM   1497  CB  SER C 179     -16.641  -2.852   2.643  1.00 86.69           C  
ATOM   1498  OG  SER C 179     -17.750  -2.271   1.979  1.00 86.69           O  
ATOM   1499  N   GLN C 180     -14.555  -2.314   0.426  1.00 86.06           N  
ATOM   1500  CA  GLN C 180     -14.164  -1.599  -0.783  1.00 86.06           C  
ATOM   1501  C   GLN C 180     -13.719  -2.566  -1.877  1.00 86.06           C  
ATOM   1502  O   GLN C 180     -14.117  -2.422  -3.037  1.00 86.06           O  
ATOM   1503  CB  GLN C 180     -13.039  -0.604  -0.478  1.00 86.06           C  
ATOM   1504  CG  GLN C 180     -13.492   0.598   0.342  1.00 86.06           C  
ATOM   1505  CD  GLN C 180     -12.359   1.559   0.645  1.00 86.06           C  
ATOM   1506  NE2 GLN C 180     -12.594   2.482   1.569  1.00 86.06           N  
ATOM   1507  OE1 GLN C 180     -11.273   1.471   0.052  1.00 86.06           O  
ATOM   1508  N   LEU C 181     -12.953  -3.539  -1.489  1.00 90.38           N  
ATOM   1509  CA  LEU C 181     -12.461  -4.496  -2.475  1.00 90.38           C  
ATOM   1510  C   LEU C 181     -13.594  -5.340  -3.033  1.00 90.38           C  
ATOM   1511  O   LEU C 181     -13.641  -5.613  -4.234  1.00 90.38           O  
ATOM   1512  CB  LEU C 181     -11.391  -5.402  -1.853  1.00 90.38           C  
ATOM   1513  CG  LEU C 181     -10.766  -6.445  -2.779  1.00 90.38           C  
ATOM   1514  CD1 LEU C 181     -10.172  -5.770  -4.012  1.00 90.38           C  
ATOM   1515  CD2 LEU C 181      -9.703  -7.246  -2.039  1.00 90.38           C  
ATOM   1516  N   THR C 182     -14.516  -5.738  -2.184  1.00 91.88           N  
ATOM   1517  CA  THR C 182     -15.656  -6.516  -2.654  1.00 91.88           C  
ATOM   1518  C   THR C 182     -16.484  -5.711  -3.656  1.00 91.88           C  
ATOM   1519  O   THR C 182     -16.938  -6.250  -4.664  1.00 91.88           O  
ATOM   1520  CB  THR C 182     -16.547  -6.957  -1.482  1.00 91.88           C  
ATOM   1521  CG2 THR C 182     -15.844  -7.996  -0.615  1.00 91.88           C  
ATOM   1522  OG1 THR C 182     -16.875  -5.816  -0.677  1.00 91.88           O  
ATOM   1523  N   HIS C 183     -16.609  -4.492  -3.385  1.00 89.75           N  
ATOM   1524  CA  HIS C 183     -17.312  -3.637  -4.328  1.00 89.75           C  
ATOM   1525  C   HIS C 183     -16.562  -3.533  -5.652  1.00 89.75           C  
ATOM   1526  O   HIS C 183     -17.172  -3.582  -6.723  1.00 89.75           O  
ATOM   1527  CB  HIS C 183     -17.516  -2.242  -3.732  1.00 89.75           C  
ATOM   1528  CG  HIS C 183     -18.359  -1.346  -4.582  1.00 89.75           C  
ATOM   1529  CD2 HIS C 183     -18.109  -0.120  -5.102  1.00 89.75           C  
ATOM   1530  ND1 HIS C 183     -19.641  -1.686  -4.992  1.00 89.75           N  
ATOM   1531  CE1 HIS C 183     -20.125  -0.705  -5.727  1.00 89.75           C  
ATOM   1532  NE2 HIS C 183     -19.234   0.258  -5.809  1.00 89.75           N  
ATOM   1533  N   THR C 184     -15.281  -3.395  -5.570  1.00 90.56           N  
ATOM   1534  CA  THR C 184     -14.469  -3.352  -6.785  1.00 90.56           C  
ATOM   1535  C   THR C 184     -14.633  -4.637  -7.590  1.00 90.56           C  
ATOM   1536  O   THR C 184     -14.805  -4.598  -8.805  1.00 90.56           O  
ATOM   1537  CB  THR C 184     -12.984  -3.135  -6.453  1.00 90.56           C  
ATOM   1538  CG2 THR C 184     -12.133  -3.117  -7.723  1.00 90.56           C  
ATOM   1539  OG1 THR C 184     -12.828  -1.886  -5.770  1.00 90.56           O  
ATOM   1540  N   ILE C 185     -14.586  -5.727  -6.910  1.00 94.75           N  
ATOM   1541  CA  ILE C 185     -14.742  -7.020  -7.562  1.00 94.75           C  
ATOM   1542  C   ILE C 185     -16.094  -7.078  -8.273  1.00 94.75           C  
ATOM   1543  O   ILE C 185     -16.172  -7.527  -9.422  1.00 94.75           O  
ATOM   1544  CB  ILE C 185     -14.617  -8.180  -6.555  1.00 94.75           C  
ATOM   1545  CG1 ILE C 185     -13.172  -8.297  -6.051  1.00 94.75           C  
ATOM   1546  CG2 ILE C 185     -15.086  -9.500  -7.184  1.00 94.75           C  
ATOM   1547  CD1 ILE C 185     -13.016  -9.203  -4.832  1.00 94.75           C  
ATOM   1548  N   ASP C 186     -17.109  -6.574  -7.648  1.00 93.31           N  
ATOM   1549  CA  ASP C 186     -18.438  -6.566  -8.258  1.00 93.31           C  
ATOM   1550  C   ASP C 186     -18.453  -5.727  -9.531  1.00 93.31           C  
ATOM   1551  O   ASP C 186     -19.031  -6.133 -10.539  1.00 93.31           O  
ATOM   1552  CB  ASP C 186     -19.469  -6.035  -7.262  1.00 93.31           C  
ATOM   1553  CG  ASP C 186     -19.766  -7.012  -6.137  1.00 93.31           C  
ATOM   1554  OD1 ASP C 186     -19.484  -8.219  -6.285  1.00 93.31           O  
ATOM   1555  OD2 ASP C 186     -20.312  -6.570  -5.098  1.00 93.31           O1-
ATOM   1556  N   LEU C 187     -17.812  -4.637  -9.469  1.00 92.06           N  
ATOM   1557  CA  LEU C 187     -17.766  -3.768 -10.641  1.00 92.06           C  
ATOM   1558  C   LEU C 187     -16.969  -4.418 -11.766  1.00 92.06           C  
ATOM   1559  O   LEU C 187     -17.328  -4.309 -12.938  1.00 92.06           O  
ATOM   1560  CB  LEU C 187     -17.156  -2.412 -10.281  1.00 92.06           C  
ATOM   1561  CG  LEU C 187     -17.984  -1.509  -9.367  1.00 92.06           C  
ATOM   1562  CD1 LEU C 187     -17.188  -0.271  -8.977  1.00 92.06           C  
ATOM   1563  CD2 LEU C 187     -19.281  -1.116 -10.062  1.00 92.06           C  
ATOM   1564  N   VAL C 188     -15.922  -5.074 -11.438  1.00 95.38           N  
ATOM   1565  CA  VAL C 188     -15.109  -5.762 -12.438  1.00 95.38           C  
ATOM   1566  C   VAL C 188     -15.914  -6.902 -13.062  1.00 95.38           C  
ATOM   1567  O   VAL C 188     -15.867  -7.105 -14.273  1.00 95.38           O  
ATOM   1568  CB  VAL C 188     -13.805  -6.305 -11.820  1.00 95.38           C  
ATOM   1569  CG1 VAL C 188     -13.109  -7.266 -12.781  1.00 95.38           C  
ATOM   1570  CG2 VAL C 188     -12.867  -5.152 -11.445  1.00 95.38           C  
ATOM   1571  N   LYS C 189     -16.641  -7.621 -12.289  1.00 95.94           N  
ATOM   1572  CA  LYS C 189     -17.500  -8.695 -12.789  1.00 95.94           C  
ATOM   1573  C   LYS C 189     -18.516  -8.164 -13.789  1.00 95.94           C  
ATOM   1574  O   LYS C 189     -18.781  -8.805 -14.812  1.00 95.94           O  
ATOM   1575  CB  LYS C 189     -18.219  -9.391 -11.633  1.00 95.94           C  
ATOM   1576  CG  LYS C 189     -17.312 -10.289 -10.789  1.00 95.94           C  
ATOM   1577  CD  LYS C 189     -18.062 -10.883  -9.602  1.00 95.94           C  
ATOM   1578  CE  LYS C 189     -19.062 -11.945 -10.047  1.00 95.94           C  
ATOM   1579  NZ  LYS C 189     -19.578 -12.734  -8.883  1.00 95.94           N1+
ATOM   1580  N   GLN C 190     -18.969  -7.023 -13.539  1.00 92.69           N  
ATOM   1581  CA  GLN C 190     -20.000  -6.449 -14.398  1.00 92.69           C  
ATOM   1582  C   GLN C 190     -19.391  -5.887 -15.688  1.00 92.69           C  
ATOM   1583  O   GLN C 190     -20.000  -5.977 -16.750  1.00 92.69           O  
ATOM   1584  CB  GLN C 190     -20.766  -5.355 -13.656  1.00 92.69           C  
ATOM   1585  CG  GLN C 190     -21.656  -5.883 -12.539  1.00 92.69           C  
ATOM   1586  CD  GLN C 190     -22.281  -4.773 -11.719  1.00 92.69           C  
ATOM   1587  NE2 GLN C 190     -22.906  -5.137 -10.602  1.00 92.69           N  
ATOM   1588  OE1 GLN C 190     -22.219  -3.596 -12.086  1.00 92.69           O  
ATOM   1589  N   GLY C 191     -18.219  -5.488 -15.609  1.00 92.94           N  
ATOM   1590  CA  GLY C 191     -17.719  -4.711 -16.734  1.00 92.94           C  
ATOM   1591  C   GLY C 191     -16.578  -5.402 -17.469  1.00 92.94           C  
ATOM   1592  O   GLY C 191     -16.438  -5.250 -18.688  1.00 92.94           O  
ATOM   1593  N   LEU C 192     -15.781  -6.180 -16.781  1.00 95.81           N  
ATOM   1594  CA  LEU C 192     -14.523  -6.617 -17.375  1.00 95.81           C  
ATOM   1595  C   LEU C 192     -14.414  -8.133 -17.359  1.00 95.81           C  
ATOM   1596  O   LEU C 192     -13.844  -8.734 -18.281  1.00 95.81           O  
ATOM   1597  CB  LEU C 192     -13.336  -5.992 -16.656  1.00 95.81           C  
ATOM   1598  CG  LEU C 192     -13.227  -4.469 -16.703  1.00 95.81           C  
ATOM   1599  CD1 LEU C 192     -12.023  -3.992 -15.898  1.00 95.81           C  
ATOM   1600  CD2 LEU C 192     -13.125  -3.990 -18.156  1.00 95.81           C  
ATOM   1601  N   ASN C 193     -14.891  -8.805 -16.359  1.00 97.56           N  
ATOM   1602  CA  ASN C 193     -14.688 -10.234 -16.156  1.00 97.56           C  
ATOM   1603  C   ASN C 193     -15.875 -10.859 -15.422  1.00 97.56           C  
ATOM   1604  O   ASN C 193     -15.797 -11.117 -14.219  1.00 97.56           O  
ATOM   1605  CB  ASN C 193     -13.398 -10.484 -15.383  1.00 97.56           C  
ATOM   1606  CG  ASN C 193     -13.070 -11.961 -15.250  1.00 97.56           C  
ATOM   1607  ND2 ASN C 193     -11.992 -12.266 -14.539  1.00 97.56           N  
ATOM   1608  OD1 ASN C 193     -13.781 -12.812 -15.781  1.00 97.56           O  
ATOM   1609  N   PRO C 194     -16.922 -11.188 -16.109  1.00 97.38           N  
ATOM   1610  CA  PRO C 194     -18.156 -11.703 -15.500  1.00 97.38           C  
ATOM   1611  C   PRO C 194     -17.938 -13.016 -14.758  1.00 97.38           C  
ATOM   1612  O   PRO C 194     -18.719 -13.375 -13.875  1.00 97.38           O  
ATOM   1613  CB  PRO C 194     -19.094 -11.898 -16.688  1.00 97.38           C  
ATOM   1614  CG  PRO C 194     -18.594 -10.938 -17.734  1.00 97.38           C  
ATOM   1615  CD  PRO C 194     -17.109 -10.812 -17.594  1.00 97.38           C  
ATOM   1616  N   ASP C 195     -16.875 -13.703 -15.047  1.00 97.31           N  
ATOM   1617  CA  ASP C 195     -16.672 -15.023 -14.461  1.00 97.31           C  
ATOM   1618  C   ASP C 195     -15.773 -14.945 -13.227  1.00 97.31           C  
ATOM   1619  O   ASP C 195     -15.516 -15.961 -12.578  1.00 97.31           O  
ATOM   1620  CB  ASP C 195     -16.062 -15.984 -15.492  1.00 97.31           C  
ATOM   1621  CG  ASP C 195     -17.016 -16.312 -16.625  1.00 97.31           C  
ATOM   1622  OD1 ASP C 195     -18.234 -16.406 -16.391  1.00 97.31           O  
ATOM   1623  OD2 ASP C 195     -16.531 -16.469 -17.766  1.00 97.31           O1-
ATOM   1624  N   LEU C 196     -15.297 -13.742 -12.859  1.00 97.81           N  
ATOM   1625  CA  LEU C 196     -14.422 -13.578 -11.703  1.00 97.81           C  
ATOM   1626  C   LEU C 196     -15.109 -14.047 -10.430  1.00 97.81           C  
ATOM   1627  O   LEU C 196     -16.281 -13.719 -10.195  1.00 97.81           O  
ATOM   1628  CB  LEU C 196     -13.992 -12.117 -11.562  1.00 97.81           C  
ATOM   1629  CG  LEU C 196     -13.008 -11.805 -10.430  1.00 97.81           C  
ATOM   1630  CD1 LEU C 196     -11.688 -12.531 -10.656  1.00 97.81           C  
ATOM   1631  CD2 LEU C 196     -12.789 -10.305 -10.312  1.00 97.81           C  
ATOM   1632  N   LYS C 197     -14.367 -14.820  -9.617  1.00 96.44           N  
ATOM   1633  CA  LYS C 197     -14.922 -15.328  -8.359  1.00 96.44           C  
ATOM   1634  C   LYS C 197     -14.055 -14.922  -7.176  1.00 96.44           C  
ATOM   1635  O   LYS C 197     -12.875 -14.586  -7.344  1.00 96.44           O  
ATOM   1636  CB  LYS C 197     -15.062 -16.844  -8.414  1.00 96.44           C  
ATOM   1637  CG  LYS C 197     -15.969 -17.344  -9.531  1.00 96.44           C  
ATOM   1638  CD  LYS C 197     -15.984 -18.875  -9.594  1.00 96.44           C  
ATOM   1639  CE  LYS C 197     -16.844 -19.375 -10.750  1.00 96.44           C  
ATOM   1640  NZ  LYS C 197     -16.844 -20.859 -10.836  1.00 96.44           N1+
ATOM   1641  N   MET C 198     -14.758 -14.953  -6.098  1.00 95.56           N  
ATOM   1642  CA  MET C 198     -14.000 -14.836  -4.855  1.00 95.56           C  
ATOM   1643  C   MET C 198     -13.414 -16.188  -4.449  1.00 95.56           C  
ATOM   1644  O   MET C 198     -14.156 -17.125  -4.168  1.00 95.56           O  
ATOM   1645  CB  MET C 198     -14.883 -14.289  -3.734  1.00 95.56           C  
ATOM   1646  CG  MET C 198     -14.125 -13.984  -2.449  1.00 95.56           C  
ATOM   1647  SD  MET C 198     -15.141 -13.062  -1.233  1.00 95.56           S  
ATOM   1648  CE  MET C 198     -15.234 -11.453  -2.057  1.00 95.56           C  
ATOM   1649  N   GLU C 199     -12.062 -16.234  -4.527  1.00 96.94           N  
ATOM   1650  CA  GLU C 199     -11.406 -17.453  -4.062  1.00 96.94           C  
ATOM   1651  C   GLU C 199     -11.578 -17.641  -2.559  1.00 96.94           C  
ATOM   1652  O   GLU C 199     -11.891 -18.734  -2.092  1.00 96.94           O  
ATOM   1653  CB  GLU C 199      -9.922 -17.438  -4.426  1.00 96.94           C  
ATOM   1654  CG  GLU C 199      -9.180 -18.703  -4.031  1.00 96.94           C  
ATOM   1655  CD  GLU C 199      -9.664 -19.938  -4.773  1.00 96.94           C  
ATOM   1656  OE1 GLU C 199     -10.172 -20.875  -4.121  1.00 96.94           O  
ATOM   1657  OE2 GLU C 199      -9.539 -19.969  -6.020  1.00 96.94           O1-
ATOM   1658  N   GLY C 200     -11.383 -16.516  -1.854  1.00 97.69           N  
ATOM   1659  CA  GLY C 200     -11.555 -16.531  -0.410  1.00 97.69           C  
ATOM   1660  C   GLY C 200     -10.727 -15.461   0.292  1.00 97.69           C  
ATOM   1661  O   GLY C 200      -9.938 -14.766  -0.341  1.00 97.69           O  
ATOM   1662  N   ILE C 201     -11.023 -15.367   1.612  1.00 98.31           N  
ATOM   1663  CA  ILE C 201     -10.320 -14.422   2.477  1.00 98.31           C  
ATOM   1664  C   ILE C 201      -9.352 -15.180   3.383  1.00 98.31           C  
ATOM   1665  O   ILE C 201      -9.734 -16.141   4.055  1.00 98.31           O  
ATOM   1666  CB  ILE C 201     -11.312 -13.594   3.322  1.00 98.31           C  
ATOM   1667  CG1 ILE C 201     -12.258 -12.805   2.412  1.00 98.31           C  
ATOM   1668  CG2 ILE C 201     -10.555 -12.648   4.266  1.00 98.31           C  
ATOM   1669  CD1 ILE C 201     -13.547 -12.359   3.096  1.00 98.31           C  
ATOM   1670  N   LEU C 202      -8.086 -14.742   3.287  1.00 98.75           N  
ATOM   1671  CA  LEU C 202      -7.074 -15.305   4.176  1.00 98.75           C  
ATOM   1672  C   LEU C 202      -6.750 -14.344   5.309  1.00 98.75           C  
ATOM   1673  O   LEU C 202      -6.242 -13.242   5.066  1.00 98.75           O  
ATOM   1674  CB  LEU C 202      -5.801 -15.641   3.395  1.00 98.75           C  
ATOM   1675  CG  LEU C 202      -4.617 -16.156   4.215  1.00 98.75           C  
ATOM   1676  CD1 LEU C 202      -4.934 -17.547   4.781  1.00 98.75           C  
ATOM   1677  CD2 LEU C 202      -3.354 -16.203   3.363  1.00 98.75           C  
ATOM   1678  N   LEU C 203      -7.043 -14.797   6.531  1.00 98.38           N  
ATOM   1679  CA  LEU C 203      -6.664 -13.992   7.684  1.00 98.38           C  
ATOM   1680  C   LEU C 203      -5.172 -14.117   7.973  1.00 98.38           C  
ATOM   1681  O   LEU C 203      -4.660 -15.227   8.133  1.00 98.38           O  
ATOM   1682  CB  LEU C 203      -7.473 -14.406   8.914  1.00 98.38           C  
ATOM   1683  CG  LEU C 203      -8.992 -14.344   8.781  1.00 98.38           C  
ATOM   1684  CD1 LEU C 203      -9.664 -14.930  10.023  1.00 98.38           C  
ATOM   1685  CD2 LEU C 203      -9.453 -12.906   8.555  1.00 98.38           C  
ATOM   1686  N   THR C 204      -4.539 -12.914   7.953  1.00 97.94           N  
ATOM   1687  CA  THR C 204      -3.084 -12.922   8.047  1.00 97.94           C  
ATOM   1688  C   THR C 204      -2.621 -12.164   9.289  1.00 97.94           C  
ATOM   1689  O   THR C 204      -3.365 -11.352   9.844  1.00 97.94           O  
ATOM   1690  CB  THR C 204      -2.436 -12.305   6.797  1.00 97.94           C  
ATOM   1691  CG2 THR C 204      -2.732 -13.133   5.555  1.00 97.94           C  
ATOM   1692  OG1 THR C 204      -2.951 -10.977   6.602  1.00 97.94           O  
ATOM   1693  N   MET C 205      -1.440 -12.500   9.742  1.00 93.88           N  
ATOM   1694  CA  MET C 205      -0.730 -11.852  10.836  1.00 93.88           C  
ATOM   1695  C   MET C 205      -1.594 -11.805  12.094  1.00 93.88           C  
ATOM   1696  O   MET C 205      -1.676 -10.766  12.758  1.00 93.88           O  
ATOM   1697  CB  MET C 205      -0.307 -10.430  10.445  1.00 93.88           C  
ATOM   1698  CG  MET C 205       0.678 -10.391   9.281  1.00 93.88           C  
ATOM   1699  SD  MET C 205       1.284  -8.688   8.945  1.00 93.88           S  
ATOM   1700  CE  MET C 205       2.248  -8.992   7.434  1.00 93.88           C  
ATOM   1701  N   PHE C 206      -2.176 -12.891  12.383  1.00 95.75           N  
ATOM   1702  CA  PHE C 206      -3.047 -13.016  13.539  1.00 95.75           C  
ATOM   1703  C   PHE C 206      -2.229 -13.062  14.828  1.00 95.75           C  
ATOM   1704  O   PHE C 206      -1.333 -13.898  14.969  1.00 95.75           O  
ATOM   1705  CB  PHE C 206      -3.920 -14.266  13.430  1.00 95.75           C  
ATOM   1706  CG  PHE C 206      -4.820 -14.492  14.609  1.00 95.75           C  
ATOM   1707  CD1 PHE C 206      -4.559 -15.508  15.516  1.00 95.75           C  
ATOM   1708  CD2 PHE C 206      -5.930 -13.680  14.820  1.00 95.75           C  
ATOM   1709  CE1 PHE C 206      -5.391 -15.719  16.625  1.00 95.75           C  
ATOM   1710  CE2 PHE C 206      -6.762 -13.883  15.914  1.00 95.75           C  
ATOM   1711  CZ  PHE C 206      -6.492 -14.906  16.812  1.00 95.75           C  
ATOM   1712  N   ASP C 207      -2.547 -12.133  15.680  1.00 90.12           N  
ATOM   1713  CA  ASP C 207      -1.986 -12.117  17.031  1.00 90.12           C  
ATOM   1714  C   ASP C 207      -3.033 -12.523  18.062  1.00 90.12           C  
ATOM   1715  O   ASP C 207      -3.930 -11.742  18.391  1.00 90.12           O  
ATOM   1716  CB  ASP C 207      -1.429 -10.734  17.359  1.00 90.12           C  
ATOM   1717  CG  ASP C 207      -0.605 -10.719  18.641  1.00 90.12           C  
ATOM   1718  OD1 ASP C 207      -0.708 -11.672  19.438  1.00 90.12           O  
ATOM   1719  OD2 ASP C 207       0.151  -9.742  18.844  1.00 90.12           O1-
ATOM   1720  N   SER C 208      -2.844 -13.570  18.719  1.00 90.31           N  
ATOM   1721  CA  SER C 208      -3.854 -14.133  19.609  1.00 90.31           C  
ATOM   1722  C   SER C 208      -3.967 -13.328  20.906  1.00 90.31           C  
ATOM   1723  O   SER C 208      -4.949 -13.453  21.641  1.00 90.31           O  
ATOM   1724  CB  SER C 208      -3.523 -15.586  19.938  1.00 90.31           C  
ATOM   1725  OG  SER C 208      -2.252 -15.688  20.562  1.00 90.31           O  
ATOM   1726  N   ARG C 209      -3.031 -12.516  21.125  1.00 83.25           N  
ATOM   1727  CA  ARG C 209      -3.053 -11.742  22.359  1.00 83.25           C  
ATOM   1728  C   ARG C 209      -3.865 -10.461  22.203  1.00 83.25           C  
ATOM   1729  O   ARG C 209      -4.227  -9.812  23.188  1.00 83.25           O  
ATOM   1730  CB  ARG C 209      -1.629 -11.398  22.812  1.00 83.25           C  
ATOM   1731  CG  ARG C 209      -0.779 -12.617  23.141  1.00 83.25           C  
ATOM   1732  CD  ARG C 209       0.688 -12.258  23.312  1.00 83.25           C  
ATOM   1733  NE  ARG C 209       1.265 -11.734  22.078  1.00 83.25           N  
ATOM   1734  CZ  ARG C 209       2.500 -11.258  21.953  1.00 83.25           C  
ATOM   1735  NH1 ARG C 209       3.316 -11.219  23.000  1.00 83.25           N1+
ATOM   1736  NH2 ARG C 209       2.924 -10.805  20.781  1.00 83.25           N  
ATOM   1737  N   ALA C 210      -4.113 -10.117  20.938  1.00 85.19           N  
ATOM   1738  CA  ALA C 210      -4.836  -8.875  20.672  1.00 85.19           C  
ATOM   1739  C   ALA C 210      -6.336  -9.125  20.578  1.00 85.19           C  
ATOM   1740  O   ALA C 210      -6.801  -9.820  19.672  1.00 85.19           O  
ATOM   1741  CB  ALA C 210      -4.320  -8.227  19.391  1.00 85.19           C  
ATOM   1742  N   ASN C 211      -7.113  -8.406  21.406  1.00 88.19           N  
ATOM   1743  CA  ASN C 211      -8.562  -8.570  21.391  1.00 88.19           C  
ATOM   1744  C   ASN C 211      -9.172  -8.172  20.047  1.00 88.19           C  
ATOM   1745  O   ASN C 211     -10.078  -8.844  19.562  1.00 88.19           O  
ATOM   1746  CB  ASN C 211      -9.195  -7.754  22.531  1.00 88.19           C  
ATOM   1747  CG  ASN C 211      -9.000  -8.391  23.891  1.00 88.19           C  
ATOM   1748  ND2 ASN C 211      -9.227  -7.617  24.938  1.00 88.19           N  
ATOM   1749  OD1 ASN C 211      -8.648  -9.570  23.984  1.00 88.19           O  
ATOM   1750  N   ILE C 212      -8.625  -7.145  19.453  1.00 86.75           N  
ATOM   1751  CA  ILE C 212      -9.164  -6.656  18.188  1.00 86.75           C  
ATOM   1752  C   ILE C 212      -9.008  -7.734  17.109  1.00 86.75           C  
ATOM   1753  O   ILE C 212      -9.867  -7.867  16.234  1.00 86.75           O  
ATOM   1754  CB  ILE C 212      -8.461  -5.355  17.750  1.00 86.75           C  
ATOM   1755  CG1 ILE C 212      -9.203  -4.727  16.562  1.00 86.75           C  
ATOM   1756  CG2 ILE C 212      -6.996  -5.621  17.391  1.00 86.75           C  
ATOM   1757  CD1 ILE C 212     -10.641  -4.324  16.875  1.00 86.75           C  
ATOM   1758  N   ALA C 213      -7.953  -8.469  17.203  1.00 92.50           N  
ATOM   1759  CA  ALA C 213      -7.730  -9.523  16.219  1.00 92.50           C  
ATOM   1760  C   ALA C 213      -8.836 -10.578  16.281  1.00 92.50           C  
ATOM   1761  O   ALA C 213      -9.352 -11.000  15.242  1.00 92.50           O  
ATOM   1762  CB  ALA C 213      -6.367 -10.172  16.422  1.00 92.50           C  
ATOM   1763  N   HIS C 214      -9.227 -10.891  17.469  1.00 94.06           N  
ATOM   1764  CA  HIS C 214     -10.297 -11.867  17.641  1.00 94.06           C  
ATOM   1765  C   HIS C 214     -11.633 -11.320  17.141  1.00 94.06           C  
ATOM   1766  O   HIS C 214     -12.406 -12.039  16.500  1.00 94.06           O  
ATOM   1767  CB  HIS C 214     -10.414 -12.289  19.109  1.00 94.06           C  
ATOM   1768  CG  HIS C 214      -9.273 -13.133  19.578  1.00 94.06           C  
ATOM   1769  CD2 HIS C 214      -8.188 -12.820  20.328  1.00 94.06           C  
ATOM   1770  ND1 HIS C 214      -9.180 -14.477  19.297  1.00 94.06           N  
ATOM   1771  CE1 HIS C 214      -8.070 -14.953  19.844  1.00 94.06           C  
ATOM   1772  NE2 HIS C 214      -7.453 -13.969  20.469  1.00 94.06           N  
ATOM   1773  N   GLN C 215     -11.836 -10.125  17.438  1.00 92.88           N  
ATOM   1774  CA  GLN C 215     -13.070  -9.492  17.000  1.00 92.88           C  
ATOM   1775  C   GLN C 215     -13.172  -9.477  15.484  1.00 92.88           C  
ATOM   1776  O   GLN C 215     -14.227  -9.773  14.922  1.00 92.88           O  
ATOM   1777  CB  GLN C 215     -13.172  -8.070  17.547  1.00 92.88           C  
ATOM   1778  CG  GLN C 215     -13.367  -8.008  19.062  1.00 92.88           C  
ATOM   1779  CD  GLN C 215     -13.375  -6.582  19.594  1.00 92.88           C  
ATOM   1780  NE2 GLN C 215     -13.625  -6.434  20.891  1.00 92.88           N  
ATOM   1781  OE1 GLN C 215     -13.148  -5.625  18.844  1.00 92.88           O  
ATOM   1782  N   VAL C 216     -12.086  -9.180  14.844  1.00 93.44           N  
ATOM   1783  CA  VAL C 216     -12.062  -9.133  13.383  1.00 93.44           C  
ATOM   1784  C   VAL C 216     -12.312 -10.523  12.812  1.00 93.44           C  
ATOM   1785  O   VAL C 216     -13.102 -10.688  11.875  1.00 93.44           O  
ATOM   1786  CB  VAL C 216     -10.727  -8.570  12.852  1.00 93.44           C  
ATOM   1787  CG1 VAL C 216     -10.625  -8.766  11.344  1.00 93.44           C  
ATOM   1788  CG2 VAL C 216     -10.586  -7.090  13.219  1.00 93.44           C  
ATOM   1789  N   VAL C 217     -11.688 -11.492  13.422  1.00 96.50           N  
ATOM   1790  CA  VAL C 217     -11.867 -12.859  12.953  1.00 96.50           C  
ATOM   1791  C   VAL C 217     -13.336 -13.258  13.062  1.00 96.50           C  
ATOM   1792  O   VAL C 217     -13.914 -13.773  12.102  1.00 96.50           O  
ATOM   1793  CB  VAL C 217     -10.992 -13.852  13.758  1.00 96.50           C  
ATOM   1794  CG1 VAL C 217     -11.375 -15.297  13.430  1.00 96.50           C  
ATOM   1795  CG2 VAL C 217      -9.508 -13.609  13.461  1.00 96.50           C  
ATOM   1796  N   GLU C 218     -13.930 -12.945  14.156  1.00 96.00           N  
ATOM   1797  CA  GLU C 218     -15.320 -13.305  14.383  1.00 96.00           C  
ATOM   1798  C   GLU C 218     -16.234 -12.586  13.391  1.00 96.00           C  
ATOM   1799  O   GLU C 218     -17.141 -13.203  12.812  1.00 96.00           O  
ATOM   1800  CB  GLU C 218     -15.734 -12.969  15.820  1.00 96.00           C  
ATOM   1801  CG  GLU C 218     -15.156 -13.914  16.859  1.00 96.00           C  
ATOM   1802  CD  GLU C 218     -15.602 -15.352  16.688  1.00 96.00           C  
ATOM   1803  OE1 GLU C 218     -14.766 -16.266  16.828  1.00 96.00           O  
ATOM   1804  OE2 GLU C 218     -16.797 -15.570  16.406  1.00 96.00           O1-
ATOM   1805  N   GLU C 219     -15.992 -11.406  13.242  1.00 94.94           N  
ATOM   1806  CA  GLU C 219     -16.844 -10.617  12.359  1.00 94.94           C  
ATOM   1807  C   GLU C 219     -16.703 -11.078  10.906  1.00 94.94           C  
ATOM   1808  O   GLU C 219     -17.703 -11.258  10.211  1.00 94.94           O  
ATOM   1809  CB  GLU C 219     -16.500  -9.125  12.469  1.00 94.94           C  
ATOM   1810  CG  GLU C 219     -17.500  -8.211  11.781  1.00 94.94           C  
ATOM   1811  CD  GLU C 219     -17.297  -6.742  12.094  1.00 94.94           C  
ATOM   1812  OE1 GLU C 219     -17.969  -5.887  11.484  1.00 94.94           O  
ATOM   1813  OE2 GLU C 219     -16.438  -6.445  12.961  1.00 94.94           O1-
ATOM   1814  N   VAL C 220     -15.492 -11.289  10.492  1.00 96.25           N  
ATOM   1815  CA  VAL C 220     -15.250 -11.672   9.102  1.00 96.25           C  
ATOM   1816  C   VAL C 220     -15.812 -13.062   8.844  1.00 96.25           C  
ATOM   1817  O   VAL C 220     -16.469 -13.297   7.828  1.00 96.25           O  
ATOM   1818  CB  VAL C 220     -13.742 -11.625   8.750  1.00 96.25           C  
ATOM   1819  CG1 VAL C 220     -13.500 -12.164   7.344  1.00 96.25           C  
ATOM   1820  CG2 VAL C 220     -13.211 -10.203   8.883  1.00 96.25           C  
ATOM   1821  N   ARG C 221     -15.562 -13.969   9.719  1.00 96.62           N  
ATOM   1822  CA  ARG C 221     -16.094 -15.312   9.547  1.00 96.62           C  
ATOM   1823  C   ARG C 221     -17.625 -15.312   9.641  1.00 96.62           C  
ATOM   1824  O   ARG C 221     -18.297 -16.094   8.961  1.00 96.62           O  
ATOM   1825  CB  ARG C 221     -15.508 -16.266  10.594  1.00 96.62           C  
ATOM   1826  CG  ARG C 221     -14.086 -16.703  10.289  1.00 96.62           C  
ATOM   1827  CD  ARG C 221     -13.633 -17.828  11.219  1.00 96.62           C  
ATOM   1828  NE  ARG C 221     -12.391 -18.438  10.766  1.00 96.62           N  
ATOM   1829  CZ  ARG C 221     -11.719 -19.359  11.430  1.00 96.62           C  
ATOM   1830  NH1 ARG C 221     -12.156 -19.828  12.602  1.00 96.62           N1+
ATOM   1831  NH2 ARG C 221     -10.594 -19.844  10.930  1.00 96.62           N  
ATOM   1832  N   GLY C 222     -18.172 -14.469  10.453  1.00 95.50           N  
ATOM   1833  CA  GLY C 222     -19.609 -14.352  10.562  1.00 95.50           C  
ATOM   1834  C   GLY C 222     -20.266 -13.867   9.281  1.00 95.50           C  
ATOM   1835  O   GLY C 222     -21.312 -14.375   8.883  1.00 95.50           O  
ATOM   1836  N   TYR C 223     -19.656 -12.992   8.688  1.00 91.81           N  
ATOM   1837  CA  TYR C 223     -20.250 -12.352   7.512  1.00 91.81           C  
ATOM   1838  C   TYR C 223     -19.953 -13.148   6.246  1.00 91.81           C  
ATOM   1839  O   TYR C 223     -20.828 -13.352   5.410  1.00 91.81           O  
ATOM   1840  CB  TYR C 223     -19.734 -10.914   7.363  1.00 91.81           C  
ATOM   1841  CG  TYR C 223     -20.406 -10.148   6.246  1.00 91.81           C  
ATOM   1842  CD1 TYR C 223     -19.766  -9.961   5.027  1.00 91.81           C  
ATOM   1843  CD2 TYR C 223     -21.672  -9.609   6.410  1.00 91.81           C  
ATOM   1844  CE1 TYR C 223     -20.359  -9.250   3.994  1.00 91.81           C  
ATOM   1845  CE2 TYR C 223     -22.297  -8.898   5.383  1.00 91.81           C  
ATOM   1846  CZ  TYR C 223     -21.625  -8.727   4.184  1.00 91.81           C  
ATOM   1847  OH  TYR C 223     -22.234  -8.023   3.164  1.00 91.81           O  
ATOM   1848  N   PHE C 224     -18.750 -13.664   6.094  1.00 95.06           N  
ATOM   1849  CA  PHE C 224     -18.328 -14.250   4.828  1.00 95.06           C  
ATOM   1850  C   PHE C 224     -18.359 -15.773   4.891  1.00 95.06           C  
ATOM   1851  O   PHE C 224     -18.359 -16.438   3.855  1.00 95.06           O  
ATOM   1852  CB  PHE C 224     -16.922 -13.773   4.461  1.00 95.06           C  
ATOM   1853  CG  PHE C 224     -16.859 -12.328   4.051  1.00 95.06           C  
ATOM   1854  CD1 PHE C 224     -17.062 -11.953   2.729  1.00 95.06           C  
ATOM   1855  CD2 PHE C 224     -16.578 -11.336   4.988  1.00 95.06           C  
ATOM   1856  CE1 PHE C 224     -17.000 -10.617   2.346  1.00 95.06           C  
ATOM   1857  CE2 PHE C 224     -16.516 -10.000   4.613  1.00 95.06           C  
ATOM   1858  CZ  PHE C 224     -16.734  -9.641   3.289  1.00 95.06           C  
ATOM   1859  N   LYS C 225     -18.312 -16.328   6.027  1.00 95.12           N  
ATOM   1860  CA  LYS C 225     -18.578 -17.734   6.277  1.00 95.12           C  
ATOM   1861  C   LYS C 225     -17.594 -18.625   5.496  1.00 95.12           C  
ATOM   1862  O   LYS C 225     -16.391 -18.547   5.691  1.00 95.12           O  
ATOM   1863  CB  LYS C 225     -20.016 -18.094   5.914  1.00 95.12           C  
ATOM   1864  CG  LYS C 225     -21.062 -17.297   6.676  1.00 95.12           C  
ATOM   1865  CD  LYS C 225     -22.469 -17.734   6.305  1.00 95.12           C  
ATOM   1866  CE  LYS C 225     -23.516 -16.938   7.074  1.00 95.12           C  
ATOM   1867  NZ  LYS C 225     -24.906 -17.344   6.707  1.00 95.12           N1+
ATOM   1868  N   LYS C 226     -18.125 -19.266   4.500  1.00 94.06           N  
ATOM   1869  CA  LYS C 226     -17.344 -20.281   3.803  1.00 94.06           C  
ATOM   1870  C   LYS C 226     -16.312 -19.641   2.879  1.00 94.06           C  
ATOM   1871  O   LYS C 226     -15.398 -20.312   2.387  1.00 94.06           O  
ATOM   1872  CB  LYS C 226     -18.250 -21.219   3.000  1.00 94.06           C  
ATOM   1873  CG  LYS C 226     -19.094 -22.141   3.859  1.00 94.06           C  
ATOM   1874  CD  LYS C 226     -19.922 -23.094   3.008  1.00 94.06           C  
ATOM   1875  CE  LYS C 226     -20.766 -24.016   3.867  1.00 94.06           C  
ATOM   1876  NZ  LYS C 226     -21.562 -24.984   3.035  1.00 94.06           N1+
ATOM   1877  N   GLN C 227     -16.422 -18.391   2.734  1.00 95.69           N  
ATOM   1878  CA  GLN C 227     -15.477 -17.703   1.872  1.00 95.69           C  
ATOM   1879  C   GLN C 227     -14.180 -17.391   2.613  1.00 95.69           C  
ATOM   1880  O   GLN C 227     -13.188 -16.984   2.004  1.00 95.69           O  
ATOM   1881  CB  GLN C 227     -16.094 -16.406   1.335  1.00 95.69           C  
ATOM   1882  CG  GLN C 227     -17.250 -16.625   0.376  1.00 95.69           C  
ATOM   1883  CD  GLN C 227     -17.797 -15.328  -0.192  1.00 95.69           C  
ATOM   1884  NE2 GLN C 227     -18.891 -15.430  -0.944  1.00 95.69           N  
ATOM   1885  OE1 GLN C 227     -17.250 -14.250   0.042  1.00 95.69           O  
ATOM   1886  N   VAL C 228     -14.219 -17.625   3.898  1.00 97.94           N  
ATOM   1887  CA  VAL C 228     -13.000 -17.438   4.672  1.00 97.94           C  
ATOM   1888  C   VAL C 228     -12.242 -18.750   4.801  1.00 97.94           C  
ATOM   1889  O   VAL C 228     -12.828 -19.781   5.164  1.00 97.94           O  
ATOM   1890  CB  VAL C 228     -13.305 -16.859   6.074  1.00 97.94           C  
ATOM   1891  CG1 VAL C 228     -12.008 -16.516   6.809  1.00 97.94           C  
ATOM   1892  CG2 VAL C 228     -14.195 -15.617   5.957  1.00 97.94           C  
ATOM   1893  N   PHE C 229     -10.992 -18.719   4.449  1.00 98.44           N  
ATOM   1894  CA  PHE C 229     -10.188 -19.922   4.617  1.00 98.44           C  
ATOM   1895  C   PHE C 229     -10.148 -20.344   6.082  1.00 98.44           C  
ATOM   1896  O   PHE C 229     -10.164 -19.500   6.980  1.00 98.44           O  
ATOM   1897  CB  PHE C 229      -8.766 -19.703   4.098  1.00 98.44           C  
ATOM   1898  CG  PHE C 229      -8.656 -19.734   2.598  1.00 98.44           C  
ATOM   1899  CD1 PHE C 229      -8.539 -20.938   1.916  1.00 98.44           C  
ATOM   1900  CD2 PHE C 229      -8.672 -18.547   1.869  1.00 98.44           C  
ATOM   1901  CE1 PHE C 229      -8.438 -20.953   0.527  1.00 98.44           C  
ATOM   1902  CE2 PHE C 229      -8.570 -18.562   0.481  1.00 98.44           C  
ATOM   1903  CZ  PHE C 229      -8.453 -19.766  -0.188  1.00 98.44           C  
ATOM   1904  N   GLU C 230     -10.023 -21.609   6.273  1.00 97.69           N  
ATOM   1905  CA  GLU C 230      -9.930 -22.156   7.629  1.00 97.69           C  
ATOM   1906  C   GLU C 230      -8.594 -21.797   8.273  1.00 97.69           C  
ATOM   1907  O   GLU C 230      -8.539 -21.438   9.453  1.00 97.69           O  
ATOM   1908  CB  GLU C 230     -10.125 -23.672   7.621  1.00 97.69           C  
ATOM   1909  CG  GLU C 230     -11.531 -24.109   7.242  1.00 97.69           C  
ATOM   1910  CD  GLU C 230     -11.750 -25.609   7.383  1.00 97.69           C  
ATOM   1911  OE1 GLU C 230     -12.898 -26.078   7.207  1.00 97.69           O  
ATOM   1912  OE2 GLU C 230     -10.758 -26.328   7.672  1.00 97.69           O1-
ATOM   1913  N   VAL C 231      -7.613 -21.828   7.469  1.00 98.00           N  
ATOM   1914  CA  VAL C 231      -6.277 -21.562   7.992  1.00 98.00           C  
ATOM   1915  C   VAL C 231      -6.121 -20.078   8.273  1.00 98.00           C  
ATOM   1916  O   VAL C 231      -6.609 -19.234   7.512  1.00 98.00           O  
ATOM   1917  CB  VAL C 231      -5.180 -22.047   7.016  1.00 98.00           C  
ATOM   1918  CG1 VAL C 231      -5.266 -21.281   5.695  1.00 98.00           C  
ATOM   1919  CG2 VAL C 231      -3.797 -21.875   7.641  1.00 98.00           C  
ATOM   1920  N   ILE C 232      -5.508 -19.750   9.406  1.00 98.06           N  
ATOM   1921  CA  ILE C 232      -5.109 -18.406   9.781  1.00 98.06           C  
ATOM   1922  C   ILE C 232      -3.588 -18.328   9.883  1.00 98.06           C  
ATOM   1923  O   ILE C 232      -2.957 -19.188  10.516  1.00 98.06           O  
ATOM   1924  CB  ILE C 232      -5.758 -17.984  11.117  1.00 98.06           C  
ATOM   1925  CG1 ILE C 232      -7.289 -18.016  11.000  1.00 98.06           C  
ATOM   1926  CG2 ILE C 232      -5.277 -16.578  11.531  1.00 98.06           C  
ATOM   1927  CD1 ILE C 232      -8.016 -17.672  12.297  1.00 98.06           C  
ATOM   1928  N   VAL C 233      -3.020 -17.375   9.211  1.00 98.56           N  
ATOM   1929  CA  VAL C 233      -1.570 -17.219   9.289  1.00 98.56           C  
ATOM   1930  C   VAL C 233      -1.206 -16.344  10.500  1.00 98.56           C  
ATOM   1931  O   VAL C 233      -1.566 -15.172  10.555  1.00 98.56           O  
ATOM   1932  CB  VAL C 233      -0.998 -16.594   7.996  1.00 98.56           C  
ATOM   1933  CG1 VAL C 233       0.526 -16.516   8.070  1.00 98.56           C  
ATOM   1934  CG2 VAL C 233      -1.437 -17.406   6.777  1.00 98.56           C  
ATOM   1935  N   PRO C 234      -0.497 -16.875  11.445  1.00 97.19           N  
ATOM   1936  CA  PRO C 234      -0.113 -16.078  12.617  1.00 97.19           C  
ATOM   1937  C   PRO C 234       1.044 -15.125  12.328  1.00 97.19           C  
ATOM   1938  O   PRO C 234       1.728 -15.266  11.312  1.00 97.19           O  
ATOM   1939  CB  PRO C 234       0.298 -17.141  13.641  1.00 97.19           C  
ATOM   1940  CG  PRO C 234       0.907 -18.234  12.828  1.00 97.19           C  
ATOM   1941  CD  PRO C 234       0.157 -18.344  11.531  1.00 97.19           C  
ATOM   1942  N   ARG C 235       1.079 -14.195  13.211  1.00 91.69           N  
ATOM   1943  CA  ARG C 235       2.336 -13.453  13.195  1.00 91.69           C  
ATOM   1944  C   ARG C 235       3.523 -14.375  13.422  1.00 91.69           C  
ATOM   1945  O   ARG C 235       3.510 -15.203  14.344  1.00 91.69           O  
ATOM   1946  CB  ARG C 235       2.322 -12.344  14.250  1.00 91.69           C  
ATOM   1947  CG  ARG C 235       1.511 -11.125  13.859  1.00 91.69           C  
ATOM   1948  CD  ARG C 235       1.734  -9.961  14.820  1.00 91.69           C  
ATOM   1949  NE  ARG C 235       0.886  -8.820  14.492  1.00 91.69           N  
ATOM   1950  CZ  ARG C 235       1.220  -7.844  13.648  1.00 91.69           C  
ATOM   1951  NH1 ARG C 235       2.396  -7.852  13.031  1.00 91.69           N1+
ATOM   1952  NH2 ARG C 235       0.371  -6.852  13.422  1.00 91.69           N  
ATOM   1953  N   ASN C 236       4.480 -14.328  12.484  1.00 92.44           N  
ATOM   1954  CA  ASN C 236       5.629 -15.227  12.523  1.00 92.44           C  
ATOM   1955  C   ASN C 236       6.902 -14.531  12.039  1.00 92.44           C  
ATOM   1956  O   ASN C 236       6.961 -14.062  10.898  1.00 92.44           O  
ATOM   1957  CB  ASN C 236       5.359 -16.484  11.695  1.00 92.44           C  
ATOM   1958  CG  ASN C 236       6.477 -17.500  11.797  1.00 92.44           C  
ATOM   1959  ND2 ASN C 236       6.371 -18.406  12.773  1.00 92.44           N  
ATOM   1960  OD1 ASN C 236       7.426 -17.484  11.008  1.00 92.44           O  
ATOM   1961  N   VAL C 237       7.926 -14.539  12.867  1.00 88.31           N  
ATOM   1962  CA  VAL C 237       9.164 -13.812  12.609  1.00 88.31           C  
ATOM   1963  C   VAL C 237       9.883 -14.422  11.406  1.00 88.31           C  
ATOM   1964  O   VAL C 237      10.516 -13.711  10.633  1.00 88.31           O  
ATOM   1965  CB  VAL C 237      10.094 -13.820  13.844  1.00 88.31           C  
ATOM   1966  CG1 VAL C 237      10.680 -15.219  14.070  1.00 88.31           C  
ATOM   1967  CG2 VAL C 237      11.211 -12.797  13.680  1.00 88.31           C  
ATOM   1968  N   ARG C 238       9.750 -15.664  11.211  1.00 94.12           N  
ATOM   1969  CA  ARG C 238      10.445 -16.344  10.117  1.00 94.12           C  
ATOM   1970  C   ARG C 238       9.914 -15.875   8.766  1.00 94.12           C  
ATOM   1971  O   ARG C 238      10.664 -15.797   7.789  1.00 94.12           O  
ATOM   1972  CB  ARG C 238      10.305 -17.859  10.242  1.00 94.12           C  
ATOM   1973  CG  ARG C 238      10.852 -18.422  11.547  1.00 94.12           C  
ATOM   1974  CD  ARG C 238      12.352 -18.219  11.656  1.00 94.12           C  
ATOM   1975  NE  ARG C 238      12.891 -18.844  12.859  1.00 94.12           N  
ATOM   1976  CZ  ARG C 238      14.188 -19.016  13.117  1.00 94.12           C  
ATOM   1977  NH1 ARG C 238      15.109 -18.594  12.250  1.00 94.12           N1+
ATOM   1978  NH2 ARG C 238      14.570 -19.594  14.242  1.00 94.12           N  
ATOM   1979  N   LEU C 239       8.641 -15.547   8.695  1.00 94.56           N  
ATOM   1980  CA  LEU C 239       8.055 -15.031   7.461  1.00 94.56           C  
ATOM   1981  C   LEU C 239       8.625 -13.664   7.105  1.00 94.56           C  
ATOM   1982  O   LEU C 239       8.742 -13.320   5.930  1.00 94.56           O  
ATOM   1983  CB  LEU C 239       6.527 -14.938   7.590  1.00 94.56           C  
ATOM   1984  CG  LEU C 239       5.758 -16.250   7.480  1.00 94.56           C  
ATOM   1985  CD1 LEU C 239       4.301 -16.047   7.879  1.00 94.56           C  
ATOM   1986  CD2 LEU C 239       5.859 -16.828   6.070  1.00 94.56           C  
ATOM   1987  N   SER C 240       8.992 -12.953   8.086  1.00 87.88           N  
ATOM   1988  CA  SER C 240       9.586 -11.641   7.867  1.00 87.88           C  
ATOM   1989  C   SER C 240      11.070 -11.758   7.520  1.00 87.88           C  
ATOM   1990  O   SER C 240      11.625 -10.883   6.855  1.00 87.88           O  
ATOM   1991  CB  SER C 240       9.422 -10.758   9.109  1.00 87.88           C  
ATOM   1992  OG  SER C 240       8.047 -10.586   9.422  1.00 87.88           O  
ATOM   1993  N   GLU C 241      11.680 -12.875   7.883  1.00 89.62           N  
ATOM   1994  CA  GLU C 241      13.117 -13.062   7.711  1.00 89.62           C  
ATOM   1995  C   GLU C 241      13.430 -13.695   6.359  1.00 89.62           C  
ATOM   1996  O   GLU C 241      14.422 -13.344   5.719  1.00 89.62           O  
ATOM   1997  CB  GLU C 241      13.680 -13.922   8.844  1.00 89.62           C  
ATOM   1998  CG  GLU C 241      13.742 -13.211  10.180  1.00 89.62           C  
ATOM   1999  CD  GLU C 241      14.227 -14.109  11.312  1.00 89.62           C  
ATOM   2000  OE1 GLU C 241      14.539 -13.586  12.406  1.00 89.62           O  
ATOM   2001  OE2 GLU C 241      14.281 -15.344  11.109  1.00 89.62           O1-
ATOM   2002  N   CYS C 242      12.602 -14.508   5.895  1.00 94.50           N  
ATOM   2003  CA  CYS C 242      12.961 -15.383   4.781  1.00 94.50           C  
ATOM   2004  C   CYS C 242      13.156 -14.578   3.500  1.00 94.50           C  
ATOM   2005  O   CYS C 242      14.039 -14.891   2.697  1.00 94.50           O  
ATOM   2006  CB  CYS C 242      11.891 -16.453   4.570  1.00 94.50           C  
ATOM   2007  SG  CYS C 242      10.328 -15.797   3.945  1.00 94.50           S  
ATOM   2008  N   PRO C 243      12.422 -13.516   3.316  1.00 91.88           N  
ATOM   2009  CA  PRO C 243      12.688 -12.742   2.100  1.00 91.88           C  
ATOM   2010  C   PRO C 243      14.117 -12.211   2.037  1.00 91.88           C  
ATOM   2011  O   PRO C 243      14.680 -12.078   0.948  1.00 91.88           O  
ATOM   2012  CB  PRO C 243      11.680 -11.594   2.191  1.00 91.88           C  
ATOM   2013  CG  PRO C 243      10.555 -12.141   3.012  1.00 91.88           C  
ATOM   2014  CD  PRO C 243      11.125 -13.062   4.051  1.00 91.88           C  
ATOM   2015  N   SER C 244      14.703 -11.961   3.152  1.00 88.06           N  
ATOM   2016  CA  SER C 244      16.078 -11.445   3.164  1.00 88.06           C  
ATOM   2017  C   SER C 244      17.062 -12.508   2.689  1.00 88.06           C  
ATOM   2018  O   SER C 244      18.188 -12.180   2.307  1.00 88.06           O  
ATOM   2019  CB  SER C 244      16.453 -10.977   4.566  1.00 88.06           C  
ATOM   2020  OG  SER C 244      16.641 -12.078   5.438  1.00 88.06           O  
ATOM   2021  N   PHE C 245      16.656 -13.719   2.656  1.00 93.19           N  
ATOM   2022  CA  PHE C 245      17.484 -14.812   2.162  1.00 93.19           C  
ATOM   2023  C   PHE C 245      17.062 -15.211   0.752  1.00 93.19           C  
ATOM   2024  O   PHE C 245      17.594 -16.172   0.187  1.00 93.19           O  
ATOM   2025  CB  PHE C 245      17.391 -16.016   3.100  1.00 93.19           C  
ATOM   2026  CG  PHE C 245      18.016 -15.789   4.449  1.00 93.19           C  
ATOM   2027  CD1 PHE C 245      19.328 -16.203   4.703  1.00 93.19           C  
ATOM   2028  CD2 PHE C 245      17.312 -15.164   5.461  1.00 93.19           C  
ATOM   2029  CE1 PHE C 245      19.906 -15.992   5.949  1.00 93.19           C  
ATOM   2030  CE2 PHE C 245      17.891 -14.953   6.711  1.00 93.19           C  
ATOM   2031  CZ  PHE C 245      19.188 -15.367   6.953  1.00 93.19           C  
ATOM   2032  N   GLY C 246      16.047 -14.477   0.245  1.00 95.75           N  
ATOM   2033  CA  GLY C 246      15.555 -14.773  -1.091  1.00 95.75           C  
ATOM   2034  C   GLY C 246      14.914 -16.141  -1.199  1.00 95.75           C  
ATOM   2035  O   GLY C 246      15.070 -16.828  -2.211  1.00 95.75           O  
ATOM   2036  N   LYS C 247      14.250 -16.562  -0.137  1.00 98.00           N  
ATOM   2037  CA  LYS C 247      13.641 -17.891  -0.094  1.00 98.00           C  
ATOM   2038  C   LYS C 247      12.203 -17.812   0.402  1.00 98.00           C  
ATOM   2039  O   LYS C 247      11.891 -17.047   1.311  1.00 98.00           O  
ATOM   2040  CB  LYS C 247      14.461 -18.828   0.798  1.00 98.00           C  
ATOM   2041  CG  LYS C 247      15.867 -19.109   0.284  1.00 98.00           C  
ATOM   2042  CD  LYS C 247      16.594 -20.094   1.172  1.00 98.00           C  
ATOM   2043  CE  LYS C 247      17.984 -20.406   0.639  1.00 98.00           C  
ATOM   2044  NZ  LYS C 247      18.641 -21.516   1.402  1.00 98.00           N1+
ATOM   2045  N   PRO C 248      11.352 -18.641  -0.252  1.00 98.62           N  
ATOM   2046  CA  PRO C 248      10.062 -18.844   0.418  1.00 98.62           C  
ATOM   2047  C   PRO C 248      10.203 -19.562   1.753  1.00 98.62           C  
ATOM   2048  O   PRO C 248      11.250 -20.172   2.027  1.00 98.62           O  
ATOM   2049  CB  PRO C 248       9.273 -19.688  -0.584  1.00 98.62           C  
ATOM   2050  CG  PRO C 248      10.312 -20.516  -1.286  1.00 98.62           C  
ATOM   2051  CD  PRO C 248      11.570 -19.703  -1.399  1.00 98.62           C  
ATOM   2052  N   ILE C 249       9.219 -19.516   2.535  1.00 98.56           N  
ATOM   2053  CA  ILE C 249       9.305 -20.000   3.910  1.00 98.56           C  
ATOM   2054  C   ILE C 249       9.586 -21.500   3.918  1.00 98.56           C  
ATOM   2055  O   ILE C 249      10.289 -22.000   4.797  1.00 98.56           O  
ATOM   2056  CB  ILE C 249       8.008 -19.703   4.699  1.00 98.56           C  
ATOM   2057  CG1 ILE C 249       8.219 -19.969   6.191  1.00 98.56           C  
ATOM   2058  CG2 ILE C 249       6.836 -20.516   4.152  1.00 98.56           C  
ATOM   2059  CD1 ILE C 249       9.289 -19.094   6.832  1.00 98.56           C  
ATOM   2060  N   ILE C 250       9.141 -22.188   2.943  1.00 98.62           N  
ATOM   2061  CA  ILE C 250       9.297 -23.641   2.916  1.00 98.62           C  
ATOM   2062  C   ILE C 250      10.773 -24.000   2.748  1.00 98.62           C  
ATOM   2063  O   ILE C 250      11.234 -25.016   3.268  1.00 98.62           O  
ATOM   2064  CB  ILE C 250       8.461 -24.281   1.787  1.00 98.62           C  
ATOM   2065  CG1 ILE C 250       8.414 -25.812   1.953  1.00 98.62           C  
ATOM   2066  CG2 ILE C 250       9.023 -23.906   0.415  1.00 98.62           C  
ATOM   2067  CD1 ILE C 250       7.402 -26.500   1.045  1.00 98.62           C  
ATOM   2068  N   LEU C 251      11.555 -23.156   2.059  1.00 98.50           N  
ATOM   2069  CA  LEU C 251      12.977 -23.422   1.855  1.00 98.50           C  
ATOM   2070  C   LEU C 251      13.805 -22.797   2.969  1.00 98.50           C  
ATOM   2071  O   LEU C 251      14.984 -23.109   3.129  1.00 98.50           O  
ATOM   2072  CB  LEU C 251      13.430 -22.875   0.496  1.00 98.50           C  
ATOM   2073  CG  LEU C 251      12.820 -23.547  -0.736  1.00 98.50           C  
ATOM   2074  CD1 LEU C 251      13.422 -22.969  -2.010  1.00 98.50           C  
ATOM   2075  CD2 LEU C 251      13.039 -25.062  -0.682  1.00 98.50           C  
ATOM   2076  N   TYR C 252      13.172 -21.906   3.730  1.00 98.19           N  
ATOM   2077  CA  TYR C 252      13.883 -21.188   4.785  1.00 98.19           C  
ATOM   2078  C   TYR C 252      13.719 -21.891   6.129  1.00 98.19           C  
ATOM   2079  O   TYR C 252      14.711 -22.203   6.793  1.00 98.19           O  
ATOM   2080  CB  TYR C 252      13.383 -19.734   4.887  1.00 98.19           C  
ATOM   2081  CG  TYR C 252      14.078 -18.938   5.957  1.00 98.19           C  
ATOM   2082  CD1 TYR C 252      13.391 -18.516   7.098  1.00 98.19           C  
ATOM   2083  CD2 TYR C 252      15.414 -18.578   5.828  1.00 98.19           C  
ATOM   2084  CE1 TYR C 252      14.023 -17.781   8.086  1.00 98.19           C  
ATOM   2085  CE2 TYR C 252      16.062 -17.828   6.809  1.00 98.19           C  
ATOM   2086  CZ  TYR C 252      15.359 -17.438   7.934  1.00 98.19           C  
ATOM   2087  OH  TYR C 252      15.992 -16.688   8.906  1.00 98.19           O  
ATOM   2088  N   ASP C 253      12.516 -22.172   6.551  1.00 98.12           N  
ATOM   2089  CA  ASP C 253      12.227 -22.859   7.812  1.00 98.12           C  
ATOM   2090  C   ASP C 253      10.953 -23.688   7.707  1.00 98.12           C  
ATOM   2091  O   ASP C 253       9.867 -23.234   8.086  1.00 98.12           O  
ATOM   2092  CB  ASP C 253      12.086 -21.828   8.945  1.00 98.12           C  
ATOM   2093  CG  ASP C 253      12.047 -22.484  10.320  1.00 98.12           C  
ATOM   2094  OD1 ASP C 253      11.836 -23.703  10.414  1.00 98.12           O  
ATOM   2095  OD2 ASP C 253      12.227 -21.750  11.320  1.00 98.12           O1-
ATOM   2096  N   ILE C 254      11.148 -24.891   7.379  1.00 97.25           N  
ATOM   2097  CA  ILE C 254      10.047 -25.797   7.062  1.00 97.25           C  
ATOM   2098  C   ILE C 254       9.250 -26.109   8.328  1.00 97.25           C  
ATOM   2099  O   ILE C 254       8.078 -26.469   8.250  1.00 97.25           O  
ATOM   2100  CB  ILE C 254      10.570 -27.109   6.430  1.00 97.25           C  
ATOM   2101  CG1 ILE C 254       9.406 -27.922   5.848  1.00 97.25           C  
ATOM   2102  CG2 ILE C 254      11.352 -27.938   7.457  1.00 97.25           C  
ATOM   2103  CD1 ILE C 254       9.828 -28.938   4.805  1.00 97.25           C  
ATOM   2104  N   LYS C 255       9.828 -25.859   9.453  1.00 97.38           N  
ATOM   2105  CA  LYS C 255       9.172 -26.219  10.703  1.00 97.38           C  
ATOM   2106  C   LYS C 255       8.469 -25.016  11.328  1.00 97.38           C  
ATOM   2107  O   LYS C 255       7.793 -25.141  12.352  1.00 97.38           O  
ATOM   2108  CB  LYS C 255      10.180 -26.812  11.688  1.00 97.38           C  
ATOM   2109  CG  LYS C 255      10.742 -28.156  11.266  1.00 97.38           C  
ATOM   2110  CD  LYS C 255      11.672 -28.734  12.320  1.00 97.38           C  
ATOM   2111  CE  LYS C 255      12.242 -30.078  11.898  1.00 97.38           C  
ATOM   2112  NZ  LYS C 255      13.141 -30.656  12.945  1.00 97.38           N1+
ATOM   2113  N   SER C 256       8.555 -23.875  10.695  1.00 97.81           N  
ATOM   2114  CA  SER C 256       7.941 -22.672  11.258  1.00 97.81           C  
ATOM   2115  C   SER C 256       6.422 -22.719  11.125  1.00 97.81           C  
ATOM   2116  O   SER C 256       5.891 -23.344  10.211  1.00 97.81           O  
ATOM   2117  CB  SER C 256       8.484 -21.422  10.570  1.00 97.81           C  
ATOM   2118  OG  SER C 256       8.000 -21.312   9.250  1.00 97.81           O  
ATOM   2119  N   LYS C 257       5.824 -22.016  12.047  1.00 97.69           N  
ATOM   2120  CA  LYS C 257       4.367 -21.906  11.984  1.00 97.69           C  
ATOM   2121  C   LYS C 257       3.922 -21.203  10.711  1.00 97.69           C  
ATOM   2122  O   LYS C 257       2.865 -21.516  10.156  1.00 97.69           O  
ATOM   2123  CB  LYS C 257       3.830 -21.172  13.211  1.00 97.69           C  
ATOM   2124  CG  LYS C 257       3.828 -22.016  14.484  1.00 97.69           C  
ATOM   2125  CD  LYS C 257       3.195 -21.250  15.648  1.00 97.69           C  
ATOM   2126  CE  LYS C 257       3.127 -22.109  16.906  1.00 97.69           C  
ATOM   2127  NZ  LYS C 257       2.416 -21.422  18.016  1.00 97.69           N1+
ATOM   2128  N   GLY C 258       4.746 -20.328  10.234  1.00 97.94           N  
ATOM   2129  CA  GLY C 258       4.461 -19.688   8.953  1.00 97.94           C  
ATOM   2130  C   GLY C 258       4.402 -20.656   7.797  1.00 97.94           C  
ATOM   2131  O   GLY C 258       3.473 -20.625   6.988  1.00 97.94           O  
ATOM   2132  N   CYS C 259       5.355 -21.547   7.844  1.00 98.62           N  
ATOM   2133  CA  CYS C 259       5.383 -22.547   6.781  1.00 98.62           C  
ATOM   2134  C   CYS C 259       4.180 -23.484   6.883  1.00 98.62           C  
ATOM   2135  O   CYS C 259       3.508 -23.750   5.887  1.00 98.62           O  
ATOM   2136  CB  CYS C 259       6.676 -23.359   6.844  1.00 98.62           C  
ATOM   2137  SG  CYS C 259       6.852 -24.562   5.496  1.00 98.62           S  
ATOM   2138  N   GLU C 260       3.904 -23.891   8.055  1.00 98.62           N  
ATOM   2139  CA  GLU C 260       2.756 -24.766   8.273  1.00 98.62           C  
ATOM   2140  C   GLU C 260       1.467 -24.125   7.770  1.00 98.62           C  
ATOM   2141  O   GLU C 260       0.648 -24.781   7.129  1.00 98.62           O  
ATOM   2142  CB  GLU C 260       2.621 -25.109   9.758  1.00 98.62           C  
ATOM   2143  CG  GLU C 260       3.721 -26.031  10.273  1.00 98.62           C  
ATOM   2144  CD  GLU C 260       3.600 -26.344  11.758  1.00 98.62           C  
ATOM   2145  OE1 GLU C 260       4.453 -27.078  12.297  1.00 98.62           O  
ATOM   2146  OE2 GLU C 260       2.645 -25.844  12.391  1.00 98.62           O1-
ATOM   2147  N   SER C 261       1.354 -22.906   8.008  1.00 98.75           N  
ATOM   2148  CA  SER C 261       0.137 -22.188   7.637  1.00 98.75           C  
ATOM   2149  C   SER C 261      -0.006 -22.094   6.121  1.00 98.75           C  
ATOM   2150  O   SER C 261      -1.088 -22.344   5.578  1.00 98.75           O  
ATOM   2151  CB  SER C 261       0.126 -20.781   8.242  1.00 98.75           C  
ATOM   2152  OG  SER C 261       0.109 -20.859   9.656  1.00 98.75           O  
ATOM   2153  N   TYR C 262       1.045 -21.828   5.422  1.00 98.81           N  
ATOM   2154  CA  TYR C 262       0.917 -21.656   3.979  1.00 98.81           C  
ATOM   2155  C   TYR C 262       0.822 -23.016   3.277  1.00 98.81           C  
ATOM   2156  O   TYR C 262       0.159 -23.141   2.244  1.00 98.81           O  
ATOM   2157  CB  TYR C 262       2.104 -20.875   3.424  1.00 98.81           C  
ATOM   2158  CG  TYR C 262       1.936 -19.375   3.527  1.00 98.81           C  
ATOM   2159  CD1 TYR C 262       0.974 -18.703   2.770  1.00 98.81           C  
ATOM   2160  CD2 TYR C 262       2.736 -18.625   4.379  1.00 98.81           C  
ATOM   2161  CE1 TYR C 262       0.816 -17.328   2.859  1.00 98.81           C  
ATOM   2162  CE2 TYR C 262       2.588 -17.234   4.480  1.00 98.81           C  
ATOM   2163  CZ  TYR C 262       1.626 -16.609   3.717  1.00 98.81           C  
ATOM   2164  OH  TYR C 262       1.475 -15.242   3.811  1.00 98.81           O  
ATOM   2165  N   LEU C 263       1.438 -24.031   3.865  1.00 98.75           N  
ATOM   2166  CA  LEU C 263       1.187 -25.375   3.352  1.00 98.75           C  
ATOM   2167  C   LEU C 263      -0.283 -25.750   3.508  1.00 98.75           C  
ATOM   2168  O   LEU C 263      -0.887 -26.312   2.590  1.00 98.75           O  
ATOM   2169  CB  LEU C 263       2.068 -26.406   4.070  1.00 98.75           C  
ATOM   2170  CG  LEU C 263       3.553 -26.391   3.705  1.00 98.75           C  
ATOM   2171  CD1 LEU C 263       4.320 -27.375   4.594  1.00 98.75           C  
ATOM   2172  CD2 LEU C 263       3.742 -26.750   2.232  1.00 98.75           C  
ATOM   2173  N   ALA C 264      -0.819 -25.422   4.629  1.00 98.69           N  
ATOM   2174  CA  ALA C 264      -2.236 -25.672   4.871  1.00 98.69           C  
ATOM   2175  C   ALA C 264      -3.111 -24.891   3.904  1.00 98.69           C  
ATOM   2176  O   ALA C 264      -4.129 -25.391   3.422  1.00 98.69           O  
ATOM   2177  CB  ALA C 264      -2.602 -25.344   6.312  1.00 98.69           C  
ATOM   2178  N   LEU C 265      -2.746 -23.688   3.627  1.00 98.75           N  
ATOM   2179  CA  LEU C 265      -3.486 -22.875   2.664  1.00 98.75           C  
ATOM   2180  C   LEU C 265      -3.473 -23.531   1.285  1.00 98.75           C  
ATOM   2181  O   LEU C 265      -4.508 -23.594   0.619  1.00 98.75           O  
ATOM   2182  CB  LEU C 265      -2.895 -21.469   2.580  1.00 98.75           C  
ATOM   2183  CG  LEU C 265      -3.516 -20.531   1.542  1.00 98.75           C  
ATOM   2184  CD1 LEU C 265      -4.969 -20.234   1.901  1.00 98.75           C  
ATOM   2185  CD2 LEU C 265      -2.709 -19.234   1.432  1.00 98.75           C  
ATOM   2186  N   GLY C 266      -2.242 -23.984   0.850  1.00 98.50           N  
ATOM   2187  CA  GLY C 266      -2.152 -24.703  -0.416  1.00 98.50           C  
ATOM   2188  C   GLY C 266      -3.055 -25.922  -0.482  1.00 98.50           C  
ATOM   2189  O   GLY C 266      -3.760 -26.125  -1.473  1.00 98.50           O  
ATOM   2190  N   ARG C 267      -3.068 -26.656   0.585  1.00 98.12           N  
ATOM   2191  CA  ARG C 267      -3.904 -27.859   0.644  1.00 98.12           C  
ATOM   2192  C   ARG C 267      -5.383 -27.484   0.582  1.00 98.12           C  
ATOM   2193  O   ARG C 267      -6.152 -28.125  -0.147  1.00 98.12           O  
ATOM   2194  CB  ARG C 267      -3.613 -28.656   1.917  1.00 98.12           C  
ATOM   2195  CG  ARG C 267      -2.281 -29.375   1.895  1.00 98.12           C  
ATOM   2196  CD  ARG C 267      -2.143 -30.344   3.070  1.00 98.12           C  
ATOM   2197  NE  ARG C 267      -2.162 -29.625   4.348  1.00 98.12           N  
ATOM   2198  CZ  ARG C 267      -1.080 -29.250   5.016  1.00 98.12           C  
ATOM   2199  NH1 ARG C 267       0.135 -29.500   4.539  1.00 98.12           N1+
ATOM   2200  NH2 ARG C 267      -1.212 -28.609   6.168  1.00 98.12           N  
ATOM   2201  N   GLU C 268      -5.723 -26.516   1.333  1.00 98.00           N  
ATOM   2202  CA  GLU C 268      -7.117 -26.094   1.348  1.00 98.00           C  
ATOM   2203  C   GLU C 268      -7.559 -25.594  -0.025  1.00 98.00           C  
ATOM   2204  O   GLU C 268      -8.664 -25.906  -0.479  1.00 98.00           O  
ATOM   2205  CB  GLU C 268      -7.340 -25.000   2.400  1.00 98.00           C  
ATOM   2206  CG  GLU C 268      -8.805 -24.641   2.609  1.00 98.00           C  
ATOM   2207  CD  GLU C 268      -9.031 -23.719   3.797  1.00 98.00           C  
ATOM   2208  OE1 GLU C 268     -10.164 -23.219   3.969  1.00 98.00           O  
ATOM   2209  OE2 GLU C 268      -8.062 -23.500   4.562  1.00 98.00           O1-
ATOM   2210  N   LEU C 269      -6.730 -24.859  -0.671  1.00 97.62           N  
ATOM   2211  CA  LEU C 269      -7.027 -24.328  -1.999  1.00 97.62           C  
ATOM   2212  C   LEU C 269      -7.219 -25.469  -3.002  1.00 97.62           C  
ATOM   2213  O   LEU C 269      -8.172 -25.453  -3.783  1.00 97.62           O  
ATOM   2214  CB  LEU C 269      -5.910 -23.391  -2.473  1.00 97.62           C  
ATOM   2215  CG  LEU C 269      -6.164 -22.641  -3.781  1.00 97.62           C  
ATOM   2216  CD1 LEU C 269      -5.797 -21.172  -3.629  1.00 97.62           C  
ATOM   2217  CD2 LEU C 269      -5.375 -23.281  -4.922  1.00 97.62           C  
ATOM   2218  N   MET C 270      -6.367 -26.469  -3.002  1.00 96.38           N  
ATOM   2219  CA  MET C 270      -6.430 -27.578  -3.936  1.00 96.38           C  
ATOM   2220  C   MET C 270      -7.660 -28.438  -3.668  1.00 96.38           C  
ATOM   2221  O   MET C 270      -8.234 -29.016  -4.594  1.00 96.38           O  
ATOM   2222  CB  MET C 270      -5.164 -28.438  -3.838  1.00 96.38           C  
ATOM   2223  CG  MET C 270      -3.938 -27.781  -4.461  1.00 96.38           C  
ATOM   2224  SD  MET C 270      -2.482 -28.906  -4.480  1.00 96.38           S  
ATOM   2225  CE  MET C 270      -1.985 -28.812  -2.736  1.00 96.38           C  
ATOM   2226  N   LYS C 271      -8.078 -28.422  -2.410  1.00 93.75           N  
ATOM   2227  CA  LYS C 271      -9.266 -29.188  -2.051  1.00 93.75           C  
ATOM   2228  C   LYS C 271     -10.539 -28.516  -2.578  1.00 93.75           C  
ATOM   2229  O   LYS C 271     -11.508 -29.203  -2.922  1.00 93.75           O  
ATOM   2230  CB  LYS C 271      -9.359 -29.359  -0.533  1.00 93.75           C  
ATOM   2231  CG  LYS C 271      -8.438 -30.438   0.027  1.00 93.75           C  
ATOM   2232  CD  LYS C 271      -8.641 -30.609   1.525  1.00 93.75           C  
ATOM   2233  CE  LYS C 271      -7.688 -31.656   2.096  1.00 93.75           C  
ATOM   2234  NZ  LYS C 271      -7.883 -31.844   3.562  1.00 93.75           N1+
ATOM   2235  N   ARG C 272     -10.500 -27.203  -2.580  1.00 88.12           N  
ATOM   2236  CA  ARG C 272     -11.648 -26.453  -3.078  1.00 88.12           C  
ATOM   2237  C   ARG C 272     -11.836 -26.672  -4.578  1.00 88.12           C  
ATOM   2238  O   ARG C 272     -12.914 -26.438  -5.117  1.00 88.12           O  
ATOM   2239  CB  ARG C 272     -11.500 -24.969  -2.775  1.00 88.12           C  
ATOM   2240  CG  ARG C 272     -11.688 -24.609  -1.309  1.00 88.12           C  
ATOM   2241  CD  ARG C 272     -11.688 -23.109  -1.088  1.00 88.12           C  
ATOM   2242  NE  ARG C 272     -11.938 -22.766   0.311  1.00 88.12           N  
ATOM   2243  CZ  ARG C 272     -12.258 -21.562   0.751  1.00 88.12           C  
ATOM   2244  NH1 ARG C 272     -12.383 -20.531  -0.093  1.00 88.12           N1+
ATOM   2245  NH2 ARG C 272     -12.469 -21.359   2.047  1.00 88.12           N  
ATOM   2246  N   ASP C 273     -10.875 -27.047  -5.305  1.00 72.81           N  
ATOM   2247  CA  ASP C 273     -10.922 -27.297  -6.742  1.00 72.81           C  
ATOM   2248  C   ASP C 273     -11.719 -28.562  -7.047  1.00 72.81           C  
ATOM   2249  O   ASP C 273     -12.180 -28.750  -8.172  1.00 72.81           O  
ATOM   2250  CB  ASP C 273      -9.508 -27.422  -7.309  1.00 72.81           C  
ATOM   2251  CG  ASP C 273      -8.727 -26.109  -7.227  1.00 72.81           C  
ATOM   2252  OD1 ASP C 273      -9.344 -25.047  -7.055  1.00 72.81           O  
ATOM   2253  OD2 ASP C 273      -7.480 -26.156  -7.336  1.00 72.81           O1-
ATOM   2254  N   THR C 274     -11.836 -29.453  -6.055  1.00 61.25           N  
ATOM   2255  CA  THR C 274     -12.539 -30.719  -6.277  1.00 61.25           C  
ATOM   2256  C   THR C 274     -14.008 -30.594  -5.883  1.00 61.25           C  
ATOM   2257  O   THR C 274     -14.359 -29.766  -5.043  1.00 61.25           O  
ATOM   2258  CB  THR C 274     -11.883 -31.859  -5.484  1.00 61.25           C  
ATOM   2259  CG2 THR C 274     -10.430 -32.062  -5.906  1.00 61.25           C  
ATOM   2260  OG1 THR C 274     -11.922 -31.547  -4.086  1.00 61.25           O  
TER   
ATOM   2261  N   VAL D  21       5.551  32.062   6.234  1.00 71.25           N  
ATOM   2262  CA  VAL D  21       4.766  31.219   5.355  1.00 71.25           C  
ATOM   2263  C   VAL D  21       4.785  29.781   5.891  1.00 71.25           C  
ATOM   2264  O   VAL D  21       5.781  29.344   6.473  1.00 71.25           O  
ATOM   2265  CB  VAL D  21       5.293  31.250   3.906  1.00 71.25           C  
ATOM   2266  CG1 VAL D  21       4.445  30.359   3.000  1.00 71.25           C  
ATOM   2267  CG2 VAL D  21       5.320  32.688   3.381  1.00 71.25           C  
ATOM   2268  N   GLY D  22       3.596  29.078   5.914  1.00 88.94           N  
ATOM   2269  CA  GLY D  22       3.459  27.750   6.504  1.00 88.94           C  
ATOM   2270  C   GLY D  22       4.293  26.688   5.809  1.00 88.94           C  
ATOM   2271  O   GLY D  22       4.609  26.828   4.625  1.00 88.94           O  
ATOM   2272  N   ARG D  23       4.828  25.781   6.594  1.00 95.62           N  
ATOM   2273  CA  ARG D  23       5.633  24.688   6.074  1.00 95.62           C  
ATOM   2274  C   ARG D  23       4.750  23.531   5.594  1.00 95.62           C  
ATOM   2275  O   ARG D  23       3.879  23.062   6.332  1.00 95.62           O  
ATOM   2276  CB  ARG D  23       6.613  24.188   7.137  1.00 95.62           C  
ATOM   2277  CG  ARG D  23       7.746  25.156   7.438  1.00 95.62           C  
ATOM   2278  CD  ARG D  23       8.734  24.578   8.438  1.00 95.62           C  
ATOM   2279  NE  ARG D  23       9.484  23.469   7.871  1.00 95.62           N  
ATOM   2280  CZ  ARG D  23      10.250  22.625   8.570  1.00 95.62           C  
ATOM   2281  NH1 ARG D  23      10.375  22.766   9.891  1.00 95.62           N1+
ATOM   2282  NH2 ARG D  23      10.891  21.641   7.957  1.00 95.62           N  
ATOM   2283  N   ILE D  24       4.965  23.156   4.312  1.00 98.25           N  
ATOM   2284  CA  ILE D  24       4.242  22.016   3.762  1.00 98.25           C  
ATOM   2285  C   ILE D  24       5.133  20.766   3.807  1.00 98.25           C  
ATOM   2286  O   ILE D  24       6.172  20.719   3.146  1.00 98.25           O  
ATOM   2287  CB  ILE D  24       3.771  22.281   2.314  1.00 98.25           C  
ATOM   2288  CG1 ILE D  24       2.971  23.594   2.250  1.00 98.25           C  
ATOM   2289  CG2 ILE D  24       2.947  21.109   1.786  1.00 98.25           C  
ATOM   2290  CD1 ILE D  24       2.533  23.969   0.844  1.00 98.25           C  
ATOM   2291  N   ILE D  25       4.691  19.750   4.582  1.00 98.56           N  
ATOM   2292  CA  ILE D  25       5.461  18.531   4.766  1.00 98.56           C  
ATOM   2293  C   ILE D  25       4.656  17.328   4.266  1.00 98.56           C  
ATOM   2294  O   ILE D  25       3.533  17.094   4.719  1.00 98.56           O  
ATOM   2295  CB  ILE D  25       5.859  18.328   6.246  1.00 98.56           C  
ATOM   2296  CG1 ILE D  25       6.562  19.578   6.785  1.00 98.56           C  
ATOM   2297  CG2 ILE D  25       6.746  17.078   6.402  1.00 98.56           C  
ATOM   2298  CD1 ILE D  25       6.828  19.531   8.281  1.00 98.56           C  
ATOM   2299  N   CYS D  26       5.184  16.609   3.320  1.00 98.31           N  
ATOM   2300  CA  CYS D  26       4.465  15.398   2.910  1.00 98.31           C  
ATOM   2301  C   CYS D  26       5.055  14.164   3.576  1.00 98.31           C  
ATOM   2302  O   CYS D  26       6.270  14.070   3.766  1.00 98.31           O  
ATOM   2303  CB  CYS D  26       4.508  15.242   1.391  1.00 98.31           C  
ATOM   2304  SG  CYS D  26       6.125  14.758   0.753  1.00 98.31           S  
ATOM   2305  N   ILE D  27       4.188  13.281   4.020  1.00 98.75           N  
ATOM   2306  CA  ILE D  27       4.535  11.977   4.570  1.00 98.75           C  
ATOM   2307  C   ILE D  27       4.445  10.914   3.477  1.00 98.75           C  
ATOM   2308  O   ILE D  27       3.352  10.594   3.000  1.00 98.75           O  
ATOM   2309  CB  ILE D  27       3.621  11.602   5.758  1.00 98.75           C  
ATOM   2310  CG1 ILE D  27       3.457  12.797   6.703  1.00 98.75           C  
ATOM   2311  CG2 ILE D  27       4.176  10.383   6.504  1.00 98.75           C  
ATOM   2312  CD1 ILE D  27       4.762  13.273   7.332  1.00 98.75           C  
ATOM   2313  N   SER D  28       5.672  10.352   3.119  1.00 97.81           N  
ATOM   2314  CA  SER D  28       5.641   9.484   1.944  1.00 97.81           C  
ATOM   2315  C   SER D  28       6.578   8.297   2.107  1.00 97.81           C  
ATOM   2316  O   SER D  28       7.637   8.414   2.723  1.00 97.81           O  
ATOM   2317  CB  SER D  28       6.020  10.273   0.689  1.00 97.81           C  
ATOM   2318  OG  SER D  28       5.840   9.484  -0.474  1.00 97.81           O  
ATOM   2319  N   ASN D  29       6.145   7.254   1.614  1.00 95.62           N  
ATOM   2320  CA  ASN D  29       6.836   5.988   1.399  1.00 95.62           C  
ATOM   2321  C   ASN D  29       6.020   5.051   0.514  1.00 95.62           C  
ATOM   2322  O   ASN D  29       4.816   4.891   0.713  1.00 95.62           O  
ATOM   2323  CB  ASN D  29       7.152   5.316   2.736  1.00 95.62           C  
ATOM   2324  CG  ASN D  29       8.211   4.238   2.611  1.00 95.62           C  
ATOM   2325  ND2 ASN D  29       9.094   4.152   3.602  1.00 95.62           N  
ATOM   2326  OD1 ASN D  29       8.234   3.486   1.632  1.00 95.62           O  
ATOM   2327  N   GLN D  30       6.664   4.457  -0.441  1.00 90.00           N  
ATOM   2328  CA  GLN D  30       5.926   3.619  -1.382  1.00 90.00           C  
ATOM   2329  C   GLN D  30       5.539   2.287  -0.747  1.00 90.00           C  
ATOM   2330  O   GLN D  30       4.672   1.577  -1.261  1.00 90.00           O  
ATOM   2331  CB  GLN D  30       6.754   3.379  -2.646  1.00 90.00           C  
ATOM   2332  CG  GLN D  30       7.953   2.469  -2.432  1.00 90.00           C  
ATOM   2333  CD  GLN D  30       9.164   3.209  -1.884  1.00 90.00           C  
ATOM   2334  NE2 GLN D  30      10.352   2.721  -2.207  1.00 90.00           N  
ATOM   2335  OE1 GLN D  30       9.023   4.211  -1.177  1.00 90.00           O  
ATOM   2336  N   LYS D  31       6.188   2.004   0.287  1.00 90.00           N  
ATOM   2337  CA  LYS D  31       5.820   0.773   0.982  1.00 90.00           C  
ATOM   2338  C   LYS D  31       4.562   0.972   1.823  1.00 90.00           C  
ATOM   2339  O   LYS D  31       4.414   1.992   2.500  1.00 90.00           O  
ATOM   2340  CB  LYS D  31       6.973   0.293   1.866  1.00 90.00           C  
ATOM   2341  CG  LYS D  31       6.742  -1.072   2.498  1.00 90.00           C  
ATOM   2342  CD  LYS D  31       8.000  -1.595   3.178  1.00 90.00           C  
ATOM   2343  CE  LYS D  31       7.766  -2.953   3.822  1.00 90.00           C  
ATOM   2344  NZ  LYS D  31       8.961  -3.418   4.590  1.00 90.00           N1+
ATOM   2345  N   GLY D  32       3.602   0.019   1.671  1.00 87.69           N  
ATOM   2346  CA  GLY D  32       2.395   0.032   2.480  1.00 87.69           C  
ATOM   2347  C   GLY D  32       2.623  -0.447   3.902  1.00 87.69           C  
ATOM   2348  O   GLY D  32       3.498  -1.280   4.148  1.00 87.69           O  
ATOM   2349  N   GLY D  33       1.862   0.130   4.809  1.00 88.50           N  
ATOM   2350  CA  GLY D  33       1.832  -0.385   6.168  1.00 88.50           C  
ATOM   2351  C   GLY D  33       2.992   0.102   7.020  1.00 88.50           C  
ATOM   2352  O   GLY D  33       3.264  -0.453   8.086  1.00 88.50           O  
ATOM   2353  N   VAL D  34       3.635   1.159   6.617  1.00 94.00           N  
ATOM   2354  CA  VAL D  34       4.832   1.580   7.336  1.00 94.00           C  
ATOM   2355  C   VAL D  34       4.480   2.693   8.320  1.00 94.00           C  
ATOM   2356  O   VAL D  34       5.355   3.221   9.008  1.00 94.00           O  
ATOM   2357  CB  VAL D  34       5.938   2.055   6.371  1.00 94.00           C  
ATOM   2358  CG1 VAL D  34       6.402   0.907   5.473  1.00 94.00           C  
ATOM   2359  CG2 VAL D  34       5.445   3.229   5.527  1.00 94.00           C  
ATOM   2360  N   GLY D  35       3.215   3.172   8.344  1.00 95.44           N  
ATOM   2361  CA  GLY D  35       2.764   4.148   9.320  1.00 95.44           C  
ATOM   2362  C   GLY D  35       2.633   5.547   8.758  1.00 95.44           C  
ATOM   2363  O   GLY D  35       2.795   6.535   9.477  1.00 95.44           O  
ATOM   2364  N   LYS D  36       2.377   5.613   7.539  1.00 97.88           N  
ATOM   2365  CA  LYS D  36       2.230   6.926   6.914  1.00 97.88           C  
ATOM   2366  C   LYS D  36       1.052   7.691   7.508  1.00 97.88           C  
ATOM   2367  O   LYS D  36       1.227   8.773   8.062  1.00 97.88           O  
ATOM   2368  CB  LYS D  36       2.055   6.781   5.402  1.00 97.88           C  
ATOM   2369  CG  LYS D  36       3.291   6.270   4.680  1.00 97.88           C  
ATOM   2370  CD  LYS D  36       3.088   6.246   3.172  1.00 97.88           C  
ATOM   2371  CE  LYS D  36       2.000   5.258   2.770  1.00 97.88           C  
ATOM   2372  NZ  LYS D  36       2.379   3.852   3.094  1.00 97.88           N1+
ATOM   2373  N   THR D  37      -0.112   7.102   7.480  1.00 97.44           N  
ATOM   2374  CA  THR D  37      -1.307   7.773   7.984  1.00 97.44           C  
ATOM   2375  C   THR D  37      -1.215   7.980   9.492  1.00 97.44           C  
ATOM   2376  O   THR D  37      -1.575   9.047  10.000  1.00 97.44           O  
ATOM   2377  CB  THR D  37      -2.578   6.969   7.648  1.00 97.44           C  
ATOM   2378  CG2 THR D  37      -3.824   7.664   8.195  1.00 97.44           C  
ATOM   2379  OG1 THR D  37      -2.697   6.844   6.227  1.00 97.44           O  
ATOM   2380  N   THR D  38      -0.679   6.996  10.195  1.00 97.62           N  
ATOM   2381  CA  THR D  38      -0.492   7.129  11.633  1.00 97.62           C  
ATOM   2382  C   THR D  38       0.412   8.312  11.953  1.00 97.62           C  
ATOM   2383  O   THR D  38       0.098   9.117  12.828  1.00 97.62           O  
ATOM   2384  CB  THR D  38       0.104   5.844  12.242  1.00 97.62           C  
ATOM   2385  CG2 THR D  38       0.343   6.004  13.734  1.00 97.62           C  
ATOM   2386  OG1 THR D  38      -0.801   4.754  12.023  1.00 97.62           O  
ATOM   2387  N   THR D  39       1.469   8.414  11.172  1.00 98.75           N  
ATOM   2388  CA  THR D  39       2.398   9.523  11.375  1.00 98.75           C  
ATOM   2389  C   THR D  39       1.749  10.852  11.000  1.00 98.75           C  
ATOM   2390  O   THR D  39       1.867  11.836  11.727  1.00 98.75           O  
ATOM   2391  CB  THR D  39       3.688   9.328  10.555  1.00 98.75           C  
ATOM   2392  CG2 THR D  39       4.617  10.531  10.695  1.00 98.75           C  
ATOM   2393  OG1 THR D  39       4.367   8.156  11.016  1.00 98.75           O  
ATOM   2394  N   ALA D  40       1.026  10.867   9.930  1.00 98.88           N  
ATOM   2395  CA  ALA D  40       0.381  12.102   9.477  1.00 98.88           C  
ATOM   2396  C   ALA D  40      -0.609  12.609  10.516  1.00 98.88           C  
ATOM   2397  O   ALA D  40      -0.563  13.781  10.906  1.00 98.88           O  
ATOM   2398  CB  ALA D  40      -0.327  11.867   8.141  1.00 98.88           C  
ATOM   2399  N   ILE D  41      -1.400  11.727  11.016  1.00 98.81           N  
ATOM   2400  CA  ILE D  41      -2.445  12.094  11.961  1.00 98.81           C  
ATOM   2401  C   ILE D  41      -1.814  12.547  13.281  1.00 98.81           C  
ATOM   2402  O   ILE D  41      -2.145  13.617  13.797  1.00 98.81           O  
ATOM   2403  CB  ILE D  41      -3.418  10.922  12.211  1.00 98.81           C  
ATOM   2404  CG1 ILE D  41      -4.312  10.695  10.984  1.00 98.81           C  
ATOM   2405  CG2 ILE D  41      -4.262  11.172  13.469  1.00 98.81           C  
ATOM   2406  CD1 ILE D  41      -5.141   9.422  11.047  1.00 98.81           C  
ATOM   2407  N   ASN D  42      -0.907  11.789  13.750  1.00 98.88           N  
ATOM   2408  CA  ASN D  42      -0.441  12.039  15.109  1.00 98.88           C  
ATOM   2409  C   ASN D  42       0.615  13.141  15.148  1.00 98.88           C  
ATOM   2410  O   ASN D  42       0.725  13.875  16.141  1.00 98.88           O  
ATOM   2411  CB  ASN D  42       0.108  10.758  15.734  1.00 98.88           C  
ATOM   2412  CG  ASN D  42      -0.978   9.742  16.031  1.00 98.88           C  
ATOM   2413  ND2 ASN D  42      -0.836   8.547  15.484  1.00 98.88           N  
ATOM   2414  OD1 ASN D  42      -1.936  10.039  16.750  1.00 98.88           O  
ATOM   2415  N   LEU D  43       1.348  13.328  14.078  1.00 98.88           N  
ATOM   2416  CA  LEU D  43       2.207  14.500  14.000  1.00 98.88           C  
ATOM   2417  C   LEU D  43       1.376  15.781  13.922  1.00 98.88           C  
ATOM   2418  O   LEU D  43       1.650  16.750  14.641  1.00 98.88           O  
ATOM   2419  CB  LEU D  43       3.127  14.406  12.773  1.00 98.88           C  
ATOM   2420  CG  LEU D  43       4.016  15.625  12.500  1.00 98.88           C  
ATOM   2421  CD1 LEU D  43       4.898  15.914  13.711  1.00 98.88           C  
ATOM   2422  CD2 LEU D  43       4.863  15.391  11.258  1.00 98.88           C  
ATOM   2423  N   ALA D  44       0.342  15.758  13.078  1.00 98.88           N  
ATOM   2424  CA  ALA D  44      -0.545  16.922  12.977  1.00 98.88           C  
ATOM   2425  C   ALA D  44      -1.183  17.234  14.328  1.00 98.88           C  
ATOM   2426  O   ALA D  44      -1.241  18.406  14.727  1.00 98.88           O  
ATOM   2427  CB  ALA D  44      -1.626  16.672  11.930  1.00 98.88           C  
ATOM   2428  N   ALA D  45      -1.602  16.219  15.016  1.00 98.88           N  
ATOM   2429  CA  ALA D  45      -2.211  16.406  16.328  1.00 98.88           C  
ATOM   2430  C   ALA D  45      -1.201  16.969  17.328  1.00 98.88           C  
ATOM   2431  O   ALA D  45      -1.538  17.812  18.156  1.00 98.88           O  
ATOM   2432  CB  ALA D  45      -2.787  15.086  16.844  1.00 98.88           C  
ATOM   2433  N   SER D  46      -0.010  16.469  17.250  1.00 98.75           N  
ATOM   2434  CA  SER D  46       1.040  16.969  18.125  1.00 98.75           C  
ATOM   2435  C   SER D  46       1.320  18.438  17.891  1.00 98.75           C  
ATOM   2436  O   SER D  46       1.426  19.219  18.828  1.00 98.75           O  
ATOM   2437  CB  SER D  46       2.324  16.156  17.938  1.00 98.75           C  
ATOM   2438  OG  SER D  46       2.150  14.820  18.391  1.00 98.75           O  
ATOM   2439  N   LEU D  47       1.387  18.844  16.672  1.00 98.69           N  
ATOM   2440  CA  LEU D  47       1.617  20.234  16.328  1.00 98.69           C  
ATOM   2441  C   LEU D  47       0.452  21.109  16.781  1.00 98.69           C  
ATOM   2442  O   LEU D  47       0.659  22.188  17.344  1.00 98.69           O  
ATOM   2443  CB  LEU D  47       1.827  20.391  14.820  1.00 98.69           C  
ATOM   2444  CG  LEU D  47       3.094  19.766  14.242  1.00 98.69           C  
ATOM   2445  CD1 LEU D  47       3.016  19.703  12.719  1.00 98.69           C  
ATOM   2446  CD2 LEU D  47       4.328  20.531  14.695  1.00 98.69           C  
ATOM   2447  N   ALA D  48      -0.727  20.625  16.594  1.00 98.75           N  
ATOM   2448  CA  ALA D  48      -1.920  21.359  17.000  1.00 98.75           C  
ATOM   2449  C   ALA D  48      -1.973  21.516  18.516  1.00 98.75           C  
ATOM   2450  O   ALA D  48      -2.396  22.547  19.031  1.00 98.75           O  
ATOM   2451  CB  ALA D  48      -3.178  20.656  16.500  1.00 98.75           C  
ATOM   2452  N   SER D  49      -1.599  20.453  19.188  1.00 98.44           N  
ATOM   2453  CA  SER D  49      -1.597  20.516  20.641  1.00 98.44           C  
ATOM   2454  C   SER D  49      -0.606  21.562  21.156  1.00 98.44           C  
ATOM   2455  O   SER D  49      -0.728  22.047  22.281  1.00 98.44           O  
ATOM   2456  CB  SER D  49      -1.259  19.156  21.234  1.00 98.44           C  
ATOM   2457  OG  SER D  49       0.125  18.875  21.109  1.00 98.44           O  
ATOM   2458  N   ALA D  50       0.369  21.891  20.344  1.00 98.12           N  
ATOM   2459  CA  ALA D  50       1.318  22.969  20.656  1.00 98.12           C  
ATOM   2460  C   ALA D  50       0.833  24.297  20.094  1.00 98.12           C  
ATOM   2461  O   ALA D  50       1.624  25.234  19.922  1.00 98.12           O  
ATOM   2462  CB  ALA D  50       2.697  22.625  20.078  1.00 98.12           C  
ATOM   2463  N   GLU D  51      -0.429  24.375  19.688  1.00 98.38           N  
ATOM   2464  CA  GLU D  51      -1.151  25.562  19.234  1.00 98.38           C  
ATOM   2465  C   GLU D  51      -0.606  26.078  17.906  1.00 98.38           C  
ATOM   2466  O   GLU D  51      -0.623  27.281  17.656  1.00 98.38           O  
ATOM   2467  CB  GLU D  51      -1.075  26.672  20.297  1.00 98.38           C  
ATOM   2468  CG  GLU D  51      -1.702  26.281  21.625  1.00 98.38           C  
ATOM   2469  CD  GLU D  51      -1.766  27.438  22.625  1.00 98.38           C  
ATOM   2470  OE1 GLU D  51      -2.551  27.359  23.594  1.00 98.38           O  
ATOM   2471  OE2 GLU D  51      -1.024  28.422  22.422  1.00 98.38           O1-
ATOM   2472  N   ARG D  52      -0.051  25.188  17.125  1.00 98.38           N  
ATOM   2473  CA  ARG D  52       0.297  25.516  15.750  1.00 98.38           C  
ATOM   2474  C   ARG D  52      -0.872  25.234  14.812  1.00 98.38           C  
ATOM   2475  O   ARG D  52      -1.415  24.125  14.797  1.00 98.38           O  
ATOM   2476  CB  ARG D  52       1.528  24.719  15.305  1.00 98.38           C  
ATOM   2477  CG  ARG D  52       2.734  24.891  16.219  1.00 98.38           C  
ATOM   2478  CD  ARG D  52       3.227  26.328  16.234  1.00 98.38           C  
ATOM   2479  NE  ARG D  52       4.410  26.484  17.078  1.00 98.38           N  
ATOM   2480  CZ  ARG D  52       5.250  27.516  17.016  1.00 98.38           C  
ATOM   2481  NH1 ARG D  52       5.055  28.500  16.156  1.00 98.38           N1+
ATOM   2482  NH2 ARG D  52       6.293  27.562  17.828  1.00 98.38           N  
ATOM   2483  N   ARG D  53      -1.243  26.297  14.094  1.00 98.62           N  
ATOM   2484  CA  ARG D  53      -2.293  26.078  13.102  1.00 98.62           C  
ATOM   2485  C   ARG D  53      -1.854  25.062  12.055  1.00 98.62           C  
ATOM   2486  O   ARG D  53      -0.956  25.344  11.258  1.00 98.62           O  
ATOM   2487  CB  ARG D  53      -2.678  27.406  12.430  1.00 98.62           C  
ATOM   2488  CG  ARG D  53      -3.332  28.406  13.367  1.00 98.62           C  
ATOM   2489  CD  ARG D  53      -3.627  29.719  12.664  1.00 98.62           C  
ATOM   2490  NE  ARG D  53      -4.012  30.766  13.617  1.00 98.62           N  
ATOM   2491  CZ  ARG D  53      -4.184  32.031  13.305  1.00 98.62           C  
ATOM   2492  NH1 ARG D  53      -4.004  32.469  12.062  1.00 98.62           N1+
ATOM   2493  NH2 ARG D  53      -4.535  32.906  14.250  1.00 98.62           N  
ATOM   2494  N   THR D  54      -2.592  23.875  12.094  1.00 98.75           N  
ATOM   2495  CA  THR D  54      -2.143  22.750  11.273  1.00 98.75           C  
ATOM   2496  C   THR D  54      -3.275  22.250  10.391  1.00 98.75           C  
ATOM   2497  O   THR D  54      -4.414  22.109  10.844  1.00 98.75           O  
ATOM   2498  CB  THR D  54      -1.613  21.594  12.148  1.00 98.75           C  
ATOM   2499  CG2 THR D  54      -1.101  20.453  11.289  1.00 98.75           C  
ATOM   2500  OG1 THR D  54      -0.542  22.078  12.969  1.00 98.75           O  
ATOM   2501  N   LEU D  55      -2.957  22.016   9.094  1.00 98.81           N  
ATOM   2502  CA  LEU D  55      -3.871  21.391   8.148  1.00 98.81           C  
ATOM   2503  C   LEU D  55      -3.350  20.016   7.715  1.00 98.81           C  
ATOM   2504  O   LEU D  55      -2.180  19.891   7.355  1.00 98.81           O  
ATOM   2505  CB  LEU D  55      -4.070  22.281   6.918  1.00 98.81           C  
ATOM   2506  CG  LEU D  55      -4.965  21.734   5.812  1.00 98.81           C  
ATOM   2507  CD1 LEU D  55      -6.395  21.578   6.320  1.00 98.81           C  
ATOM   2508  CD2 LEU D  55      -4.926  22.625   4.586  1.00 98.81           C  
ATOM   2509  N   LEU D  56      -4.199  19.016   7.855  1.00 98.88           N  
ATOM   2510  CA  LEU D  56      -3.893  17.688   7.320  1.00 98.88           C  
ATOM   2511  C   LEU D  56      -4.641  17.453   6.016  1.00 98.88           C  
ATOM   2512  O   LEU D  56      -5.871  17.531   5.973  1.00 98.88           O  
ATOM   2513  CB  LEU D  56      -4.250  16.609   8.336  1.00 98.88           C  
ATOM   2514  CG  LEU D  56      -4.023  15.156   7.891  1.00 98.88           C  
ATOM   2515  CD1 LEU D  56      -2.570  14.953   7.473  1.00 98.88           C  
ATOM   2516  CD2 LEU D  56      -4.406  14.188   9.000  1.00 98.88           C  
ATOM   2517  N   VAL D  57      -3.877  17.172   4.938  1.00 98.81           N  
ATOM   2518  CA  VAL D  57      -4.449  16.891   3.627  1.00 98.81           C  
ATOM   2519  C   VAL D  57      -4.270  15.406   3.293  1.00 98.81           C  
ATOM   2520  O   VAL D  57      -3.139  14.922   3.199  1.00 98.81           O  
ATOM   2521  CB  VAL D  57      -3.814  17.766   2.525  1.00 98.81           C  
ATOM   2522  CG1 VAL D  57      -4.434  17.453   1.163  1.00 98.81           C  
ATOM   2523  CG2 VAL D  57      -3.973  19.250   2.865  1.00 98.81           C  
ATOM   2524  N   ASP D  58      -5.410  14.719   3.090  1.00 98.62           N  
ATOM   2525  CA  ASP D  58      -5.395  13.297   2.764  1.00 98.62           C  
ATOM   2526  C   ASP D  58      -5.316  13.086   1.253  1.00 98.62           C  
ATOM   2527  O   ASP D  58      -6.238  13.453   0.521  1.00 98.62           O  
ATOM   2528  CB  ASP D  58      -6.629  12.602   3.334  1.00 98.62           C  
ATOM   2529  CG  ASP D  58      -6.473  11.094   3.428  1.00 98.62           C  
ATOM   2530  OD1 ASP D  58      -5.480  10.555   2.893  1.00 98.62           O  
ATOM   2531  OD2 ASP D  58      -7.344  10.445   4.043  1.00 98.62           O1-
ATOM   2532  N   MET D  59      -4.191  12.453   0.826  1.00 98.31           N  
ATOM   2533  CA  MET D  59      -4.012  12.164  -0.593  1.00 98.31           C  
ATOM   2534  C   MET D  59      -4.098  10.664  -0.852  1.00 98.31           C  
ATOM   2535  O   MET D  59      -3.736  10.195  -1.933  1.00 98.31           O  
ATOM   2536  CB  MET D  59      -2.670  12.703  -1.089  1.00 98.31           C  
ATOM   2537  CG  MET D  59      -2.609  14.219  -1.161  1.00 98.31           C  
ATOM   2538  SD  MET D  59      -3.656  14.898  -2.504  1.00 98.31           S  
ATOM   2539  CE  MET D  59      -2.615  14.531  -3.943  1.00 98.31           C  
ATOM   2540  N   ASP D  60      -4.543   9.883   0.093  1.00 96.12           N  
ATOM   2541  CA  ASP D  60      -4.734   8.445  -0.045  1.00 96.12           C  
ATOM   2542  C   ASP D  60      -6.199   8.102  -0.295  1.00 96.12           C  
ATOM   2543  O   ASP D  60      -7.062   8.398   0.536  1.00 96.12           O  
ATOM   2544  CB  ASP D  60      -4.230   7.711   1.202  1.00 96.12           C  
ATOM   2545  CG  ASP D  60      -4.102   6.215   1.000  1.00 96.12           C  
ATOM   2546  OD1 ASP D  60      -4.828   5.648   0.153  1.00 96.12           O  
ATOM   2547  OD2 ASP D  60      -3.271   5.590   1.696  1.00 96.12           O1-
ATOM   2548  N   PRO D  61      -6.438   7.355  -1.374  1.00 93.31           N  
ATOM   2549  CA  PRO D  61      -7.820   6.996  -1.689  1.00 93.31           C  
ATOM   2550  C   PRO D  61      -8.492   6.199  -0.572  1.00 93.31           C  
ATOM   2551  O   PRO D  61      -9.719   6.102  -0.532  1.00 93.31           O  
ATOM   2552  CB  PRO D  61      -7.688   6.148  -2.957  1.00 93.31           C  
ATOM   2553  CG  PRO D  61      -6.438   6.641  -3.613  1.00 93.31           C  
ATOM   2554  CD  PRO D  61      -5.445   7.000  -2.545  1.00 93.31           C  
ATOM   2555  N   GLN D  62      -7.723   5.641   0.376  1.00 89.81           N  
ATOM   2556  CA  GLN D  62      -8.312   4.898   1.485  1.00 89.81           C  
ATOM   2557  C   GLN D  62      -9.016   5.832   2.463  1.00 89.81           C  
ATOM   2558  O   GLN D  62      -9.898   5.406   3.215  1.00 89.81           O  
ATOM   2559  CB  GLN D  62      -7.238   4.086   2.215  1.00 89.81           C  
ATOM   2560  CG  GLN D  62      -6.617   2.984   1.365  1.00 89.81           C  
ATOM   2561  CD  GLN D  62      -7.617   1.918   0.963  1.00 89.81           C  
ATOM   2562  NE2 GLN D  62      -7.695   1.634  -0.332  1.00 89.81           N  
ATOM   2563  OE1 GLN D  62      -8.312   1.353   1.811  1.00 89.81           O  
ATOM   2564  N   GLY D  63      -8.633   7.105   2.504  1.00 92.50           N  
ATOM   2565  CA  GLY D  63      -9.336   8.117   3.285  1.00 92.50           C  
ATOM   2566  C   GLY D  63      -9.195   7.910   4.781  1.00 92.50           C  
ATOM   2567  O   GLY D  63     -10.062   8.328   5.555  1.00 92.50           O  
ATOM   2568  N   ASN D  64      -8.102   7.305   5.227  1.00 92.62           N  
ATOM   2569  CA  ASN D  64      -7.992   6.922   6.629  1.00 92.62           C  
ATOM   2570  C   ASN D  64      -7.641   8.117   7.512  1.00 92.62           C  
ATOM   2571  O   ASN D  64      -7.852   8.086   8.727  1.00 92.62           O  
ATOM   2572  CB  ASN D  64      -6.953   5.812   6.805  1.00 92.62           C  
ATOM   2573  CG  ASN D  64      -7.469   4.457   6.355  1.00 92.62           C  
ATOM   2574  ND2 ASN D  64      -6.555   3.586   5.941  1.00 92.62           N  
ATOM   2575  OD1 ASN D  64      -8.672   4.199   6.375  1.00 92.62           O  
ATOM   2576  N   ALA D  65      -7.074   9.172   6.887  1.00 96.62           N  
ATOM   2577  CA  ALA D  65      -6.750  10.344   7.691  1.00 96.62           C  
ATOM   2578  C   ALA D  65      -8.016  10.984   8.258  1.00 96.62           C  
ATOM   2579  O   ALA D  65      -8.062  11.328   9.445  1.00 96.62           O  
ATOM   2580  CB  ALA D  65      -5.969  11.359   6.859  1.00 96.62           C  
ATOM   2581  N   GLY D  66      -9.070  11.125   7.441  1.00 94.88           N  
ATOM   2582  CA  GLY D  66     -10.320  11.695   7.910  1.00 94.88           C  
ATOM   2583  C   GLY D  66     -10.984  10.867   8.992  1.00 94.88           C  
ATOM   2584  O   GLY D  66     -11.328  11.391  10.055  1.00 94.88           O  
ATOM   2585  N   SER D  67     -11.086   9.594   8.742  1.00 92.12           N  
ATOM   2586  CA  SER D  67     -11.750   8.734   9.711  1.00 92.12           C  
ATOM   2587  C   SER D  67     -10.938   8.617  11.000  1.00 92.12           C  
ATOM   2588  O   SER D  67     -11.500   8.547  12.094  1.00 92.12           O  
ATOM   2589  CB  SER D  67     -11.977   7.340   9.125  1.00 92.12           C  
ATOM   2590  OG  SER D  67     -10.750   6.719   8.805  1.00 92.12           O  
ATOM   2591  N   GLY D  68      -9.617   8.664  10.859  1.00 95.38           N  
ATOM   2592  CA  GLY D  68      -8.750   8.602  12.023  1.00 95.38           C  
ATOM   2593  C   GLY D  68      -8.852   9.820  12.914  1.00 95.38           C  
ATOM   2594  O   GLY D  68      -8.422   9.789  14.070  1.00 95.38           O  
ATOM   2595  N   LEU D  69      -9.398  10.852  12.344  1.00 97.44           N  
ATOM   2596  CA  LEU D  69      -9.586  12.078  13.109  1.00 97.44           C  
ATOM   2597  C   LEU D  69     -11.055  12.289  13.445  1.00 97.44           C  
ATOM   2598  O   LEU D  69     -11.445  13.375  13.875  1.00 97.44           O  
ATOM   2599  CB  LEU D  69      -9.039  13.281  12.344  1.00 97.44           C  
ATOM   2600  CG  LEU D  69      -7.520  13.414  12.273  1.00 97.44           C  
ATOM   2601  CD1 LEU D  69      -7.125  14.484  11.266  1.00 97.44           C  
ATOM   2602  CD2 LEU D  69      -6.953  13.742  13.656  1.00 97.44           C  
ATOM   2603  N   GLY D  70     -11.852  11.328  13.172  1.00 95.19           N  
ATOM   2604  CA  GLY D  70     -13.234  11.320  13.633  1.00 95.19           C  
ATOM   2605  C   GLY D  70     -14.188  11.953  12.641  1.00 95.19           C  
ATOM   2606  O   GLY D  70     -15.328  12.266  12.992  1.00 95.19           O  
ATOM   2607  N   ILE D  71     -13.750  12.172  11.453  1.00 94.31           N  
ATOM   2608  CA  ILE D  71     -14.656  12.711  10.453  1.00 94.31           C  
ATOM   2609  C   ILE D  71     -15.562  11.602   9.922  1.00 94.31           C  
ATOM   2610  O   ILE D  71     -15.086  10.672   9.266  1.00 94.31           O  
ATOM   2611  CB  ILE D  71     -13.891  13.375   9.289  1.00 94.31           C  
ATOM   2612  CG1 ILE D  71     -12.883  14.398   9.836  1.00 94.31           C  
ATOM   2613  CG2 ILE D  71     -14.859  14.031   8.305  1.00 94.31           C  
ATOM   2614  CD1 ILE D  71     -13.523  15.555  10.594  1.00 94.31           C  
ATOM   2615  N   LYS D  72     -16.812  11.766  10.125  1.00 89.31           N  
ATOM   2616  CA  LYS D  72     -17.781  10.789   9.625  1.00 89.31           C  
ATOM   2617  C   LYS D  72     -18.047  10.992   8.133  1.00 89.31           C  
ATOM   2618  O   LYS D  72     -18.125  12.133   7.664  1.00 89.31           O  
ATOM   2619  CB  LYS D  72     -19.094  10.883  10.414  1.00 89.31           C  
ATOM   2620  CG  LYS D  72     -18.953  10.555  11.891  1.00 89.31           C  
ATOM   2621  CD  LYS D  72     -20.281  10.664  12.617  1.00 89.31           C  
ATOM   2622  CE  LYS D  72     -20.141  10.359  14.102  1.00 89.31           C  
ATOM   2623  NZ  LYS D  72     -21.422  10.531  14.836  1.00 89.31           N1+
ATOM   2624  N   GLN D  73     -18.203   9.906   7.527  1.00 84.56           N  
ATOM   2625  CA  GLN D  73     -18.406   9.930   6.086  1.00 84.56           C  
ATOM   2626  C   GLN D  73     -19.594  10.812   5.719  1.00 84.56           C  
ATOM   2627  O   GLN D  73     -19.531  11.570   4.750  1.00 84.56           O  
ATOM   2628  CB  GLN D  73     -18.609   8.516   5.547  1.00 84.56           C  
ATOM   2629  CG  GLN D  73     -17.359   7.660   5.559  1.00 84.56           C  
ATOM   2630  CD  GLN D  73     -16.297   8.156   4.590  1.00 84.56           C  
ATOM   2631  NE2 GLN D  73     -15.039   7.832   4.871  1.00 84.56           N  
ATOM   2632  OE1 GLN D  73     -16.609   8.820   3.598  1.00 84.56           O  
ATOM   2633  N   ASP D  74     -20.594  10.812   6.539  1.00 85.81           N  
ATOM   2634  CA  ASP D  74     -21.812  11.562   6.258  1.00 85.81           C  
ATOM   2635  C   ASP D  74     -21.578  13.062   6.418  1.00 85.81           C  
ATOM   2636  O   ASP D  74     -22.375  13.875   5.930  1.00 85.81           O  
ATOM   2637  CB  ASP D  74     -22.953  11.102   7.168  1.00 85.81           C  
ATOM   2638  CG  ASP D  74     -23.422   9.688   6.863  1.00 85.81           C  
ATOM   2639  OD1 ASP D  74     -23.094   9.156   5.777  1.00 85.81           O  
ATOM   2640  OD2 ASP D  74     -24.125   9.102   7.711  1.00 85.81           O1-
ATOM   2641  N   ASN D  75     -20.547  13.391   7.051  1.00 89.25           N  
ATOM   2642  CA  ASN D  75     -20.281  14.797   7.332  1.00 89.25           C  
ATOM   2643  C   ASN D  75     -19.297  15.398   6.336  1.00 89.25           C  
ATOM   2644  O   ASN D  75     -18.984  16.594   6.402  1.00 89.25           O  
ATOM   2645  CB  ASN D  75     -19.766  14.977   8.758  1.00 89.25           C  
ATOM   2646  CG  ASN D  75     -20.828  14.688   9.805  1.00 89.25           C  
ATOM   2647  ND2 ASN D  75     -20.406  14.562  11.062  1.00 89.25           N  
ATOM   2648  OD1 ASN D  75     -22.016  14.578   9.484  1.00 89.25           O  
ATOM   2649  N   ILE D  76     -18.875  14.539   5.383  1.00 92.12           N  
ATOM   2650  CA  ILE D  76     -17.906  15.031   4.414  1.00 92.12           C  
ATOM   2651  C   ILE D  76     -18.625  15.844   3.338  1.00 92.12           C  
ATOM   2652  O   ILE D  76     -19.469  15.320   2.607  1.00 92.12           O  
ATOM   2653  CB  ILE D  76     -17.109  13.875   3.770  1.00 92.12           C  
ATOM   2654  CG1 ILE D  76     -16.219  13.195   4.812  1.00 92.12           C  
ATOM   2655  CG2 ILE D  76     -16.281  14.375   2.586  1.00 92.12           C  
ATOM   2656  CD1 ILE D  76     -15.438  12.008   4.277  1.00 92.12           C  
ATOM   2657  N   THR D  77     -18.281  17.109   3.197  1.00 91.25           N  
ATOM   2658  CA  THR D  77     -18.922  18.031   2.262  1.00 91.25           C  
ATOM   2659  C   THR D  77     -18.078  18.203   1.007  1.00 91.25           C  
ATOM   2660  O   THR D  77     -18.547  18.734  -0.002  1.00 91.25           O  
ATOM   2661  CB  THR D  77     -19.188  19.406   2.908  1.00 91.25           C  
ATOM   2662  CG2 THR D  77     -20.125  19.281   4.102  1.00 91.25           C  
ATOM   2663  OG1 THR D  77     -17.938  19.953   3.352  1.00 91.25           O  
ATOM   2664  N   GLY D  78     -16.906  17.750   1.062  1.00 93.94           N  
ATOM   2665  CA  GLY D  78     -15.945  17.812  -0.026  1.00 93.94           C  
ATOM   2666  C   GLY D  78     -14.617  17.172   0.314  1.00 93.94           C  
ATOM   2667  O   GLY D  78     -14.281  17.016   1.489  1.00 93.94           O  
ATOM   2668  N   THR D  79     -14.008  16.750  -0.708  1.00 95.75           N  
ATOM   2669  CA  THR D  79     -12.734  16.062  -0.517  1.00 95.75           C  
ATOM   2670  C   THR D  79     -11.656  16.672  -1.404  1.00 95.75           C  
ATOM   2671  O   THR D  79     -11.938  17.547  -2.223  1.00 95.75           O  
ATOM   2672  CB  THR D  79     -12.859  14.555  -0.817  1.00 95.75           C  
ATOM   2673  CG2 THR D  79     -14.062  13.945  -0.095  1.00 95.75           C  
ATOM   2674  OG1 THR D  79     -13.023  14.367  -2.229  1.00 95.75           O  
ATOM   2675  N   ILE D  80     -10.477  16.219  -1.245  1.00 97.69           N  
ATOM   2676  CA  ILE D  80      -9.328  16.703  -2.000  1.00 97.69           C  
ATOM   2677  C   ILE D  80      -9.523  16.406  -3.486  1.00 97.69           C  
ATOM   2678  O   ILE D  80      -8.930  17.078  -4.340  1.00 97.69           O  
ATOM   2679  CB  ILE D  80      -8.008  16.078  -1.499  1.00 97.69           C  
ATOM   2680  CG1 ILE D  80      -6.805  16.828  -2.074  1.00 97.69           C  
ATOM   2681  CG2 ILE D  80      -7.949  14.586  -1.863  1.00 97.69           C  
ATOM   2682  CD1 ILE D  80      -6.750  18.297  -1.681  1.00 97.69           C  
ATOM   2683  N   TYR D  81     -10.352  15.414  -3.781  1.00 96.00           N  
ATOM   2684  CA  TYR D  81     -10.656  15.094  -5.172  1.00 96.00           C  
ATOM   2685  C   TYR D  81     -11.195  16.312  -5.906  1.00 96.00           C  
ATOM   2686  O   TYR D  81     -10.781  16.594  -7.031  1.00 96.00           O  
ATOM   2687  CB  TYR D  81     -11.672  13.945  -5.242  1.00 96.00           C  
ATOM   2688  CG  TYR D  81     -12.109  13.617  -6.648  1.00 96.00           C  
ATOM   2689  CD1 TYR D  81     -13.203  14.250  -7.230  1.00 96.00           C  
ATOM   2690  CD2 TYR D  81     -11.438  12.656  -7.398  1.00 96.00           C  
ATOM   2691  CE1 TYR D  81     -13.617  13.945  -8.523  1.00 96.00           C  
ATOM   2692  CE2 TYR D  81     -11.836  12.344  -8.695  1.00 96.00           C  
ATOM   2693  CZ  TYR D  81     -12.922  12.992  -9.250  1.00 96.00           C  
ATOM   2694  OH  TYR D  81     -13.320  12.688 -10.531  1.00 96.00           O  
ATOM   2695  N   GLU D  82     -11.992  17.078  -5.332  1.00 95.81           N  
ATOM   2696  CA  GLU D  82     -12.633  18.234  -5.965  1.00 95.81           C  
ATOM   2697  C   GLU D  82     -11.633  19.359  -6.203  1.00 95.81           C  
ATOM   2698  O   GLU D  82     -11.734  20.094  -7.188  1.00 95.81           O  
ATOM   2699  CB  GLU D  82     -13.805  18.734  -5.117  1.00 95.81           C  
ATOM   2700  CG  GLU D  82     -14.977  17.766  -5.047  1.00 95.81           C  
ATOM   2701  CD  GLU D  82     -16.000  18.141  -3.984  1.00 95.81           C  
ATOM   2702  OE1 GLU D  82     -16.938  18.906  -4.289  1.00 95.81           O  
ATOM   2703  OE2 GLU D  82     -15.852  17.656  -2.836  1.00 95.81           O1-
ATOM   2704  N   ALA D  83     -10.711  19.469  -5.324  1.00 96.69           N  
ATOM   2705  CA  ALA D  83      -9.688  20.500  -5.512  1.00 96.69           C  
ATOM   2706  C   ALA D  83      -8.742  20.125  -6.652  1.00 96.69           C  
ATOM   2707  O   ALA D  83      -8.336  20.984  -7.438  1.00 96.69           O  
ATOM   2708  CB  ALA D  83      -8.891  20.703  -4.223  1.00 96.69           C  
ATOM   2709  N   LEU D  84      -8.469  18.828  -6.797  1.00 96.81           N  
ATOM   2710  CA  LEU D  84      -7.504  18.375  -7.781  1.00 96.81           C  
ATOM   2711  C   LEU D  84      -8.102  18.391  -9.188  1.00 96.81           C  
ATOM   2712  O   LEU D  84      -7.414  18.734 -10.148  1.00 96.81           O  
ATOM   2713  CB  LEU D  84      -7.027  16.953  -7.445  1.00 96.81           C  
ATOM   2714  CG  LEU D  84      -6.137  16.812  -6.211  1.00 96.81           C  
ATOM   2715  CD1 LEU D  84      -5.852  15.344  -5.926  1.00 96.81           C  
ATOM   2716  CD2 LEU D  84      -4.840  17.594  -6.398  1.00 96.81           C  
ATOM   2717  N   LEU D  85      -9.359  18.031  -9.266  1.00 93.81           N  
ATOM   2718  CA  LEU D  85      -9.891  17.750 -10.602  1.00 93.81           C  
ATOM   2719  C   LEU D  85     -10.977  18.750 -10.977  1.00 93.81           C  
ATOM   2720  O   LEU D  85     -11.258  18.953 -12.156  1.00 93.81           O  
ATOM   2721  CB  LEU D  85     -10.438  16.328 -10.664  1.00 93.81           C  
ATOM   2722  CG  LEU D  85      -9.406  15.203 -10.742  1.00 93.81           C  
ATOM   2723  CD1 LEU D  85     -10.055  13.859 -10.414  1.00 93.81           C  
ATOM   2724  CD2 LEU D  85      -8.750  15.172 -12.117  1.00 93.81           C  
ATOM   2725  N   ASN D  86     -11.672  19.359 -10.008  1.00 92.12           N  
ATOM   2726  CA  ASN D  86     -12.828  20.203 -10.312  1.00 92.12           C  
ATOM   2727  C   ASN D  86     -12.555  21.672  -9.984  1.00 92.12           C  
ATOM   2728  O   ASN D  86     -13.477  22.484  -9.953  1.00 92.12           O  
ATOM   2729  CB  ASN D  86     -14.062  19.719  -9.562  1.00 92.12           C  
ATOM   2730  CG  ASN D  86     -14.422  18.281  -9.906  1.00 92.12           C  
ATOM   2731  ND2 ASN D  86     -15.070  17.594  -8.969  1.00 92.12           N  
ATOM   2732  OD1 ASN D  86     -14.109  17.797 -10.992  1.00 92.12           O  
ATOM   2733  N   ASP D  87     -11.367  22.016  -9.602  1.00 91.69           N  
ATOM   2734  CA  ASP D  87     -10.938  23.375  -9.297  1.00 91.69           C  
ATOM   2735  C   ASP D  87     -11.797  23.984  -8.195  1.00 91.69           C  
ATOM   2736  O   ASP D  87     -12.023  25.203  -8.180  1.00 91.69           O  
ATOM   2737  CB  ASP D  87     -10.984  24.250 -10.555  1.00 91.69           C  
ATOM   2738  CG  ASP D  87     -10.000  23.812 -11.617  1.00 91.69           C  
ATOM   2739  OD1 ASP D  87      -8.828  23.516 -11.281  1.00 91.69           O  
ATOM   2740  OD2 ASP D  87     -10.391  23.766 -12.805  1.00 91.69           O1-
ATOM   2741  N   ARG D  88     -12.406  23.203  -7.359  1.00 95.88           N  
ATOM   2742  CA  ARG D  88     -13.070  23.734  -6.176  1.00 95.88           C  
ATOM   2743  C   ARG D  88     -12.055  24.312  -5.195  1.00 95.88           C  
ATOM   2744  O   ARG D  88     -11.031  23.688  -4.910  1.00 95.88           O  
ATOM   2745  CB  ARG D  88     -13.898  22.656  -5.484  1.00 95.88           C  
ATOM   2746  CG  ARG D  88     -14.820  23.188  -4.398  1.00 95.88           C  
ATOM   2747  CD  ARG D  88     -15.828  22.125  -3.949  1.00 95.88           C  
ATOM   2748  NE  ARG D  88     -16.578  22.562  -2.777  1.00 95.88           N  
ATOM   2749  CZ  ARG D  88     -17.453  21.812  -2.115  1.00 95.88           C  
ATOM   2750  NH1 ARG D  88     -17.703  20.562  -2.500  1.00 95.88           N1+
ATOM   2751  NH2 ARG D  88     -18.078  22.312  -1.062  1.00 95.88           N  
ATOM   2752  N   PRO D  89     -12.359  25.547  -4.816  1.00 97.50           N  
ATOM   2753  CA  PRO D  89     -11.414  26.125  -3.863  1.00 97.50           C  
ATOM   2754  C   PRO D  89     -11.227  25.266  -2.613  1.00 97.50           C  
ATOM   2755  O   PRO D  89     -12.203  24.859  -1.984  1.00 97.50           O  
ATOM   2756  CB  PRO D  89     -12.055  27.469  -3.510  1.00 97.50           C  
ATOM   2757  CG  PRO D  89     -12.969  27.766  -4.656  1.00 97.50           C  
ATOM   2758  CD  PRO D  89     -13.500  26.469  -5.195  1.00 97.50           C  
ATOM   2759  N   ILE D  90      -9.961  25.078  -2.221  1.00 97.75           N  
ATOM   2760  CA  ILE D  90      -9.633  24.156  -1.138  1.00 97.75           C  
ATOM   2761  C   ILE D  90     -10.148  24.719   0.187  1.00 97.75           C  
ATOM   2762  O   ILE D  90     -10.430  23.953   1.119  1.00 97.75           O  
ATOM   2763  CB  ILE D  90      -8.109  23.906  -1.053  1.00 97.75           C  
ATOM   2764  CG1 ILE D  90      -7.828  22.641  -0.232  1.00 97.75           C  
ATOM   2765  CG2 ILE D  90      -7.391  25.109  -0.457  1.00 97.75           C  
ATOM   2766  CD1 ILE D  90      -6.445  22.047  -0.464  1.00 97.75           C  
ATOM   2767  N   GLN D  91     -10.406  25.953   0.256  1.00 97.12           N  
ATOM   2768  CA  GLN D  91     -10.953  26.609   1.448  1.00 97.12           C  
ATOM   2769  C   GLN D  91     -12.352  26.094   1.761  1.00 97.12           C  
ATOM   2770  O   GLN D  91     -12.805  26.156   2.908  1.00 97.12           O  
ATOM   2771  CB  GLN D  91     -10.977  28.125   1.275  1.00 97.12           C  
ATOM   2772  CG  GLN D  91      -9.594  28.750   1.120  1.00 97.12           C  
ATOM   2773  CD  GLN D  91      -9.156  28.859  -0.329  1.00 97.12           C  
ATOM   2774  NE2 GLN D  91      -8.227  29.766  -0.601  1.00 97.12           N  
ATOM   2775  OE1 GLN D  91      -9.656  28.125  -1.197  1.00 97.12           O  
ATOM   2776  N   GLU D  92     -13.023  25.562   0.742  1.00 97.56           N  
ATOM   2777  CA  GLU D  92     -14.383  25.062   0.913  1.00 97.56           C  
ATOM   2778  C   GLU D  92     -14.375  23.594   1.357  1.00 97.56           C  
ATOM   2779  O   GLU D  92     -15.422  23.031   1.646  1.00 97.56           O  
ATOM   2780  CB  GLU D  92     -15.180  25.203  -0.385  1.00 97.56           C  
ATOM   2781  CG  GLU D  92     -15.352  26.656  -0.840  1.00 97.56           C  
ATOM   2782  CD  GLU D  92     -16.125  26.781  -2.143  1.00 97.56           C  
ATOM   2783  OE1 GLU D  92     -16.188  27.906  -2.699  1.00 97.56           O  
ATOM   2784  OE2 GLU D  92     -16.672  25.750  -2.611  1.00 97.56           O1-
ATOM   2785  N   LEU D  93     -13.180  23.062   1.488  1.00 98.00           N  
ATOM   2786  CA  LEU D  93     -13.086  21.625   1.723  1.00 98.00           C  
ATOM   2787  C   LEU D  93     -12.516  21.344   3.109  1.00 98.00           C  
ATOM   2788  O   LEU D  93     -12.211  20.188   3.436  1.00 98.00           O  
ATOM   2789  CB  LEU D  93     -12.203  20.969   0.655  1.00 98.00           C  
ATOM   2790  CG  LEU D  93     -12.547  21.297  -0.799  1.00 98.00           C  
ATOM   2791  CD1 LEU D  93     -11.531  20.656  -1.739  1.00 98.00           C  
ATOM   2792  CD2 LEU D  93     -13.961  20.828  -1.131  1.00 98.00           C  
ATOM   2793  N   LEU D  94     -12.383  22.391   3.910  1.00 98.19           N  
ATOM   2794  CA  LEU D  94     -11.805  22.266   5.246  1.00 98.19           C  
ATOM   2795  C   LEU D  94     -12.820  21.703   6.227  1.00 98.19           C  
ATOM   2796  O   LEU D  94     -13.977  22.141   6.254  1.00 98.19           O  
ATOM   2797  CB  LEU D  94     -11.297  23.625   5.742  1.00 98.19           C  
ATOM   2798  CG  LEU D  94     -10.328  24.359   4.824  1.00 98.19           C  
ATOM   2799  CD1 LEU D  94     -10.102  25.781   5.328  1.00 98.19           C  
ATOM   2800  CD2 LEU D  94      -9.000  23.609   4.730  1.00 98.19           C  
ATOM   2801  N   HIS D  95     -12.422  20.703   7.008  1.00 98.38           N  
ATOM   2802  CA  HIS D  95     -13.242  20.125   8.062  1.00 98.38           C  
ATOM   2803  C   HIS D  95     -12.578  20.281   9.430  1.00 98.38           C  
ATOM   2804  O   HIS D  95     -11.398  19.953   9.594  1.00 98.38           O  
ATOM   2805  CB  HIS D  95     -13.516  18.641   7.781  1.00 98.38           C  
ATOM   2806  CG  HIS D  95     -14.297  18.406   6.531  1.00 98.38           C  
ATOM   2807  CD2 HIS D  95     -15.555  17.953   6.344  1.00 98.38           C  
ATOM   2808  ND1 HIS D  95     -13.789  18.656   5.273  1.00 98.38           N  
ATOM   2809  CE1 HIS D  95     -14.703  18.359   4.367  1.00 98.38           C  
ATOM   2810  NE2 HIS D  95     -15.789  17.922   4.992  1.00 98.38           N  
ATOM   2811  N   PRO D  96     -13.297  20.750  10.367  1.00 97.81           N  
ATOM   2812  CA  PRO D  96     -12.734  20.844  11.711  1.00 97.81           C  
ATOM   2813  C   PRO D  96     -12.562  19.484  12.383  1.00 97.81           C  
ATOM   2814  O   PRO D  96     -13.172  18.500  11.953  1.00 97.81           O  
ATOM   2815  CB  PRO D  96     -13.766  21.688  12.461  1.00 97.81           C  
ATOM   2816  CG  PRO D  96     -15.078  21.359  11.828  1.00 97.81           C  
ATOM   2817  CD  PRO D  96     -14.844  21.125  10.367  1.00 97.81           C  
ATOM   2818  N   THR D  97     -11.648  19.469  13.367  1.00 98.06           N  
ATOM   2819  CA  THR D  97     -11.453  18.281  14.195  1.00 98.06           C  
ATOM   2820  C   THR D  97     -11.695  18.609  15.672  1.00 98.06           C  
ATOM   2821  O   THR D  97     -12.094  19.734  16.000  1.00 98.06           O  
ATOM   2822  CB  THR D  97     -10.039  17.703  14.023  1.00 98.06           C  
ATOM   2823  CG2 THR D  97      -9.680  17.578  12.547  1.00 98.06           C  
ATOM   2824  OG1 THR D  97      -9.094  18.562  14.664  1.00 98.06           O  
ATOM   2825  N   GLU D  98     -11.531  17.609  16.531  1.00 97.75           N  
ATOM   2826  CA  GLU D  98     -11.680  17.828  17.969  1.00 97.75           C  
ATOM   2827  C   GLU D  98     -10.570  18.734  18.500  1.00 97.75           C  
ATOM   2828  O   GLU D  98     -10.672  19.266  19.609  1.00 97.75           O  
ATOM   2829  CB  GLU D  98     -11.680  16.500  18.719  1.00 97.75           C  
ATOM   2830  CG  GLU D  98     -12.930  15.664  18.484  1.00 97.75           C  
ATOM   2831  CD  GLU D  98     -12.969  14.398  19.328  1.00 97.75           C  
ATOM   2832  OE1 GLU D  98     -13.227  13.305  18.781  1.00 97.75           O  
ATOM   2833  OE2 GLU D  98     -12.742  14.500  20.562  1.00 97.75           O1-
ATOM   2834  N   LEU D  99      -9.508  18.906  17.734  1.00 98.25           N  
ATOM   2835  CA  LEU D  99      -8.414  19.781  18.141  1.00 98.25           C  
ATOM   2836  C   LEU D  99      -8.562  21.156  17.500  1.00 98.25           C  
ATOM   2837  O   LEU D  99      -8.602  21.281  16.281  1.00 98.25           O  
ATOM   2838  CB  LEU D  99      -7.066  19.172  17.750  1.00 98.25           C  
ATOM   2839  CG  LEU D  99      -6.641  17.922  18.516  1.00 98.25           C  
ATOM   2840  CD1 LEU D  99      -5.480  17.234  17.797  1.00 98.25           C  
ATOM   2841  CD2 LEU D  99      -6.266  18.266  19.953  1.00 98.25           C  
ATOM   2842  N   ARG D 100      -8.516  22.125  18.266  1.00 97.69           N  
ATOM   2843  CA  ARG D 100      -8.812  23.500  17.875  1.00 97.69           C  
ATOM   2844  C   ARG D 100      -7.906  23.969  16.750  1.00 97.69           C  
ATOM   2845  O   ARG D 100      -8.352  24.688  15.844  1.00 97.69           O  
ATOM   2846  CB  ARG D 100      -8.656  24.438  19.078  1.00 97.69           C  
ATOM   2847  CG  ARG D 100      -8.922  25.906  18.766  1.00 97.69           C  
ATOM   2848  CD  ARG D 100      -8.805  26.781  20.000  1.00 97.69           C  
ATOM   2849  NE  ARG D 100      -9.070  28.188  19.688  1.00 97.69           N  
ATOM   2850  CZ  ARG D 100      -9.039  29.172  20.578  1.00 97.69           C  
ATOM   2851  NH1 ARG D 100      -8.766  28.938  21.844  1.00 97.69           N1+
ATOM   2852  NH2 ARG D 100      -9.289  30.422  20.188  1.00 97.69           N  
ATOM   2853  N   TYR D 101      -6.711  23.578  16.766  1.00 98.56           N  
ATOM   2854  CA  TYR D 101      -5.734  24.094  15.812  1.00 98.56           C  
ATOM   2855  C   TYR D 101      -5.465  23.094  14.695  1.00 98.56           C  
ATOM   2856  O   TYR D 101      -4.441  23.172  14.008  1.00 98.56           O  
ATOM   2857  CB  TYR D 101      -4.426  24.453  16.516  1.00 98.56           C  
ATOM   2858  CG  TYR D 101      -4.551  25.625  17.469  1.00 98.56           C  
ATOM   2859  CD1 TYR D 101      -4.594  26.922  17.000  1.00 98.56           C  
ATOM   2860  CD2 TYR D 101      -4.621  25.422  18.844  1.00 98.56           C  
ATOM   2861  CE1 TYR D 101      -4.707  28.000  17.875  1.00 98.56           C  
ATOM   2862  CE2 TYR D 101      -4.734  26.484  19.719  1.00 98.56           C  
ATOM   2863  CZ  TYR D 101      -4.777  27.781  19.234  1.00 98.56           C  
ATOM   2864  OH  TYR D 101      -4.887  28.844  20.094  1.00 98.56           O  
ATOM   2865  N   LEU D 102      -6.426  22.078  14.477  1.00 98.81           N  
ATOM   2866  CA  LEU D 102      -6.246  21.062  13.445  1.00 98.81           C  
ATOM   2867  C   LEU D 102      -7.480  20.969  12.562  1.00 98.81           C  
ATOM   2868  O   LEU D 102      -8.578  20.688  13.047  1.00 98.81           O  
ATOM   2869  CB  LEU D 102      -5.941  19.703  14.078  1.00 98.81           C  
ATOM   2870  CG  LEU D 102      -5.754  18.531  13.109  1.00 98.81           C  
ATOM   2871  CD1 LEU D 102      -4.676  18.859  12.078  1.00 98.81           C  
ATOM   2872  CD2 LEU D 102      -5.402  17.266  13.867  1.00 98.81           C  
ATOM   2873  N   GLN D 103      -7.254  21.203  11.289  1.00 98.75           N  
ATOM   2874  CA  GLN D 103      -8.281  20.938  10.289  1.00 98.75           C  
ATOM   2875  C   GLN D 103      -7.812  19.891   9.281  1.00 98.75           C  
ATOM   2876  O   GLN D 103      -6.625  19.562   9.234  1.00 98.75           O  
ATOM   2877  CB  GLN D 103      -8.672  22.219   9.562  1.00 98.75           C  
ATOM   2878  CG  GLN D 103      -9.289  23.281  10.469  1.00 98.75           C  
ATOM   2879  CD  GLN D 103      -9.758  24.500   9.711  1.00 98.75           C  
ATOM   2880  NE2 GLN D 103     -11.070  24.688   9.641  1.00 98.75           N  
ATOM   2881  OE1 GLN D 103      -8.945  25.281   9.188  1.00 98.75           O  
ATOM   2882  N   VAL D 104      -8.828  19.312   8.602  1.00 98.69           N  
ATOM   2883  CA  VAL D 104      -8.477  18.250   7.676  1.00 98.69           C  
ATOM   2884  C   VAL D 104      -9.219  18.438   6.359  1.00 98.69           C  
ATOM   2885  O   VAL D 104     -10.375  18.875   6.352  1.00 98.69           O  
ATOM   2886  CB  VAL D 104      -8.789  16.859   8.266  1.00 98.69           C  
ATOM   2887  CG1 VAL D 104     -10.281  16.703   8.539  1.00 98.69           C  
ATOM   2888  CG2 VAL D 104      -8.297  15.758   7.328  1.00 98.69           C  
ATOM   2889  N   VAL D 105      -8.562  18.266   5.277  1.00 98.56           N  
ATOM   2890  CA  VAL D 105      -9.188  18.016   3.986  1.00 98.56           C  
ATOM   2891  C   VAL D 105      -9.164  16.516   3.697  1.00 98.56           C  
ATOM   2892  O   VAL D 105      -8.109  15.945   3.396  1.00 98.56           O  
ATOM   2893  CB  VAL D 105      -8.477  18.781   2.848  1.00 98.56           C  
ATOM   2894  CG1 VAL D 105      -9.156  18.500   1.507  1.00 98.56           C  
ATOM   2895  CG2 VAL D 105      -8.469  20.281   3.145  1.00 98.56           C  
ATOM   2896  N   PRO D 106     -10.297  15.812   3.771  1.00 97.88           N  
ATOM   2897  CA  PRO D 106     -10.336  14.352   3.680  1.00 97.88           C  
ATOM   2898  C   PRO D 106     -10.305  13.852   2.238  1.00 97.88           C  
ATOM   2899  O   PRO D 106     -10.375  14.648   1.301  1.00 97.88           O  
ATOM   2900  CB  PRO D 106     -11.664  13.992   4.352  1.00 97.88           C  
ATOM   2901  CG  PRO D 106     -12.578  15.133   4.031  1.00 97.88           C  
ATOM   2902  CD  PRO D 106     -11.773  16.391   4.027  1.00 97.88           C  
ATOM   2903  N   ALA D 107     -10.055  12.594   2.143  1.00 96.44           N  
ATOM   2904  CA  ALA D 107     -10.172  11.859   0.885  1.00 96.44           C  
ATOM   2905  C   ALA D 107     -11.227  10.766   0.989  1.00 96.44           C  
ATOM   2906  O   ALA D 107     -11.594  10.352   2.090  1.00 96.44           O  
ATOM   2907  CB  ALA D 107      -8.820  11.258   0.491  1.00 96.44           C  
ATOM   2908  N   THR D 108     -11.766  10.469  -0.117  1.00 92.12           N  
ATOM   2909  CA  THR D 108     -12.656   9.320  -0.273  1.00 92.12           C  
ATOM   2910  C   THR D 108     -12.203   8.453  -1.443  1.00 92.12           C  
ATOM   2911  O   THR D 108     -11.297   8.820  -2.188  1.00 92.12           O  
ATOM   2912  CB  THR D 108     -14.109   9.766  -0.487  1.00 92.12           C  
ATOM   2913  CG2 THR D 108     -14.688  10.406   0.774  1.00 92.12           C  
ATOM   2914  OG1 THR D 108     -14.164  10.711  -1.558  1.00 92.12           O  
ATOM   2915  N   PRO D 109     -12.781   7.270  -1.533  1.00 90.00           N  
ATOM   2916  CA  PRO D 109     -12.328   6.324  -2.553  1.00 90.00           C  
ATOM   2917  C   PRO D 109     -12.453   6.879  -3.971  1.00 90.00           C  
ATOM   2918  O   PRO D 109     -11.875   6.320  -4.910  1.00 90.00           O  
ATOM   2919  CB  PRO D 109     -13.242   5.117  -2.357  1.00 90.00           C  
ATOM   2920  CG  PRO D 109     -13.547   5.102  -0.894  1.00 90.00           C  
ATOM   2921  CD  PRO D 109     -13.719   6.520  -0.428  1.00 90.00           C  
ATOM   2922  N   ASP D 110     -13.117   7.992  -4.152  1.00 89.94           N  
ATOM   2923  CA  ASP D 110     -13.180   8.609  -5.473  1.00 89.94           C  
ATOM   2924  C   ASP D 110     -11.797   9.062  -5.934  1.00 89.94           C  
ATOM   2925  O   ASP D 110     -11.555   9.203  -7.137  1.00 89.94           O  
ATOM   2926  CB  ASP D 110     -14.148   9.789  -5.469  1.00 89.94           C  
ATOM   2927  CG  ASP D 110     -13.859  10.789  -4.363  1.00 89.94           C  
ATOM   2928  OD1 ASP D 110     -12.961  10.539  -3.537  1.00 89.94           O  
ATOM   2929  OD2 ASP D 110     -14.547  11.836  -4.316  1.00 89.94           O1-
ATOM   2930  N   LEU D 111     -10.938   9.219  -5.062  1.00 93.81           N  
ATOM   2931  CA  LEU D 111      -9.586   9.641  -5.387  1.00 93.81           C  
ATOM   2932  C   LEU D 111      -8.859   8.570  -6.199  1.00 93.81           C  
ATOM   2933  O   LEU D 111      -7.836   8.852  -6.832  1.00 93.81           O  
ATOM   2934  CB  LEU D 111      -8.797   9.953  -4.113  1.00 93.81           C  
ATOM   2935  CG  LEU D 111      -7.559  10.836  -4.277  1.00 93.81           C  
ATOM   2936  CD1 LEU D 111      -7.945  12.188  -4.863  1.00 93.81           C  
ATOM   2937  CD2 LEU D 111      -6.848  11.008  -2.939  1.00 93.81           C  
ATOM   2938  N   THR D 112      -9.375   7.348  -6.180  1.00 89.12           N  
ATOM   2939  CA  THR D 112      -8.836   6.301  -7.039  1.00 89.12           C  
ATOM   2940  C   THR D 112      -8.945   6.695  -8.508  1.00 89.12           C  
ATOM   2941  O   THR D 112      -8.031   6.438  -9.297  1.00 89.12           O  
ATOM   2942  CB  THR D 112      -9.562   4.961  -6.809  1.00 89.12           C  
ATOM   2943  CG2 THR D 112      -9.031   3.881  -7.750  1.00 89.12           C  
ATOM   2944  OG1 THR D 112      -9.359   4.543  -5.453  1.00 89.12           O  
ATOM   2945  N   GLY D 113      -9.961   7.320  -8.844  1.00 88.12           N  
ATOM   2946  CA  GLY D 113     -10.172   7.777 -10.211  1.00 88.12           C  
ATOM   2947  C   GLY D 113      -9.281   8.945 -10.594  1.00 88.12           C  
ATOM   2948  O   GLY D 113      -8.953   9.125 -11.766  1.00 88.12           O  
ATOM   2949  N   ALA D 114      -8.859   9.680  -9.609  1.00 91.06           N  
ATOM   2950  CA  ALA D 114      -8.016  10.844  -9.875  1.00 91.06           C  
ATOM   2951  C   ALA D 114      -6.680  10.414 -10.484  1.00 91.06           C  
ATOM   2952  O   ALA D 114      -6.117  11.133 -11.320  1.00 91.06           O  
ATOM   2953  CB  ALA D 114      -7.773  11.633  -8.594  1.00 91.06           C  
ATOM   2954  N   GLU D 115      -6.188   9.258 -10.094  1.00 87.06           N  
ATOM   2955  CA  GLU D 115      -4.918   8.766 -10.617  1.00 87.06           C  
ATOM   2956  C   GLU D 115      -4.973   8.594 -12.133  1.00 87.06           C  
ATOM   2957  O   GLU D 115      -3.977   8.812 -12.828  1.00 87.06           O  
ATOM   2958  CB  GLU D 115      -4.547   7.434  -9.953  1.00 87.06           C  
ATOM   2959  CG  GLU D 115      -3.828   7.590  -8.625  1.00 87.06           C  
ATOM   2960  CD  GLU D 115      -3.162   6.312  -8.141  1.00 87.06           C  
ATOM   2961  OE1 GLU D 115      -2.477   6.340  -7.098  1.00 87.06           O  
ATOM   2962  OE2 GLU D 115      -3.326   5.273  -8.820  1.00 87.06           O1-
ATOM   2963  N   VAL D 116      -6.129   8.320 -12.641  1.00 86.69           N  
ATOM   2964  CA  VAL D 116      -6.312   8.102 -14.070  1.00 86.69           C  
ATOM   2965  C   VAL D 116      -6.719   9.414 -14.742  1.00 86.69           C  
ATOM   2966  O   VAL D 116      -6.191   9.766 -15.805  1.00 86.69           O  
ATOM   2967  CB  VAL D 116      -7.371   7.012 -14.352  1.00 86.69           C  
ATOM   2968  CG1 VAL D 116      -7.656   6.902 -15.844  1.00 86.69           C  
ATOM   2969  CG2 VAL D 116      -6.902   5.668 -13.789  1.00 86.69           C  
ATOM   2970  N   GLU D 117      -7.535  10.148 -14.102  1.00 91.31           N  
ATOM   2971  CA  GLU D 117      -8.078  11.383 -14.672  1.00 91.31           C  
ATOM   2972  C   GLU D 117      -7.000  12.461 -14.781  1.00 91.31           C  
ATOM   2973  O   GLU D 117      -7.008  13.258 -15.727  1.00 91.31           O  
ATOM   2974  CB  GLU D 117      -9.250  11.891 -13.836  1.00 91.31           C  
ATOM   2975  CG  GLU D 117     -10.484  11.000 -13.898  1.00 91.31           C  
ATOM   2976  CD  GLU D 117     -11.594  11.445 -12.961  1.00 91.31           C  
ATOM   2977  OE1 GLU D 117     -12.359  12.367 -13.320  1.00 91.31           O  
ATOM   2978  OE2 GLU D 117     -11.688  10.867 -11.852  1.00 91.31           O1-
ATOM   2979  N   LEU D 118      -6.074  12.414 -13.898  1.00 92.69           N  
ATOM   2980  CA  LEU D 118      -5.012  13.414 -13.891  1.00 92.69           C  
ATOM   2981  C   LEU D 118      -4.105  13.258 -15.109  1.00 92.69           C  
ATOM   2982  O   LEU D 118      -3.494  14.227 -15.562  1.00 92.69           O  
ATOM   2983  CB  LEU D 118      -4.184  13.312 -12.609  1.00 92.69           C  
ATOM   2984  CG  LEU D 118      -4.766  13.984 -11.367  1.00 92.69           C  
ATOM   2985  CD1 LEU D 118      -3.955  13.609 -10.125  1.00 92.69           C  
ATOM   2986  CD2 LEU D 118      -4.809  15.500 -11.547  1.00 92.69           C  
ATOM   2987  N   VAL D 119      -3.994  12.039 -15.633  1.00 89.94           N  
ATOM   2988  CA  VAL D 119      -3.059  11.742 -16.703  1.00 89.94           C  
ATOM   2989  C   VAL D 119      -3.346  12.648 -17.906  1.00 89.94           C  
ATOM   2990  O   VAL D 119      -2.424  13.094 -18.594  1.00 89.94           O  
ATOM   2991  CB  VAL D 119      -3.131  10.258 -17.141  1.00 89.94           C  
ATOM   2992  CG1 VAL D 119      -2.285  10.008 -18.375  1.00 89.94           C  
ATOM   2993  CG2 VAL D 119      -2.678   9.352 -15.992  1.00 89.94           C  
ATOM   2994  N   ASN D 120      -4.547  13.047 -18.078  1.00 88.62           N  
ATOM   2995  CA  ASN D 120      -4.922  13.812 -19.250  1.00 88.62           C  
ATOM   2996  C   ASN D 120      -5.129  15.289 -18.922  1.00 88.62           C  
ATOM   2997  O   ASN D 120      -5.586  16.062 -19.766  1.00 88.62           O  
ATOM   2998  CB  ASN D 120      -6.180  13.234 -19.906  1.00 88.62           C  
ATOM   2999  CG  ASN D 120      -5.957  11.852 -20.469  1.00 88.62           C  
ATOM   3000  ND2 ASN D 120      -6.949  10.984 -20.328  1.00 88.62           N  
ATOM   3001  OD1 ASN D 120      -4.898  11.562 -21.031  1.00 88.62           O  
ATOM   3002  N   GLN D 121      -4.812  15.664 -17.719  1.00 91.12           N  
ATOM   3003  CA  GLN D 121      -4.961  17.062 -17.328  1.00 91.12           C  
ATOM   3004  C   GLN D 121      -3.678  17.844 -17.594  1.00 91.12           C  
ATOM   3005  O   GLN D 121      -2.578  17.297 -17.500  1.00 91.12           O  
ATOM   3006  CB  GLN D 121      -5.348  17.156 -15.852  1.00 91.12           C  
ATOM   3007  CG  GLN D 121      -6.723  16.594 -15.539  1.00 91.12           C  
ATOM   3008  CD  GLN D 121      -7.852  17.453 -16.078  1.00 91.12           C  
ATOM   3009  NE2 GLN D 121      -8.906  16.797 -16.562  1.00 91.12           N  
ATOM   3010  OE1 GLN D 121      -7.781  18.672 -16.047  1.00 91.12           O  
ATOM   3011  N   ASP D 122      -3.889  19.125 -17.875  1.00 91.38           N  
ATOM   3012  CA  ASP D 122      -2.744  20.031 -17.969  1.00 91.38           C  
ATOM   3013  C   ASP D 122      -2.121  20.250 -16.594  1.00 91.38           C  
ATOM   3014  O   ASP D 122      -2.834  20.375 -15.594  1.00 91.38           O  
ATOM   3015  CB  ASP D 122      -3.156  21.359 -18.578  1.00 91.38           C  
ATOM   3016  CG  ASP D 122      -3.566  21.250 -20.031  1.00 91.38           C  
ATOM   3017  OD1 ASP D 122      -3.154  20.281 -20.703  1.00 91.38           O  
ATOM   3018  OD2 ASP D 122      -4.305  22.125 -20.516  1.00 91.38           O1-
ATOM   3019  N   ASN D 123      -0.778  20.359 -16.578  1.00 93.81           N  
ATOM   3020  CA  ASN D 123      -0.040  20.594 -15.344  1.00 93.81           C  
ATOM   3021  C   ASN D 123      -0.432  19.594 -14.266  1.00 93.81           C  
ATOM   3022  O   ASN D 123      -0.602  19.969 -13.102  1.00 93.81           O  
ATOM   3023  CB  ASN D 123      -0.257  22.031 -14.852  1.00 93.81           C  
ATOM   3024  CG  ASN D 123       0.331  23.062 -15.789  1.00 93.81           C  
ATOM   3025  ND2 ASN D 123      -0.405  24.141 -16.016  1.00 93.81           N  
ATOM   3026  OD1 ASN D 123       1.438  22.891 -16.312  1.00 93.81           O  
ATOM   3027  N   ARG D 124      -0.596  18.328 -14.703  1.00 93.75           N  
ATOM   3028  CA  ARG D 124      -1.128  17.266 -13.867  1.00 93.75           C  
ATOM   3029  C   ARG D 124      -0.258  17.062 -12.633  1.00 93.75           C  
ATOM   3030  O   ARG D 124      -0.740  16.578 -11.594  1.00 93.75           O  
ATOM   3031  CB  ARG D 124      -1.235  15.961 -14.656  1.00 93.75           C  
ATOM   3032  CG  ARG D 124       0.101  15.422 -15.141  1.00 93.75           C  
ATOM   3033  CD  ARG D 124      -0.072  14.188 -16.016  1.00 93.75           C  
ATOM   3034  NE  ARG D 124       1.210  13.555 -16.312  1.00 93.75           N  
ATOM   3035  CZ  ARG D 124       1.363  12.477 -17.078  1.00 93.75           C  
ATOM   3036  NH1 ARG D 124       0.313  11.891 -17.641  1.00 93.75           N1+
ATOM   3037  NH2 ARG D 124       2.576  11.984 -17.281  1.00 93.75           N  
ATOM   3038  N   GLU D 125       0.989  17.516 -12.672  1.00 95.12           N  
ATOM   3039  CA  GLU D 125       1.895  17.297 -11.547  1.00 95.12           C  
ATOM   3040  C   GLU D 125       1.763  18.406 -10.508  1.00 95.12           C  
ATOM   3041  O   GLU D 125       2.246  18.266  -9.383  1.00 95.12           O  
ATOM   3042  CB  GLU D 125       3.342  17.203 -12.031  1.00 95.12           C  
ATOM   3043  CG  GLU D 125       3.572  16.109 -13.070  1.00 95.12           C  
ATOM   3044  CD  GLU D 125       3.297  16.562 -14.492  1.00 95.12           C  
ATOM   3045  OE1 GLU D 125       3.572  15.789 -15.438  1.00 95.12           O  
ATOM   3046  OE2 GLU D 125       2.803  17.703 -14.664  1.00 95.12           O1-
ATOM   3047  N   PHE D 126       0.994  19.531 -10.828  1.00 96.88           N  
ATOM   3048  CA  PHE D 126       1.044  20.719  -9.984  1.00 96.88           C  
ATOM   3049  C   PHE D 126      -0.340  21.062  -9.445  1.00 96.88           C  
ATOM   3050  O   PHE D 126      -0.538  22.125  -8.852  1.00 96.88           O  
ATOM   3051  CB  PHE D 126       1.611  21.906 -10.758  1.00 96.88           C  
ATOM   3052  CG  PHE D 126       3.045  21.734 -11.180  1.00 96.88           C  
ATOM   3053  CD1 PHE D 126       4.062  21.703 -10.234  1.00 96.88           C  
ATOM   3054  CD2 PHE D 126       3.375  21.609 -12.523  1.00 96.88           C  
ATOM   3055  CE1 PHE D 126       5.391  21.531 -10.625  1.00 96.88           C  
ATOM   3056  CE2 PHE D 126       4.699  21.438 -12.922  1.00 96.88           C  
ATOM   3057  CZ  PHE D 126       5.707  21.406 -11.969  1.00 96.88           C  
ATOM   3058  N   ARG D 127      -1.273  20.156  -9.602  1.00 97.50           N  
ATOM   3059  CA  ARG D 127      -2.648  20.469  -9.227  1.00 97.50           C  
ATOM   3060  C   ARG D 127      -2.760  20.703  -7.723  1.00 97.50           C  
ATOM   3061  O   ARG D 127      -3.418  21.656  -7.289  1.00 97.50           O  
ATOM   3062  CB  ARG D 127      -3.584  19.328  -9.641  1.00 97.50           C  
ATOM   3063  CG  ARG D 127      -3.693  19.141 -11.141  1.00 97.50           C  
ATOM   3064  CD  ARG D 127      -4.500  20.250 -11.797  1.00 97.50           C  
ATOM   3065  NE  ARG D 127      -5.898  19.875 -11.969  1.00 97.50           N  
ATOM   3066  CZ  ARG D 127      -6.891  20.734 -12.203  1.00 97.50           C  
ATOM   3067  NH1 ARG D 127      -6.652  22.031 -12.297  1.00 97.50           N1+
ATOM   3068  NH2 ARG D 127      -8.125  20.281 -12.344  1.00 97.50           N  
ATOM   3069  N   LEU D 128      -2.092  19.906  -6.914  1.00 98.38           N  
ATOM   3070  CA  LEU D 128      -2.162  20.094  -5.469  1.00 98.38           C  
ATOM   3071  C   LEU D 128      -1.450  21.375  -5.043  1.00 98.38           C  
ATOM   3072  O   LEU D 128      -1.943  22.094  -4.184  1.00 98.38           O  
ATOM   3073  CB  LEU D 128      -1.544  18.891  -4.750  1.00 98.38           C  
ATOM   3074  CG  LEU D 128      -1.584  18.922  -3.221  1.00 98.38           C  
ATOM   3075  CD1 LEU D 128      -3.027  18.969  -2.729  1.00 98.38           C  
ATOM   3076  CD2 LEU D 128      -0.861  17.703  -2.643  1.00 98.38           C  
ATOM   3077  N   ARG D 129      -0.280  21.609  -5.617  1.00 97.69           N  
ATOM   3078  CA  ARG D 129       0.451  22.828  -5.312  1.00 97.69           C  
ATOM   3079  C   ARG D 129      -0.420  24.062  -5.551  1.00 97.69           C  
ATOM   3080  O   ARG D 129      -0.507  24.938  -4.691  1.00 97.69           O  
ATOM   3081  CB  ARG D 129       1.725  22.922  -6.156  1.00 97.69           C  
ATOM   3082  CG  ARG D 129       2.588  24.125  -5.844  1.00 97.69           C  
ATOM   3083  CD  ARG D 129       3.672  24.344  -6.891  1.00 97.69           C  
ATOM   3084  NE  ARG D 129       3.109  24.719  -8.180  1.00 97.69           N  
ATOM   3085  CZ  ARG D 129       3.779  24.719  -9.328  1.00 97.69           C  
ATOM   3086  NH1 ARG D 129       5.059  24.359  -9.367  1.00 97.69           N1+
ATOM   3087  NH2 ARG D 129       3.170  25.094 -10.445  1.00 97.69           N  
ATOM   3088  N   ASP D 130      -1.091  24.062  -6.648  1.00 97.19           N  
ATOM   3089  CA  ASP D 130      -1.944  25.188  -6.996  1.00 97.19           C  
ATOM   3090  C   ASP D 130      -3.133  25.297  -6.043  1.00 97.19           C  
ATOM   3091  O   ASP D 130      -3.527  26.391  -5.652  1.00 97.19           O  
ATOM   3092  CB  ASP D 130      -2.436  25.062  -8.438  1.00 97.19           C  
ATOM   3093  CG  ASP D 130      -1.321  25.219  -9.461  1.00 97.19           C  
ATOM   3094  OD1 ASP D 130      -0.232  25.719  -9.109  1.00 97.19           O  
ATOM   3095  OD2 ASP D 130      -1.534  24.828 -10.625  1.00 97.19           O1-
ATOM   3096  N   ALA D 131      -3.658  24.172  -5.680  1.00 97.56           N  
ATOM   3097  CA  ALA D 131      -4.797  24.172  -4.766  1.00 97.56           C  
ATOM   3098  C   ALA D 131      -4.398  24.672  -3.385  1.00 97.56           C  
ATOM   3099  O   ALA D 131      -5.199  25.312  -2.693  1.00 97.56           O  
ATOM   3100  CB  ALA D 131      -5.387  22.766  -4.664  1.00 97.56           C  
ATOM   3101  N   LEU D 132      -3.141  24.453  -2.979  1.00 97.81           N  
ATOM   3102  CA  LEU D 132      -2.709  24.766  -1.620  1.00 97.81           C  
ATOM   3103  C   LEU D 132      -2.182  26.188  -1.536  1.00 97.81           C  
ATOM   3104  O   LEU D 132      -2.043  26.750  -0.442  1.00 97.81           O  
ATOM   3105  CB  LEU D 132      -1.630  23.781  -1.159  1.00 97.81           C  
ATOM   3106  CG  LEU D 132      -2.098  22.359  -0.840  1.00 97.81           C  
ATOM   3107  CD1 LEU D 132      -0.906  21.469  -0.490  1.00 97.81           C  
ATOM   3108  CD2 LEU D 132      -3.113  22.375   0.299  1.00 97.81           C  
ATOM   3109  N   ARG D 133      -1.883  26.812  -2.586  1.00 94.44           N  
ATOM   3110  CA  ARG D 133      -1.224  28.109  -2.639  1.00 94.44           C  
ATOM   3111  C   ARG D 133      -1.979  29.141  -1.807  1.00 94.44           C  
ATOM   3112  O   ARG D 133      -1.377  29.875  -1.020  1.00 94.44           O  
ATOM   3113  CB  ARG D 133      -1.100  28.594  -4.086  1.00 94.44           C  
ATOM   3114  CG  ARG D 133      -0.233  29.828  -4.250  1.00 94.44           C  
ATOM   3115  CD  ARG D 133      -0.076  30.219  -5.715  1.00 94.44           C  
ATOM   3116  NE  ARG D 133       0.972  29.438  -6.367  1.00 94.44           N  
ATOM   3117  CZ  ARG D 133       1.155  29.375  -7.684  1.00 94.44           C  
ATOM   3118  NH1 ARG D 133       0.362  30.047  -8.516  1.00 94.44           N1+
ATOM   3119  NH2 ARG D 133       2.141  28.641  -8.172  1.00 94.44           N  
ATOM   3120  N   PRO D 134      -3.299  29.141  -1.866  1.00 93.62           N  
ATOM   3121  CA  PRO D 134      -4.031  30.156  -1.108  1.00 93.62           C  
ATOM   3122  C   PRO D 134      -3.947  29.938   0.401  1.00 93.62           C  
ATOM   3123  O   PRO D 134      -4.254  30.859   1.176  1.00 93.62           O  
ATOM   3124  CB  PRO D 134      -5.473  30.000  -1.604  1.00 93.62           C  
ATOM   3125  CG  PRO D 134      -5.348  29.312  -2.924  1.00 93.62           C  
ATOM   3126  CD  PRO D 134      -4.141  28.406  -2.883  1.00 93.62           C  
ATOM   3127  N   LEU D 135      -3.531  28.766   0.824  1.00 95.12           N  
ATOM   3128  CA  LEU D 135      -3.547  28.438   2.246  1.00 95.12           C  
ATOM   3129  C   LEU D 135      -2.166  28.625   2.863  1.00 95.12           C  
ATOM   3130  O   LEU D 135      -1.997  28.484   4.074  1.00 95.12           O  
ATOM   3131  CB  LEU D 135      -4.023  27.000   2.465  1.00 95.12           C  
ATOM   3132  CG  LEU D 135      -5.465  26.688   2.049  1.00 95.12           C  
ATOM   3133  CD1 LEU D 135      -5.812  25.250   2.383  1.00 95.12           C  
ATOM   3134  CD2 LEU D 135      -6.434  27.656   2.730  1.00 95.12           C  
ATOM   3135  N   ALA D 136      -1.174  29.000   2.137  1.00 86.88           N  
ATOM   3136  CA  ALA D 136       0.224  29.047   2.561  1.00 86.88           C  
ATOM   3137  C   ALA D 136       0.407  29.969   3.758  1.00 86.88           C  
ATOM   3138  O   ALA D 136       1.222  29.703   4.645  1.00 86.88           O  
ATOM   3139  CB  ALA D 136       1.116  29.484   1.404  1.00 86.88           C  
ATOM   3140  N   ALA D 137      -0.398  30.953   3.885  1.00 90.81           N  
ATOM   3141  CA  ALA D 137      -0.207  31.938   4.953  1.00 90.81           C  
ATOM   3142  C   ALA D 137      -1.161  31.672   6.113  1.00 90.81           C  
ATOM   3143  O   ALA D 137      -1.023  32.281   7.188  1.00 90.81           O  
ATOM   3144  CB  ALA D 137      -0.401  33.344   4.418  1.00 90.81           C  
ATOM   3145  N   GLU D 138      -2.062  30.766   5.957  1.00 96.19           N  
ATOM   3146  CA  GLU D 138      -3.115  30.562   6.945  1.00 96.19           C  
ATOM   3147  C   GLU D 138      -2.721  29.500   7.965  1.00 96.19           C  
ATOM   3148  O   GLU D 138      -3.303  29.422   9.047  1.00 96.19           O  
ATOM   3149  CB  GLU D 138      -4.430  30.188   6.262  1.00 96.19           C  
ATOM   3150  CG  GLU D 138      -5.000  31.266   5.367  1.00 96.19           C  
ATOM   3151  CD  GLU D 138      -6.355  30.906   4.777  1.00 96.19           C  
ATOM   3152  OE1 GLU D 138      -6.695  31.422   3.682  1.00 96.19           O  
ATOM   3153  OE2 GLU D 138      -7.086  30.125   5.410  1.00 96.19           O1-
ATOM   3154  N   TYR D 139      -1.736  28.719   7.664  1.00 98.25           N  
ATOM   3155  CA  TYR D 139      -1.328  27.625   8.539  1.00 98.25           C  
ATOM   3156  C   TYR D 139       0.169  27.672   8.820  1.00 98.25           C  
ATOM   3157  O   TYR D 139       0.950  28.125   7.977  1.00 98.25           O  
ATOM   3158  CB  TYR D 139      -1.689  26.266   7.914  1.00 98.25           C  
ATOM   3159  CG  TYR D 139      -3.176  26.047   7.781  1.00 98.25           C  
ATOM   3160  CD1 TYR D 139      -3.902  25.438   8.805  1.00 98.25           C  
ATOM   3161  CD2 TYR D 139      -3.855  26.422   6.629  1.00 98.25           C  
ATOM   3162  CE1 TYR D 139      -5.273  25.234   8.688  1.00 98.25           C  
ATOM   3163  CE2 TYR D 139      -5.223  26.219   6.500  1.00 98.25           C  
ATOM   3164  CZ  TYR D 139      -5.922  25.625   7.531  1.00 98.25           C  
ATOM   3165  OH  TYR D 139      -7.277  25.406   7.406  1.00 98.25           O  
ATOM   3166  N   ASP D 140       0.469  27.250  10.039  1.00 97.88           N  
ATOM   3167  CA  ASP D 140       1.882  27.062  10.359  1.00 97.88           C  
ATOM   3168  C   ASP D 140       2.441  25.812   9.688  1.00 97.88           C  
ATOM   3169  O   ASP D 140       3.598  25.797   9.266  1.00 97.88           O  
ATOM   3170  CB  ASP D 140       2.084  26.984  11.875  1.00 97.88           C  
ATOM   3171  CG  ASP D 140       1.627  28.234  12.602  1.00 97.88           C  
ATOM   3172  OD1 ASP D 140       2.014  29.359  12.188  1.00 97.88           O  
ATOM   3173  OD2 ASP D 140       0.876  28.109  13.586  1.00 97.88           O1-
ATOM   3174  N   TYR D 141       1.579  24.828   9.656  1.00 98.38           N  
ATOM   3175  CA  TYR D 141       1.973  23.562   9.047  1.00 98.38           C  
ATOM   3176  C   TYR D 141       0.846  23.000   8.188  1.00 98.38           C  
ATOM   3177  O   TYR D 141      -0.325  23.062   8.570  1.00 98.38           O  
ATOM   3178  CB  TYR D 141       2.367  22.547  10.117  1.00 98.38           C  
ATOM   3179  CG  TYR D 141       3.604  22.938  10.898  1.00 98.38           C  
ATOM   3180  CD1 TYR D 141       4.875  22.594  10.430  1.00 98.38           C  
ATOM   3181  CD2 TYR D 141       3.506  23.625  12.094  1.00 98.38           C  
ATOM   3182  CE1 TYR D 141       6.016  22.938  11.141  1.00 98.38           C  
ATOM   3183  CE2 TYR D 141       4.641  23.984  12.812  1.00 98.38           C  
ATOM   3184  CZ  TYR D 141       5.891  23.641  12.328  1.00 98.38           C  
ATOM   3185  OH  TYR D 141       7.016  23.984  13.039  1.00 98.38           O  
ATOM   3186  N   ILE D 142       1.224  22.469   7.016  1.00 98.75           N  
ATOM   3187  CA  ILE D 142       0.362  21.625   6.195  1.00 98.75           C  
ATOM   3188  C   ILE D 142       1.006  20.250   6.012  1.00 98.75           C  
ATOM   3189  O   ILE D 142       2.090  20.141   5.434  1.00 98.75           O  
ATOM   3190  CB  ILE D 142       0.079  22.281   4.820  1.00 98.75           C  
ATOM   3191  CG1 ILE D 142      -0.564  23.656   5.004  1.00 98.75           C  
ATOM   3192  CG2 ILE D 142      -0.808  21.359   3.967  1.00 98.75           C  
ATOM   3193  CD1 ILE D 142      -0.808  24.406   3.699  1.00 98.75           C  
ATOM   3194  N   ILE D 143       0.318  19.234   6.547  1.00 98.81           N  
ATOM   3195  CA  ILE D 143       0.803  17.859   6.457  1.00 98.81           C  
ATOM   3196  C   ILE D 143       0.030  17.109   5.375  1.00 98.81           C  
ATOM   3197  O   ILE D 143      -1.203  17.109   5.375  1.00 98.81           O  
ATOM   3198  CB  ILE D 143       0.677  17.125   7.812  1.00 98.81           C  
ATOM   3199  CG1 ILE D 143       1.328  17.953   8.930  1.00 98.81           C  
ATOM   3200  CG2 ILE D 143       1.299  15.727   7.730  1.00 98.81           C  
ATOM   3201  CD1 ILE D 143       2.811  18.219   8.711  1.00 98.81           C  
ATOM   3202  N   ILE D 144       0.761  16.516   4.438  1.00 98.88           N  
ATOM   3203  CA  ILE D 144       0.124  15.750   3.367  1.00 98.88           C  
ATOM   3204  C   ILE D 144       0.339  14.258   3.596  1.00 98.88           C  
ATOM   3205  O   ILE D 144       1.479  13.797   3.678  1.00 98.88           O  
ATOM   3206  CB  ILE D 144       0.667  16.172   1.980  1.00 98.88           C  
ATOM   3207  CG1 ILE D 144       0.526  17.672   1.780  1.00 98.88           C  
ATOM   3208  CG2 ILE D 144      -0.052  15.398   0.868  1.00 98.88           C  
ATOM   3209  CD1 ILE D 144       1.274  18.219   0.568  1.00 98.88           C  
ATOM   3210  N   ASP D 145      -0.741  13.469   3.721  1.00 98.69           N  
ATOM   3211  CA  ASP D 145      -0.700  12.016   3.846  1.00 98.69           C  
ATOM   3212  C   ASP D 145      -0.748  11.344   2.475  1.00 98.69           C  
ATOM   3213  O   ASP D 145      -1.794  11.320   1.822  1.00 98.69           O  
ATOM   3214  CB  ASP D 145      -1.856  11.516   4.715  1.00 98.69           C  
ATOM   3215  CG  ASP D 145      -1.778  10.031   5.012  1.00 98.69           C  
ATOM   3216  OD1 ASP D 145      -0.667   9.453   4.973  1.00 98.69           O  
ATOM   3217  OD2 ASP D 145      -2.836   9.422   5.285  1.00 98.69           O1-
ATOM   3218  N   CYS D 146       0.359  10.734   2.090  1.00 98.06           N  
ATOM   3219  CA  CYS D 146       0.462  10.188   0.743  1.00 98.06           C  
ATOM   3220  C   CYS D 146       0.079   8.711   0.723  1.00 98.06           C  
ATOM   3221  O   CYS D 146       0.243   8.008   1.723  1.00 98.06           O  
ATOM   3222  CB  CYS D 146       1.881  10.359   0.200  1.00 98.06           C  
ATOM   3223  SG  CYS D 146       2.357  12.086  -0.051  1.00 98.06           S  
ATOM   3224  N   PRO D 147      -0.436   8.219  -0.431  1.00 95.69           N  
ATOM   3225  CA  PRO D 147      -0.702   6.789  -0.597  1.00 95.69           C  
ATOM   3226  C   PRO D 147       0.574   5.969  -0.774  1.00 95.69           C  
ATOM   3227  O   PRO D 147       1.653   6.535  -0.972  1.00 95.69           O  
ATOM   3228  CB  PRO D 147      -1.565   6.734  -1.859  1.00 95.69           C  
ATOM   3229  CG  PRO D 147      -1.101   7.887  -2.689  1.00 95.69           C  
ATOM   3230  CD  PRO D 147      -0.691   9.000  -1.771  1.00 95.69           C  
ATOM   3231  N   PRO D 148       0.469   4.641  -0.637  1.00 91.31           N  
ATOM   3232  CA  PRO D 148       1.635   3.770  -0.800  1.00 91.31           C  
ATOM   3233  C   PRO D 148       1.965   3.492  -2.266  1.00 91.31           C  
ATOM   3234  O   PRO D 148       2.014   2.332  -2.682  1.00 91.31           O  
ATOM   3235  CB  PRO D 148       1.216   2.482  -0.083  1.00 91.31           C  
ATOM   3236  CG  PRO D 148      -0.261   2.391  -0.295  1.00 91.31           C  
ATOM   3237  CD  PRO D 148      -0.830   3.781  -0.303  1.00 91.31           C  
ATOM   3238  N   SER D 149       2.252   4.543  -2.961  1.00 87.25           N  
ATOM   3239  CA  SER D 149       2.615   4.438  -4.371  1.00 87.25           C  
ATOM   3240  C   SER D 149       3.420   5.648  -4.828  1.00 87.25           C  
ATOM   3241  O   SER D 149       3.596   6.605  -4.070  1.00 87.25           O  
ATOM   3242  CB  SER D 149       1.362   4.289  -5.234  1.00 87.25           C  
ATOM   3243  OG  SER D 149       0.719   5.539  -5.406  1.00 87.25           O  
ATOM   3244  N   LEU D 150       3.996   5.488  -6.043  1.00 88.44           N  
ATOM   3245  CA  LEU D 150       4.723   6.586  -6.668  1.00 88.44           C  
ATOM   3246  C   LEU D 150       3.984   7.094  -7.898  1.00 88.44           C  
ATOM   3247  O   LEU D 150       4.609   7.434  -8.906  1.00 88.44           O  
ATOM   3248  CB  LEU D 150       6.137   6.145  -7.055  1.00 88.44           C  
ATOM   3249  CG  LEU D 150       7.102   5.863  -5.898  1.00 88.44           C  
ATOM   3250  CD1 LEU D 150       8.422   5.324  -6.430  1.00 88.44           C  
ATOM   3251  CD2 LEU D 150       7.324   7.125  -5.074  1.00 88.44           C  
ATOM   3252  N   GLY D 151       2.709   7.145  -7.719  1.00 89.69           N  
ATOM   3253  CA  GLY D 151       1.879   7.633  -8.812  1.00 89.69           C  
ATOM   3254  C   GLY D 151       1.668   9.133  -8.773  1.00 89.69           C  
ATOM   3255  O   GLY D 151       2.375   9.852  -8.062  1.00 89.69           O  
ATOM   3256  N   LEU D 152       0.714   9.609  -9.539  1.00 93.19           N  
ATOM   3257  CA  LEU D 152       0.505  11.039  -9.719  1.00 93.19           C  
ATOM   3258  C   LEU D 152       0.072  11.695  -8.414  1.00 93.19           C  
ATOM   3259  O   LEU D 152       0.404  12.859  -8.164  1.00 93.19           O  
ATOM   3260  CB  LEU D 152      -0.543  11.289 -10.805  1.00 93.19           C  
ATOM   3261  CG  LEU D 152      -0.051  11.227 -12.258  1.00 93.19           C  
ATOM   3262  CD1 LEU D 152      -1.227  11.336 -13.219  1.00 93.19           C  
ATOM   3263  CD2 LEU D 152       0.974  12.320 -12.523  1.00 93.19           C  
ATOM   3264  N   LEU D 153      -0.620  10.977  -7.586  1.00 96.06           N  
ATOM   3265  CA  LEU D 153      -1.036  11.562  -6.316  1.00 96.06           C  
ATOM   3266  C   LEU D 153       0.172  11.867  -5.438  1.00 96.06           C  
ATOM   3267  O   LEU D 153       0.272  12.961  -4.875  1.00 96.06           O  
ATOM   3268  CB  LEU D 153      -1.988  10.617  -5.578  1.00 96.06           C  
ATOM   3269  CG  LEU D 153      -3.359  10.398  -6.219  1.00 96.06           C  
ATOM   3270  CD1 LEU D 153      -4.160   9.367  -5.426  1.00 96.06           C  
ATOM   3271  CD2 LEU D 153      -4.121  11.711  -6.316  1.00 96.06           C  
ATOM   3272  N   THR D 154       1.094  10.914  -5.395  1.00 95.88           N  
ATOM   3273  CA  THR D 154       2.316  11.141  -4.633  1.00 95.88           C  
ATOM   3274  C   THR D 154       3.164  12.234  -5.277  1.00 95.88           C  
ATOM   3275  O   THR D 154       3.705  13.102  -4.586  1.00 95.88           O  
ATOM   3276  CB  THR D 154       3.146   9.852  -4.516  1.00 95.88           C  
ATOM   3277  CG2 THR D 154       4.426  10.086  -3.723  1.00 95.88           C  
ATOM   3278  OG1 THR D 154       2.367   8.844  -3.848  1.00 95.88           O  
ATOM   3279  N   LEU D 155       3.223  12.258  -6.570  1.00 95.56           N  
ATOM   3280  CA  LEU D 155       4.008  13.281  -7.258  1.00 95.56           C  
ATOM   3281  C   LEU D 155       3.443  14.672  -6.992  1.00 95.56           C  
ATOM   3282  O   LEU D 155       4.199  15.625  -6.820  1.00 95.56           O  
ATOM   3283  CB  LEU D 155       4.035  13.008  -8.766  1.00 95.56           C  
ATOM   3284  CG  LEU D 155       4.938  11.859  -9.234  1.00 95.56           C  
ATOM   3285  CD1 LEU D 155       4.914  11.758 -10.750  1.00 95.56           C  
ATOM   3286  CD2 LEU D 155       6.363  12.062  -8.727  1.00 95.56           C  
ATOM   3287  N   ASN D 156       2.129  14.758  -6.969  1.00 97.44           N  
ATOM   3288  CA  ASN D 156       1.517  16.031  -6.617  1.00 97.44           C  
ATOM   3289  C   ASN D 156       1.930  16.484  -5.219  1.00 97.44           C  
ATOM   3290  O   ASN D 156       2.229  17.656  -5.008  1.00 97.44           O  
ATOM   3291  CB  ASN D 156      -0.008  15.945  -6.719  1.00 97.44           C  
ATOM   3292  CG  ASN D 156      -0.528  16.344  -8.086  1.00 97.44           C  
ATOM   3293  ND2 ASN D 156      -0.687  15.367  -8.969  1.00 97.44           N  
ATOM   3294  OD1 ASN D 156      -0.784  17.516  -8.344  1.00 97.44           O  
ATOM   3295  N   ALA D 157       1.942  15.539  -4.344  1.00 98.38           N  
ATOM   3296  CA  ALA D 157       2.336  15.859  -2.975  1.00 98.38           C  
ATOM   3297  C   ALA D 157       3.789  16.328  -2.916  1.00 98.38           C  
ATOM   3298  O   ALA D 157       4.094  17.344  -2.297  1.00 98.38           O  
ATOM   3299  CB  ALA D 157       2.133  14.648  -2.064  1.00 98.38           C  
ATOM   3300  N   LEU D 158       4.645  15.664  -3.594  1.00 98.06           N  
ATOM   3301  CA  LEU D 158       6.066  16.000  -3.592  1.00 98.06           C  
ATOM   3302  C   LEU D 158       6.316  17.328  -4.297  1.00 98.06           C  
ATOM   3303  O   LEU D 158       7.195  18.094  -3.895  1.00 98.06           O  
ATOM   3304  CB  LEU D 158       6.875  14.883  -4.266  1.00 98.06           C  
ATOM   3305  CG  LEU D 158       6.965  13.555  -3.514  1.00 98.06           C  
ATOM   3306  CD1 LEU D 158       7.535  12.469  -4.422  1.00 98.06           C  
ATOM   3307  CD2 LEU D 158       7.812  13.711  -2.256  1.00 98.06           C  
ATOM   3308  N   ALA D 159       5.543  17.625  -5.289  1.00 97.69           N  
ATOM   3309  CA  ALA D 159       5.688  18.891  -6.016  1.00 97.69           C  
ATOM   3310  C   ALA D 159       5.211  20.062  -5.172  1.00 97.69           C  
ATOM   3311  O   ALA D 159       5.707  21.188  -5.316  1.00 97.69           O  
ATOM   3312  CB  ALA D 159       4.918  18.828  -7.332  1.00 97.69           C  
ATOM   3313  N   ALA D 160       4.305  19.781  -4.293  1.00 98.06           N  
ATOM   3314  CA  ALA D 160       3.686  20.844  -3.504  1.00 98.06           C  
ATOM   3315  C   ALA D 160       4.441  21.062  -2.197  1.00 98.06           C  
ATOM   3316  O   ALA D 160       4.324  22.125  -1.578  1.00 98.06           O  
ATOM   3317  CB  ALA D 160       2.223  20.516  -3.219  1.00 98.06           C  
ATOM   3318  N   ALA D 161       5.207  20.109  -1.759  1.00 98.12           N  
ATOM   3319  CA  ALA D 161       5.727  20.109  -0.394  1.00 98.12           C  
ATOM   3320  C   ALA D 161       7.055  20.859  -0.311  1.00 98.12           C  
ATOM   3321  O   ALA D 161       7.789  20.953  -1.298  1.00 98.12           O  
ATOM   3322  CB  ALA D 161       5.898  18.672   0.106  1.00 98.12           C  
ATOM   3323  N   ASP D 162       7.312  21.422   0.875  1.00 97.56           N  
ATOM   3324  CA  ASP D 162       8.633  21.953   1.178  1.00 97.56           C  
ATOM   3325  C   ASP D 162       9.609  20.844   1.551  1.00 97.56           C  
ATOM   3326  O   ASP D 162      10.812  20.953   1.294  1.00 97.56           O  
ATOM   3327  CB  ASP D 162       8.547  22.984   2.311  1.00 97.56           C  
ATOM   3328  CG  ASP D 162       7.621  24.141   1.992  1.00 97.56           C  
ATOM   3329  OD1 ASP D 162       7.785  24.781   0.927  1.00 97.56           O  
ATOM   3330  OD2 ASP D 162       6.723  24.422   2.814  1.00 97.56           O1-
ATOM   3331  N   SER D 163       9.078  19.828   2.160  1.00 98.12           N  
ATOM   3332  CA  SER D 163       9.938  18.734   2.584  1.00 98.12           C  
ATOM   3333  C   SER D 163       9.156  17.422   2.688  1.00 98.12           C  
ATOM   3334  O   SER D 163       7.922  17.438   2.658  1.00 98.12           O  
ATOM   3335  CB  SER D 163      10.594  19.047   3.928  1.00 98.12           C  
ATOM   3336  OG  SER D 163       9.617  19.203   4.941  1.00 98.12           O  
ATOM   3337  N   VAL D 164       9.953  16.328   2.740  1.00 98.38           N  
ATOM   3338  CA  VAL D 164       9.352  15.000   2.822  1.00 98.38           C  
ATOM   3339  C   VAL D 164       9.844  14.289   4.078  1.00 98.38           C  
ATOM   3340  O   VAL D 164      11.047  14.203   4.320  1.00 98.38           O  
ATOM   3341  CB  VAL D 164       9.680  14.156   1.569  1.00 98.38           C  
ATOM   3342  CG1 VAL D 164       9.203  12.711   1.753  1.00 98.38           C  
ATOM   3343  CG2 VAL D 164       9.039  14.773   0.328  1.00 98.38           C  
ATOM   3344  N   LEU D 165       8.859  13.898   4.902  1.00 98.62           N  
ATOM   3345  CA  LEU D 165       9.117  13.023   6.035  1.00 98.62           C  
ATOM   3346  C   LEU D 165       8.812  11.570   5.676  1.00 98.62           C  
ATOM   3347  O   LEU D 165       7.734  11.266   5.164  1.00 98.62           O  
ATOM   3348  CB  LEU D 165       8.273  13.445   7.242  1.00 98.62           C  
ATOM   3349  CG  LEU D 165       8.594  12.758   8.570  1.00 98.62           C  
ATOM   3350  CD1 LEU D 165       8.219  13.656   9.742  1.00 98.62           C  
ATOM   3351  CD2 LEU D 165       7.875  11.414   8.664  1.00 98.62           C  
ATOM   3352  N   ILE D 166       9.812  10.641   6.004  1.00 98.50           N  
ATOM   3353  CA  ILE D 166       9.719   9.266   5.523  1.00 98.50           C  
ATOM   3354  C   ILE D 166       9.586   8.312   6.711  1.00 98.50           C  
ATOM   3355  O   ILE D 166      10.578   8.008   7.375  1.00 98.50           O  
ATOM   3356  CB  ILE D 166      10.938   8.883   4.656  1.00 98.50           C  
ATOM   3357  CG1 ILE D 166      11.109   9.891   3.510  1.00 98.50           C  
ATOM   3358  CG2 ILE D 166      10.789   7.461   4.117  1.00 98.50           C  
ATOM   3359  CD1 ILE D 166      12.398   9.703   2.717  1.00 98.50           C  
ATOM   3360  N   PRO D 167       8.336   7.855   6.938  1.00 98.38           N  
ATOM   3361  CA  PRO D 167       8.227   6.742   7.887  1.00 98.38           C  
ATOM   3362  C   PRO D 167       8.828   5.449   7.352  1.00 98.38           C  
ATOM   3363  O   PRO D 167       8.562   5.059   6.215  1.00 98.38           O  
ATOM   3364  CB  PRO D 167       6.715   6.598   8.086  1.00 98.38           C  
ATOM   3365  CG  PRO D 167       6.129   7.836   7.488  1.00 98.38           C  
ATOM   3366  CD  PRO D 167       7.035   8.305   6.383  1.00 98.38           C  
ATOM   3367  N   LEU D 168       9.648   4.848   8.188  1.00 97.69           N  
ATOM   3368  CA  LEU D 168      10.352   3.631   7.801  1.00 97.69           C  
ATOM   3369  C   LEU D 168      10.195   2.547   8.859  1.00 97.69           C  
ATOM   3370  O   LEU D 168      10.688   2.693   9.984  1.00 97.69           O  
ATOM   3371  CB  LEU D 168      11.836   3.922   7.574  1.00 97.69           C  
ATOM   3372  CG  LEU D 168      12.672   2.775   7.000  1.00 97.69           C  
ATOM   3373  CD1 LEU D 168      12.414   2.631   5.504  1.00 97.69           C  
ATOM   3374  CD2 LEU D 168      14.156   3.006   7.270  1.00 97.69           C  
ATOM   3375  N   GLN D 169       9.461   1.511   8.422  1.00 94.06           N  
ATOM   3376  CA  GLN D 169       9.367   0.376   9.328  1.00 94.06           C  
ATOM   3377  C   GLN D 169      10.680  -0.392   9.391  1.00 94.06           C  
ATOM   3378  O   GLN D 169      11.289  -0.673   8.359  1.00 94.06           O  
ATOM   3379  CB  GLN D 169       8.227  -0.560   8.906  1.00 94.06           C  
ATOM   3380  CG  GLN D 169       7.938  -1.663   9.914  1.00 94.06           C  
ATOM   3381  CD  GLN D 169       6.770  -2.539   9.508  1.00 94.06           C  
ATOM   3382  NE2 GLN D 169       6.305  -3.381  10.422  1.00 94.06           N  
ATOM   3383  OE1 GLN D 169       6.285  -2.461   8.375  1.00 94.06           O  
ATOM   3384  N   CYS D 170      11.102  -0.786  10.570  1.00 91.25           N  
ATOM   3385  CA  CYS D 170      12.398  -1.412  10.789  1.00 91.25           C  
ATOM   3386  C   CYS D 170      12.352  -2.896  10.445  1.00 91.25           C  
ATOM   3387  O   CYS D 170      12.555  -3.746  11.312  1.00 91.25           O  
ATOM   3388  CB  CYS D 170      12.844  -1.229  12.242  1.00 91.25           C  
ATOM   3389  SG  CYS D 170      13.047   0.498  12.727  1.00 91.25           S  
ATOM   3390  N   GLU D 171      12.148  -3.129   9.156  1.00 86.56           N  
ATOM   3391  CA  GLU D 171      12.086  -4.488   8.625  1.00 86.56           C  
ATOM   3392  C   GLU D 171      12.984  -4.641   7.402  1.00 86.56           C  
ATOM   3393  O   GLU D 171      13.609  -3.674   6.957  1.00 86.56           O  
ATOM   3394  CB  GLU D 171      10.648  -4.863   8.266  1.00 86.56           C  
ATOM   3395  CG  GLU D 171       9.727  -4.977   9.477  1.00 86.56           C  
ATOM   3396  CD  GLU D 171       8.328  -5.453   9.117  1.00 86.56           C  
ATOM   3397  OE1 GLU D 171       7.500  -5.656  10.039  1.00 86.56           O  
ATOM   3398  OE2 GLU D 171       8.055  -5.625   7.910  1.00 86.56           O1-
ATOM   3399  N   TYR D 172      13.055  -5.793   6.824  1.00 81.19           N  
ATOM   3400  CA  TYR D 172      14.000  -6.191   5.793  1.00 81.19           C  
ATOM   3401  C   TYR D 172      13.883  -5.289   4.570  1.00 81.19           C  
ATOM   3402  O   TYR D 172      14.898  -4.836   4.027  1.00 81.19           O  
ATOM   3403  CB  TYR D 172      13.781  -7.652   5.387  1.00 81.19           C  
ATOM   3404  CG  TYR D 172      14.562  -8.070   4.164  1.00 81.19           C  
ATOM   3405  CD1 TYR D 172      13.922  -8.297   2.949  1.00 81.19           C  
ATOM   3406  CD2 TYR D 172      15.938  -8.242   4.227  1.00 81.19           C  
ATOM   3407  CE1 TYR D 172      14.633  -8.680   1.820  1.00 81.19           C  
ATOM   3408  CE2 TYR D 172      16.656  -8.625   3.104  1.00 81.19           C  
ATOM   3409  CZ  TYR D 172      16.000  -8.844   1.907  1.00 81.19           C  
ATOM   3410  OH  TYR D 172      16.719  -9.227   0.794  1.00 81.19           O  
ATOM   3411  N   TYR D 173      12.734  -4.973   4.180  1.00 82.12           N  
ATOM   3412  CA  TYR D 173      12.578  -4.250   2.926  1.00 82.12           C  
ATOM   3413  C   TYR D 173      12.742  -2.748   3.139  1.00 82.12           C  
ATOM   3414  O   TYR D 173      12.602  -1.963   2.197  1.00 82.12           O  
ATOM   3415  CB  TYR D 173      11.203  -4.539   2.311  1.00 82.12           C  
ATOM   3416  CG  TYR D 173      11.039  -5.961   1.829  1.00 82.12           C  
ATOM   3417  CD1 TYR D 173      11.883  -6.480   0.846  1.00 82.12           C  
ATOM   3418  CD2 TYR D 173      10.055  -6.785   2.354  1.00 82.12           C  
ATOM   3419  CE1 TYR D 173      11.734  -7.789   0.397  1.00 82.12           C  
ATOM   3420  CE2 TYR D 173       9.898  -8.094   1.914  1.00 82.12           C  
ATOM   3421  CZ  TYR D 173      10.742  -8.586   0.937  1.00 82.12           C  
ATOM   3422  OH  TYR D 173      10.594  -9.883   0.496  1.00 82.12           O  
ATOM   3423  N   ALA D 174      13.109  -2.373   4.289  1.00 86.62           N  
ATOM   3424  CA  ALA D 174      13.148  -0.962   4.660  1.00 86.62           C  
ATOM   3425  C   ALA D 174      14.172  -0.204   3.822  1.00 86.62           C  
ATOM   3426  O   ALA D 174      13.859   0.838   3.242  1.00 86.62           O  
ATOM   3427  CB  ALA D 174      13.469  -0.813   6.148  1.00 86.62           C  
ATOM   3428  N   LEU D 175      15.328  -0.702   3.621  1.00 85.50           N  
ATOM   3429  CA  LEU D 175      16.406   0.008   2.951  1.00 85.50           C  
ATOM   3430  C   LEU D 175      16.156   0.085   1.448  1.00 85.50           C  
ATOM   3431  O   LEU D 175      16.484   1.089   0.811  1.00 85.50           O  
ATOM   3432  CB  LEU D 175      17.750  -0.680   3.223  1.00 85.50           C  
ATOM   3433  CG  LEU D 175      18.312  -0.521   4.633  1.00 85.50           C  
ATOM   3434  CD1 LEU D 175      19.578  -1.363   4.793  1.00 85.50           C  
ATOM   3435  CD2 LEU D 175      18.609   0.947   4.930  1.00 85.50           C  
ATOM   3436  N   GLU D 176      15.633  -0.975   0.952  1.00 82.31           N  
ATOM   3437  CA  GLU D 176      15.312  -0.967  -0.472  1.00 82.31           C  
ATOM   3438  C   GLU D 176      14.266   0.099  -0.796  1.00 82.31           C  
ATOM   3439  O   GLU D 176      14.430   0.867  -1.746  1.00 82.31           O  
ATOM   3440  CB  GLU D 176      14.812  -2.344  -0.919  1.00 82.31           C  
ATOM   3441  CG  GLU D 176      14.602  -2.463  -2.422  1.00 82.31           C  
ATOM   3442  CD  GLU D 176      14.234  -3.871  -2.865  1.00 82.31           C  
ATOM   3443  OE1 GLU D 176      13.812  -4.047  -4.031  1.00 82.31           O  
ATOM   3444  OE2 GLU D 176      14.367  -4.801  -2.041  1.00 82.31           O1-
ATOM   3445  N   GLY D 177      13.258   0.147  -0.054  1.00 83.62           N  
ATOM   3446  CA  GLY D 177      12.234   1.165  -0.241  1.00 83.62           C  
ATOM   3447  C   GLY D 177      12.758   2.578  -0.071  1.00 83.62           C  
ATOM   3448  O   GLY D 177      12.391   3.479  -0.825  1.00 83.62           O  
ATOM   3449  N   LEU D 178      13.625   2.686   0.841  1.00 90.19           N  
ATOM   3450  CA  LEU D 178      14.203   4.000   1.104  1.00 90.19           C  
ATOM   3451  C   LEU D 178      15.055   4.461  -0.071  1.00 90.19           C  
ATOM   3452  O   LEU D 178      15.008   5.633  -0.454  1.00 90.19           O  
ATOM   3453  CB  LEU D 178      15.047   3.967   2.381  1.00 90.19           C  
ATOM   3454  CG  LEU D 178      15.617   5.305   2.852  1.00 90.19           C  
ATOM   3455  CD1 LEU D 178      14.508   6.344   2.967  1.00 90.19           C  
ATOM   3456  CD2 LEU D 178      16.344   5.141   4.184  1.00 90.19           C  
ATOM   3457  N   SER D 179      15.797   3.596  -0.658  1.00 86.69           N  
ATOM   3458  CA  SER D 179      16.625   3.936  -1.814  1.00 86.69           C  
ATOM   3459  C   SER D 179      15.758   4.379  -2.994  1.00 86.69           C  
ATOM   3460  O   SER D 179      16.062   5.375  -3.650  1.00 86.69           O  
ATOM   3461  CB  SER D 179      17.484   2.744  -2.225  1.00 86.69           C  
ATOM   3462  OG  SER D 179      18.188   3.020  -3.428  1.00 86.69           O  
ATOM   3463  N   GLN D 180      14.695   3.676  -3.191  1.00 86.06           N  
ATOM   3464  CA  GLN D 180      13.805   4.023  -4.289  1.00 86.06           C  
ATOM   3465  C   GLN D 180      13.172   5.395  -4.070  1.00 86.06           C  
ATOM   3466  O   GLN D 180      13.109   6.207  -4.992  1.00 86.06           O  
ATOM   3467  CB  GLN D 180      12.711   2.959  -4.445  1.00 86.06           C  
ATOM   3468  CG  GLN D 180      13.219   1.636  -5.000  1.00 86.06           C  
ATOM   3469  CD  GLN D 180      12.125   0.593  -5.129  1.00 86.06           C  
ATOM   3470  NE2 GLN D 180      12.523  -0.660  -5.328  1.00 86.06           N  
ATOM   3471  OE1 GLN D 180      10.938   0.911  -5.043  1.00 86.06           O  
ATOM   3472  N   LEU D 181      12.750   5.637  -2.865  1.00 90.50           N  
ATOM   3473  CA  LEU D 181      12.102   6.910  -2.572  1.00 90.50           C  
ATOM   3474  C   LEU D 181      13.094   8.062  -2.680  1.00 90.50           C  
ATOM   3475  O   LEU D 181      12.758   9.133  -3.203  1.00 90.50           O  
ATOM   3476  CB  LEU D 181      11.477   6.887  -1.174  1.00 90.50           C  
ATOM   3477  CG  LEU D 181      10.742   8.156  -0.737  1.00 90.50           C  
ATOM   3478  CD1 LEU D 181       9.656   8.516  -1.749  1.00 90.50           C  
ATOM   3479  CD2 LEU D 181      10.141   7.973   0.653  1.00 90.50           C  
ATOM   3480  N   THR D 182      14.297   7.852  -2.213  1.00 91.81           N  
ATOM   3481  CA  THR D 182      15.312   8.891  -2.316  1.00 91.81           C  
ATOM   3482  C   THR D 182      15.602   9.227  -3.777  1.00 91.81           C  
ATOM   3483  O   THR D 182      15.758  10.391  -4.137  1.00 91.81           O  
ATOM   3484  CB  THR D 182      16.625   8.477  -1.616  1.00 91.81           C  
ATOM   3485  CG2 THR D 182      16.438   8.398  -0.104  1.00 91.81           C  
ATOM   3486  OG1 THR D 182      17.016   7.188  -2.100  1.00 91.81           O  
ATOM   3487  N   HIS D 183      15.609   8.242  -4.551  1.00 89.75           N  
ATOM   3488  CA  HIS D 183      15.805   8.469  -5.977  1.00 89.75           C  
ATOM   3489  C   HIS D 183      14.633   9.250  -6.570  1.00 89.75           C  
ATOM   3490  O   HIS D 183      14.836  10.164  -7.379  1.00 89.75           O  
ATOM   3491  CB  HIS D 183      15.977   7.145  -6.719  1.00 89.75           C  
ATOM   3492  CG  HIS D 183      16.312   7.305  -8.164  1.00 89.75           C  
ATOM   3493  CD2 HIS D 183      15.711   6.828  -9.281  1.00 89.75           C  
ATOM   3494  ND1 HIS D 183      17.406   8.031  -8.602  1.00 89.75           N  
ATOM   3495  CE1 HIS D 183      17.453   7.996  -9.922  1.00 89.75           C  
ATOM   3496  NE2 HIS D 183      16.438   7.273 -10.359  1.00 89.75           N  
ATOM   3497  N   THR D 184      13.461   8.898  -6.180  1.00 90.50           N  
ATOM   3498  CA  THR D 184      12.281   9.625  -6.645  1.00 90.50           C  
ATOM   3499  C   THR D 184      12.359  11.094  -6.230  1.00 90.50           C  
ATOM   3500  O   THR D 184      12.086  11.984  -7.035  1.00 90.50           O  
ATOM   3501  CB  THR D 184      10.984   9.000  -6.094  1.00 90.50           C  
ATOM   3502  CG2 THR D 184       9.758   9.781  -6.559  1.00 90.50           C  
ATOM   3503  OG1 THR D 184      10.883   7.648  -6.555  1.00 90.50           O  
ATOM   3504  N   ILE D 185      12.727  11.312  -5.020  1.00 94.62           N  
ATOM   3505  CA  ILE D 185      12.844  12.672  -4.512  1.00 94.62           C  
ATOM   3506  C   ILE D 185      13.859  13.445  -5.352  1.00 94.62           C  
ATOM   3507  O   ILE D 185      13.609  14.594  -5.727  1.00 94.62           O  
ATOM   3508  CB  ILE D 185      13.266  12.680  -3.023  1.00 94.62           C  
ATOM   3509  CG1 ILE D 185      12.125  12.156  -2.143  1.00 94.62           C  
ATOM   3510  CG2 ILE D 185      13.688  14.094  -2.594  1.00 94.62           C  
ATOM   3511  CD1 ILE D 185      12.547  11.844  -0.713  1.00 94.62           C  
ATOM   3512  N   ASP D 186      14.938  12.820  -5.707  1.00 93.38           N  
ATOM   3513  CA  ASP D 186      15.953  13.469  -6.531  1.00 93.38           C  
ATOM   3514  C   ASP D 186      15.391  13.844  -7.902  1.00 93.38           C  
ATOM   3515  O   ASP D 186      15.633  14.945  -8.398  1.00 93.38           O  
ATOM   3516  CB  ASP D 186      17.172  12.562  -6.695  1.00 93.38           C  
ATOM   3517  CG  ASP D 186      18.000  12.438  -5.426  1.00 93.38           C  
ATOM   3518  OD1 ASP D 186      17.859  13.305  -4.531  1.00 93.38           O  
ATOM   3519  OD2 ASP D 186      18.781  11.477  -5.320  1.00 93.38           O1-
ATOM   3520  N   LEU D 187      14.641  12.977  -8.438  1.00 92.12           N  
ATOM   3521  CA  LEU D 187      14.047  13.250  -9.750  1.00 92.12           C  
ATOM   3522  C   LEU D 187      13.023  14.375  -9.656  1.00 92.12           C  
ATOM   3523  O   LEU D 187      12.945  15.219 -10.555  1.00 92.12           O  
ATOM   3524  CB  LEU D 187      13.391  11.992 -10.312  1.00 92.12           C  
ATOM   3525  CG  LEU D 187      14.336  10.859 -10.727  1.00 92.12           C  
ATOM   3526  CD1 LEU D 187      13.531   9.625 -11.125  1.00 92.12           C  
ATOM   3527  CD2 LEU D 187      15.234  11.312 -11.875  1.00 92.12           C  
ATOM   3528  N   VAL D 188      12.289  14.398  -8.625  1.00 95.44           N  
ATOM   3529  CA  VAL D 188      11.297  15.453  -8.422  1.00 95.44           C  
ATOM   3530  C   VAL D 188      12.000  16.797  -8.234  1.00 95.44           C  
ATOM   3531  O   VAL D 188      11.578  17.812  -8.789  1.00 95.44           O  
ATOM   3532  CB  VAL D 188      10.391  15.156  -7.211  1.00 95.44           C  
ATOM   3533  CG1 VAL D 188       9.570  16.391  -6.832  1.00 95.44           C  
ATOM   3534  CG2 VAL D 188       9.469  13.977  -7.512  1.00 95.44           C  
ATOM   3535  N   LYS D 189      13.062  16.828  -7.516  1.00 95.94           N  
ATOM   3536  CA  LYS D 189      13.852  18.047  -7.320  1.00 95.94           C  
ATOM   3537  C   LYS D 189      14.359  18.578  -8.648  1.00 95.94           C  
ATOM   3538  O   LYS D 189      14.352  19.797  -8.875  1.00 95.94           O  
ATOM   3539  CB  LYS D 189      15.031  17.766  -6.379  1.00 95.94           C  
ATOM   3540  CG  LYS D 189      14.633  17.609  -4.922  1.00 95.94           C  
ATOM   3541  CD  LYS D 189      15.828  17.250  -4.051  1.00 95.94           C  
ATOM   3542  CE  LYS D 189      16.766  18.438  -3.879  1.00 95.94           C  
ATOM   3543  NZ  LYS D 189      17.781  18.203  -2.803  1.00 95.94           N1+
ATOM   3544  N   GLN D 190      14.680  17.719  -9.500  1.00 92.75           N  
ATOM   3545  CA  GLN D 190      15.250  18.141 -10.781  1.00 92.75           C  
ATOM   3546  C   GLN D 190      14.156  18.609 -11.734  1.00 92.75           C  
ATOM   3547  O   GLN D 190      14.359  19.547 -12.508  1.00 92.75           O  
ATOM   3548  CB  GLN D 190      16.047  16.984 -11.406  1.00 92.75           C  
ATOM   3549  CG  GLN D 190      17.328  16.656 -10.672  1.00 92.75           C  
ATOM   3550  CD  GLN D 190      18.031  15.430 -11.219  1.00 92.75           C  
ATOM   3551  NE2 GLN D 190      19.016  14.922 -10.484  1.00 92.75           N  
ATOM   3552  OE1 GLN D 190      17.672  14.930 -12.289  1.00 92.75           O  
ATOM   3553  N   GLY D 191      13.023  18.094 -11.578  1.00 93.12           N  
ATOM   3554  CA  GLY D 191      12.047  18.312 -12.625  1.00 93.12           C  
ATOM   3555  C   GLY D 191      10.852  19.125 -12.164  1.00 93.12           C  
ATOM   3556  O   GLY D 191      10.273  19.891 -12.945  1.00 93.12           O  
ATOM   3557  N   LEU D 192      10.484  19.016 -10.906  1.00 96.00           N  
ATOM   3558  CA  LEU D 192       9.180  19.547 -10.516  1.00 96.00           C  
ATOM   3559  C   LEU D 192       9.328  20.531  -9.352  1.00 96.00           C  
ATOM   3560  O   LEU D 192       8.586  21.500  -9.258  1.00 96.00           O  
ATOM   3561  CB  LEU D 192       8.234  18.406 -10.125  1.00 96.00           C  
ATOM   3562  CG  LEU D 192       7.871  17.422 -11.234  1.00 96.00           C  
ATOM   3563  CD1 LEU D 192       6.969  16.312 -10.680  1.00 96.00           C  
ATOM   3564  CD2 LEU D 192       7.199  18.141 -12.398  1.00 96.00           C  
ATOM   3565  N   ASN D 193      10.219  20.312  -8.438  1.00 97.56           N  
ATOM   3566  CA  ASN D 193      10.336  21.078  -7.203  1.00 97.56           C  
ATOM   3567  C   ASN D 193      11.781  21.156  -6.723  1.00 97.56           C  
ATOM   3568  O   ASN D 193      12.172  20.422  -5.805  1.00 97.56           O  
ATOM   3569  CB  ASN D 193       9.445  20.484  -6.113  1.00 97.56           C  
ATOM   3570  CG  ASN D 193       9.430  21.312  -4.848  1.00 97.56           C  
ATOM   3571  ND2 ASN D 193       8.727  20.828  -3.828  1.00 97.56           N  
ATOM   3572  OD1 ASN D 193      10.039  22.375  -4.781  1.00 97.56           O  
ATOM   3573  N   PRO D 194      12.562  22.047  -7.262  1.00 97.44           N  
ATOM   3574  CA  PRO D 194      13.992  22.141  -6.945  1.00 97.44           C  
ATOM   3575  C   PRO D 194      14.250  22.422  -5.473  1.00 97.44           C  
ATOM   3576  O   PRO D 194      15.344  22.156  -4.965  1.00 97.44           O  
ATOM   3577  CB  PRO D 194      14.469  23.297  -7.828  1.00 97.44           C  
ATOM   3578  CG  PRO D 194      13.508  23.328  -8.969  1.00 97.44           C  
ATOM   3579  CD  PRO D 194      12.156  22.906  -8.461  1.00 97.44           C  
ATOM   3580  N   ASP D 195      13.289  22.922  -4.766  1.00 97.31           N  
ATOM   3581  CA  ASP D 195      13.516  23.344  -3.385  1.00 97.31           C  
ATOM   3582  C   ASP D 195      13.102  22.234  -2.406  1.00 97.31           C  
ATOM   3583  O   ASP D 195      13.250  22.391  -1.192  1.00 97.31           O  
ATOM   3584  CB  ASP D 195      12.742  24.625  -3.082  1.00 97.31           C  
ATOM   3585  CG  ASP D 195      13.281  25.828  -3.842  1.00 97.31           C  
ATOM   3586  OD1 ASP D 195      14.508  25.922  -4.062  1.00 97.31           O  
ATOM   3587  OD2 ASP D 195      12.461  26.703  -4.223  1.00 97.31           O1-
ATOM   3588  N   LEU D 196      12.602  21.094  -2.902  1.00 97.81           N  
ATOM   3589  CA  LEU D 196      12.164  20.000  -2.041  1.00 97.81           C  
ATOM   3590  C   LEU D 196      13.312  19.484  -1.185  1.00 97.81           C  
ATOM   3591  O   LEU D 196      14.422  19.281  -1.686  1.00 97.81           O  
ATOM   3592  CB  LEU D 196      11.578  18.859  -2.877  1.00 97.81           C  
ATOM   3593  CG  LEU D 196      11.023  17.656  -2.100  1.00 97.81           C  
ATOM   3594  CD1 LEU D 196       9.836  18.094  -1.246  1.00 97.81           C  
ATOM   3595  CD2 LEU D 196      10.617  16.547  -3.055  1.00 97.81           C  
ATOM   3596  N   LYS D 197      13.039  19.281   0.112  1.00 96.44           N  
ATOM   3597  CA  LYS D 197      14.062  18.797   1.031  1.00 96.44           C  
ATOM   3598  C   LYS D 197      13.602  17.516   1.733  1.00 96.44           C  
ATOM   3599  O   LYS D 197      12.406  17.234   1.786  1.00 96.44           O  
ATOM   3600  CB  LYS D 197      14.406  19.859   2.066  1.00 96.44           C  
ATOM   3601  CG  LYS D 197      14.938  21.156   1.464  1.00 96.44           C  
ATOM   3602  CD  LYS D 197      15.180  22.219   2.533  1.00 96.44           C  
ATOM   3603  CE  LYS D 197      15.648  23.531   1.925  1.00 96.44           C  
ATOM   3604  NZ  LYS D 197      15.852  24.578   2.965  1.00 96.44           N1+
ATOM   3605  N   MET D 198      14.633  16.859   2.146  1.00 95.56           N  
ATOM   3606  CA  MET D 198      14.344  15.758   3.055  1.00 95.56           C  
ATOM   3607  C   MET D 198      14.156  16.266   4.484  1.00 95.56           C  
ATOM   3608  O   MET D 198      15.094  16.797   5.078  1.00 95.56           O  
ATOM   3609  CB  MET D 198      15.461  14.711   3.008  1.00 95.56           C  
ATOM   3610  CG  MET D 198      15.156  13.453   3.809  1.00 95.56           C  
ATOM   3611  SD  MET D 198      16.359  12.109   3.486  1.00 95.56           S  
ATOM   3612  CE  MET D 198      15.891  11.656   1.794  1.00 95.56           C  
ATOM   3613  N   GLU D 199      12.898  16.141   4.941  1.00 96.94           N  
ATOM   3614  CA  GLU D 199      12.641  16.500   6.328  1.00 96.94           C  
ATOM   3615  C   GLU D 199      13.344  15.547   7.293  1.00 96.94           C  
ATOM   3616  O   GLU D 199      13.969  15.984   8.258  1.00 96.94           O  
ATOM   3617  CB  GLU D 199      11.141  16.516   6.617  1.00 96.94           C  
ATOM   3618  CG  GLU D 199      10.781  16.953   8.031  1.00 96.94           C  
ATOM   3619  CD  GLU D 199      11.172  18.406   8.320  1.00 96.94           C  
ATOM   3620  OE1 GLU D 199      12.016  18.625   9.219  1.00 96.94           O  
ATOM   3621  OE2 GLU D 199      10.625  19.297   7.652  1.00 96.94           O1-
ATOM   3622  N   GLY D 200      13.227  14.266   6.961  1.00 97.62           N  
ATOM   3623  CA  GLY D 200      13.883  13.242   7.754  1.00 97.62           C  
ATOM   3624  C   GLY D 200      13.195  11.891   7.676  1.00 97.62           C  
ATOM   3625  O   GLY D 200      12.133  11.766   7.066  1.00 97.62           O  
ATOM   3626  N   ILE D 201      13.914  10.906   8.281  1.00 98.31           N  
ATOM   3627  CA  ILE D 201      13.414   9.539   8.344  1.00 98.31           C  
ATOM   3628  C   ILE D 201      12.945   9.219   9.758  1.00 98.31           C  
ATOM   3629  O   ILE D 201      13.688   9.430  10.727  1.00 98.31           O  
ATOM   3630  CB  ILE D 201      14.492   8.523   7.891  1.00 98.31           C  
ATOM   3631  CG1 ILE D 201      14.930   8.820   6.453  1.00 98.31           C  
ATOM   3632  CG2 ILE D 201      13.969   7.094   8.016  1.00 98.31           C  
ATOM   3633  CD1 ILE D 201      16.281   8.234   6.090  1.00 98.31           C  
ATOM   3634  N   LEU D 202      11.680   8.805   9.820  1.00 98.75           N  
ATOM   3635  CA  LEU D 202      11.141   8.367  11.102  1.00 98.75           C  
ATOM   3636  C   LEU D 202      11.078   6.848  11.180  1.00 98.75           C  
ATOM   3637  O   LEU D 202      10.352   6.215  10.406  1.00 98.75           O  
ATOM   3638  CB  LEU D 202       9.742   8.961  11.328  1.00 98.75           C  
ATOM   3639  CG  LEU D 202       9.016   8.516  12.602  1.00 98.75           C  
ATOM   3640  CD1 LEU D 202       9.727   9.070  13.836  1.00 98.75           C  
ATOM   3641  CD2 LEU D 202       7.562   8.969  12.562  1.00 98.75           C  
ATOM   3642  N   LEU D 203      11.852   6.305  12.125  1.00 98.38           N  
ATOM   3643  CA  LEU D 203      11.773   4.863  12.344  1.00 98.38           C  
ATOM   3644  C   LEU D 203      10.508   4.496  13.125  1.00 98.38           C  
ATOM   3645  O   LEU D 203      10.266   5.039  14.203  1.00 98.38           O  
ATOM   3646  CB  LEU D 203      13.008   4.371  13.102  1.00 98.38           C  
ATOM   3647  CG  LEU D 203      14.359   4.664  12.445  1.00 98.38           C  
ATOM   3648  CD1 LEU D 203      15.500   4.254  13.375  1.00 98.38           C  
ATOM   3649  CD2 LEU D 203      14.477   3.949  11.109  1.00 98.38           C  
ATOM   3650  N   THR D 204       9.727   3.605  12.461  1.00 97.94           N  
ATOM   3651  CA  THR D 204       8.414   3.307  13.023  1.00 97.94           C  
ATOM   3652  C   THR D 204       8.297   1.821  13.359  1.00 97.94           C  
ATOM   3653  O   THR D 204       9.055   1.000  12.828  1.00 97.94           O  
ATOM   3654  CB  THR D 204       7.285   3.709  12.062  1.00 97.94           C  
ATOM   3655  CG2 THR D 204       7.262   5.219  11.844  1.00 97.94           C  
ATOM   3656  OG1 THR D 204       7.484   3.061  10.797  1.00 97.94           O  
ATOM   3657  N   MET D 205       7.410   1.522  14.273  1.00 93.94           N  
ATOM   3658  CA  MET D 205       7.031   0.175  14.688  1.00 93.94           C  
ATOM   3659  C   MET D 205       8.258  -0.635  15.094  1.00 93.94           C  
ATOM   3660  O   MET D 205       8.406  -1.792  14.695  1.00 93.94           O  
ATOM   3661  CB  MET D 205       6.281  -0.542  13.562  1.00 93.94           C  
ATOM   3662  CG  MET D 205       4.961   0.113  13.195  1.00 93.94           C  
ATOM   3663  SD  MET D 205       4.016  -0.856  11.953  1.00 93.94           S  
ATOM   3664  CE  MET D 205       2.678   0.312  11.586  1.00 93.94           C  
ATOM   3665  N   PHE D 206       9.070  -0.027  15.859  1.00 95.75           N  
ATOM   3666  CA  PHE D 206      10.297  -0.654  16.328  1.00 95.75           C  
ATOM   3667  C   PHE D 206       9.992  -1.689  17.406  1.00 95.75           C  
ATOM   3668  O   PHE D 206       9.336  -1.380  18.406  1.00 95.75           O  
ATOM   3669  CB  PHE D 206      11.266   0.401  16.875  1.00 95.75           C  
ATOM   3670  CG  PHE D 206      12.539  -0.173  17.438  1.00 95.75           C  
ATOM   3671  CD1 PHE D 206      12.773  -0.198  18.812  1.00 95.75           C  
ATOM   3672  CD2 PHE D 206      13.508  -0.690  16.578  1.00 95.75           C  
ATOM   3673  CE1 PHE D 206      13.953  -0.729  19.312  1.00 95.75           C  
ATOM   3674  CE2 PHE D 206      14.688  -1.223  17.094  1.00 95.75           C  
ATOM   3675  CZ  PHE D 206      14.906  -1.239  18.453  1.00 95.75           C  
ATOM   3676  N   ASP D 207      10.430  -2.881  17.125  1.00 90.06           N  
ATOM   3677  CA  ASP D 207      10.375  -3.963  18.109  1.00 90.06           C  
ATOM   3678  C   ASP D 207      11.766  -4.281  18.641  1.00 90.06           C  
ATOM   3679  O   ASP D 207      12.586  -4.895  17.953  1.00 90.06           O  
ATOM   3680  CB  ASP D 207       9.758  -5.215  17.484  1.00 90.06           C  
ATOM   3681  CG  ASP D 207       9.430  -6.289  18.516  1.00 90.06           C  
ATOM   3682  OD1 ASP D 207       9.961  -6.227  19.641  1.00 90.06           O  
ATOM   3683  OD2 ASP D 207       8.648  -7.203  18.188  1.00 90.06           O1-
ATOM   3684  N   SER D 208      11.977  -4.105  19.859  1.00 90.38           N  
ATOM   3685  CA  SER D 208      13.312  -4.223  20.453  1.00 90.38           C  
ATOM   3686  C   SER D 208      13.734  -5.680  20.578  1.00 90.38           C  
ATOM   3687  O   SER D 208      14.914  -5.977  20.766  1.00 90.38           O  
ATOM   3688  CB  SER D 208      13.352  -3.549  21.828  1.00 90.38           C  
ATOM   3689  OG  SER D 208      12.398  -4.137  22.703  1.00 90.38           O  
ATOM   3690  N   ARG D 209      12.820  -6.539  20.438  1.00 83.19           N  
ATOM   3691  CA  ARG D 209      13.148  -7.953  20.594  1.00 83.19           C  
ATOM   3692  C   ARG D 209      13.633  -8.547  19.266  1.00 83.19           C  
ATOM   3693  O   ARG D 209      14.203  -9.641  19.250  1.00 83.19           O  
ATOM   3694  CB  ARG D 209      11.930  -8.734  21.094  1.00 83.19           C  
ATOM   3695  CG  ARG D 209      11.453  -8.305  22.469  1.00 83.19           C  
ATOM   3696  CD  ARG D 209      10.094  -8.906  22.812  1.00 83.19           C  
ATOM   3697  NE  ARG D 209       9.055  -8.438  21.906  1.00 83.19           N  
ATOM   3698  CZ  ARG D 209       7.793  -8.867  21.922  1.00 83.19           C  
ATOM   3699  NH1 ARG D 209       7.395  -9.781  22.797  1.00 83.19           N1+
ATOM   3700  NH2 ARG D 209       6.922  -8.367  21.047  1.00 83.19           N  
ATOM   3701  N   ALA D 210      13.375  -7.820  18.188  1.00 85.25           N  
ATOM   3702  CA  ALA D 210      13.750  -8.328  16.875  1.00 85.25           C  
ATOM   3703  C   ALA D 210      15.148  -7.852  16.484  1.00 85.25           C  
ATOM   3704  O   ALA D 210      15.375  -6.652  16.312  1.00 85.25           O  
ATOM   3705  CB  ALA D 210      12.734  -7.902  15.828  1.00 85.25           C  
ATOM   3706  N   ASN D 211      16.031  -8.797  16.188  1.00 88.25           N  
ATOM   3707  CA  ASN D 211      17.406  -8.461  15.797  1.00 88.25           C  
ATOM   3708  C   ASN D 211      17.438  -7.645  14.508  1.00 88.25           C  
ATOM   3709  O   ASN D 211      18.219  -6.691  14.398  1.00 88.25           O  
ATOM   3710  CB  ASN D 211      18.250  -9.727  15.648  1.00 88.25           C  
ATOM   3711  CG  ASN D 211      18.641 -10.328  16.984  1.00 88.25           C  
ATOM   3712  ND2 ASN D 211      19.094 -11.578  16.969  1.00 88.25           N  
ATOM   3713  OD1 ASN D 211      18.547  -9.672  18.031  1.00 88.25           O  
ATOM   3714  N   ILE D 212      16.578  -7.980  13.594  1.00 86.88           N  
ATOM   3715  CA  ILE D 212      16.562  -7.293  12.305  1.00 86.88           C  
ATOM   3716  C   ILE D 212      16.219  -5.820  12.508  1.00 86.88           C  
ATOM   3717  O   ILE D 212      16.719  -4.953  11.797  1.00 86.88           O  
ATOM   3718  CB  ILE D 212      15.547  -7.945  11.328  1.00 86.88           C  
ATOM   3719  CG1 ILE D 212      15.734  -7.379   9.914  1.00 86.88           C  
ATOM   3720  CG2 ILE D 212      14.109  -7.742  11.820  1.00 86.88           C  
ATOM   3721  CD1 ILE D 212      17.109  -7.645   9.312  1.00 86.88           C  
ATOM   3722  N   ALA D 213      15.383  -5.559  13.469  1.00 92.62           N  
ATOM   3723  CA  ALA D 213      15.000  -4.176  13.727  1.00 92.62           C  
ATOM   3724  C   ALA D 213      16.203  -3.346  14.156  1.00 92.62           C  
ATOM   3725  O   ALA D 213      16.391  -2.223  13.680  1.00 92.62           O  
ATOM   3726  CB  ALA D 213      13.914  -4.117  14.805  1.00 92.62           C  
ATOM   3727  N   HIS D 214      17.047  -3.939  14.953  1.00 94.06           N  
ATOM   3728  CA  HIS D 214      18.234  -3.242  15.398  1.00 94.06           C  
ATOM   3729  C   HIS D 214      19.219  -3.031  14.242  1.00 94.06           C  
ATOM   3730  O   HIS D 214      19.828  -1.966  14.125  1.00 94.06           O  
ATOM   3731  CB  HIS D 214      18.922  -4.016  16.531  1.00 94.06           C  
ATOM   3732  CG  HIS D 214      18.172  -3.984  17.812  1.00 94.06           C  
ATOM   3733  CD2 HIS D 214      17.359  -4.906  18.391  1.00 94.06           C  
ATOM   3734  ND1 HIS D 214      18.188  -2.900  18.672  1.00 94.06           N  
ATOM   3735  CE1 HIS D 214      17.438  -3.158  19.719  1.00 94.06           C  
ATOM   3736  NE2 HIS D 214      16.922  -4.367  19.578  1.00 94.06           N  
ATOM   3737  N   GLN D 215      19.312  -4.012  13.477  1.00 92.88           N  
ATOM   3738  CA  GLN D 215      20.203  -3.914  12.328  1.00 92.88           C  
ATOM   3739  C   GLN D 215      19.766  -2.797  11.383  1.00 92.88           C  
ATOM   3740  O   GLN D 215      20.594  -2.021  10.906  1.00 92.88           O  
ATOM   3741  CB  GLN D 215      20.266  -5.246  11.578  1.00 92.88           C  
ATOM   3742  CG  GLN D 215      20.953  -6.359  12.352  1.00 92.88           C  
ATOM   3743  CD  GLN D 215      20.922  -7.688  11.625  1.00 92.88           C  
ATOM   3744  NE2 GLN D 215      21.609  -8.680  12.180  1.00 92.88           N  
ATOM   3745  OE1 GLN D 215      20.297  -7.820  10.570  1.00 92.88           O  
ATOM   3746  N   VAL D 216      18.500  -2.705  11.172  1.00 93.50           N  
ATOM   3747  CA  VAL D 216      17.969  -1.678  10.281  1.00 93.50           C  
ATOM   3748  C   VAL D 216      18.219  -0.295  10.875  1.00 93.50           C  
ATOM   3749  O   VAL D 216      18.656   0.623  10.172  1.00 93.50           O  
ATOM   3750  CB  VAL D 216      16.453  -1.879  10.016  1.00 93.50           C  
ATOM   3751  CG1 VAL D 216      15.867  -0.662   9.305  1.00 93.50           C  
ATOM   3752  CG2 VAL D 216      16.219  -3.146   9.195  1.00 93.50           C  
ATOM   3753  N   VAL D 217      18.000  -0.188  12.156  1.00 96.50           N  
ATOM   3754  CA  VAL D 217      18.219   1.093  12.820  1.00 96.50           C  
ATOM   3755  C   VAL D 217      19.672   1.516  12.664  1.00 96.50           C  
ATOM   3756  O   VAL D 217      19.969   2.652  12.281  1.00 96.50           O  
ATOM   3757  CB  VAL D 217      17.844   1.024  14.320  1.00 96.50           C  
ATOM   3758  CG1 VAL D 217      18.312   2.283  15.047  1.00 96.50           C  
ATOM   3759  CG2 VAL D 217      16.328   0.834  14.477  1.00 96.50           C  
ATOM   3760  N   GLU D 218      20.547   0.607  12.875  1.00 96.00           N  
ATOM   3761  CA  GLU D 218      21.984   0.901  12.789  1.00 96.00           C  
ATOM   3762  C   GLU D 218      22.375   1.296  11.367  1.00 96.00           C  
ATOM   3763  O   GLU D 218      23.094   2.275  11.164  1.00 96.00           O  
ATOM   3764  CB  GLU D 218      22.812  -0.302  13.250  1.00 96.00           C  
ATOM   3765  CG  GLU D 218      22.781  -0.527  14.750  1.00 96.00           C  
ATOM   3766  CD  GLU D 218      23.359   0.639  15.539  1.00 96.00           C  
ATOM   3767  OE1 GLU D 218      22.766   1.020  16.578  1.00 96.00           O  
ATOM   3768  OE2 GLU D 218      24.406   1.176  15.125  1.00 96.00           O1-
ATOM   3769  N   GLU D 219      21.906   0.580  10.500  1.00 95.00           N  
ATOM   3770  CA  GLU D 219      22.266   0.838   9.109  1.00 95.00           C  
ATOM   3771  C   GLU D 219      21.703   2.178   8.641  1.00 95.00           C  
ATOM   3772  O   GLU D 219      22.422   2.969   8.016  1.00 95.00           O  
ATOM   3773  CB  GLU D 219      21.750  -0.291   8.211  1.00 95.00           C  
ATOM   3774  CG  GLU D 219      22.297  -0.229   6.785  1.00 95.00           C  
ATOM   3775  CD  GLU D 219      21.969  -1.471   5.969  1.00 95.00           C  
ATOM   3776  OE1 GLU D 219      22.250  -1.479   4.746  1.00 95.00           O  
ATOM   3777  OE2 GLU D 219      21.438  -2.439   6.555  1.00 95.00           O1-
ATOM   3778  N   VAL D 220      20.469   2.428   8.969  1.00 96.31           N  
ATOM   3779  CA  VAL D 220      19.828   3.656   8.508  1.00 96.31           C  
ATOM   3780  C   VAL D 220      20.484   4.863   9.180  1.00 96.31           C  
ATOM   3781  O   VAL D 220      20.781   5.863   8.523  1.00 96.31           O  
ATOM   3782  CB  VAL D 220      18.312   3.643   8.797  1.00 96.31           C  
ATOM   3783  CG1 VAL D 220      17.688   4.992   8.445  1.00 96.31           C  
ATOM   3784  CG2 VAL D 220      17.625   2.516   8.016  1.00 96.31           C  
ATOM   3785  N   ARG D 221      20.703   4.785  10.438  1.00 96.69           N  
ATOM   3786  CA  ARG D 221      21.344   5.891  11.141  1.00 96.69           C  
ATOM   3787  C   ARG D 221      22.781   6.066  10.672  1.00 96.69           C  
ATOM   3788  O   ARG D 221      23.297   7.188  10.617  1.00 96.69           O  
ATOM   3789  CB  ARG D 221      21.312   5.664  12.656  1.00 96.69           C  
ATOM   3790  CG  ARG D 221      19.969   5.949  13.289  1.00 96.69           C  
ATOM   3791  CD  ARG D 221      20.047   5.934  14.812  1.00 96.69           C  
ATOM   3792  NE  ARG D 221      18.828   6.461  15.422  1.00 96.69           N  
ATOM   3793  CZ  ARG D 221      18.578   6.484  16.734  1.00 96.69           C  
ATOM   3794  NH1 ARG D 221      19.469   6.012  17.594  1.00 96.69           N1+
ATOM   3795  NH2 ARG D 221      17.438   6.988  17.172  1.00 96.69           N  
ATOM   3796  N   GLY D 222      23.422   4.996  10.336  1.00 95.50           N  
ATOM   3797  CA  GLY D 222      24.781   5.074   9.812  1.00 95.50           C  
ATOM   3798  C   GLY D 222      24.875   5.789   8.477  1.00 95.50           C  
ATOM   3799  O   GLY D 222      25.781   6.586   8.250  1.00 95.50           O  
ATOM   3800  N   TYR D 223      23.953   5.543   7.691  1.00 91.81           N  
ATOM   3801  CA  TYR D 223      24.000   6.070   6.332  1.00 91.81           C  
ATOM   3802  C   TYR D 223      23.406   7.473   6.277  1.00 91.81           C  
ATOM   3803  O   TYR D 223      23.953   8.367   5.629  1.00 91.81           O  
ATOM   3804  CB  TYR D 223      23.250   5.145   5.375  1.00 91.81           C  
ATOM   3805  CG  TYR D 223      23.344   5.562   3.926  1.00 91.81           C  
ATOM   3806  CD1 TYR D 223      22.281   6.219   3.299  1.00 91.81           C  
ATOM   3807  CD2 TYR D 223      24.484   5.297   3.184  1.00 91.81           C  
ATOM   3808  CE1 TYR D 223      22.375   6.602   1.965  1.00 91.81           C  
ATOM   3809  CE2 TYR D 223      24.578   5.676   1.848  1.00 91.81           C  
ATOM   3810  CZ  TYR D 223      23.516   6.328   1.249  1.00 91.81           C  
ATOM   3811  OH  TYR D 223      23.609   6.707  -0.072  1.00 91.81           O  
ATOM   3812  N   PHE D 224      22.344   7.734   6.988  1.00 95.06           N  
ATOM   3813  CA  PHE D 224      21.594   8.977   6.816  1.00 95.06           C  
ATOM   3814  C   PHE D 224      21.891   9.945   7.957  1.00 95.06           C  
ATOM   3815  O   PHE D 224      21.641  11.148   7.840  1.00 95.06           O  
ATOM   3816  CB  PHE D 224      20.094   8.703   6.742  1.00 95.06           C  
ATOM   3817  CG  PHE D 224      19.656   8.039   5.461  1.00 95.06           C  
ATOM   3818  CD1 PHE D 224      19.344   8.797   4.344  1.00 95.06           C  
ATOM   3819  CD2 PHE D 224      19.578   6.652   5.379  1.00 95.06           C  
ATOM   3820  CE1 PHE D 224      18.938   8.180   3.158  1.00 95.06           C  
ATOM   3821  CE2 PHE D 224      19.172   6.035   4.199  1.00 95.06           C  
ATOM   3822  CZ  PHE D 224      18.859   6.801   3.090  1.00 95.06           C  
ATOM   3823  N   LYS D 225      22.344   9.484   9.047  1.00 95.06           N  
ATOM   3824  CA  LYS D 225      22.891  10.273  10.148  1.00 95.06           C  
ATOM   3825  C   LYS D 225      21.859  11.281  10.664  1.00 95.06           C  
ATOM   3826  O   LYS D 225      20.797  10.891  11.148  1.00 95.06           O  
ATOM   3827  CB  LYS D 225      24.156  11.008   9.695  1.00 95.06           C  
ATOM   3828  CG  LYS D 225      25.266  10.094   9.203  1.00 95.06           C  
ATOM   3829  CD  LYS D 225      26.500  10.875   8.797  1.00 95.06           C  
ATOM   3830  CE  LYS D 225      27.609   9.953   8.320  1.00 95.06           C  
ATOM   3831  NZ  LYS D 225      28.828  10.727   7.895  1.00 95.06           N1+
ATOM   3832  N   LYS D 226      22.109  12.516  10.359  1.00 94.00           N  
ATOM   3833  CA  LYS D 226      21.297  13.570  10.969  1.00 94.00           C  
ATOM   3834  C   LYS D 226      19.922  13.648  10.305  1.00 94.00           C  
ATOM   3835  O   LYS D 226      19.016  14.312  10.828  1.00 94.00           O  
ATOM   3836  CB  LYS D 226      22.000  14.922  10.859  1.00 94.00           C  
ATOM   3837  CG  LYS D 226      23.234  15.039  11.742  1.00 94.00           C  
ATOM   3838  CD  LYS D 226      23.859  16.438  11.656  1.00 94.00           C  
ATOM   3839  CE  LYS D 226      25.094  16.547  12.539  1.00 94.00           C  
ATOM   3840  NZ  LYS D 226      25.672  17.922  12.477  1.00 94.00           N1+
ATOM   3841  N   GLN D 227      19.781  12.953   9.281  1.00 95.69           N  
ATOM   3842  CA  GLN D 227      18.484  12.969   8.594  1.00 95.69           C  
ATOM   3843  C   GLN D 227      17.500  12.016   9.250  1.00 95.69           C  
ATOM   3844  O   GLN D 227      16.312  12.031   8.930  1.00 95.69           O  
ATOM   3845  CB  GLN D 227      18.672  12.609   7.117  1.00 95.69           C  
ATOM   3846  CG  GLN D 227      19.438  13.641   6.316  1.00 95.69           C  
ATOM   3847  CD  GLN D 227      19.547  13.297   4.844  1.00 95.69           C  
ATOM   3848  NE2 GLN D 227      20.078  14.211   4.051  1.00 95.69           N  
ATOM   3849  OE1 GLN D 227      19.141  12.203   4.422  1.00 95.69           O  
ATOM   3850  N   VAL D 228      18.031  11.250  10.172  1.00 97.88           N  
ATOM   3851  CA  VAL D 228      17.141  10.359  10.898  1.00 97.88           C  
ATOM   3852  C   VAL D 228      16.688  11.016  12.203  1.00 97.88           C  
ATOM   3853  O   VAL D 228      17.516  11.523  12.961  1.00 97.88           O  
ATOM   3854  CB  VAL D 228      17.812   9.000  11.195  1.00 97.88           C  
ATOM   3855  CG1 VAL D 228      16.812   8.023  11.820  1.00 97.88           C  
ATOM   3856  CG2 VAL D 228      18.406   8.414   9.914  1.00 97.88           C  
ATOM   3857  N   PHE D 229      15.398  11.047  12.398  1.00 98.44           N  
ATOM   3858  CA  PHE D 229      14.906  11.594  13.656  1.00 98.44           C  
ATOM   3859  C   PHE D 229      15.445  10.805  14.844  1.00 98.44           C  
ATOM   3860  O   PHE D 229      15.641   9.594  14.750  1.00 98.44           O  
ATOM   3861  CB  PHE D 229      13.375  11.602  13.680  1.00 98.44           C  
ATOM   3862  CG  PHE D 229      12.758  12.695  12.852  1.00 98.44           C  
ATOM   3863  CD1 PHE D 229      12.609  13.977  13.375  1.00 98.44           C  
ATOM   3864  CD2 PHE D 229      12.328  12.445  11.562  1.00 98.44           C  
ATOM   3865  CE1 PHE D 229      12.039  14.992  12.609  1.00 98.44           C  
ATOM   3866  CE2 PHE D 229      11.758  13.453  10.789  1.00 98.44           C  
ATOM   3867  CZ  PHE D 229      11.609  14.727  11.320  1.00 98.44           C  
ATOM   3868  N   GLU D 230      15.594  11.484  15.930  1.00 97.69           N  
ATOM   3869  CA  GLU D 230      16.062  10.836  17.156  1.00 97.69           C  
ATOM   3870  C   GLU D 230      14.992   9.914  17.734  1.00 97.69           C  
ATOM   3871  O   GLU D 230      15.305   8.812  18.188  1.00 97.69           O  
ATOM   3872  CB  GLU D 230      16.484  11.883  18.188  1.00 97.69           C  
ATOM   3873  CG  GLU D 230      17.719  12.680  17.797  1.00 97.69           C  
ATOM   3874  CD  GLU D 230      18.203  13.602  18.906  1.00 97.69           C  
ATOM   3875  OE1 GLU D 230      19.281  14.219  18.750  1.00 97.69           O  
ATOM   3876  OE2 GLU D 230      17.500  13.711  19.938  1.00 97.69           O1-
ATOM   3877  N   VAL D 231      13.820  10.367  17.625  1.00 98.00           N  
ATOM   3878  CA  VAL D 231      12.719   9.594  18.203  1.00 98.00           C  
ATOM   3879  C   VAL D 231      12.445   8.367  17.344  1.00 98.00           C  
ATOM   3880  O   VAL D 231      12.500   8.453  16.109  1.00 98.00           O  
ATOM   3881  CB  VAL D 231      11.438  10.445  18.359  1.00 98.00           C  
ATOM   3882  CG1 VAL D 231      10.945  10.922  16.984  1.00 98.00           C  
ATOM   3883  CG2 VAL D 231      10.352   9.648  19.078  1.00 98.00           C  
ATOM   3884  N   ILE D 232      12.219   7.242  17.969  1.00 98.06           N  
ATOM   3885  CA  ILE D 232      11.766   6.004  17.344  1.00 98.06           C  
ATOM   3886  C   ILE D 232      10.383   5.633  17.875  1.00 98.06           C  
ATOM   3887  O   ILE D 232      10.156   5.625  19.094  1.00 98.06           O  
ATOM   3888  CB  ILE D 232      12.758   4.852  17.594  1.00 98.06           C  
ATOM   3889  CG1 ILE D 232      14.141   5.211  17.031  1.00 98.06           C  
ATOM   3890  CG2 ILE D 232      12.242   3.547  16.984  1.00 98.06           C  
ATOM   3891  CD1 ILE D 232      15.203   4.148  17.281  1.00 98.06           C  
ATOM   3892  N   VAL D 233       9.469   5.398  16.984  1.00 98.56           N  
ATOM   3893  CA  VAL D 233       8.125   5.012  17.422  1.00 98.56           C  
ATOM   3894  C   VAL D 233       8.070   3.498  17.625  1.00 98.56           C  
ATOM   3895  O   VAL D 233       8.234   2.730  16.672  1.00 98.56           O  
ATOM   3896  CB  VAL D 233       7.051   5.453  16.406  1.00 98.56           C  
ATOM   3897  CG1 VAL D 233       5.652   5.105  16.906  1.00 98.56           C  
ATOM   3898  CG2 VAL D 233       7.164   6.949  16.125  1.00 98.56           C  
ATOM   3899  N   PRO D 234       7.828   3.037  18.797  1.00 97.19           N  
ATOM   3900  CA  PRO D 234       7.750   1.594  19.047  1.00 97.19           C  
ATOM   3901  C   PRO D 234       6.430   0.986  18.578  1.00 97.19           C  
ATOM   3902  O   PRO D 234       5.469   1.714  18.312  1.00 97.19           O  
ATOM   3903  CB  PRO D 234       7.895   1.483  20.562  1.00 97.19           C  
ATOM   3904  CG  PRO D 234       7.227   2.707  21.094  1.00 97.19           C  
ATOM   3905  CD  PRO D 234       7.488   3.846  20.156  1.00 97.19           C  
ATOM   3906  N   ARG D 235       6.551  -0.286  18.422  1.00 91.75           N  
ATOM   3907  CA  ARG D 235       5.266  -0.967  18.312  1.00 91.75           C  
ATOM   3908  C   ARG D 235       4.395  -0.708  19.531  1.00 91.75           C  
ATOM   3909  O   ARG D 235       4.855  -0.832  20.672  1.00 91.75           O  
ATOM   3910  CB  ARG D 235       5.469  -2.471  18.125  1.00 91.75           C  
ATOM   3911  CG  ARG D 235       5.887  -2.863  16.719  1.00 91.75           C  
ATOM   3912  CD  ARG D 235       5.824  -4.371  16.500  1.00 91.75           C  
ATOM   3913  NE  ARG D 235       6.293  -4.750  15.172  1.00 91.75           N  
ATOM   3914  CZ  ARG D 235       5.523  -4.836  14.094  1.00 91.75           C  
ATOM   3915  NH1 ARG D 235       4.223  -4.566  14.164  1.00 91.75           N1+
ATOM   3916  NH2 ARG D 235       6.055  -5.191  12.930  1.00 91.75           N  
ATOM   3917  N   ASN D 236       3.174  -0.204  19.266  1.00 92.50           N  
ATOM   3918  CA  ASN D 236       2.270   0.178  20.359  1.00 92.50           C  
ATOM   3919  C   ASN D 236       0.816  -0.131  20.000  1.00 92.50           C  
ATOM   3920  O   ASN D 236       0.292   0.373  19.000  1.00 92.50           O  
ATOM   3921  CB  ASN D 236       2.430   1.663  20.688  1.00 92.50           C  
ATOM   3922  CG  ASN D 236       1.589   2.088  21.875  1.00 92.50           C  
ATOM   3923  ND2 ASN D 236       2.154   1.982  23.062  1.00 92.50           N  
ATOM   3924  OD1 ASN D 236       0.440   2.508  21.719  1.00 92.50           O  
ATOM   3925  N   VAL D 237       0.153  -0.900  20.859  1.00 88.38           N  
ATOM   3926  CA  VAL D 237      -1.197  -1.392  20.609  1.00 88.38           C  
ATOM   3927  C   VAL D 237      -2.180  -0.222  20.594  1.00 88.38           C  
ATOM   3928  O   VAL D 237      -3.150  -0.228  19.828  1.00 88.38           O  
ATOM   3929  CB  VAL D 237      -1.628  -2.436  21.656  1.00 88.38           C  
ATOM   3930  CG1 VAL D 237      -1.876  -1.767  23.016  1.00 88.38           C  
ATOM   3931  CG2 VAL D 237      -2.875  -3.184  21.188  1.00 88.38           C  
ATOM   3932  N   ARG D 238      -1.928   0.771  21.328  1.00 94.06           N  
ATOM   3933  CA  ARG D 238      -2.842   1.905  21.422  1.00 94.06           C  
ATOM   3934  C   ARG D 238      -2.893   2.672  20.109  1.00 94.06           C  
ATOM   3935  O   ARG D 238      -3.938   3.205  19.734  1.00 94.06           O  
ATOM   3936  CB  ARG D 238      -2.428   2.844  22.562  1.00 94.06           C  
ATOM   3937  CG  ARG D 238      -2.396   2.180  23.922  1.00 94.06           C  
ATOM   3938  CD  ARG D 238      -3.781   1.727  24.359  1.00 94.06           C  
ATOM   3939  NE  ARG D 238      -3.766   1.178  25.719  1.00 94.06           N  
ATOM   3940  CZ  ARG D 238      -4.852   0.887  26.422  1.00 94.06           C  
ATOM   3941  NH1 ARG D 238      -6.066   1.089  25.938  1.00 94.06           N1+
ATOM   3942  NH2 ARG D 238      -4.723   0.391  27.656  1.00 94.06           N  
ATOM   3943  N   LEU D 239      -1.790   2.709  19.375  1.00 94.56           N  
ATOM   3944  CA  LEU D 239      -1.752   3.365  18.078  1.00 94.56           C  
ATOM   3945  C   LEU D 239      -2.621   2.623  17.062  1.00 94.56           C  
ATOM   3946  O   LEU D 239      -3.188   3.234  16.156  1.00 94.56           O  
ATOM   3947  CB  LEU D 239      -0.313   3.453  17.562  1.00 94.56           C  
ATOM   3948  CG  LEU D 239       0.568   4.531  18.188  1.00 94.56           C  
ATOM   3949  CD1 LEU D 239       2.021   4.340  17.766  1.00 94.56           C  
ATOM   3950  CD2 LEU D 239       0.072   5.922  17.812  1.00 94.56           C  
ATOM   3951  N   SER D 240      -2.729   1.373  17.250  1.00 87.81           N  
ATOM   3952  CA  SER D 240      -3.564   0.563  16.359  1.00 87.81           C  
ATOM   3953  C   SER D 240      -5.035   0.665  16.750  1.00 87.81           C  
ATOM   3954  O   SER D 240      -5.918   0.476  15.914  1.00 87.81           O  
ATOM   3955  CB  SER D 240      -3.119  -0.899  16.406  1.00 87.81           C  
ATOM   3956  OG  SER D 240      -1.771  -1.024  15.984  1.00 87.81           O  
ATOM   3957  N   GLU D 241      -5.309   1.048  18.000  1.00 89.56           N  
ATOM   3958  CA  GLU D 241      -6.668   1.071  18.531  1.00 89.56           C  
ATOM   3959  C   GLU D 241      -7.324   2.430  18.297  1.00 89.56           C  
ATOM   3960  O   GLU D 241      -8.523   2.506  18.016  1.00 89.56           O  
ATOM   3961  CB  GLU D 241      -6.668   0.729  20.016  1.00 89.56           C  
ATOM   3962  CG  GLU D 241      -6.367  -0.734  20.312  1.00 89.56           C  
ATOM   3963  CD  GLU D 241      -6.289  -1.043  21.797  1.00 89.56           C  
ATOM   3964  OE1 GLU D 241      -6.285  -2.238  22.172  1.00 89.56           O  
ATOM   3965  OE2 GLU D 241      -6.230  -0.081  22.594  1.00 89.56           O1-
ATOM   3966  N   CYS D 242      -6.582   3.436  18.328  1.00 94.50           N  
ATOM   3967  CA  CYS D 242      -7.160   4.770  18.438  1.00 94.50           C  
ATOM   3968  C   CYS D 242      -7.906   5.148  17.172  1.00 94.50           C  
ATOM   3969  O   CYS D 242      -8.945   5.801  17.219  1.00 94.50           O  
ATOM   3970  CB  CYS D 242      -6.070   5.805  18.734  1.00 94.50           C  
ATOM   3971  SG  CYS D 242      -4.934   6.062  17.359  1.00 94.50           S  
ATOM   3972  N   PRO D 243      -7.469   4.691  16.031  1.00 91.81           N  
ATOM   3973  CA  PRO D 243      -8.250   5.023  14.836  1.00 91.81           C  
ATOM   3974  C   PRO D 243      -9.680   4.488  14.898  1.00 91.81           C  
ATOM   3975  O   PRO D 243     -10.602   5.109  14.359  1.00 91.81           O  
ATOM   3976  CB  PRO D 243      -7.469   4.355  13.703  1.00 91.81           C  
ATOM   3977  CG  PRO D 243      -6.059   4.289  14.203  1.00 91.81           C  
ATOM   3978  CD  PRO D 243      -6.086   4.055  15.680  1.00 91.81           C  
ATOM   3979  N   SER D 244      -9.875   3.424  15.578  1.00 88.06           N  
ATOM   3980  CA  SER D 244     -11.219   2.859  15.688  1.00 88.06           C  
ATOM   3981  C   SER D 244     -12.133   3.752  16.516  1.00 88.06           C  
ATOM   3982  O   SER D 244     -13.359   3.641  16.438  1.00 88.06           O  
ATOM   3983  CB  SER D 244     -11.164   1.459  16.297  1.00 88.06           C  
ATOM   3984  OG  SER D 244     -10.852   1.526  17.688  1.00 88.06           O  
ATOM   3985  N   PHE D 245     -11.578   4.637  17.250  1.00 93.19           N  
ATOM   3986  CA  PHE D 245     -12.336   5.590  18.047  1.00 93.19           C  
ATOM   3987  C   PHE D 245     -12.367   6.953  17.359  1.00 93.19           C  
ATOM   3988  O   PHE D 245     -12.914   7.914  17.922  1.00 93.19           O  
ATOM   3989  CB  PHE D 245     -11.734   5.719  19.453  1.00 93.19           C  
ATOM   3990  CG  PHE D 245     -11.891   4.480  20.297  1.00 93.19           C  
ATOM   3991  CD1 PHE D 245     -12.938   4.363  21.188  1.00 93.19           C  
ATOM   3992  CD2 PHE D 245     -10.984   3.434  20.172  1.00 93.19           C  
ATOM   3993  CE1 PHE D 245     -13.078   3.217  21.969  1.00 93.19           C  
ATOM   3994  CE2 PHE D 245     -11.117   2.285  20.953  1.00 93.19           C  
ATOM   3995  CZ  PHE D 245     -12.164   2.180  21.844  1.00 93.19           C  
ATOM   3996  N   GLY D 246     -11.727   6.996  16.188  1.00 95.69           N  
ATOM   3997  CA  GLY D 246     -11.688   8.250  15.438  1.00 95.69           C  
ATOM   3998  C   GLY D 246     -10.914   9.336  16.156  1.00 95.69           C  
ATOM   3999  O   GLY D 246     -11.297  10.508  16.125  1.00 95.69           O  
ATOM   4000  N   LYS D 247      -9.867   8.953  16.859  1.00 98.00           N  
ATOM   4001  CA  LYS D 247      -9.078   9.898  17.641  1.00 98.00           C  
ATOM   4002  C   LYS D 247      -7.582   9.719  17.375  1.00 98.00           C  
ATOM   4003  O   LYS D 247      -7.105   8.594  17.250  1.00 98.00           O  
ATOM   4004  CB  LYS D 247      -9.367   9.734  19.141  1.00 98.00           C  
ATOM   4005  CG  LYS D 247     -10.805  10.070  19.531  1.00 98.00           C  
ATOM   4006  CD  LYS D 247     -11.016   9.961  21.031  1.00 98.00           C  
ATOM   4007  CE  LYS D 247     -12.438  10.320  21.422  1.00 98.00           C  
ATOM   4008  NZ  LYS D 247     -12.609  10.398  22.906  1.00 98.00           N1+
ATOM   4009  N   PRO D 248      -6.887  10.867  17.297  1.00 98.62           N  
ATOM   4010  CA  PRO D 248      -5.434  10.719  17.391  1.00 98.62           C  
ATOM   4011  C   PRO D 248      -4.988  10.203  18.766  1.00 98.62           C  
ATOM   4012  O   PRO D 248      -5.766  10.242  19.719  1.00 98.62           O  
ATOM   4013  CB  PRO D 248      -4.918  12.141  17.156  1.00 98.62           C  
ATOM   4014  CG  PRO D 248      -5.988  13.039  17.703  1.00 98.62           C  
ATOM   4015  CD  PRO D 248      -7.320  12.383  17.469  1.00 98.62           C  
ATOM   4016  N   ILE D 249      -3.814   9.766  18.859  1.00 98.56           N  
ATOM   4017  CA  ILE D 249      -3.346   9.062  20.047  1.00 98.56           C  
ATOM   4018  C   ILE D 249      -3.367  10.008  21.234  1.00 98.56           C  
ATOM   4019  O   ILE D 249      -3.635   9.586  22.375  1.00 98.56           O  
ATOM   4020  CB  ILE D 249      -1.924   8.492  19.844  1.00 98.56           C  
ATOM   4021  CG1 ILE D 249      -1.560   7.543  20.984  1.00 98.56           C  
ATOM   4022  CG2 ILE D 249      -0.899   9.625  19.719  1.00 98.56           C  
ATOM   4023  CD1 ILE D 249      -2.469   6.328  21.094  1.00 98.56           C  
ATOM   4024  N   ILE D 250      -3.186  11.250  21.016  1.00 98.62           N  
ATOM   4025  CA  ILE D 250      -3.107  12.203  22.109  1.00 98.62           C  
ATOM   4026  C   ILE D 250      -4.473  12.336  22.781  1.00 98.62           C  
ATOM   4027  O   ILE D 250      -4.559  12.562  24.000  1.00 98.62           O  
ATOM   4028  CB  ILE D 250      -2.619  13.586  21.625  1.00 98.62           C  
ATOM   4029  CG1 ILE D 250      -2.275  14.484  22.812  1.00 98.62           C  
ATOM   4030  CG2 ILE D 250      -3.674  14.250  20.734  1.00 98.62           C  
ATOM   4031  CD1 ILE D 250      -1.541  15.766  22.438  1.00 98.62           C  
ATOM   4032  N   LEU D 251      -5.570  12.156  22.047  1.00 98.50           N  
ATOM   4033  CA  LEU D 251      -6.914  12.250  22.609  1.00 98.50           C  
ATOM   4034  C   LEU D 251      -7.402  10.883  23.078  1.00 98.50           C  
ATOM   4035  O   LEU D 251      -8.391  10.797  23.812  1.00 98.50           O  
ATOM   4036  CB  LEU D 251      -7.891  12.820  21.562  1.00 98.50           C  
ATOM   4037  CG  LEU D 251      -7.645  14.266  21.125  1.00 98.50           C  
ATOM   4038  CD1 LEU D 251      -8.742  14.719  20.172  1.00 98.50           C  
ATOM   4039  CD2 LEU D 251      -7.570  15.188  22.344  1.00 98.50           C  
ATOM   4040  N   TYR D 252      -6.688   9.836  22.656  1.00 98.19           N  
ATOM   4041  CA  TYR D 252      -7.098   8.477  23.000  1.00 98.19           C  
ATOM   4042  C   TYR D 252      -6.367   7.988  24.250  1.00 98.19           C  
ATOM   4043  O   TYR D 252      -7.000   7.559  25.219  1.00 98.19           O  
ATOM   4044  CB  TYR D 252      -6.828   7.523  21.844  1.00 98.19           C  
ATOM   4045  CG  TYR D 252      -7.230   6.094  22.109  1.00 98.19           C  
ATOM   4046  CD1 TYR D 252      -6.273   5.094  22.250  1.00 98.19           C  
ATOM   4047  CD2 TYR D 252      -8.570   5.746  22.234  1.00 98.19           C  
ATOM   4048  CE1 TYR D 252      -6.641   3.777  22.500  1.00 98.19           C  
ATOM   4049  CE2 TYR D 252      -8.953   4.430  22.484  1.00 98.19           C  
ATOM   4050  CZ  TYR D 252      -7.980   3.455  22.625  1.00 98.19           C  
ATOM   4051  OH  TYR D 252      -8.352   2.152  22.875  1.00 98.19           O  
ATOM   4052  N   ASP D 253      -5.059   8.062  24.297  1.00 98.12           N  
ATOM   4053  CA  ASP D 253      -4.246   7.633  25.438  1.00 98.12           C  
ATOM   4054  C   ASP D 253      -2.973   8.469  25.547  1.00 98.12           C  
ATOM   4055  O   ASP D 253      -1.912   8.062  25.062  1.00 98.12           O  
ATOM   4056  CB  ASP D 253      -3.891   6.148  25.297  1.00 98.12           C  
ATOM   4057  CG  ASP D 253      -3.279   5.574  26.578  1.00 98.12           C  
ATOM   4058  OD1 ASP D 253      -2.857   6.355  27.453  1.00 98.12           O  
ATOM   4059  OD2 ASP D 253      -3.215   4.332  26.688  1.00 98.12           O1-
ATOM   4060  N   ILE D 254      -3.072   9.469  26.297  1.00 97.25           N  
ATOM   4061  CA  ILE D 254      -2.023  10.484  26.391  1.00 97.25           C  
ATOM   4062  C   ILE D 254      -0.799   9.883  27.078  1.00 97.25           C  
ATOM   4063  O   ILE D 254       0.320  10.375  26.906  1.00 97.25           O  
ATOM   4064  CB  ILE D 254      -2.516  11.734  27.156  1.00 97.25           C  
ATOM   4065  CG1 ILE D 254      -1.511  12.883  27.000  1.00 97.25           C  
ATOM   4066  CG2 ILE D 254      -2.754  11.406  28.641  1.00 97.25           C  
ATOM   4067  CD1 ILE D 254      -2.100  14.258  27.281  1.00 97.25           C  
ATOM   4068  N   LYS D 255      -0.989   8.805  27.766  1.00 97.38           N  
ATOM   4069  CA  LYS D 255       0.107   8.234  28.547  1.00 97.38           C  
ATOM   4070  C   LYS D 255       0.781   7.090  27.781  1.00 97.38           C  
ATOM   4071  O   LYS D 255       1.777   6.535  28.250  1.00 97.38           O  
ATOM   4072  CB  LYS D 255      -0.396   7.746  29.906  1.00 97.38           C  
ATOM   4073  CG  LYS D 255      -0.849   8.859  30.828  1.00 97.38           C  
ATOM   4074  CD  LYS D 255      -1.255   8.320  32.188  1.00 97.38           C  
ATOM   4075  CE  LYS D 255      -1.713   9.430  33.125  1.00 97.38           C  
ATOM   4076  NZ  LYS D 255      -2.092   8.906  34.469  1.00 97.38           N1+
ATOM   4077  N   SER D 256       0.309   6.785  26.594  1.00 97.81           N  
ATOM   4078  CA  SER D 256       0.880   5.676  25.844  1.00 97.81           C  
ATOM   4079  C   SER D 256       2.246   6.043  25.281  1.00 97.81           C  
ATOM   4080  O   SER D 256       2.523   7.215  25.016  1.00 97.81           O  
ATOM   4081  CB  SER D 256      -0.060   5.258  24.719  1.00 97.81           C  
ATOM   4082  OG  SER D 256      -0.086   6.242  23.688  1.00 97.81           O  
ATOM   4083  N   LYS D 257       3.004   5.000  25.094  1.00 97.75           N  
ATOM   4084  CA  LYS D 257       4.312   5.207  24.484  1.00 97.75           C  
ATOM   4085  C   LYS D 257       4.172   5.738  23.062  1.00 97.75           C  
ATOM   4086  O   LYS D 257       5.008   6.512  22.594  1.00 97.75           O  
ATOM   4087  CB  LYS D 257       5.117   3.908  24.484  1.00 97.75           C  
ATOM   4088  CG  LYS D 257       5.688   3.533  25.844  1.00 97.75           C  
ATOM   4089  CD  LYS D 257       6.562   2.289  25.766  1.00 97.75           C  
ATOM   4090  CE  LYS D 257       7.199   1.960  27.094  1.00 97.75           C  
ATOM   4091  NZ  LYS D 257       8.148   0.810  27.000  1.00 97.75           N1+
ATOM   4092  N   GLY D 258       3.107   5.379  22.422  1.00 97.94           N  
ATOM   4093  CA  GLY D 258       2.826   5.934  21.109  1.00 97.94           C  
ATOM   4094  C   GLY D 258       2.641   7.438  21.125  1.00 97.94           C  
ATOM   4095  O   GLY D 258       3.213   8.148  20.297  1.00 97.94           O  
ATOM   4096  N   CYS D 259       1.908   7.848  22.141  1.00 98.62           N  
ATOM   4097  CA  CYS D 259       1.678   9.281  22.250  1.00 98.62           C  
ATOM   4098  C   CYS D 259       2.973  10.016  22.578  1.00 98.62           C  
ATOM   4099  O   CYS D 259       3.293  11.031  21.953  1.00 98.62           O  
ATOM   4100  CB  CYS D 259       0.633   9.570  23.328  1.00 98.62           C  
ATOM   4101  SG  CYS D 259       0.195  11.320  23.469  1.00 98.62           S  
ATOM   4102  N   GLU D 260       3.701   9.469  23.469  1.00 98.62           N  
ATOM   4103  CA  GLU D 260       4.977  10.070  23.828  1.00 98.62           C  
ATOM   4104  C   GLU D 260       5.891  10.219  22.625  1.00 98.62           C  
ATOM   4105  O   GLU D 260       6.535  11.258  22.438  1.00 98.62           O  
ATOM   4106  CB  GLU D 260       5.672   9.250  24.922  1.00 98.62           C  
ATOM   4107  CG  GLU D 260       4.980   9.305  26.266  1.00 98.62           C  
ATOM   4108  CD  GLU D 260       5.652   8.445  27.328  1.00 98.62           C  
ATOM   4109  OE1 GLU D 260       5.172   8.414  28.484  1.00 98.62           O  
ATOM   4110  OE2 GLU D 260       6.672   7.797  27.000  1.00 98.62           O1-
ATOM   4111  N   SER D 261       5.879   9.258  21.828  1.00 98.75           N  
ATOM   4112  CA  SER D 261       6.762   9.250  20.672  1.00 98.75           C  
ATOM   4113  C   SER D 261       6.359  10.320  19.656  1.00 98.75           C  
ATOM   4114  O   SER D 261       7.207  11.047  19.141  1.00 98.75           O  
ATOM   4115  CB  SER D 261       6.758   7.879  20.000  1.00 98.75           C  
ATOM   4116  OG  SER D 261       7.270   6.887  20.875  1.00 98.75           O  
ATOM   4117  N   TYR D 262       5.105  10.484  19.422  1.00 98.81           N  
ATOM   4118  CA  TYR D 262       4.699  11.445  18.406  1.00 98.81           C  
ATOM   4119  C   TYR D 262       4.762  12.867  18.938  1.00 98.81           C  
ATOM   4120  O   TYR D 262       5.039  13.812  18.203  1.00 98.81           O  
ATOM   4121  CB  TYR D 262       3.283  11.141  17.906  1.00 98.81           C  
ATOM   4122  CG  TYR D 262       3.234  10.094  16.812  1.00 98.81           C  
ATOM   4123  CD1 TYR D 262       3.750  10.359  15.547  1.00 98.81           C  
ATOM   4124  CD2 TYR D 262       2.674   8.844  17.047  1.00 98.81           C  
ATOM   4125  CE1 TYR D 262       3.707   9.406  14.539  1.00 98.81           C  
ATOM   4126  CE2 TYR D 262       2.625   7.879  16.047  1.00 98.81           C  
ATOM   4127  CZ  TYR D 262       3.145   8.172  14.797  1.00 98.81           C  
ATOM   4128  OH  TYR D 262       3.100   7.219  13.797  1.00 98.81           O  
ATOM   4129  N   LEU D 263       4.555  13.023  20.250  1.00 98.75           N  
ATOM   4130  CA  LEU D 263       4.824  14.328  20.844  1.00 98.75           C  
ATOM   4131  C   LEU D 263       6.297  14.695  20.703  1.00 98.75           C  
ATOM   4132  O   LEU D 263       6.625  15.836  20.359  1.00 98.75           O  
ATOM   4133  CB  LEU D 263       4.422  14.336  22.312  1.00 98.75           C  
ATOM   4134  CG  LEU D 263       2.922  14.367  22.609  1.00 98.75           C  
ATOM   4135  CD1 LEU D 263       2.674  14.227  24.109  1.00 98.75           C  
ATOM   4136  CD2 LEU D 263       2.297  15.656  22.078  1.00 98.75           C  
ATOM   4137  N   ALA D 264       7.129  13.742  20.922  1.00 98.69           N  
ATOM   4138  CA  ALA D 264       8.562  13.961  20.766  1.00 98.69           C  
ATOM   4139  C   ALA D 264       8.914  14.281  19.312  1.00 98.69           C  
ATOM   4140  O   ALA D 264       9.766  15.133  19.047  1.00 98.69           O  
ATOM   4141  CB  ALA D 264       9.344  12.742  21.234  1.00 98.69           C  
ATOM   4142  N   LEU D 265       8.281  13.633  18.406  1.00 98.75           N  
ATOM   4143  CA  LEU D 265       8.508  13.914  16.984  1.00 98.75           C  
ATOM   4144  C   LEU D 265       8.117  15.352  16.656  1.00 98.75           C  
ATOM   4145  O   LEU D 265       8.859  16.047  15.953  1.00 98.75           O  
ATOM   4146  CB  LEU D 265       7.707  12.945  16.109  1.00 98.75           C  
ATOM   4147  CG  LEU D 265       7.773  13.180  14.602  1.00 98.75           C  
ATOM   4148  CD1 LEU D 265       9.188  12.945  14.094  1.00 98.75           C  
ATOM   4149  CD2 LEU D 265       6.781  12.273  13.875  1.00 98.75           C  
ATOM   4150  N   GLY D 266       6.910  15.781  17.172  1.00 98.50           N  
ATOM   4151  CA  GLY D 266       6.504  17.156  16.969  1.00 98.50           C  
ATOM   4152  C   GLY D 266       7.508  18.172  17.500  1.00 98.50           C  
ATOM   4153  O   GLY D 266       7.848  19.141  16.828  1.00 98.50           O  
ATOM   4154  N   ARG D 267       8.008  17.875  18.672  1.00 98.12           N  
ATOM   4155  CA  ARG D 267       8.984  18.766  19.281  1.00 98.12           C  
ATOM   4156  C   ARG D 267      10.273  18.797  18.469  1.00 98.12           C  
ATOM   4157  O   ARG D 267      10.836  19.875  18.234  1.00 98.12           O  
ATOM   4158  CB  ARG D 267       9.289  18.312  20.719  1.00 98.12           C  
ATOM   4159  CG  ARG D 267       8.164  18.609  21.703  1.00 98.12           C  
ATOM   4160  CD  ARG D 267       8.602  18.375  23.141  1.00 98.12           C  
ATOM   4161  NE  ARG D 267       8.953  16.984  23.375  1.00 98.12           N  
ATOM   4162  CZ  ARG D 267       8.125  16.047  23.844  1.00 98.12           C  
ATOM   4163  NH1 ARG D 267       6.867  16.359  24.141  1.00 98.12           N1+
ATOM   4164  NH2 ARG D 267       8.555  14.812  24.031  1.00 98.12           N  
ATOM   4165  N   GLU D 268      10.695  17.656  18.094  1.00 98.00           N  
ATOM   4166  CA  GLU D 268      11.930  17.594  17.297  1.00 98.00           C  
ATOM   4167  C   GLU D 268      11.781  18.328  15.977  1.00 98.00           C  
ATOM   4168  O   GLU D 268      12.695  19.047  15.555  1.00 98.00           O  
ATOM   4169  CB  GLU D 268      12.320  16.141  17.047  1.00 98.00           C  
ATOM   4170  CG  GLU D 268      13.680  15.969  16.391  1.00 98.00           C  
ATOM   4171  CD  GLU D 268      14.156  14.531  16.344  1.00 98.00           C  
ATOM   4172  OE1 GLU D 268      15.188  14.250  15.688  1.00 98.00           O  
ATOM   4173  OE2 GLU D 268      13.492  13.672  16.969  1.00 98.00           O1-
ATOM   4174  N   LEU D 269      10.664  18.188  15.344  1.00 97.62           N  
ATOM   4175  CA  LEU D 269      10.398  18.859  14.078  1.00 97.62           C  
ATOM   4176  C   LEU D 269      10.406  20.375  14.250  1.00 97.62           C  
ATOM   4177  O   LEU D 269      11.016  21.094  13.453  1.00 97.62           O  
ATOM   4178  CB  LEU D 269       9.055  18.406  13.508  1.00 97.62           C  
ATOM   4179  CG  LEU D 269       8.711  18.906  12.102  1.00 97.62           C  
ATOM   4180  CD1 LEU D 269       8.188  17.750  11.242  1.00 97.62           C  
ATOM   4181  CD2 LEU D 269       7.691  20.031  12.164  1.00 97.62           C  
ATOM   4182  N   MET D 270       9.781  20.891  15.281  1.00 96.31           N  
ATOM   4183  CA  MET D 270       9.695  22.328  15.531  1.00 96.31           C  
ATOM   4184  C   MET D 270      11.062  22.906  15.883  1.00 96.31           C  
ATOM   4185  O   MET D 270      11.359  24.047  15.555  1.00 96.31           O  
ATOM   4186  CB  MET D 270       8.695  22.625  16.656  1.00 96.31           C  
ATOM   4187  CG  MET D 270       7.242  22.453  16.250  1.00 96.31           C  
ATOM   4188  SD  MET D 270       6.078  22.969  17.562  1.00 96.31           S  
ATOM   4189  CE  MET D 270       6.215  21.547  18.688  1.00 96.31           C  
ATOM   4190  N   LYS D 271      11.891  22.031  16.453  1.00 93.62           N  
ATOM   4191  CA  LYS D 271      13.234  22.469  16.812  1.00 93.62           C  
ATOM   4192  C   LYS D 271      14.117  22.609  15.578  1.00 93.62           C  
ATOM   4193  O   LYS D 271      15.000  23.469  15.531  1.00 93.62           O  
ATOM   4194  CB  LYS D 271      13.875  21.484  17.797  1.00 93.62           C  
ATOM   4195  CG  LYS D 271      13.375  21.641  19.234  1.00 93.62           C  
ATOM   4196  CD  LYS D 271      14.117  20.703  20.172  1.00 93.62           C  
ATOM   4197  CE  LYS D 271      13.594  20.812  21.594  1.00 93.62           C  
ATOM   4198  NZ  LYS D 271      14.312  19.906  22.531  1.00 93.62           N1+
ATOM   4199  N   ARG D 272      13.867  21.734  14.633  1.00 88.00           N  
ATOM   4200  CA  ARG D 272      14.641  21.781  13.391  1.00 88.00           C  
ATOM   4201  C   ARG D 272      14.320  23.047  12.602  1.00 88.00           C  
ATOM   4202  O   ARG D 272      15.102  23.453  11.734  1.00 88.00           O  
ATOM   4203  CB  ARG D 272      14.359  20.547  12.531  1.00 88.00           C  
ATOM   4204  CG  ARG D 272      14.992  19.266  13.078  1.00 88.00           C  
ATOM   4205  CD  ARG D 272      14.828  18.109  12.109  1.00 88.00           C  
ATOM   4206  NE  ARG D 272      15.508  16.906  12.586  1.00 88.00           N  
ATOM   4207  CZ  ARG D 272      15.766  15.836  11.844  1.00 88.00           C  
ATOM   4208  NH1 ARG D 272      15.398  15.789  10.562  1.00 88.00           N1+
ATOM   4209  NH2 ARG D 272      16.391  14.797  12.383  1.00 88.00           N  
ATOM   4210  N   ASP D 273      13.242  23.672  12.781  1.00 72.50           N  
ATOM   4211  CA  ASP D 273      12.828  24.906  12.109  1.00 72.50           C  
ATOM   4212  C   ASP D 273      13.672  26.094  12.570  1.00 72.50           C  
ATOM   4213  O   ASP D 273      13.742  27.109  11.883  1.00 72.50           O  
ATOM   4214  CB  ASP D 273      11.344  25.172  12.359  1.00 72.50           C  
ATOM   4215  CG  ASP D 273      10.438  24.125  11.742  1.00 72.50           C  
ATOM   4216  OD1 ASP D 273      10.883  23.375  10.844  1.00 72.50           O  
ATOM   4217  OD2 ASP D 273       9.258  24.047  12.148  1.00 72.50           O1-
ATOM   4218  N   THR D 274      14.266  25.969  13.758  1.00 60.53           N  
ATOM   4219  CA  THR D 274      15.039  27.078  14.312  1.00 60.53           C  
ATOM   4220  C   THR D 274      16.516  26.938  13.945  1.00 60.53           C  
ATOM   4221  O   THR D 274      17.000  25.828  13.727  1.00 60.53           O  
ATOM   4222  CB  THR D 274      14.891  27.156  15.836  1.00 60.53           C  
ATOM   4223  CG2 THR D 274      13.445  27.453  16.234  1.00 60.53           C  
ATOM   4224  OG1 THR D 274      15.281  25.906  16.422  1.00 60.53           O  
TER   
END
