# Supplementary material for: Molecular basis of ParA ATPase activation by the CTPase ParB during bacterial chromosome segregation
Source: Nat Commun. 2025 Sep 25;16:8428. doi: 10.1038/s41467-025-63976-0 (PMC12462528; doi:10.1038/s41467-025-63976-0)
Supplement: Supplementary file 6 — Source Data [file 41467_2025_63976_MOESM6_ESM.xlsx]

## Sheet: 1b,S1c
	1B													Rep2											Rep3
			parS (100 nM); ParB (10 µM)													parS (100 nM); ParB (10 µM)										parS (100 nM); ParB (10 µM)
			ParA R238E (µM)												ParA R238E (µM)											ParA R238E (µM)
	Time (s)	parS	0	0.1	0.25	0.5	1	2.5	5	10	15	20		Time (s)	parS +10	0	0.1	0.5	1	2	4	10	20		Time (s)	0.25	0.5	1	2.5	4	5	10	20
	0	0	0	0	0	0	0	0	0	0	0	0		0	0	0	0	0	0	0	0	0	0		0	0	0	0	0	0	0	0	0
	0.2	0.000214765	-0.00168055	0.000676351	-0.00148171	-0.00208807	-0.00173913	-0.00344064	-0.00233005	-0.0019135	-0.00491025	-0.000401093		0.2	-0.00238278	-0.000450213	-0.00226173	-0.0032598	0.00108638	-0.0040926	0.00110528	0.000507706	-0.000825119		0.2	-0.000491549	0.00162848	-0.00351008	9.32646e-05	-0.00126818	-0.00212345	8.44805e-05	-0.00205397
	0.4	3.54592e-05	-0.00123587	0.00211684	-0.00282983	-0.00458704	-0.00352839	-0.00560053	-0.00440637	-0.00265892	-0.00697867	0.000881267		0.4	-0.00425586	-0.00192715	-0.0043751	-0.0032657	0.00265815	-0.00489336	0.00102708	-0.00245093	-0.000794198		0.4	-0.00126838	0.00193175	-0.00370944	0.000497092	-0.000306404	-0.00278769	-0.00127021	-0.00389338
	0.6	0.000417769	-0.00239152	0.00185786	-0.00555547	-0.00636431	-0.00584084	-0.00657999	-0.00713945	-0.00336818	-0.00955175	-0.0016798		0.6	-0.00562411	-0.00296109	-0.00427257	-0.0056656	0.00383992	-0.00599593	-0.000911113	-0.00258594	-0.00330017		0.6	-0.00139688	0.00183615	-0.00634068	-0.00111358	-0.000432757	-0.00527887	0.000276489	-0.00568811
	0.8	0.000795623	-0.00292799	0.00124177	-0.0061794	-0.00837408	-0.00752956	-0.00808925	-0.0096346	-0.00427848	-0.011385	-0.000819263		0.8	-0.00644152	-0.00405066	-0.00564929	-0.00633652	0.0036096	-0.00634323	-0.00151943	-0.00318336	-0.00319561		0.8	-0.00213029	0.00112938	-0.00742374	-0.001124	-0.000187883	-0.00402865	0.00101597	-0.00621757
	1	0.000933201	-0.00236449	-0.000588153	-0.00776874	-0.0102358	-0.00871401	-0.008552	-0.0120002	-0.00447434	-0.0137833	-0.00132069		1	-0.00710567	-0.00511393	-0.00589523	-0.00736016	0.00372452	-0.00614671	-0.00212295	-0.00298218	-0.00354371		1	-0.00373321	0.000358129	-0.00672028	-0.000335064	-2.26288e-05	-0.00487199	0.00163948	-0.00679561
	1.2	0.000655132	-0.00157592	-0.00145229	-0.00948566	-0.0114702	-0.00962277	-0.0088457	-0.0144776	-0.00481525	-0.0154191	-0.00191295		1.2	-0.00716475	-0.00583987	-0.00636521	-0.00846323	0.00381791	-0.00648451	-0.0030446	-0.00278897	-0.00444261		1.2	-0.00383992	-0.00103426	-0.0074466	-0.000317959	0.000722442	-0.0032726	0.00131538	-0.00700095
	1.4	0.00151704	-0.00213454	-0.00302833	-0.0114411	-0.0123044	-0.0106948	-0.00965518	-0.017301	-0.00665138	-0.0176012	-0.00379658		1.4	-0.00689536	-0.00713807	-0.00703942	-0.0107605	0.00307584	-0.00697361	-0.00340848	-0.00218882	-0.00484756		1.4	-0.00422677	-0.00183353	-0.00795302	0.000196123	-0.000452343	-0.00359674	0.00234491	-0.00598867
	1.6	0.000728656	-0.00160947	-0.00397695	-0.0121992	-0.013515	-0.0101529	-0.0112896	-0.0190277	-0.0071859	-0.0191561	-0.00246793		1.6	-0.00672793	-0.00702878	-0.0074459	-0.0102897	0.00314541	-0.00683459	-0.00230754	-0.00179661	-0.00364607		1.6	-0.0046449	-0.00246211	-0.00730262	0.00163413	-0.000266682	-0.00245513	0.00148397	-0.00524048
	1.8	0.000219206	-0.00197967	-0.00473369	-0.0142431	-0.0141805	-0.0107945	-0.0112527	-0.0209744	-0.00879224	-0.0222507	-0.00349413		1.8	-0.00699779	-0.00805848	-0.00797944	-0.0118261	0.00293426	-0.00772099	-0.00303808	-0.00163465	-0.00400696		1.8	-0.00556872	-0.00289941	-0.00755163	0.00199473	-0.000678294	-0.00362998	0.00125258	-0.00381123
	2	-0.00100919	-0.00232013	-0.00381555	-0.0146328	-0.0146367	-0.012095	-0.0128756	-0.0219225	-0.0111766	-0.0231484	-0.00448764		2	-0.00665543	-0.00920733	-0.00877301	-0.0130646	0.00364259	-0.00914509	-0.0038425	-0.00210983	-0.00423835		2	-0.00422885	-0.00417432	-0.0094206	0.00115569	-0.00137506	-0.00209362	0.000898708	-0.00385391
	2.2	-0.00186252	-0.00316578	-0.00455219	-0.0149896	-0.0151247	-0.0133619	-0.0130434	-0.0241275	-0.01227	-0.0245502	-0.00453172		2.2	-0.0054264	-0.0100322	-0.00855743	-0.0131478	0.00371261	-0.00798963	-0.00359336	-0.00309013	-0.00402933		2.2	-0.00588433	-0.00407872	-0.00900906	0.00167199	-0.00172155	-0.00371008	0.00238659	-0.0028722
	2.4	-0.00333506	-0.00276279	-0.00597417	-0.0153921	-0.0160899	-0.0143743	-0.0139043	-0.0259839	-0.0129703	-0.0262282	-0.00436267		2.4	-0.00483354	-0.0101867	-0.00770528	-0.0129755	0.00380753	-0.00868268	-0.00376361	-0.00242512	-0.00476386		2.4	-0.00639197	-0.00335472	-0.00986347	0.000816587	-0.000845467	-0.00389563	0.00279881	-0.0029954
	2.6	-0.00320512	-0.00353937	-0.00613156	-0.0166087	-0.0160302	-0.01623	-0.0138723	-0.027603	-0.0146309	-0.0271687	-0.00543839		2.6	-0.00376278	-0.0123597	-0.00957875	-0.0140376	0.00259685	-0.00974865	-0.00450159	-0.00348912	-0.0053525		2.6	-0.00735658	-0.00419718	-0.00994997	0.000578568	-0.0012439	-0.00431183	0.00257415	-0.00287461
	2.8	-0.00437489	-0.0032754	-0.00625872	-0.017262	-0.0167665	-0.0173757	-0.0146095	-0.0291851	-0.0153987	-0.0282336	-0.00555076		2.8	-0.00278925	-0.0139552	-0.00793639	-0.0139584	0.00357559	-0.00919308	-0.00484411	-0.00315314	-0.00637799		2.8	-0.00687497	-0.00500606	-0.0115549	0.000456322	-0.00197263	-0.00324434	0.00232754	-0.00340532
	3	-0.00452297	-0.00473985	-0.00731941	-0.0193478	-0.0170544	-0.0183994	-0.014954	-0.0309976	-0.0162232	-0.0298644	-0.0060144		3	-0.00369291	-0.013689	-0.00821455	-0.0142758	0.00187428	-0.00848097	-0.00420736	-0.00346543	-0.00604788		3	-0.00777588	-0.0031461	-0.011689	0.000441801	-0.000799119	-0.00470156	0.00273675	-0.00296174
	3.2	-0.00431063	-0.00451525	-0.00847181	-0.0202396	-0.0168908	-0.018906	-0.0154747	-0.0321675	-0.0161058	-0.0312756	-0.00684931		3.2	-0.00491429	-0.0134261	-0.00783441	-0.0154395	0.000762909	-0.00920324	-0.00460826	-0.00327264	-0.00514919		3.2	-0.00637257	-0.00339023	-0.0114042	-5.78803e-05	-0.00176961	-0.00350963	0.00180365	-0.00421083
	3.4	-0.00470162	-0.0043053	-0.00894722	-0.0206042	-0.0171645	-0.019388	-0.0154237	-0.0319961	-0.0165517	-0.031326	-0.00736882		3.4	-0.00486509	-0.0134035	-0.00877006	-0.0158412	0.000404584	-0.00939246	-0.00464593	-0.00328916	-0.00617953		3.4	-0.00701669	-0.00604015	-0.0120975	-0.000103137	-0.0027729	-0.00201287	0.00122328	-0.00431786
	3.6	-0.00457505	-0.00444189	-0.00948505	-0.0208986	-0.0177693	-0.0206749	-0.0160523	-0.0337495	-0.0177947	-0.0328142	-0.00651879		3.6	-0.00579005	-0.012638	-0.00871429	-0.015843	0.000652598	-0.009241	-0.00462927	-0.00291065	-0.00624503		3.6	-0.0078306	-0.0065988	-0.0132258	-8.18524e-05	-0.0030419	-0.00192404	0.00145268	-0.00462785
	3.8	-0.00455967	-0.00485961	-0.0106991	-0.0215456	-0.0182043	-0.0214882	-0.0166309	-0.0345253	-0.0188608	-0.0321938	-0.00801929		3.8	-0.00588109	-0.0120906	-0.00988251	-0.0161934	-0.000779887	-0.0103647	-0.00393558	-0.00390816	-0.00480534		3.8	-0.00810324	-0.00571628	-0.0123254	-0.000380276	-0.0019718	-0.00199764	0.00165356	-0.00568221
	4	-0.00398059	-0.00452733	-0.011776	-0.0213949	-0.0194546	-0.0218034	-0.0171483	-0.0356372	-0.0194551	-0.0321608	-0.00881768		4	-0.00479014	-0.0128924	-0.0100275	-0.0163517	-9.26833e-06	-0.0114369	-0.00489072	-0.0035398	-0.00538385		4	-0.00921632	-0.00685339	-0.0131341	-0.000603335	-0.0024259	-0.00162836	0.00199859	-0.00633728
	4.2	-0.00447592	-0.00469631	-0.0106339	-0.021819	-0.0213908	-0.0226358	-0.0177546	-0.0364811	-0.0218521	-0.0326045	-0.00945385		4.2	-0.00347396	-0.0149314	-0.0110246	-0.0155969	-0.000614865	-0.0124912	-0.00533564	-0.00445094	-0.00567764		4.2	-0.0104478	-0.00736704	-0.0145788	-0.000688737	-0.00134327	-0.00183155	0.00250907	-0.0054054
	4.4	-0.0054137	-0.00626622	-0.0107569	-0.0225432	-0.0227561	-0.0225315	-0.0187807	-0.0382339	-0.0231046	-0.034287	-0.0100792		4.4	-0.003856	-0.0157646	-0.0108281	-0.0153233	-0.000909936	-0.0122713	-0.00584405	-0.00516783	-0.00397005		4.4	-0.0105675	-0.00598234	-0.0135477	-0.000235002	-0.000795929	-0.00215717	0.00200773	-0.00585688
	4.6	-0.00632494	-0.00624689	-0.011905	-0.0223046	-0.0236508	-0.0222073	-0.0190277	-0.0386567	-0.0235769	-0.0350522	-0.0112394		4.6	-0.00317428	-0.0161268	-0.0102924	-0.0155733	-0.000872382	-0.0131309	-0.00618256	-0.00594717	-0.00379183		4.6	-0.0111149	-0.00556012	-0.013596	-0.00172035	1.99803e-05	-0.00147321	0.00150999	-0.00541095
	4.8	-0.00631574	-0.00706053	-0.0119433	-0.02234	-0.0242253	-0.0226481	-0.0203413	-0.0397483	-0.0231711	-0.0353709	-0.0109431		4.8	-0.00281128	-0.0155434	-0.0115341	-0.0168508	-0.000189964	-0.0136772	-0.00649837	-0.005818	-0.0057469		4.8	-0.0121132	-0.00601986	-0.0140117	-0.000804886	-0.000270336	-0.000705567	0.00125763	-0.00475877
	5	-0.00693946	-0.00753108	-0.011273	-0.0222237	-0.0238911	-0.0234217	-0.0207175	-0.040945	-0.0237529	-0.0368501	-0.0103556		5	-0.00273767	-0.0161259	-0.0118266	-0.0176202	-0.000784895	-0.0147401	-0.00659082	-0.00625517	-0.00541555		5	-0.0124644	-0.00761786	-0.0143206	-0.000744925	-0.00120258	-0.000968625	0.000501792	-0.00470083
	5.2	-0.00710016	-0.00796839	-0.0129379	-0.0229852	-0.0233502	-0.0232658	-0.0222228	-0.0403959	-0.0235526	-0.0377798	-0.0107944		5.2	-0.00231756	-0.0157127	-0.0112027	-0.0181732	0.000740637	-0.0144675	-0.00607807	-0.00677261	-0.00658069		5.2	-0.0133939	-0.00754852	-0.0147048	-0.000708043	-0.00178728	-0.000488602	0.000396805	-0.0053156
	5.4	-0.00633243	-0.00722964	-0.0127514	-0.023441	-0.0227617	-0.0237623	-0.0226226	-0.0411897	-0.0229763	-0.0377297	-0.0107727		5.4	-0.00158121	-0.0152409	-0.0115812	-0.0192202	0.00170007	-0.0156313	-0.00645577	-0.00669915	-0.00775895		5.4	-0.0140509	-0.00796955	-0.015941	-0.000893543	-0.00333952	-0.000486125	0.00168071	-0.0056757
	5.6	-0.00705792	-0.00794492	-0.0136458	-0.0232475	-0.0231093	-0.023568	-0.0229334	-0.0424916	-0.0235081	-0.0373587	-0.0111933		5.6	-0.00100522	-0.0163746	-0.0116216	-0.019597	0.00172798	-0.015808	-0.00634049	-0.0062962	-0.00808814		5.6	-0.0131242	-0.00855418	-0.0166704	-0.000167956	-0.00368442	-0.000723994	0.00240212	-0.00624704
	5.8	-0.0076829	-0.00737369	-0.0131237	-0.0231673	-0.0238532	-0.0240537	-0.0223818	-0.0421854	-0.0248385	-0.0393377	-0.0119506		5.8	-0.000753896	-0.017096	-0.0108152	-0.0183626	0.00155592	-0.0155049	-0.00609978	-0.00527794	-0.00722292		5.8	-0.0142634	-0.00988522	-0.0184895	-0.0013941	-0.00365347	-0.00141063	0.00226727	-0.00683361
	6	-0.00716689	-0.00757154	-0.0142249	-0.024106	-0.0246215	-0.0232879	-0.0228379	-0.0428222	-0.024577	-0.039984	-0.0127527		6	-0.00079031	-0.0165221	-0.0108823	-0.0188838	0.00213347	-0.0145268	-0.00627067	-0.0052469	-0.00806753		6	-0.0146104	-0.00988949	-0.0194334	-0.00160069	-0.00300253	-0.000522952	0.00234119	-0.00584174
	6.2	-0.00775129	-0.00730632	-0.0146215	-0.0245113	-0.0247829	-0.0245714	-0.0233323	-0.0449505	-0.0256244	-0.0397868	-0.0125402		6.2	-0.00115718	-0.0167995	-0.0120239	-0.0190695	0.00141384	-0.0144414	-0.00643025	-0.00459384	-0.0089752		6.2	-0.0146423	-0.0101878	-0.0190125	-0.00185849	-0.00235453	-8.01831e-05	0.00263713	-0.00667497
	6.4	-0.00842861	-0.00797796	-0.0147064	-0.0243658	-0.0247622	-0.0259552	-0.0237089	-0.0453197	-0.0275683	-0.0404666	-0.012686		6.4	-0.00232422	-0.017743	-0.0114095	-0.0190618	-0.000370376	-0.014392	-0.00585157	-0.00510259	-0.00942198		6.4	-0.013663	-0.010237	-0.0205618	-0.0021515	-0.00157274	-0.0007819	0.00227072	-0.00593611
	6.6	-0.00840889	-0.00754952	-0.0134014	-0.0253124	-0.0248151	-0.0270399	-0.024157	-0.0446924	-0.0265552	-0.0425662	-0.0135639		6.6	-0.00263832	-0.0176885	-0.012308	-0.019377	-0.00120392	-0.0141122	-0.00771302	-0.00596483	-0.00912992		6.6	-0.0135806	-0.0112211	-0.0204232	-0.00117412	-0.00231273	-0.000710056	0.00262943	-0.00587363
	6.8	-0.00824759	-0.00872466	-0.0139511	-0.0262143	-0.024579	-0.027382	-0.0250726	-0.0461959	-0.027738	-0.0426912	-0.0146536		6.8	-0.00354476	-0.0172649	-0.0121068	-0.0205955	-0.00103868	-0.0151834	-0.00778623	-0.00768145	-0.0095013		6.8	-0.0119941	-0.0118762	-0.0210497	-0.00115623	-0.00249641	-0.00123056	0.00364267	-0.00649174
	7	-0.00916197	-0.00782458	-0.0134446	-0.0264419	-0.0250406	-0.0284917	-0.0261317	-0.0459141	-0.0290651	-0.0427198	-0.014021		7	-0.00341889	-0.018296	-0.0121109	-0.0205885	-0.0022173	-0.0157454	-0.00789723	-0.00727944	-0.00969302		7	-0.0124484	-0.011859	-0.0210006	-0.000679489	-0.00337529	-0.00182606	0.00395335	-0.00654713
	7.2	-0.009037	-0.00847575	-0.0131819	-0.0267519	-0.0261201	-0.0288653	-0.0267719	-0.0456456	-0.0287485	-0.0441028	-0.0136886		7.2	-0.00290512	-0.0181312	-0.0132623	-0.0207571	-0.00199553	-0.0163055	-0.00827888	-0.00617114	-0.00848003		7.2	-0.0127864	-0.0122391	-0.0233073	-0.000395653	-0.00487386	-0.00178392	0.00176875	-0.00609322
	7.4	-0.00937914	-0.0097691	-0.0143492	-0.0271094	-0.0273938	-0.0282652	-0.0279938	-0.0464703	-0.0281956	-0.0455253	-0.014457		7.4	-0.00235588	-0.0189591	-0.0126959	-0.0199539	-0.00164653	-0.0165916	-0.00912423	-0.00615267	-0.00797287		7.4	-0.0147944	-0.0136104	-0.0237542	0.000240194	-0.00479763	-0.000937422	0.00193864	-0.00615011
	7.6	-0.0095341	-0.00953378	-0.0148505	-0.0277453	-0.0285797	-0.0284044	-0.0285058	-0.0474857	-0.030275	-0.044542	-0.0146819		7.6	-0.00266325	-0.0196185	-0.0125512	-0.0197249	-0.00186948	-0.0158184	-0.00710472	-0.00552116	-0.00811463		7.6	-0.0160117	-0.0132957	-0.0251149	-0.000551853	-0.00441619	-0.000212335	0.00189663	-0.00692577
	7.8	-0.0101918	-0.0084746	-0.0157052	-0.0281648	-0.0287466	-0.0286804	-0.029166	-0.0479151	-0.0308514	-0.0449035	-0.0146237		7.8	-0.00209855	-0.0213067	-0.0135495	-0.0191821	-0.00279707	-0.0152776	-0.00772349	-0.00544814	-0.00918389		7.8	-0.0175725	-0.0134568	-0.0241304	-0.000114651	-0.00422784	0.000597628	0.000289498	-0.00606496
	8	-0.0104327	-0.00943388	-0.0163992	-0.028439	-0.0280931	-0.0292597	-0.0290079	-0.0490847	-0.0308041	-0.0462789	-0.014785		8	-0.0011806	-0.0213999	-0.0140103	-0.0191713	-0.00201883	-0.0149815	-0.00675809	-0.00532698	-0.00933521		8	-0.0168974	-0.0135524	-0.0242603	-0.00109147	-0.00363901	0.00128736	0.00100368	-0.00629738
	8.2	-0.0113908	-0.00997928	-0.017229	-0.028652	-0.0279294	-0.0296137	-0.0279738	-0.0501309	-0.0315827	-0.0456337	-0.016498		8.2	-0.00247942	-0.0217836	-0.0127245	-0.0200267	-0.00239498	-0.0153807	-0.00755596	-0.00692581	-0.00944581		8.2	-0.0160856	-0.0145065	-0.0236175	-0.0016229	-0.00260884	-0.00058549	0.00261118	-0.00572923
	8.4	-0.0112555	-0.00981274	-0.0166078	-0.0284123	-0.0276288	-0.0311093	-0.027664	-0.0498805	-0.0332288	-0.0454123	-0.0163672		8.4	-0.00138991	-0.0215755	-0.0151612	-0.020486	-0.00287484	-0.0166295	-0.00833192	-0.00634432	-0.00918558		8.4	-0.0150735	-0.0138039	-0.0242789	-0.0024235	-0.00185948	-0.0011107	0.00246027	-0.00580334
	8.6	-0.0114652	-0.0111932	-0.0174292	-0.0286689	-0.0267572	-0.0314421	-0.0286063	-0.0507027	-0.0334515	-0.0470788	-0.0166122		8.6	0.000694819	-0.021529	-0.0142673	-0.022011	-0.00245575	-0.0188297	-0.00939339	-0.00687876	-0.00865495		8.6	-0.0154696	-0.0159048	-0.0252202	-0.00200631	-0.00198654	-0.000816466	0.0016318	-0.00623159
	8.8	-0.0112972	-0.0124337	-0.01755	-0.0293324	-0.0272875	-0.0324464	-0.028995	-0.0508856	-0.0336299	-0.0480043	-0.0168148		8.8	0.00158821	-0.0215342	-0.0147208	-0.0224447	-0.00242399	-0.0194201	-0.0098584	-0.00589626	-0.00823853		8.8	-0.0154128	-0.0144932	-0.0260315	-0.0027833	-0.00246289	-0.00168578	0.00269596	-0.00630896
	9	-0.0117863	-0.0124025	-0.0179421	-0.0297976	-0.0294129	-0.0336292	-0.0294069	-0.050624	-0.0348963	-0.0482747	-0.0177273		9	0.00133851	-0.0225395	-0.014935	-0.0225645	-0.00292876	-0.0211114	-0.0100382	-0.00701097	-0.00851		9	-0.0161523	-0.0158141	-0.0271129	-0.00176286	-0.00224354	-0.000930094	0.0022454	-0.0058313
	9.2	-0.012209	-0.0120822	-0.0172848	-0.0299128	-0.0303867	-0.0330129	-0.0300961	-0.0503728	-0.0350679	-0.048348	-0.0182998		9.2	0.00235025	-0.0230633	-0.0151922	-0.0222073	-0.00246266	-0.0217796	-0.00995193	-0.00628618	-0.00978		9.2	-0.0160945	-0.0149723	-0.0271288	-0.00211306	-0.00254251	0.000622449	0.00210277	-0.00625471
	9.4	-0.012863	-0.0110959	-0.0182905	-0.030749	-0.0305061	-0.0323604	-0.0295681	-0.0516641	-0.0343536	-0.0488982	-0.019113		9.4	0.00218566	-0.0234801	-0.0150024	-0.0240929	-0.00242218	-0.0220792	-0.00879022	-0.00702327	-0.010343		9.4	-0.0175139	-0.0153299	-0.0262797	-0.00264059	-0.00277544	0.00174741	0.0016879	-0.00650592
	9.6	-0.0129004	-0.0109271	-0.018126	-0.031163	-0.0318504	-0.0328044	-0.0290889	-0.0519668	-0.0333433	-0.0481735	-0.0195671		9.6	0.000631103	-0.0246479	-0.0151466	-0.0235307	-0.00249895	-0.0229105	-0.00839834	-0.00683207	-0.0115739		9.6	-0.017762	-0.0135957	-0.0265412	-0.00285444	-0.00325205	0.00129063	0.00199638	-0.00611336
	9.8	-0.0137241	-0.00993329	-0.0186827	-0.0311471	-0.0320719	-0.0323856	-0.0296914	-0.0529019	-0.0334144	-0.04763	-0.019314		9.8	0.000717449	-0.0234854	-0.0149792	-0.0245407	-0.00282199	-0.0235225	-0.00760568	-0.00691352	-0.0114122		9.8	-0.0177148	-0.0149473	-0.0264911	-0.00305589	-0.00303148	0.00232501	0.00100835	-0.00679914
	10	-0.0137247	-0.00931919	-0.0183109	-0.0303974	-0.0302003	-0.0310386	-0.0306264	-0.0539934	-0.0324914	-0.0474861	-0.0192882		10	0.000870014	-0.02332	-0.0149163	-0.0242533	-0.00222089	-0.0232262	-0.00881817	-0.00709678	-0.0108368		10	-0.0178952	-0.0142501	-0.0266094	-0.00456347	-0.00239057	0.00163713	0.000367374	-0.00775735
	10.2	-0.0140714	-0.00940473	-0.0198018	-0.0314447	-0.0300282	-0.0313828	-0.0310567	-0.0548846	-0.0330831	-0.0494815	-0.0192385		10.2	0.00128803	-0.0241945	-0.0154857	-0.0245737	-0.00339132	-0.0246811	-0.00849805	-0.00695468	-0.0100082		10.2	-0.0194015	-0.0152011	-0.0271354	-0.00395694	-0.00195493	0.00204902	0.00126563	-0.00716843
	10.4	-0.0137139	-0.00872761	-0.0189562	-0.0313087	-0.0304197	-0.0317825	-0.0320132	-0.0547284	-0.033218	-0.0497692	-0.0190651		10.4	0.00097831	-0.0241473	-0.0155494	-0.0236996	-0.00362971	-0.0237144	-0.00857426	-0.00591549	-0.009161		10.4	-0.019335	-0.0157015	-0.0294862	-0.00382515	-0.000837272	0.00201516	0.00208727	-0.00768494
	10.6	-0.014786	-0.00851752	-0.0201317	-0.0318672	-0.0302857	-0.0318728	-0.0329399	-0.0551153	-0.0350961	-0.0513137	-0.0180941		10.6	0.00160178	-0.0237003	-0.0169153	-0.0239139	-0.00388479	-0.0225381	-0.00868599	-0.00550857	-0.00858896		10.6	-0.0186918	-0.0169467	-0.0291359	-0.00460206	-5.43139e-05	0.00184451	0.00241733	-0.0074842
	10.8	-0.0148625	-0.00846974	-0.0200567	-0.0317017	-0.0318143	-0.031722	-0.0326273	-0.055139	-0.0354083	-0.051414	-0.0182063		10.8	0.00223547	-0.0246198	-0.0168306	-0.0229127	-0.00294008	-0.0225821	-0.00864213	-0.00574066	-0.00850242		10.8	-0.0200571	-0.0163245	-0.0308514	-0.00357534	0.000643703	0.00193126	0.00304358	-0.00716342
	11	-0.0158387	-0.00828762	-0.0206148	-0.0330225	-0.0319053	-0.0323155	-0.031731	-0.055415	-0.0356693	-0.0517933	-0.0190897		11	0.00203524	-0.024762	-0.0168042	-0.0235041	-0.00479698	-0.0231003	-0.00864136	-0.00442696	-0.0079209		11	-0.0207221	-0.0173798	-0.0310002	-0.00255533	-6.02193e-05	0.00314347	0.0035349	-0.00719215
	11.2	-0.0141164	-0.0090486	-0.0206564	-0.0327992	-0.0333255	-0.0323063	-0.0323479	-0.0558825	-0.0361873	-0.052263	-0.0195561		11.2	0.00132337	-0.0239496	-0.0174748	-0.0247798	-0.00428925	-0.0210902	-0.00927004	-0.00509959	-0.0075984		11.2	-0.0210038	-0.0173231	-0.0314983	-0.00357131	-0.00101513	0.00235436	0.00278802	-0.00756453
	11.4	-0.0152434	-0.0097115	-0.0209662	-0.0332174	-0.033671	-0.0337379	-0.0323556	-0.0558219	-0.0374253	-0.0533673	-0.0199867		11.4	0.00143321	-0.0243839	-0.0172078	-0.0260088	-0.0035476	-0.0211636	-0.0102759	-0.00503364	-0.00953376		11.4	-0.0210132	-0.0173462	-0.0300913	-0.0031085	-0.00173666	0.00229163	0.00140392	-0.00681471
	11.6	-0.0146503	-0.00998157	-0.0206848	-0.032311	-0.0341027	-0.03376	-0.032443	-0.0556358	-0.0366113	-0.0532834	-0.0212091		11.6	0.00169493	-0.0234751	-0.0178368	-0.0261351	-0.00321213	-0.0219237	-0.0106116	-0.00557379	-0.0102691		11.6	-0.0219166	-0.0168818	-0.0310261	-0.00292272	-0.0015095	0.00280267	0.00189594	-0.00622688
	11.8	-0.0145455	-0.0103454	-0.0209596	-0.0332916	-0.0323466	-0.0347365	-0.0335857	-0.0557127	-0.0367751	-0.0551045	-0.0224417		11.8	0.00143786	-0.0243079	-0.0177839	-0.0266921	-0.00377244	-0.0226031	-0.0114648	-0.00476852	-0.0105881		11.8	-0.0209259	-0.0173551	-0.0304458	-0.00384917	-0.00277712	0.00242628	0.00256844	-0.00714774
	12	-0.0145708	-0.0106153	-0.0212124	-0.0331804	-0.0326433	-0.0344398	-0.033422	-0.0566119	-0.0375942	-0.0560979	-0.0218538		12	0.00300337	-0.0247823	-0.0182337	-0.0267388	-0.00184772	-0.0213846	-0.0108061	-0.00604179	-0.012036		12	-0.0211492	-0.0166281	-0.0311073	-0.00313889	-0.00285053	0.00234471	0.00226157	-0.00700721
	12.2	-0.0166878	-0.00992615	-0.0209882	-0.0341365	-0.0317944	-0.0353491	-0.0338446	-0.0569285	-0.0378621	-0.0554681	-0.0215069		12.2	0.00398824	-0.024744	-0.0184265	-0.0261923	-0.00201492	-0.02241	-0.00954023	-0.00618716	-0.0124773		12.2	-0.0205505	-0.017346	-0.0312105	-0.0024268	-0.0010333	0.0023979	0.00181604	-0.00765514
	12.4	-0.0162696	-0.0102205	-0.0210639	-0.035145	-0.0326704	-0.0339205	-0.0334335	-0.0577734	-0.0380496	-0.0553274	-0.0223596		12.4	0.00381796	-0.0248356	-0.019287	-0.0255694	-0.00220155	-0.021427	-0.0101244	-0.00680137	-0.0114687		12.4	-0.0207974	-0.0180172	-0.0317195	-0.00348544	-0.00160532	0.00171245	0.00342705	-0.00783892
	12.6	-0.016736	-0.0100979	-0.0207243	-0.0359653	-0.0322326	-0.0351546	-0.0351119	-0.0588542	-0.0386416	-0.0562075	-0.0227701		12.6	0.0037038	-0.0259304	-0.0183085	-0.0266009	-0.00329587	-0.023165	-0.0101906	-0.00688295	-0.0110029		12.6	-0.0208824	-0.0176986	-0.030811	-0.00338542	-0.0020788	0.00144065	0.00232556	-0.0083807
	12.8	-0.0171386	-0.00953913	-0.0205697	-0.035794	-0.0329022	-0.0344476	-0.0339821	-0.0598707	-0.0390874	-0.0563692	-0.0226286		12.8	0.0038273	-0.0269037	-0.0184716	-0.0266009	-0.0034361	-0.0212223	-0.00966299	-0.00847251	-0.010243		12.8	-0.0212426	-0.0190496	-0.0297209	-0.00366441	-0.00121322	0.000592704	0.00212046	-0.00756176
	13	-0.0160537	-0.0097889	-0.0211149	-0.0354056	-0.0338062	-0.0349793	-0.0362677	-0.0593401	-0.040151	-0.0567377	-0.0220135		13	0.00258181	-0.0260153	-0.0173483	-0.0268018	-0.0047962	-0.0223567	-0.00984621	-0.00824984	-0.00996048		13	-0.0206438	-0.0184976	-0.0306157	-0.00451438	-0.00178456	-0.000281439	0.00151077	-0.00761607
	13.2	-0.0151087	-0.010384	-0.0208896	-0.0352347	-0.0342586	-0.0343203	-0.0358074	-0.0594116	-0.0414284	-0.0582903	-0.023361		13.2	0.00307336	-0.0275326	-0.0167801	-0.026822	-0.00626151	-0.022485	-0.0110449	-0.00717936	-0.00973698		13.2	-0.0225703	-0.0183224	-0.0314637	-0.00402593	-0.00211176	-0.000546707	0.00202214	-0.00737256
	13.4	-0.0146702	-0.0101064	-0.0207549	-0.0349524	-0.033963	-0.0359726	-0.0366147	-0.0602492	-0.0418932	-0.0570444	-0.0230472		13.4	0.00469699	-0.0276501	-0.0159601	-0.0272701	-0.00666377	-0.0239474	-0.0103439	-0.00687835	-0.0102687		13.4	-0.0220021	-0.0202384	-0.0315792	-0.00229605	-0.00203437	-0.00104187	0.00132818	-0.0092513
	13.6	-0.0143443	-0.0099607	-0.0211907	-0.0349652	-0.0344268	-0.0365688	-0.0355934	-0.0598582	-0.0424124	-0.0578004	-0.0231652		13.6	0.00535607	-0.0280832	-0.0156427	-0.0269467	-0.00576826	-0.0220598	-0.0104246	-0.007012	-0.01105		13.6	-0.0227863	-0.0209054	-0.0332017	-0.00154817	-0.00153211	-0.000817287	0.00157604	-0.0081332
	13.8	-0.0139267	-0.0105045	-0.0213285	-0.0350096	-0.0351229	-0.038045	-0.0359862	-0.0597593	-0.0424029	-0.0575573	-0.0237463		13.8	0.00501825	-0.0268884	-0.0165431	-0.0277181	-0.00594762	-0.0236444	-0.0112475	-0.00652239	-0.0114079		13.8	-0.0229239	-0.0201141	-0.0347716	-0.00190525	-0.00161912	-0.000141067	0.000917264	-0.00903229
	14	-0.0148222	-0.0110091	-0.021556	-0.0345615	-0.0361642	-0.0387413	-0.0352151	-0.0598188	-0.0424021	-0.0579333	-0.0252881		14	0.00617412	-0.0270513	-0.0181435	-0.0276325	-0.00483814	-0.0230101	-0.0116442	-0.00664342	-0.0112775		14	-0.0239691	-0.0228115	-0.0348606	-0.00150246	-7.28049e-05	-4.88264e-05	0.00135203	-0.00937495
	14.2	-0.015116	-0.0110823	-0.020957	-0.0330312	-0.0355469	-0.0402979	-0.0357726	-0.0605053	-0.0425942	-0.056333	-0.0235132		14.2	0.00454642	-0.0265285	-0.0181604	-0.0272916	-0.00402637	-0.02259	-0.0121774	-0.00701799	-0.0113115		14.2	-0.0223062	-0.0231043	-0.0353994	-0.0014822	-0.0013216	0.000402242	0.00188628	-0.00961261
	14.4	-0.0154862	-0.01121	-0.021348	-0.0325464	-0.0361275	-0.0401718	-0.035961	-0.0608928	-0.0419257	-0.0574965	-0.0241381		14.4	0.00407103	-0.0268864	-0.0173877	-0.0270561	-0.00393433	-0.0229748	-0.012677	-0.00837589	-0.0112496		14.4	-0.023718	-0.0220429	-0.0367076	-0.00327533	-0.00137448	0.00166726	0.00118763	-0.00836268
	14.6	-0.0152951	-0.0110064	-0.0212762	-0.0322947	-0.036613	-0.0399181	-0.0353744	-0.0608434	-0.0433551	-0.0582696	-0.0233753		14.6	0.00336164	-0.0256812	-0.0186518	-0.0264625	-0.00416362	-0.0235268	-0.0124893	-0.00820002	-0.0116936		14.6	-0.0234227	-0.0226725	-0.0365014	-0.00305843	-0.00157023	0.00191249	0.000667459	-0.00998131
	14.8	-0.0152975	-0.0114854	-0.0209335	-0.0319529	-0.035852	-0.0398369	-0.0356521	-0.0612101	-0.0432508	-0.0590896	-0.0233156		14.8	0.00384266	-0.0259059	-0.017539	-0.0259468	-0.00434038	-0.0234166	-0.0127085	-0.00814127	-0.0111679		14.8	-0.0244081	-0.0238526	-0.0367907	-0.00206842	-0.00117146	0.00106791	0.00139873	-0.00832951
	15	-0.0147527	-0.012613	-0.0197985	-0.0336129	-0.0361497	-0.0408889	-0.0354067	-0.062119	-0.0432245	-0.0596723	-0.0239042		15	0.00361803	-0.026364	-0.0174326	-0.0261796	-0.0055196	-0.023834	-0.0120872	-0.00943134	-0.0119898		15	-0.0235879	-0.0229929	-0.0363478	-0.00282378	-0.00179791	0.000843254	0.00141334	-0.00807989
	15.2	-0.0144235	-0.0120289	-0.0205907	-0.034289	-0.0374841	-0.0402025	-0.0358298	-0.0619178	-0.0432525	-0.0614515	-0.0250489		15.2	0.00488343	-0.0266157	-0.0174576	-0.0259822	-0.00572814	-0.0238456	-0.0111182	-0.00982472	-0.0122559		15.2	-0.0246756	-0.0234801	-0.037319	-0.00377624	-0.00127053	0.000979061	0.000334534	-0.00699944
	15.4	-0.0145783	-0.0120325	-0.0206308	-0.0350604	-0.0368461	-0.0417665	-0.0372231	-0.0615168	-0.044031	-0.0620394	-0.0254975		15.4	0.00463615	-0.0262453	-0.0190499	-0.027601	-0.00605313	-0.0228554	-0.0111754	-0.00942687	-0.0125628		15.4	-0.0246175	-0.0233699	-0.0377221	-0.00337659	-0.00027554	0.00100753	0.00219788	-0.00619481
	15.6	-0.0153607	-0.0123259	-0.0205281	-0.0352908	-0.0359902	-0.0417497	-0.0390883	-0.0624512	-0.043241	-0.0612191	-0.0264686		15.6	0.00555781	-0.0286771	-0.0183932	-0.0287082	-0.00640465	-0.0223613	-0.0114395	-0.00865322	-0.0123553		15.6	-0.025038	-0.0231152	-0.0382336	-0.00436094	0.000115812	0.00125262	0.00243449	-0.00541821
	15.8	-0.0160423	-0.0122127	-0.0213426	-0.0353032	-0.0360792	-0.0411799	-0.0402592	-0.0618874	-0.044288	-0.0621864	-0.025941		15.8	0.00499069	-0.0297195	-0.0196798	-0.0277493	-0.0056269	-0.022371	-0.0111981	-0.00909934	-0.0132238		15.8	-0.0245887	-0.0220212	-0.0384423	-0.0046399	-0.000473433	0.00111858	0.00178886	-0.00683451
	16	-0.0165505	-0.0120343	-0.0220449	-0.0359249	-0.0356277	-0.0410811	-0.0403295	-0.0626619	-0.0445861	-0.0618284	-0.0256919		16	0.00468152	-0.0304044	-0.0195963	-0.0275219	-0.00511604	-0.023633	-0.0120518	-0.00722062	-0.0123962		16	-0.0246843	-0.0223473	-0.038525	-0.00532572	-0.00157016	0.00240654	0.00142816	-0.00785362
	16.2	-0.0153928	-0.0121722	-0.022385	-0.036829	-0.0353404	-0.0416004	-0.039508	-0.0624551	-0.0442074	-0.0612405	-0.0265046		16.2	0.00471057	-0.0304521	-0.0201418	-0.0285409	-0.00539131	-0.0251648	-0.0132065	-0.00824895	-0.0138664		16.2	-0.0244551	-0.0224149	-0.0381287	-0.00401144	-0.0018952	0.00158687	0.0017838	-0.00791393
	16.4	-0.0159107	-0.01279	-0.0220084	-0.0359751	-0.0356646	-0.0399181	-0.0392943	-0.0630833	-0.0437534	-0.0624357	-0.0270283		16.4	0.0053479	-0.0312989	-0.0196899	-0.0270737	-0.00538239	-0.0271028	-0.0134934	-0.00775522	-0.0128429		16.4	-0.0241976	-0.0227961	-0.0380877	-0.00441171	-0.0023399	0.000468635	0.000328437	-0.00814734
	16.6	-0.0153373	-0.0129755	-0.0228279	-0.0359547	-0.0371868	-0.0409378	-0.0395347	-0.0632036	-0.0439681	-0.0611817	-0.0267015		16.6	0.00444289	-0.030155	-0.0210661	-0.0265471	-0.00548194	-0.0269187	-0.0137362	-0.00927883	-0.0121348		16.6	-0.0240249	-0.0226082	-0.0379803	-0.00399631	-0.00320421	-0.000348756	0.000813682	-0.00829242
	16.8	-0.0148196	-0.0122763	-0.0234999	-0.0368175	-0.0385867	-0.0411523	-0.0385691	-0.0643714	-0.0429616	-0.0604346	-0.0282672		16.8	0.00437771	-0.0302478	-0.0194448	-0.0282117	-0.00663466	-0.0271443	-0.013389	-0.00908233	-0.0126732		16.8	-0.0244781	-0.0225301	-0.0385592	-0.00421964	-0.00259437	0.000615788	-0.000627387	-0.0075378
	17	-0.0147864	-0.011569	-0.0235133	-0.0372781	-0.039056	-0.0407288	-0.0394884	-0.063415	-0.0438074	-0.0611523	-0.0289551		17	0.00457007	-0.0306098	-0.018645	-0.0291876	-0.00725686	-0.0260395	-0.0139432	-0.00964387	-0.0126799		17	-0.0256839	-0.0225341	-0.0391686	-0.00293677	-0.00184785	0.000236429	0.000570835	-0.0064697
	17.2	-0.0164019	-0.0121707	-0.0237997	-0.0367243	-0.040066	-0.0412047	-0.0405928	-0.0637386	-0.0447752	-0.0623192	-0.0291855		17.2	0.00486127	-0.0306358	-0.0185696	-0.0286685	-0.00606676	-0.0255984	-0.0137859	-0.00914778	-0.0121353		17.2	-0.0255463	-0.0229108	-0.0393611	-0.00457273	-0.000841463	0.000566685	0.000742715	-0.00654966
	17.4	-0.0149446	-0.0123597	-0.0245531	-0.0386546	-0.040918	-0.0414224	-0.0404788	-0.0639255	-0.0460891	-0.0622037	-0.0287439		17.4	0.00424555	-0.0306713	-0.0180125	-0.0294464	-0.00614994	-0.0250886	-0.0131034	-0.0100907	-0.0129378		17.4	-0.025393	-0.0224116	-0.0399483	-0.00353768	-0.00166947	0.0009237	0.000249816	-0.00748664
	17.6	-0.0154094	-0.0129552	-0.0241533	-0.0389231	-0.0401428	-0.0400381	-0.0393636	-0.0642913	-0.0475364	-0.0636495	-0.029354		17.6	0.00458967	-0.0304729	-0.0176064	-0.0297165	-0.00571741	-0.0260091	-0.0130854	-0.00877623	-0.0142342		17.6	-0.0260893	-0.0233092	-0.04022	-0.00361437	-0.00106321	0.00114398	0.00135435	-0.0074754
	17.8	-0.0150914	-0.0134466	-0.0235578	-0.0389384	-0.0403611	-0.0409093	-0.0403008	-0.0643588	-0.0490117	-0.0653436	-0.0284538		17.8	0.00577494	-0.0293938	-0.018796	-0.0293685	-0.00614006	-0.026586	-0.0139378	-0.0100229	-0.013686		17.8	-0.0258743	-0.0243733	-0.0394851	-0.00248349	-0.00213379	0.00142565	0.00392533	-0.00705861
	18	-0.0158287	-0.0137345	-0.0235891	-0.0381108	-0.0394767	-0.0408832	-0.039491	-0.0655741	-0.0485841	-0.0651952	-0.0285451		18	0.00651682	-0.0284079	-0.0203385	-0.0298194	-0.00635121	-0.0284137	-0.0130993	-0.0105537	-0.0155228		18	-0.0253739	-0.0237901	-0.0391745	-0.003037	-0.00249735	0.000248459	0.00288568	-0.00832558
	18.2	-0.0151782	-0.0140955	-0.0235443	-0.0387231	-0.0402333	-0.0416478	-0.040696	-0.0659665	-0.048058	-0.0652888	-0.0281824		18.2	0.00627984	-0.0298882	-0.0198163	-0.0305685	-0.00702041	-0.0286657	-0.0139244	-0.00954472	-0.0147691		18.2	-0.026438	-0.0248171	-0.039052	-0.00131209	-0.00259818	0.000249576	0.00356999	-0.00925937
	18.4	-0.0162574	-0.0136081	-0.0254772	-0.0378762	-0.0403507	-0.0419725	-0.0403203	-0.0664435	-0.0484752	-0.0657869	-0.0282689		18.4	0.00721943	-0.0299871	-0.0202421	-0.0308825	-0.00635917	-0.0282409	-0.0146851	-0.00846296	-0.0159812		18.4	-0.0271101	-0.0263429	-0.0385475	-0.00133434	-0.00110905	0.00020255	0.00368966	-0.00843908
	18.6	-0.0161225	-0.0121887	-0.025185	-0.0380011	-0.0408921	-0.0431903	-0.041951	-0.0666554	-0.0472778	-0.0664814	-0.0294735		18.6	0.00779341	-0.0311887	-0.0199422	-0.0310296	-0.00625738	-0.0285128	-0.0151666	-0.0102825	-0.0155951		18.6	-0.0261725	-0.0261263	-0.038965	-0.00196181	-0.00220728	-0.000597193	0.00164853	-0.00892922
	18.8	-0.0172485	-0.012096	-0.024941	-0.0380923	-0.0408193	-0.0431849	-0.0422991	-0.0672752	-0.0467336	-0.0656328	-0.0303095		18.8	0.00720515	-0.0319882	-0.0205897	-0.0318424	-0.00597488	-0.0284109	-0.014624	-0.00847981	-0.0159896		18.8	-0.0260988	-0.0272725	-0.0391259	-0.0019501	-0.00143527	0.000198551	0.000550231	-0.00879669
	19	-0.0164953	-0.011577	-0.0250472	-0.0384002	-0.0417619	-0.0442418	-0.0442313	-0.0661866	-0.046879	-0.0664866	-0.0305799		19	0.00736284	-0.0330535	-0.0194525	-0.0309847	-0.00452653	-0.0271879	-0.0150868	-0.00772668	-0.0141603		19	-0.026224	-0.0295202	-0.0400576	-0.00228209	-0.000539505	0.000876251	0.00107942	-0.00843353
	19.2	-0.0176732	-0.0117677	-0.0249322	-0.0377279	-0.0395928	-0.0440669	-0.0430978	-0.0665743	-0.0473297	-0.066466	-0.0319327		19.2	0.00748705	-0.0325892	-0.0200694	-0.031309	-0.00496737	-0.027369	-0.014603	-0.009313	-0.013885		19.2	-0.0260239	-0.027721	-0.0401479	-0.00253452	-0.000735903	0.00104155	-0.000247102	-0.00845459
	19.4	-0.0182465	-0.0119079	-0.0239086	-0.039304	-0.0402049	-0.0435235	-0.0440348	-0.0664634	-0.0467129	-0.0664171	-0.0315819		19.4	0.00758776	-0.032889	-0.0203307	-0.0309842	-0.00660145	-0.0277915	-0.0143219	-0.00965832	-0.0125337		19.4	-0.0251099	-0.0271107	-0.040283	-0.00328487	-0.00154352	0.000946389	0.000446073	-0.00850209
	19.6	-0.0173508	-0.0123757	-0.0248034	-0.0391105	-0.040473	-0.0432761	-0.0441133	-0.0660675	-0.0472268	-0.0670894	-0.0317442		19.6	0.00771115	-0.0330311	-0.0212497	-0.0306005	-0.00666537	-0.0281523	-0.0138176	-0.00955808	-0.012278		19.6	-0.0252524	-0.0270536	-0.0402659	-0.0031125	-0.000535227	0.00193617	0.00122607	-0.00945485
	19.8	-0.0175902	-0.0121603	-0.0255269	-0.0399332	-0.0412415	-0.0432263	-0.0437302	-0.0659531	-0.0475725	-0.0675431	-0.0314043		19.8	0.00774446	-0.0339732	-0.0197894	-0.0307929	-0.00638707	-0.0289963	-0.0135557	-0.010256	-0.0136329		19.8	-0.0250615	-0.0261898	-0.0408539	-0.00452607	0.000528162	0.000341517	-0.000157415	-0.0102245
	20	-0.017262	-0.0127468	-0.0252289	-0.0399228	-0.0418814	-0.0425973	-0.0429058	-0.0673466	-0.0487732	-0.0673952	-0.0317614		20	0.00674046	-0.0339443	-0.0203082	-0.0310334	-0.00698826	-0.0291153	-0.0123785	-0.00976623	-0.0142898		20	-0.0247909	-0.0246073	-0.0410813	-0.00476582	-3.00771e-05	-0.000205615	-0.000867232	-0.00980702
	20.2	-0.0170052	-0.0115941	-0.0255107	-0.0404413	-0.0428952	-0.0427381	-0.0432879	-0.0676975	-0.0485831	-0.0685618	-0.0320202		20.2	0.00757483	-0.0341153	-0.0204213	-0.0309078	-0.00734379	-0.0300496	-0.0127639	-0.00817817	-0.0155852		20.2	-0.0248094	-0.0268286	-0.0416838	-0.00525724	0.000468449	-8.9858e-05	-0.000282108	-0.0093711
	20.4	-0.0174417	-0.0116472	-0.0259407	-0.0397958	-0.041407	-0.0441746	-0.0433681	-0.0679284	-0.0487986	-0.0683613	-0.0327711		20.4	0.00681034	-0.0349116	-0.0211606	-0.0302673	-0.00648548	-0.029767	-0.0134567	-0.00840851	-0.0164639		20.4	-0.025872	-0.0263651	-0.0416546	-0.00481244	0.000837559	0.000454716	-0.000212203	-0.00912415
	20.6	-0.0192673	-0.0116278	-0.0252021	-0.0410307	-0.0418914	-0.0436743	-0.0437291	-0.0694823	-0.0493961	-0.0688817	-0.0320184		20.6	0.00756659	-0.0357204	-0.0210156	-0.0308841	-0.00755774	-0.0305432	-0.0130945	-0.00734842	-0.0168567		20.6	-0.0267554	-0.0271741	-0.042106	-0.0043316	0.00105368	-0.000419055	-0.000541156	-0.00850919
	20.8	-0.0195527	-0.012331	-0.0248438	-0.0403364	-0.0405256	-0.0445115	-0.0442775	-0.070229	-0.0497896	-0.0691503	-0.0325575		20.8	0.00801374	-0.0351247	-0.023002	-0.0308241	-0.00781127	-0.0298605	-0.014568	-0.00852906	-0.0154353		20.8	-0.0269484	-0.0275949	-0.0422006	-0.00485631	0.000347773	0.000483814	0.000582452	-0.00903764
	21	-0.0199249	-0.0125053	-0.0257804	-0.0396528	-0.0397486	-0.0448864	-0.0437099	-0.0699904	-0.0485349	-0.0685138	-0.03197		21	0.00885491	-0.0349499	-0.0232257	-0.0314469	-0.0081512	-0.0300828	-0.0161305	-0.00973546	-0.0155107		21	-0.0283037	-0.0284195	-0.0420447	-0.0041014	0.000962419	5.9754e-05	0.000865076	-0.00930957
	21.2	-0.0193672	-0.0126611	-0.0252321	-0.0418321	-0.0398018	-0.0444858	-0.0448117	-0.0701361	-0.0485604	-0.067815	-0.0306796		21.2	0.00907012	-0.0351333	-0.0234501	-0.0317401	-0.00683039	-0.0294782	-0.0148702	-0.0104385	-0.0148726		21.2	-0.0278985	-0.0278787	-0.0432023	-0.00415981	0.000957031	-0.000524369	-0.000705994	-0.0106197
	21.4	-0.0184758	-0.0125484	-0.0245753	-0.0407827	-0.0405145	-0.0438636	-0.0451422	-0.0696493	-0.048588	-0.069347	-0.0302859		21.4	0.0104798	-0.0342694	-0.0228387	-0.0322787	-0.00724321	-0.0301448	-0.0148102	-0.00991223	-0.0147808		21.4	-0.0278139	-0.0295736	-0.0431123	-0.00410302	0.000335433	-0.00146966	-0.000758672	-0.0117511
	21.6	-0.0190509	-0.0127172	-0.0250847	-0.0414607	-0.040727	-0.0439678	-0.044112	-0.0688873	-0.0482876	-0.0684614	-0.0315605		21.6	0.00998053	-0.033237	-0.0230057	-0.0327935	-0.00743434	-0.0301133	-0.0154218	-0.00987607	-0.0146304		21.6	-0.0269799	-0.0289385	-0.0429199	-0.00426162	0.0011443	-0.000258447	-0.000272277	-0.0114705
	21.8	-0.0180166	-0.01219	-0.0258042	-0.0424957	-0.0416318	-0.0443359	-0.0444902	-0.068923	-0.0485516	-0.0686717	-0.0321993		21.8	0.01051	-0.0333793	-0.0226764	-0.0335463	-0.00750398	-0.0303833	-0.0146973	-0.00870646	-0.0156552		21.8	-0.0278172	-0.0299857	-0.0434843	-0.00277686	0.00110243	-0.00138516	-7.29596e-05	-0.0109006
	22	-0.0175667	-0.0111258	-0.0255196	-0.0430674	-0.0428846	-0.0436975	-0.0446682	-0.069271	-0.0499952	-0.0705583	-0.0331053		22	0.010583	-0.033265	-0.0230061	-0.0328599	-0.00775911	-0.0310813	-0.0145938	-0.00752656	-0.0158239		22	-0.0276196	-0.0289403	-0.0441456	-0.00298208	0.000950903	-0.000281736	0.000894418	-0.0109448
	22.2	-0.0179408	-0.0119828	-0.0260767	-0.041386	-0.0435631	-0.0437872	-0.0437717	-0.0706447	-0.050522	-0.0720035	-0.033948		22.2	0.010471	-0.0331621	-0.0235034	-0.0323808	-0.00738318	-0.0310688	-0.0156743	-0.00780917	-0.0164591		22.2	-0.0285428	-0.0282739	-0.0431265	-0.00323676	0.000502317	-3.79459e-05	0.00248095	-0.00975051
	22.4	-0.0188693	-0.0115085	-0.0256538	-0.0426612	-0.0440064	-0.0442642	-0.0441773	-0.0712742	-0.0497194	-0.0714978	-0.0346697		22.4	0.00942097	-0.0343896	-0.0238348	-0.0319336	-0.0067225	-0.0311632	-0.0153523	-0.00862032	-0.0166176		22.4	-0.0287713	-0.0273657	-0.0435884	-0.0032306	0.00071735	0.00152761	0.00212249	-0.00940067
	22.6	-0.0185259	-0.0111096	-0.025362	-0.0421659	-0.0441245	-0.045935	-0.0438632	-0.0714585	-0.050686	-0.0724304	-0.0346871		22.6	0.0100825	-0.0350398	-0.023176	-0.031268	-0.00665465	-0.0306909	-0.0152477	-0.0101577	-0.0167444		22.6	-0.0293025	-0.0287896	-0.0448836	-0.00435209	-0.000264684	0.00108702	0.00159388	-0.0101771
	22.8	-0.0199244	-0.0125309	-0.0251241	-0.0413943	-0.0452127	-0.0462377	-0.0439435	-0.0711152	-0.0506997	-0.0737022	-0.0345828		22.8	0.0108414	-0.0359369	-0.0232439	-0.0309213	-0.0065088	-0.0308957	-0.01592	-0.0109205	-0.0157943		22.8	-0.0293825	-0.0289776	-0.0449141	-0.00483506	0.00025676	0.00144081	0.00225507	-0.0104196
	23	-0.0206977	-0.0129255	-0.0256085	-0.0407881	-0.0451491	-0.047346	-0.0448107	-0.0717461	-0.04977	-0.0737817	-0.0344752		23	0.0113585	-0.0368923	-0.0231355	-0.0316329	-0.00697933	-0.0303313	-0.0149654	-0.012004	-0.0160772		23	-0.0290855	-0.0304339	-0.0449323	-0.00392176	0.000769434	0.00148459	0.00112222	-0.00997671
	23.2	-0.0206824	-0.0117414	-0.0258795	-0.0405072	-0.0460793	-0.0480116	-0.0439889	-0.0715498	-0.0504422	-0.0733948	-0.0351862		23.2	0.0115262	-0.0375396	-0.0234425	-0.0317651	-0.00820704	-0.0309321	-0.0147163	-0.0124286	-0.0158568		23.2	-0.0282537	-0.0311813	-0.0448872	-0.00375836	0.00142837	0.00243348	0.00150415	-0.00987432
	23.4	-0.0208918	-0.0124527	-0.0262863	-0.0400064	-0.0459409	-0.0479513	-0.0444755	-0.072997	-0.0525467	-0.0735247	-0.0360731		23.4	0.0124327	-0.0371204	-0.0229324	-0.0323309	-0.00909094	-0.0313455	-0.014636	-0.012865	-0.0163282		23.4	-0.0281201	-0.0321599	-0.0457612	-0.00383156	0.00130573	0.00126361	-0.00037648	-0.00964451
	23.6	-0.0204953	-0.0129003	-0.0261318	-0.0395353	-0.0458539	-0.0487129	-0.0451183	-0.0744868	-0.0518759	-0.0735384	-0.0360584		23.6	0.0125569	-0.0369651	-0.0237592	-0.0325371	-0.00860383	-0.0306351	-0.0142193	-0.0122108	-0.0163057		23.6	-0.0279865	-0.0312133	-0.0460239	-0.00243756	0.00196136	0.00113554	0.000516086	-0.00824304
	23.8	-0.0199882	-0.0118976	-0.0260637	-0.039867	-0.0447221	-0.0485666	-0.0446794	-0.0757737	-0.0526269	-0.0724197	-0.0363113		23.8	0.010668	-0.0372132	-0.0233918	-0.0328508	-0.00827079	-0.0309111	-0.0141632	-0.0129458	-0.0176098		23.8	-0.0279248	-0.0304104	-0.0454034	-0.00215122	0.0019334	0.00215421	-0.00056185	-0.00794222
	24	-0.0202369	-0.013074	-0.0256426	-0.0411409	-0.0448701	-0.0492704	-0.0451978	-0.0755536	-0.053462	-0.0717595	-0.0357722		24	0.0099986	-0.0370928	-0.0236182	-0.0329074	-0.00868735	-0.031743	-0.0154525	-0.012474	-0.0177869		24	-0.0276454	-0.0301322	-0.0452946	-0.00239304	0.000944954	0.00231764	-0.00112216	-0.00837671
	24.2	-0.0212373	-0.0143765	-0.0249594	-0.0420491	-0.0439902	-0.0497119	-0.0465717	-0.0747527	-0.0531625	-0.0716536	-0.0367272		24.2	0.0105103	-0.0365115	-0.0223357	-0.0329795	-0.00832733	-0.0309485	-0.0151726	-0.0128956	-0.0176341		24.2	-0.0276836	-0.0308444	-0.0448889	-0.00189639	-0.000949745	0.00143896	-0.000972156	-0.00800483
	24.4	-0.0197812	-0.0140665	-0.0256629	-0.042796	-0.0447214	-0.0501739	-0.0454967	-0.0744272	-0.0523165	-0.0727569	-0.0364995		24.4	0.0100025	-0.035942	-0.0224926	-0.0321261	-0.00718195	-0.0306667	-0.0143094	-0.0128237	-0.0168287		24.4	-0.0285365	-0.0300077	-0.0442673	-0.00183604	0.000367058	0.00163373	0.000436229	-0.0075041
	24.6	-0.0203413	-0.0141675	-0.0264846	-0.0437841	-0.0449706	-0.0485819	-0.0461824	-0.0745118	-0.0531091	-0.0723914	-0.0367616		24.6	0.00969912	-0.0359345	-0.0228014	-0.0328565	-0.00792274	-0.0324147	-0.0151788	-0.0131461	-0.0175318		24.6	-0.0279416	-0.0309927	-0.0442926	-0.00169436	0.000933054	0.00204058	-0.000662839	-0.0086171
	24.8	-0.0204502	-0.0142358	-0.026503	-0.0439052	-0.0447085	-0.0486971	-0.046667	-0.0743842	-0.0513915	-0.0735853	-0.0371437		24.8	0.0103621	-0.0360809	-0.0234236	-0.0321134	-0.00803516	-0.0312044	-0.0163406	-0.0123377	-0.0171682		24.8	-0.0284713	-0.0320857	-0.0451452	-0.00148734	0.000171332	0.000501165	0.000489784	-0.00858994
	25	-0.0206344	-0.0137031	-0.0274012	-0.043964	-0.0447829	-0.0491085	-0.0469565	-0.0752441	-0.051434	-0.0737041	-0.0381031		25	0.0104387	-0.0366133	-0.0226261	-0.0319855	-0.00776392	-0.0312672	-0.0162491	-0.0129911	-0.0172748		25	-0.0294283	-0.0318208	-0.0462232	-0.00178172	0.000979548	0.000617297	0.00062264	-0.00874613
	25.2	-0.0210438	-0.0127845	-0.0282726	-0.0439134	-0.0451766	-0.0479624	-0.0469488	-0.0765222	-0.052033	-0.0742498	-0.0370241		25.2	0.0104689	-0.0365706	-0.0235231	-0.0321228	-0.007622	-0.0309578	-0.0153488	-0.0117221	-0.0187041		25.2	-0.030631	-0.0324221	-0.0474006	-0.00178605	0.00231209	0.0017144	-0.000677734	-0.00938754
	25.4	-0.0221445	-0.0126836	-0.0285511	-0.0443138	-0.0438612	-0.0485753	-0.0483363	-0.0761297	-0.0527349	-0.0731139	-0.0384738		25.4	0.0112171	-0.03701	-0.0241056	-0.0333161	-0.00802841	-0.031846	-0.0167139	-0.0115459	-0.019677		25.4	-0.0301697	-0.0336339	-0.047806	-0.00252478	0.000696374	0.00170105	-0.000156743	-0.00987072
	25.6	-0.0222522	-0.0129972	-0.0275898	-0.0431709	-0.0432398	-0.049262	-0.047134	-0.0755404	-0.0527934	-0.0737145	-0.0379618		25.6	0.011874	-0.0370643	-0.0238101	-0.0325386	-0.00813894	-0.0310118	-0.0175656	-0.0109145	-0.0194405		25.6	-0.0329429	-0.0324803	-0.046779	-0.00241274	-0.000616569	0.000991039	0.000941324	-0.00887096
	25.8	-0.0225866	-0.0132528	-0.0273346	-0.04364	-0.0451052	-0.0493176	-0.0463804	-0.0759894	-0.054291	-0.0741789	-0.0385627		25.8	0.0113244	-0.0355056	-0.02295	-0.033492	-0.00882597	-0.0322783	-0.0166413	-0.0111628	-0.019076		25.8	-0.0333149	-0.0331484	-0.0479494	-0.0024762	-0.000210487	0.00170403	0.00044679	-0.00903592
	26	-0.0220569	-0.0127639	-0.0262332	-0.0430552	-0.0458008	-0.049292	-0.0464048	-0.0758713	-0.0551018	-0.0747301	-0.0387066		26	0.0125665	-0.0351323	-0.0245673	-0.0333075	-0.00745814	-0.0315129	-0.0165911	-0.0119888	-0.019264		26	-0.0333842	-0.0338277	-0.0475505	-0.00221729	0.000423277	0.0013664	0.00135071	-0.0081558
	26.2	-0.0224317	-0.012513	-0.0263725	-0.0430733	-0.0440514	-0.050832	-0.0472102	-0.0754182	-0.0554465	-0.0760209	-0.0403756		26.2	0.0119517	-0.035484	-0.0252476	-0.033673	-0.00913463	-0.0335908	-0.0183784	-0.0123086	-0.0178133		26.2	-0.0333269	-0.0334218	-0.0480418	-0.00247908	0.00043949	0.00014256	0.0016785	-0.00750784
	26.4	-0.0211646	-0.0135434	-0.0256514	-0.0413015	-0.046245	-0.0499029	-0.0460735	-0.0765048	-0.0550447	-0.0766759	-0.0384875		26.4	0.0119519	-0.0356614	-0.0262027	-0.0332934	-0.00942439	-0.0332203	-0.0183479	-0.0124379	-0.0179328		26.4	-0.0338166	-0.0325704	-0.0480734	-0.00124153	0.00133863	0.000992198	0.00170919	-0.00814698
	26.6	-0.0208853	-0.013122	-0.0267084	-0.0417305	-0.0468503	-0.0495093	-0.0481204	-0.0773385	-0.0544735	-0.0779113	-0.0394605		26.6	0.0115983	-0.0360572	-0.02518	-0.0345361	-0.00854069	-0.0336314	-0.0169751	-0.0125253	-0.0176642		26.6	-0.0321974	-0.032994	-0.0492839	-0.00259789	0.00158996	0.00100285	0.000195266	-0.00872573
	26.8	-0.0213038	-0.0122929	-0.0270195	-0.041587	-0.0460817	-0.0501347	-0.0493838	-0.0764709	-0.0548789	-0.0773907	-0.0395183		26.8	0.0124082	-0.0376685	-0.0253907	-0.0332673	-0.00893166	-0.0334911	-0.0176285	-0.0120732	-0.0187038		26.8	-0.0307437	-0.0322294	-0.0479951	-0.00277022	0.00198034	-8.80815e-05	9.41281e-05	-0.00985509
	27	-0.0223462	-0.0126647	-0.0286078	-0.0416029	-0.0453289	-0.0496883	-0.0505037	-0.0762313	-0.0547594	-0.0776097	-0.0396629		27	0.0119695	-0.0377884	-0.0248722	-0.0337611	-0.00989805	-0.0343601	-0.0181208	-0.0119274	-0.0191556		27	-0.030804	-0.0325081	-0.0479938	-0.00289849	0.000757653	-7.20492e-05	0.000574752	-0.0109357
	27.2	-0.0205604	-0.0129606	-0.0284812	-0.0418847	-0.0469411	-0.0495926	-0.0512122	-0.0761727	-0.0548886	-0.076792	-0.0384355		27.2	0.0128464	-0.0373125	-0.0249396	-0.0343452	-0.00806328	-0.0334697	-0.0176928	-0.0121828	-0.019126		27.2	-0.0301521	-0.0323159	-0.0483546	-0.00290012	0.00114392	0.000232086	0.000266232	-0.0117435
	27.4	-0.0226576	-0.0124734	-0.0279589	-0.0428635	-0.0452257	-0.0511133	-0.051616	-0.0758874	-0.0555034	-0.0776707	-0.039251		27.4	0.0123995	-0.0376519	-0.0262034	-0.0352756	-0.00926925	-0.0340354	-0.0162038	-0.0128008	-0.0180629		27.4	-0.0294766	-0.0330721	-0.0490304	-0.00333589	0.00105994	-9.82326e-05	0.000191787	-0.0113721
	27.6	-0.0223724	-0.0121753	-0.02764	-0.0438652	-0.0454187	-0.0523497	-0.0507761	-0.0763272	-0.055411	-0.0775624	-0.0390814		27.6	0.0135954	-0.038272	-0.0268827	-0.0340074	-0.00873715	-0.0338799	-0.0160906	-0.0138435	-0.0181125		27.6	-0.0293973	-0.0336416	-0.0487786	-0.00174158	0.00237965	0.000966066	9.36928e-05	-0.0114098
	27.8	-0.0219196	-0.0129824	-0.0281814	-0.0431699	-0.0456773	-0.0523116	-0.0505997	-0.077122	-0.0554015	-0.0773498	-0.0384761		27.8	0.0138086	-0.0379924	-0.0261256	-0.0341864	-0.00892808	-0.034061	-0.0154976	-0.0136189	-0.0186692		27.8	-0.0302537	-0.0334328	-0.0483636	-0.00179839	0.00290885	0.00288668	-0.000206597	-0.010715
	28	-0.022351	-0.012057	-0.0268687	-0.0445818	-0.0457208	-0.0529078	-0.0500629	-0.0784227	-0.0554502	-0.0776319	-0.0392578		28	0.0136462	-0.0388537	-0.0262861	-0.0332657	-0.00921282	-0.033733	-0.0154898	-0.012281	-0.0178868		28	-0.0296364	-0.0327291	-0.0489301	-0.00257593	0.00365742	0.00218954	-0.000815716	-0.0108869
	28.2	-0.022968	-0.0123547	-0.0274017	-0.0446208	-0.0465031	-0.0534119	-0.0501102	-0.0785713	-0.0546392	-0.0777113	-0.040205		28.2	0.0132428	-0.038868	-0.0262746	-0.034185	-0.00995393	-0.0339188	-0.0165588	-0.0120382	-0.0186158		28.2	-0.0303337	-0.0337745	-0.0488353	-0.00286082	0.00382411	0.00142123	-0.000668707	-0.0104926
	28.4	-0.0221878	-0.012705	-0.0281683	-0.0448552	-0.0475546	-0.0526919	-0.0496627	-0.0787946	-0.0554891	-0.0782005	-0.0404917		28.4	0.0134669	-0.0381222	-0.0243228	-0.0340702	-0.00912898	-0.0343458	-0.0176119	-0.0114768	-0.0195427		28.4	-0.0300995	-0.0337375	-0.0486728	-0.00315681	0.00417164	0.00153846	-0.00102136	-0.0108371
	28.6	-0.0213817	-0.0128854	-0.0289983	-0.0444839	-0.0477142	-0.052356	-0.0503405	-0.0784104	-0.0565124	-0.0788307	-0.0404784		28.6	0.0110194	-0.0377996	-0.0248214	-0.0350569	-0.0114281	-0.0340391	-0.0189298	-0.0115939	-0.0196637		28.6	-0.0308487	-0.0333711	-0.0484318	-0.00499744	0.00366469	0.000463022	-0.000213079	-0.0104254
	28.8	-0.0212701	-0.0126947	-0.0288341	-0.0457551	-0.0462661	-0.0520822	-0.0511294	-0.0791786	-0.0560525	-0.0796694	-0.0424879		28.8	0.0119539	-0.0378157	-0.0255833	-0.0358866	-0.0107727	-0.0335978	-0.0180402	-0.0118609	-0.0188317		28.8	-0.0306168	-0.0332869	-0.0503805	-0.00675528	0.0023538	-0.00139514	-0.00105511	-0.0110825
	29	-0.0209721	-0.0138711	-0.0299199	-0.0442151	-0.0461501	-0.0513767	-0.0509366	-0.0787949	-0.0561598	-0.0801548	-0.0428122		29	0.0125719	-0.0379313	-0.0258693	-0.0360023	-0.010936	-0.0327694	-0.0175295	-0.0122784	-0.0187993		29	-0.0315217	-0.0339368	-0.0500518	-0.00497929	0.0024679	-0.000266265	-0.0010666	-0.0110164
	29.2	-0.0210826	-0.0130661	-0.0296409	-0.0443118	-0.0459491	-0.0511338	-0.051537	-0.0790352	-0.0574162	-0.0799449	-0.0421432		29.2	0.011953	-0.0388037	-0.0250651	-0.0348748	-0.0106876	-0.0325355	-0.0166899	-0.0120968	-0.0198126		29.2	-0.0306678	-0.0347504	-0.0499892	-0.00467996	0.00198253	-0.00016828	-0.000147745	-0.0122928
	29.4	-0.0212542	-0.0136354	-0.0295849	-0.045209	-0.0457732	-0.0516856	-0.0522752	-0.0786681	-0.0564935	-0.0791294	-0.0426707		29.4	0.0126259	-0.0405947	-0.0249237	-0.0349985	-0.0110458	-0.0321106	-0.0162719	-0.0114839	-0.0198234		29.4	-0.0319784	-0.0340022	-0.0506826	-0.0049609	0.00146523	2.65334e-06	-0.000265069	-0.0115876
	29.6	-0.0223233	-0.0136191	-0.0295308	-0.0450823	-0.0447579	-0.0502185	-0.0525185	-0.0786043	-0.0570211	-0.0777459	-0.0434341		29.6	0.0144165	-0.0412472	-0.0256928	-0.034516	-0.00988872	-0.032573	-0.0157504	-0.0104156	-0.0200827		29.6	-0.0315249	-0.034915	-0.0504174	-0.0039073	0.000394397	0.000190264	-0.000386141	-0.0110264
	29.8	-0.0233393	-0.0141817	-0.030122	-0.0445784	-0.0458343	-0.0500139	-0.0525535	-0.0780483	-0.0574416	-0.0774286	-0.0423473		29.8	0.0141232	-0.0405888	-0.0259038	-0.0349475	-0.00960513	-0.0320948	-0.0166847	-0.0101675	-0.0202229		29.8	-0.0328026	-0.0365873	-0.049799	-0.00146419	-0.000153194	0.00112748	-6.72279e-05	-0.0103662
	30	0.0462035	0.0722273	0.037283	0.0241795	0.0189901	0.00962044	0.0610534	0.00539491	0.0166517	-0.00327823	0.0307036		30	-0.0336286	0.0451981	0.0541403	0.0534089	0.103869	0.0195514	0.0555829	0.0710117	0.0667496		30	0.0485348	0.0360266	0.0136831	0.115669	0.0896852	0.0945153	0.0613283	0.113457
	30.2	0.0216878	0.0871448	0.0847254	0.0356678	0.0402337	0.0249561	0.0843359	0.0133257	0.0254852	0.0106806	0.0366628		30.2	-0.0740946	0.178511	0.177116	0.155919	0.233032	0.173234	0.166278	0.202537	0.194104		30.2	-0.0431166	-0.0738883	-0.0698546	0.0176367	0.00836263	0.0273921	-0.0269953	0.0164709
	30.4	-0.00535015	0.220977	0.211239	0.111282	0.133753	0.0893601	0.164975	0.0593313	0.114215	0.0661448	0.106001		30.4	-0.0596611	0.283278	0.294824	0.274018	0.317601	0.265164	0.282165	0.314899	0.299579		30.4	-0.11102	-0.0799432	-0.113705	-0.017413	-0.00945892	-0.0327475	-0.0622873	-0.0567619
	30.6	-0.0109629	0.400147	0.379943	0.256823	0.284562	0.209527	0.331808	0.153333	0.281391	0.191804	0.257319		30.6	-0.0393745	0.363585	0.369827	0.352508	0.381718	0.332189	0.36368	0.398825	0.384763		30.6	-0.0950674	-0.0600872	-0.111088	-0.000577118	0.0124652	-0.0306878	-0.0522406	-0.0279741
	30.8	-0.00709006	0.524912	0.519018	0.409871	0.423561	0.341486	0.486368	0.247859	0.420377	0.332703	0.39729		30.8	-0.0275282	0.42402	0.448914	0.430402	0.455567	0.397821	0.435955	0.465532	0.458719		30.8	-0.0429783	-0.0588883	-0.0851537	0.0231573	0.025126	-0.0124064	-0.0438865	0.0176029
	31	-0.0140463	0.643911	0.627904	0.51014	0.531139	0.437661	0.590588	0.32868	0.521707	0.41829	0.509908		31	-0.0212604	0.511222	0.539351	0.510297	0.536015	0.485326	0.517494	0.560835	0.542623		31	-0.0574235	-0.071519	-0.100557	0.00761578	0.0137764	-0.0272595	-0.0615777	-0.00152024
	31.2	-0.0105713	0.783104	0.775344	0.652066	0.665668	0.566626	0.738372	0.437308	0.656682	0.553455	0.655215		31.2	0.000558534	0.577122	0.610545	0.592686	0.597205	0.543968	0.596266	0.629226	0.619391		31.2	-0.0411208	-0.0522645	-0.0870829	0.0231976	0.0292881	-0.0130884	-0.0520827	0.0146457
	31.4	0.00059646	0.905006	0.906756	0.803487	0.800932	0.700265	0.886726	0.55443	0.793649	0.693902	0.803145		31.4	0.0173643	0.629651	0.674375	0.6536	0.657855	0.602431	0.663421	0.692238	0.686966		31.4	-0.0148931	-0.0397525	-0.0714556	0.0417766	0.0441771	0.01198	-0.0385698	0.0354248
	31.6	0.0096407	1.0193	1.01162	0.930322	0.910685	0.833627	1.00257	0.680946	0.90055	0.809841	0.945733		31.6	0.032347	0.688228	0.743147	0.7182	0.722429	0.665646	0.722382	0.759684	0.746656		31.6	-0.00580349	-0.033466	-0.0618985	0.0506385	0.0514705	0.0312781	-0.032989	0.0428951
	31.8	0.0188423	1.12116	1.12529	1.04105	1.02609	0.944822	1.12572	0.79132	1.01505	0.923968	1.0734		31.8	0.0453035	0.74829	0.804826	0.784528	0.777111	0.720661	0.789508	0.822961	0.815101		31.8	-0.00698343	-0.0277077	-0.0591057	0.0545957	0.0564717	0.043653	-0.0277459	0.0395793
	32	0.0263163	1.21702	1.22713	1.1638	1.13279	1.06365	1.23541	0.913786	1.12026	1.03998	1.19382		32	0.0584136	0.801724	0.871365	0.848033	0.833943	0.784323	0.852505	0.88213	0.878813		32	-0.013378	-0.0239388	-0.0585321	0.0549692	0.0612816	0.0511986	-0.0241144	0.032126
	32.2	0.0331663	1.32342	1.32817	1.27313	1.24123	1.17314	1.34665	1.02664	1.22133	1.14162	1.31026		32.2	0.0672165	0.864426	0.935484	0.90902	0.894271	0.844515	0.912251	0.950103	0.943909		32.2	-0.0163388	-0.0214438	-0.0581769	0.0575652	0.0654493	0.0560814	-0.0202373	0.0309919
	32.4	0.0399173	1.42054	1.43061	1.3844	1.34669	1.27796	1.45416	1.13774	1.33028	1.25519	1.43139		32.4	0.0768858	0.927663	0.999815	0.973704	0.950946	0.903999	0.978827	1.01319	1.00904		32.4	-0.0167397	-0.0197565	-0.0557884	0.0600586	0.0690463	0.056815	-0.019277	0.0332054
	32.6	0.0469118	1.51771	1.53752	1.49777	1.45482	1.38904	1.55833	1.2516	1.43692	1.36439	1.53517		32.6	0.0847655	0.982419	1.06398	1.04159	1.00678	0.966841	1.04647	1.07521	1.07695		32.6	-0.0160697	-0.0197627	-0.0540711	0.060153	0.0696477	0.0559842	-0.0148206	0.0332761
	32.8	0.0525327	1.61875	1.62919	1.59151	1.54809	1.4901	1.66783	1.34797	1.53117	1.45925	1.64892		32.8	0.0925153	1.04083	1.13039	1.1024	1.06693	1.02488	1.10663	1.14104	1.13819		32.8	-0.0184765	-0.0169776	-0.0528069	0.0593731	0.0720513	0.0557525	-0.012869	0.0311403
	33	0.0596395	1.70934	1.73338	1.69875	1.65195	1.58377	1.76393	1.45838	1.62853	1.56069	1.75215		33	0.0980623	1.09914	1.19182	1.16793	1.12494	1.07937	1.1737	1.20294	1.20508		33	-0.0188004	-0.0167713	-0.0526134	0.0619557	0.0726295	0.0539768	-0.0127936	0.0300098
	33.2	0.0663972	1.80057	1.82876	1.8001	1.74622	1.6874	1.86256	1.55657	1.72797	1.66368	1.85524		33.2	0.104758	1.15214	1.25856	1.23046	1.18275	1.1404	1.23497	1.26206	1.26724		33.2	-0.0166448	-0.0166469	-0.0518855	0.0619304	0.0726514	0.0529323	-0.0118479	0.028768
	33.4	0.0729147	1.89417	1.92173	1.89496	1.83869	1.78147	1.95632	1.65146	1.82407	1.75894	1.95281		33.4	0.109803	1.21192	1.32037	1.29011	1.24022	1.19844	1.29723	1.32757	1.329		33.4	-0.0154486	-0.01557	-0.0504604	0.0615182	0.0715469	0.0518111	-0.00980427	0.0270051
	33.6	0.0797558	1.99123	2.01299	1.99032	1.93137	1.88142	2.05177	1.74575	1.91675	1.85394	2.05317		33.6	0.115493	1.27182	1.38361	1.34966	1.30072	1.25648	1.3586	1.39475	1.39186		33.6	-0.0143888	-0.0140479	-0.0484749	0.0628424	0.0725439	0.0499111	-0.00958542	0.0250996
	33.8	0.0868057	2.08003	2.10838	2.09089	2.0273	1.97184	2.15201	1.84027	2.01355	1.94949	2.14133		33.8	0.120328	1.32472	1.44431	1.41258	1.35313	1.31691	1.41945	1.45362	1.45555		33.8	-0.0133235	-0.0131961	-0.0483846	0.0640157	0.0736379	0.0474165	-0.0111294	0.0233125
	34	0.0939224	2.1702	2.19573	2.18268	2.11091	2.06033	2.24139	1.92405	2.09998	2.03714	2.2382		34	0.126416	1.38249	1.50348	1.46979	1.41106	1.37365	1.4746	1.51371	1.51312		34	-0.0131718	-0.0136212	-0.0470001	0.0633126	0.0732969	0.0465206	-0.00929788	0.0226703
	34.2	0.0987665	2.25869	2.28172	2.2647	2.20302	2.14357	2.32206	2.01634	2.18231	2.11961	2.328		34.2	0.131944	1.43671	1.56245	1.52704	1.46506	1.42631	1.5365	1.57581	1.57698		34.2	-0.0136204	-0.0126623	-0.046594	0.0638394	0.0742298	0.0457174	-0.00764835	0.0225264
	34.4	0.106095	2.33843	2.36813	2.35747	2.28853	2.23484	2.41372	2.10163	2.27283	2.21031	2.41423		34.4	0.138184	1.49095	1.62149	1.58907	1.51666	1.48401	1.59294	1.6329	1.63567		34.4	-0.0146536	-0.0120549	-0.0470048	0.063195	0.0767172	0.0446909	-0.00696686	0.0210456
	34.6	0.112184	2.43086	2.45156	2.44412	2.37464	2.32305	2.49482	2.18519	2.3623	2.297	2.49807		34.6	0.142874	1.54289	1.68103	1.64631	1.57058	1.53848	1.65029	1.69454	1.69619		34.6	-0.0126627	-0.0126435	-0.0461087	0.0636183	0.0761992	0.0448292	-0.00829142	0.0202447
	34.8	0.117662	2.52075	2.53433	2.52841	2.45489	2.41138	2.57539	2.26759	2.43959	2.37553	2.58308		34.8	0.148467	1.59943	1.74146	1.70111	1.62485	1.5962	1.70823	1.75343	1.75053		34.8	-0.012394	-0.0127438	-0.0462403	0.0635146	0.076269	0.0438896	-0.00528326	0.0202525
	35	0.123983	2.60368	2.62136	2.61547	2.53329	2.49091	2.66328	2.35162	2.52771	2.4602	2.6566		35	0.152235	1.64864	1.79215	1.75813	1.67273	1.64731	1.76567	1.80607	1.80829		35	-0.0124427	-0.0134465	-0.0461761	0.062689	0.076307	0.0436276	-0.00640451	0.019692
	35.2	0.130126	2.68405	2.6963	2.69509	2.60677	2.56874	2.74034	2.42238	2.6066	2.53682	2.73706		35.2	0.156317	1.7022	1.84972	1.81348	1.72671	1.69854	1.81613	1.86184	1.86403		35.2	-0.0115966	-0.0128783	-0.0457203	0.0631576	0.0763586	0.0434258	-0.00546551	0.0182787
	35.4	0.13501	2.7619	2.77233	2.77588	2.68935	2.64805	2.81582	2.50177	2.68173	2.61013	2.81351		35.4	0.158225	1.75291	1.90278	1.86652	1.77697	1.75029	1.86905	1.91788	1.91433		35.4	-0.0118656	-0.0134077	-0.0457848	0.0639617	0.0748595	0.0432184	-0.00617802	0.0174753
	35.6	0.140233	2.83925	2.85242	2.85088	2.76612	2.72364	2.89226	2.57409	2.76613	2.68956	2.88216		35.6	0.161602	1.80325	1.95289	1.91677	1.82358	1.79989	1.92238	1.97252	1.97079		35.6	-0.0140317	-0.0121389	-0.0470168	0.0621772	0.076425	0.0427853	-0.00370904	0.0160378
	35.8	0.146528	2.91559	2.93175	2.92603	2.84524	2.79942	2.96611	2.64541	2.83918	2.7669	2.9597		35.8	0.16375	1.85395	2.00376	1.97114	1.87064	1.85011	1.97457	2.02332	2.02333		35.8	-0.0146915	-0.0118236	-0.0457628	0.0613734	0.0755004	0.0440112	-0.00452767	0.0147829
	36	0.151473	2.9953	3.00008	3.00019	2.9149	2.87791	3.04447	2.71878	2.9119	2.83274	3.03366		36	0.167362	1.90062	2.05534	2.01598	1.91775	1.9012	2.02279	2.07653	2.06971		36	-0.0139905	-0.00967814	-0.0458249	0.061205	0.0784759	0.0433698	-0.00554503	0.0130246
	36.2	0.156008	3.06954	3.07459	3.07151	2.98328	2.94343	3.11037	2.78823	2.98284	2.90506	3.1018		36.2	0.169305	1.94953	2.10123	2.06507	1.96045	1.94345	2.06977	2.12608	2.11909		36.2	-0.014537	-0.00985107	-0.0457113	0.0593456	0.0791066	0.0425586	-0.00733389	0.0116037
	36.4	0.161029	3.1366	3.14296	3.14342	3.0469	3.01614	3.18231	2.85221	3.05575	2.96929	3.16655		36.4	0.173454	1.99422	2.15097	2.11262	2.00621	1.99022	2.11586	2.17145	2.16443		36.4	-0.0145997	-0.0103912	-0.0449198	0.0577145	0.0798235	0.0427239	-0.00976938	0.0110676
	36.6	0.165751	3.21162	3.21057	3.21132	3.11728	3.0831	3.2445	2.92154	3.12047	3.03075	3.2296		36.6	0.176748	2.03822	2.19833	2.15914	2.04914	2.03495	2.16168	2.22052	2.20868		36.6	-0.0155647	-0.0105726	-0.0436802	0.059453	0.0796029	0.0422281	-0.0124151	0.0109291
	36.8	0.170324	3.28591	3.27783	3.27645	3.18167	3.14683	3.30618	2.98604	3.18645	3.09873	3.2901		36.8	0.17919	2.07771	2.24254	2.20402	2.09095	2.07631	2.20681	2.26801	2.25262		36.8	-0.0147005	-0.0132409	-0.0438097	0.058828	0.0796002	0.0417047	-0.0131912	0.00978622
	37	0.174968	3.34866	3.34729	3.34338	3.24861	3.21433	3.36663	3.05078	3.25567	3.16626	3.35109		37	0.18072	2.12085	2.2889	2.25143	2.13348	2.11745	2.25186	2.31345	2.29636		37	-0.0155097	-0.0126791	-0.0432715	0.0598424	0.0782333	0.0424415	-0.0129194	0.0103711
	37.2	0.179679	3.41807	3.40972	3.40173	3.30884	3.27266	3.42615	3.1159	3.31437	3.22635	3.41269		37.2	0.183857	2.16548	2.33009	2.29088	2.17386	2.15875	2.28947	2.35931	2.3362		37.2	-0.0157515	-0.0126996	-0.042621	0.0609399	0.077465	0.0423753	-0.0129763	0.0103032
	37.4	0.185373	3.48275	3.47081	3.46945	3.36801	3.3376	3.48433	3.17344	3.37829	3.2912	3.46993		37.4	0.186406	2.2038	2.36811	2.33302	2.20999	2.19866	2.3322	2.40137	2.37798		37.4	-0.0154312	-0.0140295	-0.0422157	0.0614579	0.0776378	0.0421657	-0.0105845	0.00945993
	37.6	0.189502	3.54572	3.53052	3.52788	3.42787	3.39768	3.54222	3.22849	3.4396	3.3499	3.52577		37.6	0.188236	2.24057	2.40948	2.3731	2.24912	2.23867	2.37104	2.44169	2.4164		37.6	-0.0137001	-0.013676	-0.0418868	0.0603777	0.0786172	0.0419578	-0.00963514	0.00865346
	37.8	0.193153	3.60822	3.58798	3.58576	3.48379	3.45484	3.59911	3.28794	3.49659	3.40725	3.5794		37.8	0.191052	2.28158	2.4467	2.4114	2.28502	2.27647	2.40755	2.48156	2.45227		37.8	-0.0147208	-0.0128236	-0.0412151	0.0608949	0.0788013	0.0413979	-0.0105424	0.00968978
	38	0.197586	3.67362	3.64428	3.64402	3.54073	3.5126	3.65762	3.34147	3.55277	3.46309	3.63539		38	0.194388	2.31647	2.4838	2.44824	2.31784	2.31238	2.44313	2.51884	2.48994		38	-0.013176	-0.0145349	-0.041762	0.0590865	0.078873	0.0403402	-0.0110397	0.00784906
	38.2	0.201392	3.72862	3.70432	3.70093	3.59875	3.57087	3.71314	3.39755	3.61178	3.52156	3.6846		38.2	0.196814	2.34887	2.51924	2.48719	2.35388	2.34755	2.48027	2.55592	2.52515		38.2	-0.0122517	-0.0162417	-0.0426618	0.057813	0.0791734	0.0404876	-0.0104827	0.00800179
	38.4	0.204543	3.78963	3.75958	3.7511	3.64779	3.62454	3.76648	3.45067	3.66763	3.57447	3.73667		38.4	0.199464	2.38336	2.55307	2.52102	2.38579	2.38191	2.51377	2.59311	2.55801		38.4	-0.0107795	-0.0166212	-0.04271	0.0590692	0.0796204	0.0402018	-0.00999421	0.00660367
	38.6	0.208701	3.84817	3.81217	3.80844	3.69932	3.6731	3.81459	3.50082	3.71555	3.62506	3.78609		38.6	0.202213	2.41937	2.58356	2.55599	2.41715	2.41296	2.54554	2.6272	2.59445		38.6	-0.0118322	-0.0179848	-0.0435958	0.0581909	0.0791617	0.040033	-0.0106315	0.00612053
	38.8	0.213168	3.89982	3.86536	3.85997	3.75441	3.73003	3.86879	3.55085	3.77048	3.67505	3.83201		38.8	0.205973	2.45131	2.61756	2.58855	2.44843	2.44754	2.57888	2.66025	2.62678		38.8	-0.0104128	-0.0175352	-0.0438991	0.0584901	0.0794423	0.040041	-0.0103177	0.00316379
	39	0.216932	3.95659	3.91612	3.90834	3.80329	3.77994	3.91351	3.60062	3.82364	3.72623	3.88137		39	0.207149	2.48779	2.64853	2.62085	2.47976	2.47748	2.61051	2.69324	2.66116		39	-0.0119391	-0.016847	-0.0437566	0.058403	0.0791193	0.0397145	-0.00874387	0.00458928
	39.2	0.221121	4.01351	3.96765	3.9584	3.85277	3.82963	3.95939	3.65253	3.86903	3.76971	3.92872		39.2	0.210386	2.52057	2.67971	2.65176	2.50973	2.50916	2.64199	2.72702	2.68995		39.2	-0.0122972	-0.0150871	-0.0429322	0.059722	0.0800142	0.0389853	-0.0118878	0.00452897
	39.4	0.225321	4.06107	4.0185	4.00751	3.9021	3.88039	4.00489	3.69614	3.91877	3.8198	3.97122		39.4	0.212263	2.54688	2.70952	2.6819	2.53675	2.53665	2.67373	2.75575	2.71913		39.4	-0.0132361	-0.0140781	-0.0427577	0.0582218	0.0789732	0.0391411	-0.0135894	0.00457402
	39.6	0.228937	4.1137	4.06339	4.05205	3.94483	3.92511	4.04647	3.74082	3.96508	3.86659	4.0124		39.6	0.214893	2.57522	2.73696	2.7076	2.56398	2.56329	2.70088	2.78789	2.74521		39.6	-0.0127839	-0.0145022	-0.0418088	0.0589996	0.0788083	0.038441	-0.0129461	0.00512702
	39.8	0.232212	4.16191	4.11155	4.09518	3.98946	3.96561	4.08519	3.78828	4.00792	3.91081	4.05637		39.8	0.215163	2.60124	2.76168	2.73632	2.58969	2.58674	2.72909	2.81609	2.77175		39.8	-0.0122382	-0.0154106	-0.0423584	0.0585002	0.0800823	0.0381039	-0.0138943	0.00536884
	40	0.235665	4.20942	4.1557	4.14115	4.03389	4.01162	4.13135	3.83185	4.05587	3.95597	4.09765		40	0.217927	2.62632	2.78854	2.76161	2.61518	2.61615	2.75593	2.84354	2.79621		40	-0.012004	-0.0148227	-0.0416101	0.0609088	0.0795342	0.037381	-0.0157433	0.00535089
	40.2	0.238362	4.2576	4.1991	4.1821	4.07552	4.05289	4.17506	3.87337	4.09916	4.00129	4.13644		40.2	0.218523	2.65305	2.8132	2.78543	2.63946	2.64121	2.78086	2.86972	2.82271		40.2	-0.0124123	-0.014928	-0.0403872	0.0591833	0.0794202	0.0368026	-0.0127671	0.00308011
	40.4	0.241283	4.30599	4.24299	4.22484	4.11936	4.09425	4.21341	3.91511	4.14207	4.0403	4.17542		40.4	0.220018	2.67835	2.83847	2.8111	2.66411	2.66508	2.80332	2.89803	2.84764		40.4	-0.012281	-0.0137534	-0.0405055	0.0603813	0.0807607	0.0363646	-0.0141927	0.00248769
	40.6	0.243817	4.34725	4.28795	4.27045	4.15975	4.13765	4.25151	3.95599	4.18449	4.08305	4.21072		40.6	0.220148	2.7028	2.86073	2.83799	2.68595	2.69096	2.82582	2.92158	2.87191		40.6	-0.0117634	-0.0115338	-0.0401601	0.0603181	0.0794519	0.0372545	-0.016092	0.00104586
	40.8	0.247049	4.3898	4.328	4.30815	4.19569	4.17787	4.29065	3.99603	4.22475	4.12222	4.24811		40.8	0.22363	2.72676	2.88444	2.86038	2.71144	2.71439	2.84822	2.9455	2.89471		40.8	-0.0121838	-0.0103215	-0.0379183	0.0603898	0.0775475	0.0368499	-0.0171558	0.000294888
	41	0.249226	4.43295	4.36664	4.34728	4.23621	4.21661	4.32617	4.03253	4.26048	4.15767	4.28418		41	0.226639	2.74852	2.90674	2.88376	2.73007	2.73383	2.86894	2.96901	2.91744		41	-0.0127291	-0.0116153	-0.037564	0.0597027	0.0792786	0.0376786	-0.0165156	-0.00176421
	41.2	0.252465	4.47698	4.40485	4.38621	4.27334	4.25364	4.36354	4.07044	4.30039	4.19706	4.31992		41.2	0.228446	2.76942	2.92836	2.90698	2.75162	2.75758	2.89124	2.99229	2.93742		41.2	-0.0129938	-0.0126645	-0.0379256	0.0600825	0.0801011	0.0378105	-0.0176985	-0.00176397
	41.4	0.255675	4.51517	4.44309	4.4206	4.31271	4.29293	4.40113	4.10975	4.33869	4.23517	4.35606		41.4	0.231567	2.79096	2.94858	2.92879	2.77042	2.78035	2.91318	3.01334	2.95857		41.4	-0.0127997	-0.0138415	-0.0374706	0.0594227	0.0789041	0.0371986	-0.0168418	-0.00125616
	41.6	0.25806	4.55687	4.47681	4.45872	4.34917	4.32701	4.43379	4.1459	4.37414	4.26905	4.38969		41.6	0.235089	2.81267	2.96794	2.94886	2.79147	2.79885	2.93288	3.03491	2.97657		41.6	-0.013763	-0.0149403	-0.0376171	0.0586168	0.0807487	0.0375301	-0.0173908	-0.00142493
	41.8	0.260167	4.59504	4.512	4.49331	4.38288	4.36177	4.4703	4.18304	4.41056	4.30537	4.42054		41.8	0.236574	2.8318	2.98687	2.96831	2.80828	2.81725	2.9529	3.05485	2.99405		41.8	-0.0142764	-0.0146015	-0.0387451	0.0580231	0.0809546	0.0373142	-0.0164866	-0.000888524
	42	0.263247	4.62981	4.55021	4.52751	4.41754	4.39896	4.503	4.21485	4.44571	4.33654	4.45302		42	0.238164	2.85293	3.00389	2.98781	2.82898	2.83725	2.97198	3.0734	3.01083		42	-0.0136483	-0.0142907	-0.0379511	0.0568421	0.079923	0.0371486	-0.0174498	-0.000770197
	42.2	0.266191	4.66954	4.5825	4.55955	4.45037	4.4322	4.53295	4.25055	4.4784	4.37034	4.48323		42.2	0.239964	2.87063	3.02225	3.00478	2.84703	2.85616	2.98906	3.09279	3.02886		42.2	-0.0138212	-0.0150664	-0.0378579	0.0566257	0.0789232	0.0369882	-0.0178229	-0.000629138
	42.4	0.268269	4.70764	4.61727	4.59275	4.48229	4.46412	4.56626	4.28119	4.50966	4.40361	4.51136		42.4	0.241761	2.88821	3.03836	3.02163	2.86478	2.873	3.00564	3.11068	3.04542		42.4	-0.0153286	-0.0132123	-0.0367856	0.0560896	0.0791	0.0368582	-0.0186765	-0.000827751
	42.6	0.2714	4.74136	4.65202	4.62496	4.51316	4.49713	4.59669	4.31127	4.54171	4.4353	4.54203		42.6	0.243351	2.90545	3.05698	3.0403	2.88271	2.89065	3.02312	3.12852	3.06425		42.6	-0.0157681	-0.012602	-0.0360572	0.055905	0.0780787	0.036903	-0.0177271	-0.000721378
	42.8	0.274417	4.77472	4.68411	4.65481	4.54362	4.52801	4.6263	4.34312	4.57052	4.46533	4.57142		42.8	0.244479	2.92327	3.07426	3.05359	2.90131	2.90547	3.03913	3.14595	3.07988		42.8	-0.0156223	-0.0142642	-0.0349766	0.0564334	0.0778901	0.0379083	-0.0178974	-0.000920656
	43	0.276817	4.81091	4.71521	4.68436	4.57474	4.55756	4.65705	4.37217	4.59987	4.49631	4.6007		43	0.244808	2.93968	3.08874	3.07185	2.91595	2.92075	3.0538	3.16228	3.09577		43	-0.0153918	-0.0156443	-0.0361912	0.056119	0.0779331	0.0371468	-0.0174626	-0.00138496
	43.2	0.278888	4.84276	4.74732	4.7137	4.60391	4.58932	4.68498	4.40235	4.62952	4.52654	4.6283		43.2	0.246585	2.95713	3.10429	3.08831	2.93171	2.93573	3.07153	3.17719	3.11077		43.2	-0.0146502	-0.0139563	-0.0363729	0.0559273	0.0785518	0.0369553	-0.0173547	-0.00070225
	43.4	0.28188	4.8763	4.77543	4.74169	4.63148	4.61839	4.71136	4.43297	4.65868	4.55374	4.65541		43.4	0.247511	2.97472	3.12103	3.1043	2.94732	2.95296	3.0858	3.19578	3.12387		43.4	-0.0146265	-0.0160643	-0.0374488	0.0558907	0.0783971	0.0368711	-0.0165651	-0.00126199
	43.6	0.283654	4.90716	4.80365	4.77089	4.66104	4.64808	4.73942	4.46394	4.68726	4.58061	4.68019		43.6	0.248475	2.9893	3.13485	3.11675	2.95865	2.96881	3.10118	3.20978	3.13896		43.6	-0.014358	-0.0162675	-0.0377205	0.0538128	0.0796682	0.0347932	-0.0165537	-0.0020263
	43.8	0.285424	4.93534	4.83296	4.79858	4.68817	4.67619	4.76399	4.49104	4.716	4.60813	4.70394		43.8	0.248693	3.00441	3.14773	3.1336	2.97222	2.98585	3.11596	3.22506	3.15275		43.8	-0.0154854	-0.0159765	-0.0387148	0.0535679	0.0808454	0.0344836	-0.0170334	-0.00226651
	44	0.28648	4.96568	4.85901	4.82871	4.71271	4.70153	4.78916	4.51809	4.74154	4.63294	4.73103		44	0.250722	3.01869	3.16207	3.14489	2.98717	2.99907	3.12801	3.24167	3.166		44	-0.0151674	-0.0156801	-0.0368367	0.0539861	0.0824093	0.0341042	-0.0182927	-0.00276405
	44.2	0.288962	4.99337	4.8865	4.85515	4.74015	4.72705	4.81824	4.54376	4.7704	4.66183	4.75415		44.2	0.252463	3.03153	3.17369	3.15954	2.99952	3.01189	3.14083	3.25466	3.17925		44.2	-0.0155698	-0.0159069	-0.0370845	0.0537516	0.0821834	0.0348173	-0.018008	-0.00363036
	44.4	0.289956	5.02004	4.91266	4.88007	4.76619	4.75249	4.83807	4.57045	4.79483	4.68844	4.77852		44.4	0.25526	3.04547	3.18667	3.17263	3.01327	3.02325	3.15387	3.2676	3.19319		44.4	-0.0149058	-0.0155366	-0.036406	0.0530861	0.0836283	0.0348713	-0.018966	-0.00428049
	44.6	0.292335	5.05043	4.93823	4.90425	4.79117	4.77674	4.86475	4.59653	4.81858	4.71417	4.80128		44.6	0.255645	3.05912	3.19995	3.18787	3.02772	3.03507	3.1663	3.28099	3.20402		44.6	-0.0148761	-0.0160417	-0.0372619	0.055502	0.0812857	0.035506	-0.0193327	-0.0034896
	44.8	0.294411	5.07763	4.96429	4.92831	4.81673	4.80161	4.88832	4.62207	4.84309	4.7368	4.82528		44.8	0.259732	3.07374	3.21285	3.20206	3.04142	3.04692	3.17779	3.29455	3.21578		44.8	-0.0135009	-0.0157659	-0.0359274	0.0559252	0.0815437	0.0365569	-0.0205101	-0.00335571
	45	0.297039	5.10111	4.98759	4.95392	4.8408	4.82793	4.90722	4.64577	4.86787	4.7626	4.84588		45	0.261652	3.08525	3.2248	3.21459	3.05203	3.06027	3.1906	3.30592	3.22832		45	-0.0136541	-0.0144717	-0.0363622	0.0553987	0.0808345	0.0378207	-0.0205898	-0.00337305
	45.2	0.298395	5.12799	5.01382	4.97594	4.86455	4.85375	4.92661	4.67102	4.89054	4.78589	4.86878		45.2	0.263189	3.09869	3.23718	3.22528	3.06648	3.07095	3.20288	3.31962	3.24034		45.2	-0.0128698	-0.0136768	-0.0354779	0.0549267	0.0808974	0.0362263	-0.0207843	-0.00448375
	45.4	0.30098	5.15251	5.03623	5.00268	4.88631	4.8758	4.94925	4.69435	4.91424	4.80609	4.88778		45.4	0.262502	3.10796	3.24717	3.23616	3.07519	3.08269	3.21416	3.33059	3.25212		45.4	-0.0126642	-0.0141411	-0.0349467	0.0542197	0.079765	0.0355931	-0.0206652	-0.00320441
	45.6	0.302403	5.17431	5.05957	5.02483	4.90846	4.90014	4.96986	4.71605	4.93661	4.83235	4.90805		45.6	0.265749	3.12059	3.25721	3.24597	3.08623	3.09392	3.22508	3.3417	3.26243		45.6	-0.0116719	-0.0145831	-0.0347129	0.0532778	0.0825058	0.0353624	-0.020328	-0.0041813
	45.8	0.304521	5.20025	5.08151	5.04817	4.92973	4.92451	4.9914	4.73795	4.95859	4.85547	4.92894		45.8	0.265896	3.13241	3.26654	3.25523	3.09584	3.10597	3.2372	3.35293	3.2751		45.8	-0.0120842	-0.0154388	-0.0348433	0.0521521	0.0820349	0.0342889	-0.0212246	-0.00549259
	46	0.307759	5.2262	5.1044	5.06909	4.95114	4.94406	5.01408	4.76093	4.9799	4.87681	4.94922		46	0.267947	3.1438	3.27699	3.26565	3.10939	3.11598	3.24858	3.36402	3.28523		46	-0.0122754	-0.0163619	-0.0343926	0.0520708	0.0803249	0.0337436	-0.0202246	-0.00540858
	46.2	0.310385	5.24811	5.12405	5.0901	4.97245	4.96483	5.03459	4.78118	5.00163	4.89559	4.96734		46.2	0.267757	3.15329	3.28596	3.27417	3.11632	3.12753	3.25745	3.37429	3.29472		46.2	-0.0128463	-0.0170759	-0.0351211	0.0534555	0.0804474	0.0347992	-0.0207589	-0.00453213
	46.4	0.311453	5.27037	5.14583	5.10852	4.9927	4.98734	5.05269	4.79992	5.02221	4.91733	4.9868		46.4	0.27076	3.16619	3.29642	3.28426	3.12927	3.13617	3.26771	3.38509	3.30243		46.4	-0.01291	-0.0163978	-0.0349277	0.0533092	0.0807579	0.0340969	-0.0210229	-0.00590825
	46.6	0.314182	5.29383	5.16787	5.1298	5.01351	5.00549	5.07261	4.82313	5.04131	4.9376	5.00796		46.6	0.271748	3.17556	3.30549	3.29456	3.13859	3.14644	3.27774	3.3958	3.31225		46.6	-0.013535	-0.0156033	-0.0341787	0.0539814	0.0792956	0.0347166	-0.0231858	-0.00662594
	46.8	0.315907	5.31364	5.18761	5.14846	5.0336	5.0256	5.09132	4.84375	5.06073	4.95631	5.02572		46.8	0.272385	3.18484	3.31603	3.30433	3.14931	3.15697	3.28613	3.40657	3.32106		46.8	-0.0142143	-0.0157452	-0.03474	0.0546952	0.0785999	0.0338658	-0.0224695	-0.00647835
	47	0.31667	5.33496	5.20842	5.16802	5.05409	5.04592	5.10794	4.86383	5.08117	4.97592	5.04481		47	0.273186	3.1935	3.32529	3.31416	3.1597	3.1648	3.29507	3.41652	3.32972		47	-0.0133707	-0.0151006	-0.0340198	0.0548296	0.0793486	0.0322483	-0.0231985	-0.00725
	47.2	0.318112	5.35582	5.22721	5.18598	5.07217	5.06294	5.12602	4.88501	5.10246	4.99302	5.06374		47.2	0.277035	3.20425	3.33473	3.32457	3.17073	3.17369	3.30337	3.42612	3.33863		47.2	-0.0139028	-0.0165671	-0.0330286	0.0536375	0.07886	0.0314711	-0.0236749	-0.00866272
	47.4	0.321095	5.37655	5.24854	5.20751	5.09013	5.08092	5.14545	4.90471	5.12032	5.01174	5.08075		47.4	0.277759	3.21287	3.34243	3.33181	3.17856	3.18385	3.31228	3.4359	3.34726		47.4	-0.0138757	-0.0172532	-0.0335233	0.054142	0.0781189	0.03157	-0.0250238	-0.00766315
	47.6	0.322394	5.39516	5.26729	5.22593	5.10691	5.10171	5.163	4.92282	5.14092	5.03007	5.09929		47.6	0.277851	3.22219	3.3521	3.34037	3.18919	3.19176	3.32073	3.44421	3.35613		47.6	-0.0131487	-0.0171426	-0.0320628	0.0538278	0.0786868	0.0298879	-0.0243809	-0.0074136
	47.8	0.324051	5.41607	5.28529	5.24586	5.12665	5.12014	5.17867	4.94009	5.15787	5.05018	5.11648		47.8	0.280763	3.23086	3.36206	3.34899	3.19668	3.19907	3.32972	3.45302	3.36391		47.8	-0.0128069	-0.0170822	-0.0313283	0.0534253	0.0783121	0.0304306	-0.0234589	-0.00801594
	48	0.325167	5.43502	5.30237	5.26154	5.14496	5.1392	5.19505	4.9591	5.17387	5.06757	5.13215		48	0.281717	3.24081	3.36888	3.35668	3.20346	3.20861	3.33793	3.4613	3.37134		48	-0.0158323	-0.0174117	-0.0315351	0.0525323	0.0792889	0.031374	-0.0243572	-0.00828233
	48.2	0.327163	5.45206	5.32164	5.27921	5.16119	5.1575	5.21213	4.97816	5.19193	5.08644	5.14816		48.2	0.28097	3.24964	3.37796	3.36468	3.21234	3.21745	3.34813	3.46932	3.3797		48.2	-0.0148074	-0.0162401	-0.031794	0.0529209	0.0795122	0.0311058	-0.0238626	-0.0074958
	48.4	0.327432	5.47332	5.33625	5.29544	5.17962	5.17371	5.22673	4.99411	5.20663	5.10301	5.16371		48.4	0.281588	3.25741	3.38496	3.37387	3.21958	3.22557	3.35623	3.47639	3.38827		48.4	-0.0148257	-0.0147852	-0.0311536	0.0543086	0.0794845	0.0311051	-0.0229947	-0.00882764
	48.6	0.327728	5.48814	5.3537	5.31146	5.19612	5.18916	5.24292	5.00954	5.2231	5.11908	5.17802		48.6	0.28319	3.26677	3.39211	3.38134	3.22499	3.23348	3.36431	3.48312	3.39526		48.6	-0.0156361	-0.0165685	-0.0324064	0.0533465	0.0786735	0.0319455	-0.0222064	-0.00893243
	48.8	0.329842	5.5058	5.37014	5.32649	5.21073	5.20659	5.25814	5.02653	5.23956	5.13438	5.19257		48.8	0.28437	3.27718	3.39876	3.38939	3.2337	3.24104	3.37202	3.48943	3.40193		48.8	-0.0152074	-0.0163998	-0.0322707	0.0526724	0.0806804	0.0310703	-0.0225443	-0.00790837
	49	0.332234	5.52563	5.38635	5.34321	5.22706	5.22105	5.2757	5.04062	5.25485	5.15159	5.20743		49	0.286716	3.28381	3.40602	3.39779	3.23969	3.2477	3.37976	3.49732	3.40945		49	-0.0126326	-0.0168907	-0.0324005	0.0527387	0.0795654	0.0306627	-0.0207969	-0.0070277
	49.2	0.33292	5.54427	5.40196	5.35824	5.24269	5.2373	5.29029	5.05683	5.26969	5.16663	5.22254		49.2	0.287604	3.29068	3.41126	3.40671	3.24624	3.25579	3.38715	3.50657	3.41695		49.2	-0.0134311	-0.0167744	-0.0319158	0.0525203	0.0792408	0.0303013	-0.0236171	-0.00790032
	49.4	0.334623	5.5591	5.41765	5.37517	5.25906	5.25399	5.30579	5.07414	5.28721	5.18151	5.23785		49.4	0.289504	3.29929	3.41992	3.4136	3.2537	3.26285	3.39497	3.51487	3.42445		49.4	-0.0142718	-0.0186782	-0.0313896	0.051805	0.0802675	0.0308061	-0.0228428	-0.00708287
	49.6	0.336619	5.57844	5.43387	5.38829	5.27479	5.26902	5.31867	5.09127	5.30321	5.19746	5.2522		49.6	0.288868	3.30577	3.42552	3.42133	3.26075	3.26989	3.40107	3.52207	3.42976		49.6	-0.0141454	-0.0156689	-0.0306242	0.0512991	0.0813439	0.0306855	-0.0233332	-0.00790874
	49.8	0.337668	5.59249	5.44961	5.40407	5.28778	5.28443	5.33328	5.10439	5.31903	5.21234	5.26381		49.8	0.288288	3.31106	3.43068	3.42938	3.26661	3.27665	3.40921	3.52924	3.43732		49.8	-0.0148421	-0.0150127	-0.0311955	0.0505314	0.079474	0.030421	-0.0240197	-0.00861766
	50	0.338188	5.60808	5.46476	5.41967	5.30327	5.29858	5.34533	5.12126	5.33443	5.22787	5.27857		50	0.287646	3.31856	3.43845	3.43601	3.27475	3.2846	3.41696	3.53498	3.44464		50	-0.0162766	-0.0132503	-0.0315935	0.0500526	0.0789378	0.0311743	-0.0252805	-0.00921055
	50.2	0.339514	5.6216	5.47834	5.43233	5.31784	5.31308	5.35903	5.13518	5.34972	5.24156	5.29095		50.2	0.290274	3.32722	3.44462	3.44134	3.28215	3.29093	3.42313	3.54325	3.45062		50.2	-0.0163246	-0.0133432	-0.031533	0.0496729	0.0791682	0.0306478	-0.0229056	-0.00894756
	50.4	0.340816	5.63872	5.49389	5.44761	5.33239	5.32646	5.37144	5.15106	5.36235	5.25751	5.30364		50.4	0.290995	3.33607	3.44991	3.44738	3.29003	3.29785	3.42927	3.54964	3.45489		50.4	-0.0140626	-0.0123332	-0.0324832	0.0504456	0.0783831	0.0303702	-0.0242123	-0.0097509
	50.6	0.342293	5.65366	5.50644	5.46038	5.34495	5.3421	5.38604	5.16422	5.37751	5.27236	5.31611		50.6	0.293563	3.34069	3.45618	3.45376	3.29662	3.30551	3.43532	3.55602	3.46161		50.6	-0.0140012	-0.0126571	-0.033236	0.0513276	0.0776986	0.030031	-0.0246784	-0.00855385
	50.8	0.343656	5.66867	5.51998	5.47377	5.35945	5.35537	5.39907	5.17971	5.38963	5.28413	5.33025		50.8	0.295957	3.34804	3.46219	3.45862	3.30396	3.31147	3.43978	3.56331	3.46633		50.8	-0.0145682	-0.0132925	-0.03295	0.0532847	0.0794166	0.0306019	-0.024278	-0.00836175
	51	0.344202	5.6839	5.53368	5.48711	5.3733	5.36791	5.41138	5.19253	5.40124	5.29849	5.34191		51	0.297295	3.35434	3.46628	3.4661	3.31151	3.31743	3.44628	3.57071	3.47402		51	-0.0134101	-0.015633	-0.032437	0.0540083	0.079581	0.0287867	-0.0232156	-0.00926653
	51.2	0.345084	5.70035	5.54837	5.50144	5.38733	5.38179	5.42422	5.2073	5.41339	5.3133	5.3549		51.2	0.2966	3.3597	3.47342	3.47292	3.31734	3.32257	3.45234	3.57499	3.47876		51.2	-0.0133266	-0.0160518	-0.0311598	0.0546334	0.0791059	0.0293154	-0.0239552	-0.00920644
	51.4	0.346478	5.71259	5.56053	5.5135	5.40027	5.39621	5.43806	5.21953	5.42698	5.3268	5.36724		51.4	0.297621	3.36407	3.48047	3.47907	3.324	3.32875	3.45875	3.58156	3.48507		51.4	-0.0145935	-0.016061	-0.031043	0.052515	0.0791088	0.0290204	-0.0230571	-0.00889204
	51.6	0.348067	5.72646	5.57389	5.5276	5.41241	5.40711	5.44859	5.2319	5.43824	5.33814	5.37803		51.6	0.298591	3.37184	3.4856	3.48516	3.32992	3.33315	3.46398	3.58928	3.49218		51.6	-0.014147	-0.0182856	-0.0307154	0.0519956	0.0803856	0.0294148	-0.0241117	-0.00971736
	51.8	0.349182	5.73958	5.58663	5.53991	5.42395	5.42064	5.46055	5.24393	5.45144	5.35368	5.39025		51.8	0.299228	3.3773	3.49188	3.49079	3.33479	3.34003	3.47043	3.59507	3.49937		51.8	-0.0143655	-0.018631	-0.0302432	0.0506452	0.0789265	0.0281638	-0.024793	-0.0105421
	52	0.350737	5.75247	5.59878	5.55141	5.43607	5.43392	5.47248	5.2561	5.46338	5.3642	5.40139		52	0.299289	3.38411	3.49736	3.49461	3.34068	3.34508	3.47456	3.60191	3.50386		52	-0.0154505	-0.0177321	-0.0307234	0.0507736	0.0798001	0.0280913	-0.0271059	-0.00996966
	52.2	0.352076	5.76609	5.60923	5.56423	5.44821	5.4455	5.48301	5.26747	5.4771	5.37495	5.41236		52.2	0.301425	3.39044	3.50144	3.49938	3.34782	3.35116	3.48184	3.60688	3.51127		52.2	-0.0139697	-0.018158	-0.0313171	0.0498522	0.0809335	0.0273119	-0.0271111	-0.00950457
	52.4	0.352484	5.77822	5.62191	5.57764	5.45947	5.45648	5.49352	5.28047	5.48662	5.3854	5.42304		52.4	0.302282	3.39787	3.50676	3.50511	3.35076	3.35557	3.48799	3.61213	3.5176		52.4	-0.0163323	-0.0173859	-0.0305987	0.0505034	0.0812192	0.0276923	-0.0284507	-0.0109101
	52.6	0.352714	5.7907	5.6357	5.58915	5.47191	5.46784	5.50562	5.29367	5.49851	5.39595	5.43505		52.6	0.304332	3.40327	3.51389	3.51019	3.35915	3.36242	3.49402	3.61731	3.52303		52.6	-0.016571	-0.017943	-0.0301547	0.0517782	0.0793959	0.0272795	-0.0256404	-0.0109793
	52.8	0.353592	5.80432	5.6474	5.60032	5.48319	5.47861	5.51642	5.30517	5.50859	5.40662	5.44613		52.8	0.304272	3.40953	3.51881	3.5168	3.36433	3.36783	3.49945	3.62176	3.52708		52.8	-0.015887	-0.0175412	-0.030209	0.0507971	0.0802915	0.027909	-0.0253681	-0.0112102
	53	0.355221	5.8178	5.65804	5.61026	5.49284	5.48959	5.52916	5.31787	5.52215	5.41856	5.45758		53	0.305894	3.41493	3.52447	3.5212	3.36816	3.37402	3.5058	3.62605	3.53201		53	-0.015717	-0.0168704	-0.0303117	0.0505515	0.079837	0.0278663	-0.0255675	-0.012278
	53.2	0.356456	5.82875	5.66984	5.62088	5.50353	5.5006	5.53908	5.32816	5.53203	5.42778	5.46892		53.2	0.306132	3.42089	3.52823	3.52666	3.3737	3.37899	3.50976	3.63245	3.53588		53.2	-0.0169654	-0.0164033	-0.0298902	0.0513799	0.0785291	0.0282428	-0.0252178	-0.0138488
	53.4	0.359008	5.84104	5.68127	5.63098	5.51467	5.51232	5.55154	5.33806	5.54487	5.43987	5.47926		53.4	0.307723	3.42552	3.53454	3.5327	3.3806	3.38317	3.51457	3.63804	3.53968		53.4	-0.0149466	-0.0172903	-0.0295213	0.0503734	0.0785712	0.0277152	-0.0238538	-0.0141089
	53.6	0.360233	5.85432	5.69156	5.64274	5.52705	5.52369	5.56088	5.34891	5.55608	5.4519	5.48878		53.6	0.307605	3.43056	3.53743	3.53882	3.38376	3.38886	3.51953	3.64301	3.54369		53.6	-0.0145837	-0.0161858	-0.0298633	0.0502473	0.0797305	0.0263255	-0.0254699	-0.0134839
	53.8	0.361096	5.8635	5.70241	5.65361	5.537	5.53427	5.57319	5.35933	5.56829	5.46321	5.49883		53.8	0.30827	3.43606	3.54153	3.54367	3.3917	3.39321	3.52631	3.64858	3.54829		53.8	-0.0146912	-0.0163063	-0.029788	0.050759	0.0795236	0.0256617	-0.0269829	-0.0139091
	54	0.361604	5.87446	5.71375	5.66424	5.54871	5.54461	5.58111	5.37115	5.5776	5.4741	5.50762		54	0.309238	3.44038	3.54614	3.54938	3.3984	3.39791	3.53212	3.65541	3.55186		54	-0.0156988	-0.0166374	-0.0292654	0.0514579	0.0791893	0.026044	-0.026279	-0.0142968
	54.2	0.361388	5.88506	5.72553	5.67613	5.55683	5.55535	5.59171	5.38284	5.58739	5.48556	5.51552		54.2	0.310573	3.44394	3.55179	3.55412	3.40233	3.40263	3.53645	3.661	3.55749		54.2	-0.0139657	-0.0166585	-0.0293896	0.0492482	0.0786205	0.0258174	-0.0255533	-0.0142011
	54.4	0.361344	5.89443	5.73596	5.68524	5.56706	5.56638	5.60072	5.39407	5.59712	5.4962	5.52584		54.4	0.310751	3.44923	3.5543	3.55778	3.40724	3.40934	3.54022	3.66677	3.56201		54.4	-0.0128307	-0.0182381	-0.0299369	0.0492845	0.0790233	0.0249478	-0.0260361	-0.0137035
	54.6	0.362997	5.90297	5.74517	5.69359	5.57699	5.57624	5.61068	5.40533	5.60674	5.50542	5.53483		54.6	0.312135	3.45637	3.55975	3.56203	3.41338	3.4131	3.54537	3.67125	3.56517		54.6	-0.0138813	-0.0181651	-0.0292993	0.0481603	0.0787411	0.0257771	-0.026749	-0.0155763
	54.8	0.365394	5.9149	5.75653	5.70406	5.58707	5.58633	5.61729	5.41545	5.61641	5.51423	5.54491		54.8	0.313377	3.45905	3.5642	3.56574	3.41682	3.41776	3.55007	3.67621	3.5697		54.8	-0.0133893	-0.0165318	-0.0298218	0.0491916	0.0790644	0.0255606	-0.026631	-0.0139216
	55	0.366569	5.9234	5.76537	5.71422	5.59605	5.59631	5.62461	5.42528	5.62631	5.52292	5.55424		55	0.315148	3.46255	3.56901	3.57066	3.42004	3.42148	3.55221	3.67883	3.57413		55	-0.0126706	-0.0164377	-0.0284425	0.0484276	0.0787038	0.025255	-0.0265938	-0.0132527
	55.2	0.368481	5.93369	5.77253	5.72279	5.60779	5.6056	5.63532	5.4354	5.63543	5.53182	5.5649		55.2	0.314577	3.46804	3.57418	3.57557	3.42431	3.42659	3.55605	3.68296	3.57853		55.2	-0.0143253	-0.0168408	-0.0292041	0.0491101	0.0802994	0.0253493	-0.0287822	-0.0133766
	55.4	0.370369	5.94491	5.78328	5.73227	5.61696	5.61624	5.64413	5.4447	5.64619	5.54121	5.57364		55.4	0.315576	3.47132	3.57821	3.57972	3.42914	3.42998	3.56039	3.68684	3.58317		55.4	-0.0146016	-0.0153232	-0.0274511	0.0492482	0.0811087	0.0260327	-0.0278103	-0.0139629
	55.6	0.370869	5.9572	5.79305	5.74217	5.6266	5.62666	5.65189	5.45476	5.65681	5.55032	5.5826		55.6	0.315388	3.47313	3.58289	3.58296	3.4336	3.43465	3.56427	3.69217	3.58864		55.6	-0.0150085	-0.0166838	-0.0268239	0.0502326	0.0805741	0.0259717	-0.0273944	-0.0131932
	55.8	0.371318	5.96666	5.80054	5.75094	5.63587	5.63739	5.661	5.46505	5.6655	5.5596	5.59109		55.8	0.316183	3.47968	3.58684	3.5875	3.43615	3.43838	3.567	3.69711	3.59285		55.8	-0.0147046	-0.0174833	-0.0258839	0.0492745	0.0804256	0.0270918	-0.0267951	-0.0143312
	56	0.372728	5.97811	5.81046	5.75921	5.64635	5.64546	5.67147	5.47474	5.67625	5.56962	5.60102		56	0.315876	3.48397	3.58968	3.59125	3.44121	3.44323	3.57178	3.70295	3.59783		56	-0.0141328	-0.0198677	-0.0274744	0.0503218	0.0822084	0.0282049	-0.025843	-0.0155101
	56.2	0.373951	5.98838	5.82062	5.7683	5.65399	5.65611	5.67922	5.48265	5.68603	5.579	5.60934		56.2	0.317467	3.48886	3.59221	3.59594	3.44512	3.44768	3.57661	3.70686	3.60031		56.2	-0.014476	-0.0186789	-0.0265304	0.0499705	0.08076	0.0286136	-0.0257941	-0.0155658
	56.4	0.37447	5.99624	5.82963	5.77641	5.66217	5.6638	5.68727	5.49159	5.69352	5.58691	5.61755		56.4	0.317743	3.49424	3.5965	3.60038	3.44798	3.45165	3.5817	3.71127	3.60377		56.4	-0.0149437	-0.0187153	-0.0277889	0.0500574	0.0786744	0.0278825	-0.0277505	-0.014885
	56.6	0.37543	6.00591	5.8384	5.78628	5.67254	5.67251	5.6955	5.50046	5.7018	5.59544	5.62601		56.6	0.31844	3.50087	3.59837	3.60485	3.45196	3.45602	3.58653	3.71544	3.60796		56.6	-0.0145704	-0.0179808	-0.0280869	0.0483128	0.0784829	0.0283704	-0.0283939	-0.0159431
	56.8	0.375756	6.01663	5.84654	5.79384	5.68154	5.67965	5.70517	5.50871	5.71055	5.60501	5.63365		56.8	0.3197	3.50384	3.60246	3.60823	3.45777	3.45832	3.59074	3.72027	3.61087		56.8	-0.0145762	-0.0178063	-0.0281921	0.0479926	0.0779681	0.0283186	-0.0282369	-0.0148912
	57	0.376196	6.02422	5.85526	5.80357	5.6882	5.68913	5.71227	5.51635	5.71983	5.61292	5.64072		57	0.32045	3.50969	3.6065	3.61225	3.46188	3.4604	3.59497	3.72437	3.61416		57	-0.0150184	-0.016088	-0.028253	0.0467533	0.0774024	0.0270855	-0.029245	-0.0152716
	57.2	0.378076	6.0326	5.86408	5.81162	5.69705	5.69584	5.7205	5.52518	5.72776	5.62085	5.64911		57.2	0.321464	3.51494	3.61094	3.61588	3.46496	3.46297	3.59892	3.72959	3.61814		57.2	-0.0148354	-0.0168111	-0.0281887	0.0479857	0.0784263	0.0275718	-0.0303768	-0.015607
	57.4	0.378718	6.04185	5.87096	5.81837	5.70509	5.70374	5.72877	5.53382	5.737	5.62851	5.65592		57.4	0.322426	3.51792	3.61342	3.61884	3.4694	3.46587	3.6003	3.73419	3.62298		57.4	-0.0152895	-0.0171148	-0.0282112	0.0477231	0.0785176	0.0267267	-0.0277587	-0.0155265
	57.6	0.379904	6.0507	5.87976	5.82658	5.71085	5.71227	5.73707	5.54223	5.74375	5.63775	5.66299		57.6	0.324125	3.51968	3.61826	3.62322	3.47174	3.46948	3.60391	3.7369	3.62639		57.6	-0.0142151	-0.0179931	-0.0292157	0.0489058	0.0790833	0.0270611	-0.0284132	-0.0144684
	57.8	0.380975	6.05803	5.88791	5.83642	5.7194	5.72028	5.74371	5.55038	5.75163	5.64455	5.6722		57.8	0.324607	3.52559	3.62203	3.6282	3.4742	3.47585	3.60738	3.74104	3.63098		57.8	-0.013864	-0.0184106	-0.028426	0.0491245	0.0798419	0.0270927	-0.0299839	-0.0149763
	58	0.382264	6.06544	5.89555	5.84145	5.72875	5.7278	5.75181	5.5586	5.75838	5.65104	5.67961		58	0.326139	3.52924	3.62511	3.63266	3.47756	3.48211	3.6111	3.74431	3.63513		58	-0.0134476	-0.0192993	-0.0286118	0.048475	0.0788683	0.0280555	-0.0305345	-0.0142914
	58.2	0.382329	6.07529	5.90455	5.85018	5.73605	5.73632	5.75988	5.5669	5.76769	5.65974	5.6869		58.2	0.325679	3.5321	3.62898	3.63545	3.48306	3.48609	3.61415	3.74722	3.63892		58.2	-0.0119415	-0.0183399	-0.0282224	0.0494681	0.0788372	0.027544	-0.0299054	-0.0136024
	58.4	0.383641	6.08424	5.91157	5.85888	5.74372	5.74351	5.7663	5.57564	5.77367	5.66764	5.69458		58.4	0.326282	3.53687	3.63236	3.63946	3.48641	3.49017	3.62028	3.75014	3.64077		58.4	-0.012557	-0.0196709	-0.0271887	0.048798	0.0791181	0.028437	-0.0310842	-0.014567
	58.6	0.385188	6.09133	5.91829	5.86511	5.75076	5.75184	5.7718	5.58267	5.78249	5.67543	5.70278		58.6	0.326579	3.54135	3.63534	3.64247	3.49202	3.49423	3.62222	3.75452	3.6438		58.6	-0.0135954	-0.0180241	-0.0258716	0.0489447	0.0784204	0.0274497	-0.0298285	-0.0158001
	58.8	0.386582	6.09899	5.92782	5.8718	5.75743	5.76019	5.78092	5.59143	5.79202	5.68233	5.70974		58.8	0.327097	3.54355	3.63771	3.6448	3.4975	3.49683	3.62644	3.75824	3.64744		58.8	-0.0151418	-0.0183643	-0.0258933	0.0498261	0.0786936	0.0262125	-0.0281081	-0.0166553
	59	0.387513	6.10952	5.93662	5.88125	5.76489	5.76797	5.7879	5.59849	5.79927	5.69044	5.71642		59	0.327291	3.54785	3.64288	3.64894	3.50047	3.50056	3.63081	3.76328	3.65045		59	-0.015781	-0.0171334	-0.0250789	0.050515	0.0790405	0.0259664	-0.0281799	-0.0176158
	59.2	0.38837	6.11535	5.94313	5.88849	5.77294	5.77517	5.79457	5.60565	5.80615	5.69662	5.72308		59.2	0.328087	3.55122	3.64675	3.65207	3.50373	3.50381	3.63597	3.7662	3.65557		59.2	-0.0153195	-0.018787	-0.0248036	0.0481677	0.0772678	0.0257875	-0.0265357	-0.0188095
	59.4	0.389271	6.12379	5.9518	5.89604	5.78061	5.78337	5.80374	5.61295	5.81415	5.70518	5.73021		59.4	0.329225	3.55606	3.65063	3.65514	3.50893	3.50682	3.63897	3.77032	3.65952		59.4	-0.0146583	-0.0167354	-0.0257139	0.0487528	0.0770723	0.0252891	-0.0281642	-0.01845
	59.6	0.389544	6.1315	5.95908	5.90322	5.7892	5.78908	5.81122	5.6217	5.82048	5.71104	5.73716		59.6	0.329123	3.56	3.65444	3.65673	3.51048	3.50972	3.64391	3.77397	3.66273		59.6	-0.014585	-0.0174628	-0.0265005	0.047655	0.0783179	0.0256466	-0.0286937	-0.0195671
	59.8	0.389956	6.13961	5.96661	5.90979	5.79558	5.79532	5.81608	5.62693	5.82704	5.71877	5.74285		59.8	0.330639	3.56413	3.65755	3.66125	3.51282	3.51377	3.64726	3.77652	3.66626		59.8	-0.0147113	-0.0168119	-0.0275829	0.0461923	0.0770619	0.026268	-0.0291947	-0.0202595
	60	0.391397	6.14649	5.97154	5.91659	5.8015	5.80333	5.82207	5.63471	5.83473	5.72704	5.75037		60	0.330828	3.56694	3.65996	3.66428	3.51598	3.51581	3.64975	3.77917	3.66926		60	-0.014478	-0.0179327	-0.027134	0.0455453	0.0785645	0.0257551	-0.0290527	-0.0182965
	60.2	0.390976	6.15259	5.97881	5.92281	5.80798	5.81061	5.8284	5.64249	5.84143	5.73318	5.75702		60.2	0.33157	3.57232	3.66154	3.66773	3.51924	3.51972	3.65205	3.78328	3.67186		60.2	-0.0168401	-0.0190691	-0.0275602	0.046845	0.079586	0.0260041	-0.0302754	-0.0180529
	60.4	0.391951	6.15944	5.98603	5.92857	5.81411	5.81577	5.83399	5.65042	5.84833	5.73987	5.76371		60.4	0.332508	3.57447	3.66511	3.67182	3.52116	3.52336	3.65487	3.78624	3.6756		60.4	-0.0169845	-0.0201085	-0.0270535	0.0472041	0.081503	0.026417	-0.0290689	-0.0177134
	60.6	0.393371	6.16554	5.99417	5.93545	5.82005	5.82459	5.84157	5.65654	5.85593	5.74789	5.77143		60.6	0.33401	3.57672	3.66774	3.67612	3.52582	3.52532	3.65728	3.78953	3.67845		60.6	-0.0176584	-0.0202058	-0.0268251	0.0472907	0.0807152	0.0247549	-0.0305809	-0.0158804
	60.8	0.39446	6.17259	5.99959	5.94152	5.82885	5.82996	5.84891	5.66539	5.86203	5.75423	5.77687		60.8	0.333202	3.58022	3.67271	3.67758	3.52956	3.52696	3.65841	3.79392	3.68069		60.8	-0.0158547	-0.0203402	-0.0255303	0.0483084	0.0803707	0.0254588	-0.0297801	-0.0158932
	61	0.395006	6.18071	6.00771	5.94927	5.83483	5.8354	5.85808	5.6714	5.86961	5.76073	5.78398		61	0.334765	3.58512	3.67704	3.68085	3.53352	3.53065	3.66226	3.79661	3.6837		61	-0.0161304	-0.0213654	-0.0251143	0.0475057	0.0790947	0.0250559	-0.0298073	-0.0162009
	61.2	0.397505	6.18933	6.01442	5.95643	5.84043	5.84194	5.86138	5.67652	5.87639	5.76729	5.78909		61.2	0.335235	3.58745	3.67965	3.6851	3.53631	3.53315	3.66595	3.8002	3.68578		61.2	-0.0150232	-0.0189274	-0.0256988	0.0472679	0.079433	0.0245969	-0.0288501	-0.0151695
	61.4	0.398152	6.1947	6.01872	5.96391	5.84795	5.84911	5.8677	5.68211	5.88322	5.77422	5.79631		61.4	0.334493	3.59231	3.682	3.68874	3.54134	3.53765	3.67016	3.80423	3.68731		61.4	-0.0145868	-0.01808	-0.0259356	0.047924	0.0787729	0.0249525	-0.0290457	-0.0156887
	61.6	0.397953	6.20138	6.02467	5.96971	5.85395	5.85431	5.87469	5.68747	5.88892	5.78193	5.80134		61.6	0.335107	3.5956	3.68561	3.69203	3.54518	3.54141	3.67327	3.80777	3.69022		61.6	-0.0150445	-0.0160561	-0.0262466	0.0473306	0.0779157	0.025723	-0.0275572	-0.0168648
	61.8	0.398549	6.20769	6.03035	5.97509	5.85818	5.86205	5.88091	5.6935	5.89503	5.78765	5.80724		61.8	0.33704	3.59952	3.68714	3.6956	3.54924	3.5449	3.67844	3.80923	3.69298		61.8	-0.0171668	-0.016309	-0.0258581	0.0470056	0.0780705	0.0246155	-0.0281234	-0.0171211
	62	0.398616	6.21231	6.0357	5.9808	5.86569	5.86843	5.88533	5.69983	5.90131	5.79204	5.81214		62	0.337335	3.60085	3.68946	3.69799	3.55225	3.54755	3.68116	3.81313	3.69657		62	-0.0164349	-0.0149389	-0.0263487	0.0474658	0.0782505	0.0254235	-0.0280804	-0.0182854
	62.2	0.39789	6.21787	6.04143	5.98616	5.87235	5.87352	5.89335	5.7083	5.90749	5.80052	5.81743		62.2	0.338602	3.60295	3.69319	3.70035	3.55595	3.55078	3.68348	3.81674	3.69967		62.2	-0.0170137	-0.01619	-0.0261307	0.0462169	0.0773098	0.0254387	-0.0309066	-0.0193112
	62.4	0.398839	6.22467	6.04915	5.99161	5.87901	5.87959	5.89938	5.71464	5.91409	5.8049	5.8237		62.4	0.339757	3.60484	3.69735	3.70368	3.55705	3.55287	3.68688	3.81973	3.70385		62.4	-0.0180296	-0.0168601	-0.0267038	0.0454065	0.0773479	0.0250931	-0.0325279	-0.0194705
	62.6	0.400346	6.23244	6.05449	5.99777	5.88537	5.88654	5.90327	5.72251	5.92053	5.81147	5.82916		62.6	0.339604	3.60844	3.69844	3.7061	3.55935	3.55651	3.69022	3.82359	3.70858		62.6	-0.0171256	-0.018487	-0.0264355	0.0458388	0.0773701	0.0261552	-0.0310783	-0.0188391
	62.8	0.400373	6.23815	6.06171	6.00396	5.89141	5.89298	5.9075	5.72891	5.92546	5.81731	5.83473		62.8	0.339859	3.61154	3.70137	3.70873	3.56045	3.55971	3.69271	3.82945	3.71123		62.8	-0.0157769	-0.0179411	-0.027239	0.0447276	0.0788908	0.025921	-0.0316574	-0.0180791
	63	0.401838	6.24582	6.06805	6.01041	5.89612	5.89874	5.91371	5.73583	5.9315	5.82445	5.84185		63	0.340054	3.61478	3.70308	3.71218	3.5647	3.56284	3.69727	3.83212	3.71333		63	-0.0154388	-0.0183582	-0.0265215	0.043672	0.0776868	0.0251653	-0.0317695	-0.0178109
	63.2	0.40327	6.25133	6.07524	6.01688	5.90038	5.90651	5.91686	5.74041	5.93733	5.82895	5.84807		63.2	0.341335	3.61816	3.70536	3.71437	3.56683	3.5647	3.69944	3.83424	3.7167		63.2	-0.0141	-0.018334	-0.0261067	0.043718	0.0781815	0.0240536	-0.0303709	-0.0179977
	63.4	0.403633	6.25735	6.08021	6.02356	5.90574	5.91278	5.92047	5.74753	5.94219	5.83496	5.85282		63.4	0.34163	3.62092	3.70735	3.71704	3.57046	3.56827	3.70071	3.83711	3.72001		63.4	-0.0146663	-0.0192489	-0.0254752	0.0444544	0.0774788	0.0236115	-0.0301338	-0.0194781
	63.6	0.404304	6.26206	6.08626	6.02923	5.91217	5.91966	5.92704	5.75433	5.94765	5.8395	5.85936		63.6	0.344179	3.62363	3.71129	3.72151	3.5734	3.57095	3.7037	3.83874	3.72132		63.6	-0.0129675	-0.019433	-0.024328	0.0450396	0.0779742	0.02241	-0.0312873	-0.0187775
	63.8	0.40583	6.26819	6.09328	6.03557	5.91846	5.9253	5.93316	5.75897	5.95409	5.84549	5.86535		63.8	0.34433	3.6259	3.71307	3.72478	3.57693	3.57318	3.70613	3.84009	3.72333		63.8	-0.012873	-0.0197075	-0.0241137	0.0445297	0.0770923	0.0219633	-0.0318547	-0.019158
	64	0.406431	6.27453	6.09895	6.04101	5.9257	5.93148	5.93592	5.76486	5.95918	5.85063	5.86959		64	0.345991	3.62902	3.71445	3.72642	3.57948	3.57506	3.70754	3.84416	3.72699		64	-0.0138307	-0.0200895	-0.0235422	0.0471601	0.0783906	0.0222592	-0.0313533	-0.0193543
	64.2	0.407763	6.28126	6.10357	6.04681	5.93156	5.93689	5.94453	5.77027	5.96615	5.85602	5.87484		64.2	0.345282	3.63097	3.71759	3.7296	3.58446	3.57958	3.7104	3.84639	3.72927		64.2	-0.0158783	-0.0199272	-0.0238103	0.0474157	0.0786632	0.02203	-0.0318132	-0.0199563
	64.4	0.408209	6.28651	6.10838	6.05311	5.9361	5.94262	5.94954	5.77435	5.97138	5.86309	5.87986		64.4	0.34594	3.63514	3.7198	3.73105	3.58642	3.58051	3.7133	3.84875	3.73142		64.4	-0.0138514	-0.0187548	-0.0242086	0.0443796	0.0795171	0.0221575	-0.031656	-0.0195787
	64.6	0.408395	6.29245	6.11561	6.05945	5.94135	5.94625	5.95578	5.77987	5.97793	5.86575	5.88377		64.6	0.3443	3.63816	3.72137	3.73276	3.58847	3.58244	3.71593	3.85263	3.73466		64.6	-0.0151363	-0.0198535	-0.0253952	0.0437279	0.0790176	0.0222802	-0.0334864	-0.0212156
	64.8	0.409298	6.29754	6.1201	6.06421	5.9474	5.95095	5.96214	5.78711	5.98287	5.87114	5.88995		64.8	0.344965	3.64136	3.72466	3.73572	3.59275	3.58535	3.71796	3.85484	3.73874		64.8	-0.0152388	-0.0211536	-0.0243822	0.044337	0.0791656	0.021776	-0.0333524	-0.0216412
	65	0.409126	6.30343	6.12427	6.06952	5.95245	5.95616	5.96952	5.79331	5.98914	5.87599	5.89551		65	0.344689	3.64462	3.72862	3.73942	3.59525	3.58896	3.72007	3.85703	3.74019		65	-0.0153814	-0.0210752	-0.0242614	0.0428648	0.0791759	0.0216471	-0.0329019	-0.0218104
	65.2	0.408869	6.30944	6.13071	6.07417	5.95874	5.96088	5.97551	5.79812	5.99296	5.87974	5.90053		65.2	0.345329	3.64854	3.7312	3.74251	3.59641	3.58958	3.72327	3.85852	3.74255		65.2	-0.0138033	-0.0230586	-0.0248281	0.0433328	0.0787824	0.0227027	-0.0323949	-0.0203836
	65.4	0.409909	6.31512	6.13682	6.07911	5.96673	5.966	5.98309	5.8053	5.99815	5.88489	5.9056		65.4	0.345311	3.65134	3.73345	3.74565	3.59982	3.59333	3.72636	3.86332	3.74429		65.4	-0.0144132	-0.0232829	-0.0234117	0.0459604	0.0792396	0.0230219	-0.0325923	-0.0212284
	65.6	0.4104	6.31978	6.14132	6.08473	5.97095	5.97092	5.98621	5.80969	6.00226	5.89147	5.91041		65.6	0.346611	3.65559	3.73756	3.74826	3.60257	3.59629	3.72862	3.86666	3.74641		65.6	-0.015074	-0.0226084	-0.0222854	0.0458939	0.0798194	0.0233587	-0.0326331	-0.0216635
	65.8	0.411193	6.32674	6.14694	6.09182	5.97662	5.97639	5.98962	5.81625	6.00715	5.89658	5.91411		65.8	0.34737	3.65753	3.74073	3.75071	3.60504	3.59874	3.73256	3.86964	3.74842		65.8	-0.0149857	-0.0230031	-0.0231757	0.0464017	0.0798541	0.0231311	-0.0311618	-0.0214079
	66	0.412105	6.33031	6.15344	6.09611	5.98136	5.98158	5.99421	5.82075	6.01304	5.90169	5.91914		66	0.347902	3.65974	3.74266	3.75218	3.60721	3.6014	3.7357	3.8729	3.75102		66	-0.0148685	-0.0223634	-0.0249297	0.0473702	0.0801867	0.0222519	-0.0337757	-0.0204504
	66.2	0.412796	6.33571	6.15781	6.1006	5.98606	5.98574	5.99606	5.82626	6.018	5.90695	5.92453		66.2	0.348017	3.66302	3.74532	3.75413	3.6097	3.60408	3.73817	3.8778	3.75249		66.2	-0.0152071	-0.020774	-0.0256279	0.0469196	0.0802709	0.0225247	-0.033499	-0.0222579
	66.4	0.412802	6.34139	6.16238	6.10516	5.9887	5.99104	6.00099	5.83118	6.02325	5.91121	5.93064		66.4	0.348953	3.66403	3.74772	3.75714	3.6117	3.60551	3.73994	3.87905	3.75587		66.4	-0.0149461	-0.0212273	-0.0262045	0.0466674	0.0787	0.0225045	-0.0331431	-0.0198774
	66.6	0.41442	6.34728	6.16862	6.10893	5.99399	5.99562	6.00681	5.83529	6.02872	5.91619	5.93667		66.6	0.34976	3.66541	3.74998	3.75834	3.61332	3.60734	3.74336	3.88094	3.75779		66.6	-0.0155967	-0.0214045	-0.026747	0.0457627	0.0799595	0.0227604	-0.0330043	-0.0184831
	66.8	0.414015	6.35052	6.17372	6.11212	5.99843	5.99966	6.01109	5.83802	6.03422	5.9209	5.94055		66.8	0.350264	3.66922	3.75067	3.76137	3.61565	3.60952	3.74578	3.88432	3.75946		66.8	-0.0158767	-0.0200544	-0.026067	0.0451726	0.0802243	0.0232183	-0.0345112	-0.0184086
	67	0.414737	6.3555	6.17814	6.11793	6.00358	6.00523	6.01718	5.84278	6.03885	5.92554	5.94518		67	0.352099	3.67208	3.7538	3.76369	3.6188	3.6107	3.74759	3.88653	3.76314		67	-0.0143322	-0.0197314	-0.0261019	0.0434015	0.0796463	0.0238882	-0.0327129	-0.019609
	67.2	0.415336	6.3589	6.18169	6.12316	6.00804	6.01065	6.02249	5.84722	6.04489	5.93126	5.94977		67.2	0.352973	3.67522	3.75607	3.76704	3.62149	3.61322	3.74966	3.88867	3.76639		67.2	-0.0150608	-0.0197844	-0.0241098	0.0438219	0.0800867	0.0237923	-0.0348593	-0.0191275
	67.4	0.416981	6.36335	6.18653	6.12763	6.01295	6.01442	6.02649	5.8522	6.05091	5.93497	5.95366		67.4	0.353336	3.67767	3.7587	3.76789	3.62361	3.61661	3.75309	3.89148	3.76832		67.4	-0.0147116	-0.0197568	-0.0230817	0.0443684	0.081732	0.0239759	-0.0345659	-0.0196874
	67.6	0.416672	6.36661	6.19195	6.13222	6.01659	6.01956	6.02985	5.85728	6.0541	5.93939	5.95777		67.6	0.353313	3.67936	3.75954	3.77164	3.62765	3.61894	3.75459	3.89471	3.77117		67.6	-0.0139892	-0.018626	-0.0228873	0.0461825	0.0809386	0.0237553	-0.0331627	-0.0204597
	67.8	0.41848	6.3729	6.19568	6.13688	6.02126	6.02458	6.03542	5.86304	6.05922	5.94506	5.96371		67.8	0.354115	3.68108	3.76275	3.77429	3.62892	3.62104	3.75539	3.89605	3.77307		67.8	-0.0143796	-0.0197441	-0.0230622	0.0467893	0.080454	0.0227529	-0.0336498	-0.0213992
	68	0.419833	6.37808	6.19967	6.13969	6.02471	6.02907	6.03681	5.8684	6.06385	5.95075	5.96804		68	0.353676	3.68392	3.76429	3.77808	3.62915	3.6235	3.75764	3.89957	3.77406		68	-0.0151403	-0.0194652	-0.0220391	0.0481569	0.0808947	0.0235193	-0.0343842	-0.0209296
	68.2	0.420176	6.38353	6.20655	6.14419	6.02899	6.03242	6.04136	5.87278	6.06604	5.95524	5.97185		68.2	0.353737	3.68678	3.76501	3.77924	3.63214	3.62564	3.75958	3.90218	3.77576		68.2	-0.0143984	-0.0189134	-0.0222467	0.0475216	0.0812974	0.0232864	-0.0326178	-0.0211466
	68.4	0.420172	6.38797	6.21156	6.14913	6.0339	6.03877	6.04539	5.87711	6.06997	5.95995	5.97754		68.4	0.354759	3.68953	3.7664	3.78278	3.63323	3.62708	3.76179	3.90305	3.77888		68.4	-0.0140784	-0.0186609	-0.022339	0.0463069	0.081346	0.0237556	-0.0345193	-0.021677
	68.6	0.421107	6.39427	6.21385	6.15445	6.03988	6.04264	6.04984	5.88104	6.07513	5.96298	5.9818		68.6	0.354716	3.69284	3.77038	3.78459	3.63468	3.62892	3.76387	3.90486	3.78123		68.6	-0.0133537	-0.0184771	-0.0232237	0.0457101	0.0812539	0.0237676	-0.0345668	-0.0212409
	68.8	0.421927	6.39869	6.21822	6.15938	6.04404	6.04758	6.05271	5.88511	6.07952	5.9668	5.98408		68.8	0.354804	3.69592	3.77072	3.7869	3.6364	3.63207	3.76701	3.90782	3.7843		68.8	-0.0135822	-0.0179826	-0.0234398	0.044939	0.0806711	0.0266952	-0.0345314	-0.01992
	69	0.422538	6.40469	6.22328	6.16488	6.04913	6.05134	6.05757	5.88908	6.08519	5.97051	5.98722		69	0.354293	3.69883	3.77291	3.78669	3.63949	3.63405	3.77015	3.90926	3.78666		69	-0.0134065	-0.0185304	-0.0229342	0.0451986	0.0807458	0.0251532	-0.0350765	-0.0204762
	69.2	0.422842	6.4089	6.22669	6.16954	6.0549	6.05782	6.06194	5.89483	6.08995	5.97483	5.99384		69.2	0.35555	3.6994	3.77596	3.79011	3.64064	3.63735	3.77306	3.91094	3.78879		69.2	-0.0138496	-0.0188967	-0.0232347	0.0441483	0.0806028	0.0255218	-0.0351997	-0.0202907
	69.4	0.423373	6.41462	6.23154	6.17342	6.05981	6.06083	6.0659	5.90088	6.09523	5.9808	5.99773		69.4	0.355114	3.70281	3.77901	3.79049	3.64356	3.64103	3.77512	3.91421	3.79006		69.4	-0.0163821	-0.0195808	-0.0231569	0.0453284	0.0812722	0.0248081	-0.0331578	-0.0210459
	69.6	0.424362	6.41707	6.23543	6.17671	6.06352	6.06556	6.07184	5.9076	6.10064	5.98633	6.00165		69.6	0.355513	3.70524	3.77946	3.79292	3.64645	3.64447	3.7775	3.91637	3.79257		69.6	-0.0161157	-0.0197041	-0.0217045	0.0448889	0.0821518	0.0249469	-0.034612	-0.0204794
	69.8	0.425048	6.4199	6.24049	6.17989	6.06636	6.06984	6.07667	5.91288	6.10437	5.99018	6.00692		69.8	0.35521	3.70698	3.78378	3.7943	3.65088	3.64491	3.77997	3.91953	3.79457		69.8	-0.0139896	-0.0191785	-0.0214786	0.0457923	0.0837703	0.0230565	-0.0342301	-0.0227339
	70	0.425038	6.42304	6.2442	6.18639	6.07075	6.07418	6.08278	5.91605	6.10772	5.99461	6.01296		70	0.356207	3.70857	3.78525	3.79775	3.6525	3.64795	3.78123	3.92296	3.79656		70	-0.0155617	-0.0188795	-0.0224193	0.0448073	0.0836145	0.0239827	-0.0339759	-0.0220807
	70.2	0.426849	6.42949	6.24867	6.19037	6.07315	6.0769	6.08516	5.91997	6.11243	5.9993	6.01534		70.2	0.356547	3.71219	3.78733	3.80054	3.65519	3.64921	3.78325	3.92473	3.79996		70.2	-0.0167212	-0.0198859	-0.0221459	0.0455275	0.0838452	0.0234095	-0.0346234	-0.0222558
	70.4	0.427713	6.43339	6.25226	6.1948	6.07695	6.08171	6.08924	5.92387	6.11673	6.00225	6.01894		70.4	0.358048	3.71411	3.78821	3.8045	3.65721	3.65085	3.78467	3.92815	3.8017		70.4	-0.0149202	-0.0179461	-0.0228626	0.0445225	0.0818952	0.0246677	-0.0361793	-0.0209777
	70.6	0.428154	6.44225	6.25625	6.2	6.08125	6.0871	6.09028	5.92688	6.12027	6.00616	6.02355		70.6	0.359585	3.7173	3.79057	3.80829	3.65881	3.65239	3.78744	3.93033	3.80154		70.6	-0.0159529	-0.0193122	-0.0230011	0.0435542	0.0812872	0.0241968	-0.03414	-0.0226265
	70.8	0.427944	6.44649	6.26091	6.20558	6.0873	6.09061	6.09387	5.93139	6.12478	6.01012	6.02726		70.8	0.359917	3.71907	3.79161	3.81092	3.65943	3.65501	3.78877	3.93125	3.80393		70.8	-0.0179834	-0.0198547	-0.0217299	0.042998	0.0815094	0.0235635	-0.0343332	-0.0211885
	71	0.428347	6.45046	6.26544	6.20784	6.09036	6.09626	6.09606	5.93518	6.12879	6.01369	6.03062		71	0.359798	3.72068	3.79408	3.81352	3.66267	3.65643	3.7912	3.93251	3.80439		71	-0.0164114	-0.0212913	-0.0208046	0.0436432	0.0814245	0.0233303	-0.0334717	-0.0211462
	71.2	0.429217	6.45479	6.26875	6.21034	6.0948	6.10082	6.10167	5.93868	6.13099	6.01792	6.03466		71.2	0.359864	3.72227	3.79449	3.81451	3.66656	3.65733	3.7931	3.93412	3.8056		71.2	-0.0163469	-0.0198408	-0.0207866	0.0430069	0.080383	0.0241399	-0.0333377	-0.0208995
	71.4	0.42992	6.45729	6.27275	6.21441	6.09902	6.10398	6.10538	5.94275	6.13613	6.02275	6.03927		71.4	0.359363	3.72384	3.79849	3.81707	3.67014	3.65747	3.79578	3.93504	3.80592		71.4	-0.015714	-0.0197581	-0.0191348	0.0427283	0.0821458	0.0230748	-0.0327641	-0.0210856
	71.6	0.430447	6.45884	6.27752	6.21582	6.10245	6.10735	6.11003	5.94652	6.14037	6.02649	6.04352		71.6	0.360333	3.72508	3.79986	3.81751	3.67354	3.65873	3.7974	3.93782	3.80827		71.6	-0.0169796	-0.0193622	-0.0198946	0.0442476	0.0822138	0.0231117	-0.0349709	-0.0217544
	71.8	0.430642	6.46433	6.28057	6.21849	6.1044	6.11223	6.11506	5.94962	6.1439	6.03164	6.04632		71.8	0.361652	3.7276	3.80214	3.81796	3.67549	3.66159	3.7996	3.94058	3.81049		71.8	-0.0158234	-0.0196905	-0.0210961	0.043802	0.0819182	0.0241938	-0.0348635	-0.0206597
	72	0.431924	6.46536	6.28546	6.2221	6.10969	6.11457	6.11899	5.9558	6.1467	6.03611	6.0512		72	0.363036	3.73041	3.80471	3.8182	3.67644	3.66375	3.80107	3.9431	3.8126		72	-0.015878	-0.0189426	-0.0215899	0.0437642	0.081919	0.0230246	-0.035972	-0.0215877
	72.2	0.431678	6.46709	6.28958	6.22862	6.11512	6.11788	6.1215	5.95947	6.15094	6.03999	6.05364		72.2	0.364557	3.73314	3.80729	3.82093	3.67691	3.66837	3.80348	3.9482	3.81497		72.2	-0.0145664	-0.0199983	-0.0209589	0.0446873	0.08309	0.0225036	-0.035446	-0.0222379
	72.4	0.432129	6.47223	6.29349	6.23289	6.11938	6.12263	6.1243	5.96175	6.154	6.04444	6.05723		72.4	0.36497	3.73749	3.80789	3.82117	3.67853	3.67165	3.80543	3.95065	3.81754		72.4	-0.0147385	-0.0222692	-0.0224273	0.0450461	0.083235	0.0214333	-0.0350327	-0.0231322
	72.6	0.432645	6.4778	6.29697	6.23781	6.12345	6.12557	6.12671	5.96712	6.15748	6.04948	6.06066		72.6	0.365043	3.74049	3.81018	3.82336	3.67899	3.67411	3.80784	3.9513	3.81996		72.6	-0.0133057	-0.020857	-0.0218748	0.0445787	0.0835435	0.0215168	-0.0349634	-0.0213742
	72.8	0.433561	6.48165	6.30143	6.2422	6.12799	6.12815	6.1288	5.97157	6.16114	6.05193	6.06529		72.8	0.364388	3.74111	3.81156	3.82654	3.68216	3.6749	3.80985	3.95296	3.82103		72.8	-0.0141253	-0.0211437	-0.020491	0.0444741	0.0836745	0.0213628	-0.0362673	-0.0217898
	73	0.433736	6.48849	6.30324	6.24503	6.13042	6.13154	6.13298	5.97529	6.16564	6.05558	6.06919		73	0.364241	3.74213	3.81218	3.82804	3.68462	3.67525	3.81215	3.95399	3.823		73	-0.0142097	-0.0205228	-0.0201053	0.0440773	0.0833236	0.0228021	-0.0351625	-0.0222774
	73.2	0.434432	6.49285	6.3058	6.24742	6.13181	6.13425	6.13826	5.97988	6.17132	6.05856	6.07426		73.2	0.363602	3.74307	3.81444	3.83018	3.68545	3.67506	3.81327	3.95487	3.82538		73.2	-0.0147937	-0.0202944	-0.0195242	0.0434868	0.0838724	0.0214141	-0.0360912	-0.0212785
	73.4	0.435095	6.49663	6.31044	6.251	6.13458	6.13631	6.14312	5.98417	6.17383	6.05964	6.07754		73.4	0.364348	3.74431	3.81666	3.83335	3.68645	3.67653	3.81445	3.95678	3.82748		73.4	-0.0161895	-0.0187759	-0.0193708	0.0438063	0.0831336	0.0226951	-0.0359491	-0.0216585
	73.6	0.435546	6.49658	6.31382	6.25465	6.13914	6.14261	6.14907	5.98623	6.17869	6.06287	6.08141		73.6	0.364269	3.74588	3.81824	3.83593	3.68889	3.67867	3.815	3.96064	3.83045		73.6	-0.0159798	-0.0185521	-0.0198543	0.0429299	0.0822098	0.0219458	-0.0358359	-0.0221148
	73.8	0.436066	6.50151	6.31853	6.25923	6.14134	6.14778	6.15079	5.98921	6.18252	6.06692	6.0856		73.8	0.365209	3.74952	3.82032	3.83814	3.68993	3.68041	3.81652	3.96223	3.83197		73.8	-0.0159572	-0.0171413	-0.0219704	0.0447507	0.0812598	0.0226269	-0.0347566	-0.0237455
	74	0.436552	6.50414	6.32102	6.26541	6.14444	6.15177	6.15483	5.99277	6.18585	6.06886	6.08748		74	0.365805	3.7524	3.82234	3.84165	3.69403	3.68438	3.81915	3.96416	3.83364		74	-0.0159043	-0.0172227	-0.021863	0.0451276	0.0824719	0.021544	-0.0358379	-0.0235581
	74.2	0.436698	6.50806	6.32581	6.26706	6.15002	6.15767	6.15609	5.99591	6.1889	6.07174	6.08963		74.2	0.366242	3.75523	3.82319	3.84256	3.69683	3.68711	3.8208	3.96564	3.83459		74.2	-0.0158282	-0.0150884	-0.0215877	0.046436	0.0815438	0.021745	-0.0359261	-0.0228508
	74.4	0.438113	6.5097	6.32797	6.27246	6.15317	6.16076	6.15922	5.99953	6.19087	6.07614	6.09334		74.4	0.367771	3.75619	3.82388	3.8443	3.69915	3.68865	3.82372	3.96749	3.83616		74.4	-0.0158408	-0.015978	-0.0208471	0.0462072	0.0816171	0.021027	-0.0366335	-0.021252
	74.6	0.43875	6.51509	6.33224	6.27602	6.15635	6.16343	6.16368	6.00294	6.19325	6.07908	6.09564		74.6	0.367487	3.75866	3.82627	3.84569	3.70117	3.68948	3.82634	3.96819	3.83755		74.6	-0.0155345	-0.0165129	-0.0201741	0.0480395	0.0816546	0.0211451	-0.0362645	-0.0217784
	74.8	0.439737	6.51593	6.33457	6.27923	6.16076	6.16473	6.16857	6.00507	6.19753	6.08154	6.09751		74.8	0.367965	3.7614	3.82794	3.84789	3.70281	3.69201	3.82809	3.97131	3.83994		74.8	-0.0142493	-0.0184623	-0.0187822	0.0462511	0.0819822	0.0192441	-0.035431	-0.021625
	75	0.441411	6.51972	6.33916	6.28102	6.16619	6.16744	6.1716	6.00844	6.20118	6.08555	6.10235		75	0.368574	3.76319	3.82947	3.85061	3.70308	3.6918	3.82853	3.97497	3.84302		75	-0.0153484	-0.0188882	-0.018295	0.0451712	0.0803789	0.0197974	-0.0359505	-0.0211526
	75.2	0.441938	6.52353	6.34295	6.28383	6.16624	6.17049	6.17399	6.01174	6.20423	6.08943	6.10538		75.2	0.367962	3.76415	3.83179	3.85256	3.70514	3.69349	3.83236	3.97756	3.84358		75.2	-0.0154358	-0.0193783	-0.0178993	0.0442079	0.0802812	0.0198306	-0.0352565	-0.0239248
	75.4	0.442447	6.52844	6.34611	6.28626	6.17141	6.17571	6.17733	6.01489	6.2094	6.0926	6.10793		75.4	0.366893	3.76866	3.83489	3.85323	3.70702	3.69522	3.83402	3.97962	3.84584		75.4	-0.0153021	-0.0188457	-0.0180981	0.0442938	0.07962	0.0199127	-0.0341649	-0.0247715
	75.6	0.442784	6.53028	6.34877	6.28974	6.17412	6.1781	6.18126	6.01959	6.21352	6.09606	6.11175		75.6	0.367913	3.76982	3.83645	3.85528	3.70747	3.6963	3.83626	3.9812	3.84765		75.6	-0.0163249	-0.019712	-0.0180729	0.043562	0.0796991	0.0199645	-0.0338078	-0.0243564
	75.8	0.443212	6.53524	6.35226	6.29242	6.17796	6.18161	6.18373	6.02558	6.21632	6.1008	6.11497		75.8	0.367784	3.77136	3.83816	3.85702	3.71008	3.69867	3.83923	3.98324	3.84853		75.8	-0.0177285	-0.0184512	-0.0181387	0.0441252	0.0806144	0.0219702	-0.0361017	-0.0245211
	76	0.443013	6.53673	6.35712	6.29698	6.18123	6.18599	6.18697	6.02824	6.21867	6.10362	6.11833		76	0.368218	3.77323	3.83952	3.85732	3.71139	3.70093	3.84136	3.98432	3.84815		76	-0.015669	-0.0186421	-0.0191725	0.0442078	0.0822195	0.0217988	-0.035773	-0.0248229
	76.2	0.443216	6.54085	6.36094	6.30133	6.18543	6.18805	6.19195	6.03132	6.221	6.10856	6.1236		76.2	0.369956	3.77397	3.84028	3.85868	3.71261	3.70287	3.84239	3.98492	3.85016		76.2	-0.0148594	-0.0192903	-0.0208348	0.0433542	0.0816777	0.0237613	-0.0364419	-0.0226335
	76.4	0.442123	6.54445	6.36494	6.30535	6.18766	6.19045	6.19535	6.03618	6.22541	6.11161	6.12587		76.4	0.371369	3.77365	3.84092	3.86118	3.7141	3.70494	3.84441	3.98702	3.85229		76.4	-0.0144429	-0.0215765	-0.0211688	0.0433507	0.0833278	0.0232945	-0.0375905	-0.0220545
	76.6	0.443508	6.54966	6.36853	6.30786	6.18931	6.19427	6.19605	6.03872	6.22859	6.11537	6.12975		76.6	0.371471	3.77482	3.84223	3.86308	3.71624	3.70842	3.84607	3.98839	3.8534		76.6	-0.0136772	-0.0215161	-0.0201875	0.04321	0.0838928	0.0233736	-0.038868	-0.0223599
	76.8	0.443986	6.55345	6.37099	6.31152	6.19275	6.1989	6.20017	6.0411	6.2318	6.11784	6.13481		76.8	0.373159	3.77662	3.84428	3.86297	3.71763	3.70942	3.84741	3.98943	3.85629		76.8	-0.0123963	-0.0215445	-0.0206223	0.0441974	0.0840411	0.0228709	-0.0386439	-0.0216847
	77	0.44378	6.55808	6.37268	6.31431	6.19491	6.20161	6.20335	6.04464	6.23469	6.12282	6.13644		77	0.372377	3.77874	3.84602	3.86579	3.71995	3.71135	3.85042	3.99101	3.85982		77	-0.0144808	-0.0222236	-0.0194017	0.0459528	0.0829433	0.0225103	-0.0371714	-0.0213698
	77.2	0.444543	6.56184	6.3752	6.31684	6.19835	6.20523	6.205	6.04869	6.23831	6.12472	6.1377		77.2	0.374608	3.78281	3.84816	3.86882	3.72061	3.7127	3.8508	3.99337	3.86153		77.2	-0.0150123	-0.0228008	-0.018739	0.0469267	0.0844046	0.0218763	-0.0381294	-0.0226854
	77.4	0.444071	6.56488	6.37782	6.31818	6.2009	6.20755	6.20728	6.05004	6.2408	6.12839	6.14237		77.4	0.373981	3.78385	3.84896	3.87072	3.72366	3.71361	3.8525	3.99481	3.8618		77.4	-0.0160359	-0.0212258	-0.0188184	0.0458686	0.083876	0.0216815	-0.0373795	-0.0244491
	77.6	0.444709	6.56937	6.38104	6.32098	6.20652	6.20946	6.20992	6.0537	6.24455	6.13053	6.14423		77.6	0.374022	3.78658	3.85095	3.87212	3.72441	3.71387	3.8539	3.99807	3.86355		77.6	-0.013672	-0.0211684	-0.0190406	0.0462224	0.0834134	0.0220568	-0.0350808	-0.0240792
	77.8	0.444998	6.57193	6.38632	6.32398	6.20969	6.21307	6.21403	6.05627	6.24847	6.13421	6.14627		77.8	0.372744	3.78864	3.85199	3.87446	3.7256	3.71514	3.85562	3.99955	3.86394		77.8	-0.014476	-0.0203938	-0.0185029	0.0451008	0.0830139	0.021007	-0.0346822	-0.0247766
	78	0.446323	6.57421	6.39047	6.32707	6.21284	6.21545	6.21477	6.05983	6.25301	6.13555	6.15106		78	0.373254	3.79018	3.85395	3.87605	3.72614	3.71547	3.85674	4.00158	3.86578		78	-0.0133504	-0.0187153	-0.018476	0.044748	0.0825459	0.0219834	-0.0348535	-0.0245037
	78.2	0.447308	6.57697	6.39294	6.33077	6.21492	6.21863	6.21799	6.06284	6.25798	6.13904	6.15442		78.2	0.372403	3.79092	3.85546	3.87798	3.72843	3.71694	3.85965	4.00348	3.86751		78.2	-0.0127563	-0.0200889	-0.0181858	0.0453457	0.0826971	0.02066	-0.0331427	-0.0237809
	78.4	0.449541	6.58135	6.39612	6.33361	6.2176	6.22323	6.22215	6.06732	6.26079	6.14286	6.15679		78.4	0.37294	3.79521	3.85683	3.88074	3.7284	3.71922	3.8606	4.00609	3.86942		78.4	-0.0112426	-0.0188528	-0.017433	0.0448004	0.0837101	0.0219542	-0.0347877	-0.0225931
	78.6	0.449305	6.582	6.39881	6.33678	6.21847	6.22695	6.22553	6.07123	6.26321	6.1469	6.15946		78.6	0.374344	3.79616	3.85871	3.88201	3.73136	3.72098	3.86135	4.00705	3.87091		78.6	-0.0127765	-0.0183646	-0.0178701	0.044079	0.0844226	0.0209358	-0.0358467	-0.0227032
	78.8	0.450397	6.58462	6.40084	6.33992	6.22147	6.22953	6.22941	6.07329	6.26581	6.14925	6.16217		78.8	0.375856	3.79753	3.85988	3.88606	3.73405	3.72279	3.86308	4.00886	3.87236		78.8	-0.0132075	-0.0197601	-0.0182634	0.0450292	0.0853667	0.0222454	-0.0354019	-0.0215316
	79	0.449834	6.58785	6.4039	6.34223	6.22457	6.23255	6.23366	6.0758	6.26927	6.15487	6.16465		79	0.37632	3.80074	3.86063	3.88669	3.73481	3.72681	3.86484	4.01098	3.87315		79	-0.0138311	-0.0218087	-0.0181092	0.0436792	0.0865176	0.022541	-0.0358355	-0.0216173
	79.2	0.450266	6.58817	6.40664	6.34482	6.22901	6.23511	6.23607	6.07938	6.26988	6.15754	6.16838		79.2	0.376176	3.80187	3.86198	3.88751	3.7354	3.72808	3.86412	4.01278	3.87489		79.2	-0.0142189	-0.0191251	-0.0176714	0.0432504	0.0856258	0.0233277	-0.0369564	-0.021853
	79.4	0.450755	6.58959	6.41116	6.34894	6.23265	6.23863	6.23712	6.08163	6.27263	6.15791	6.17175		79.4	0.376021	3.80086	3.86403	3.88809	3.73639	3.72908	3.86652	4.01347	3.87602		79.4	-0.0137047	-0.0195038	-0.0186215	0.0443881	0.0840863	0.0237438	-0.0350475	-0.0215623
	79.6	0.451356	6.59354	6.41486	6.35212	6.23554	6.24072	6.24021	6.08319	6.27528	6.16014	6.17451		79.6	0.375402	3.80204	3.86513	3.89104	3.73997	3.73224	3.86954	4.01567	3.87773		79.6	-0.0158421	-0.0190958	-0.0178699	0.0439829	0.0836166	0.0252684	-0.0361535	-0.0211705
	79.8	0.451138	6.59636	6.41754	6.35363	6.23812	6.24317	6.24211	6.08656	6.27765	6.16342	6.17716		79.8	0.376606	3.80389	3.86649	3.88982	3.74118	3.73374	3.87186	4.01788	3.88027		79.8	-0.0158924	-0.0186352	-0.018597	0.0428618	0.0820325	0.0234501	-0.0364473	-0.0218339
	80	0.452304	6.60225	6.41962	6.35775	6.24006	6.2468	6.24611	6.09055	6.2806	6.16429	6.17993		80	0.376912	3.80298	3.86738	3.8927	3.74463	3.73354	3.87362	4.01831	3.88203		80	-0.0149542	-0.0176144	-0.0190107	0.0431309	0.0835606	0.0224956	-0.0367769	-0.0223324
	80.2	0.452716	6.60577	6.42441	6.36193	6.2439	6.24897	6.25012	6.09232	6.28452	6.16815	6.18145		80.2	0.378271	3.80607	3.86895	3.89437	3.74731	3.73573	3.87709	4.02111	3.88406		80.2	-0.0150395	-0.0190119	-0.0192404	0.043416	0.083834	0.0221433	-0.0353597	-0.0218159
	80.4	0.452969	6.60999	6.42522	6.36425	6.24659	6.2519	6.25388	6.09605	6.28916	6.17325	6.18562		80.4	0.379086	3.81007	3.8705	3.89623	3.75023	3.73781	3.87828	4.02344	3.88664		80.4	-0.0154057	-0.0188235	-0.0182476	0.0434008	0.084418	0.0219211	-0.03665	-0.0231844
	80.6	0.453944	6.61314	6.428	6.36636	6.2495	6.2551	6.25407	6.0997	6.29289	6.17519	6.18841		80.6	0.379221	3.81226	3.87147	3.89683	3.75007	3.7378	3.8797	4.02671	3.88763		80.6	-0.0135402	-0.0202404	-0.0194764	0.0453506	0.0858738	0.0211372	-0.0361665	-0.0237661
	80.8	0.454854	6.61574	6.43101	6.37096	6.25291	6.257	6.256	6.10295	6.29629	6.17673	6.19036		80.8	0.378841	3.81309	3.87333	3.90069	3.7526	3.73822	3.87984	4.02809	3.88851		80.8	-0.0149753	-0.0206677	-0.017688	0.0444413	0.0873538	0.0222419	-0.0349001	-0.0231708
	81	0.455132	6.61501	6.43413	6.37359	6.25642	6.26002	6.25568	6.10533	6.29642	6.17936	6.19412		81	0.379042	3.81501	3.87651	3.90009	3.75244	3.74114	3.88054	4.02977	3.89039		81	-0.0157795	-0.0204862	-0.0172372	0.0449756	0.0856456	0.0224216	-0.0345336	-0.0234744
	81.2	0.455841	6.6198	6.43583	6.37472	6.25943	6.26202	6.25771	6.10756	6.29855	6.18008	6.19681		81.2	0.378661	3.81763	3.87799	3.90118	3.75419	3.74194	3.88243	4.03007	3.88968		81.2	-0.0139141	-0.0205133	-0.0176022	0.0447529	0.0862458	0.0216851	-0.0352478	-0.0240348
	81.4	0.456041	6.62119	6.43979	6.37847	6.26334	6.26358	6.26176	6.11111	6.29882	6.18285	6.1995		81.4	0.378115	3.81721	3.8801	3.90219	3.75571	3.74227	3.88427	4.03119	3.89041		81.4	-0.0148184	-0.0205245	-0.0175939	0.0450797	0.0852595	0.0196653	-0.034351	-0.0228193
	81.6	0.455556	6.62297	6.44256	6.38153	6.26646	6.266	6.2664	6.11169	6.30051	6.18689	6.20306		81.6	0.381007	3.8188	3.88239	3.90351	3.75618	3.74308	3.88629	4.03041	3.89203		81.6	-0.0149814	-0.0203422	-0.0160429	0.044515	0.0828859	0.0205379	-0.034215	-0.0233178
	81.8	0.455136	6.62773	6.44431	6.3831	6.26828	6.26821	6.26933	6.11495	6.30204	6.18844	6.20778		81.8	0.381289	3.82138	3.88243	3.90448	3.75543	3.74453	3.88803	4.03197	3.89268		81.8	-0.0128872	-0.0191113	-0.0164625	0.0436875	0.0820044	0.0215615	-0.0351898	-0.0224131
	82	0.45526	6.63203	6.44703	6.38662	6.27032	6.26898	6.27194	6.11706	6.30646	6.19274	6.20821		82	0.381801	3.82375	3.88366	3.90811	3.75748	3.74421	3.89013	4.03368	3.89291		82	-0.0130992	-0.0193232	-0.0155197	0.0438508	0.0822526	0.0213308	-0.0364524	-0.022891
	82.2	0.45505	6.6341	6.44932	6.38985	6.27143	6.27258	6.2745	6.1201	6.30939	6.19584	6.21011		82.2	0.380573	3.82504	3.88463	3.91102	3.75911	3.74542	3.89163	4.03544	3.89697		82.2	-0.0159291	-0.0189261	-0.0144904	0.04363	0.0821056	0.0234073	-0.0378891	-0.0229013
	82.4	0.455726	6.63846	6.45147	6.39236	6.27332	6.27576	6.27636	6.1211	6.31233	6.19806	6.21067		82.4	0.381656	3.82642	3.88516	3.91284	3.76039	3.7478	3.89363	4.03782	3.89802		82.4	-0.0146956	-0.0192085	-0.0150725	0.0454365	0.0831369	0.0250197	-0.0388475	-0.0229539
	82.6	0.456173	6.64239	6.45289	6.39475	6.27612	6.27796	6.27703	6.12403	6.31352	6.19964	6.21445		82.6	0.380304	3.82823	3.88643	3.91433	3.76275	3.74873	3.89511	4.04104	3.89927		82.6	-0.0151143	-0.0181331	-0.0145535	0.044151	0.0845262	0.0244341	-0.0393069	-0.022618
	82.8	0.45775	6.64332	6.45556	6.39729	6.27904	6.28077	6.28058	6.12657	6.31537	6.20371	6.2154		82.8	0.379475	3.83026	3.8887	3.9152	3.7647	3.75193	3.89684	4.04308	3.9018		82.8	-0.0144482	-0.0190766	-0.0151779	0.0446202	0.0844535	0.0246764	-0.0407608	-0.0240661
	83	0.458855	6.64733	6.45826	6.39795	6.2823	6.28491	6.28469	6.12893	6.31691	6.20438	6.21862		83	0.380275	3.83245	3.89083	3.91493	3.76701	3.75316	3.89813	4.04655	3.90324		83	-0.0135478	-0.0187657	-0.0158048	0.0441634	0.0838884	0.0245933	-0.0397743	-0.0224798
	83.2	0.459108	6.64905	6.46267	6.40063	6.2854	6.28871	6.28797	6.13107	6.3188	6.20641	6.2222		83.2	0.381653	3.83304	3.89248	3.9162	3.76786	3.75577	3.89857	4.04817	3.90306		83.2	-0.0114746	-0.0190197	-0.0165259	0.044169	0.0836538	0.0236088	-0.0389704	-0.0217854
	83.4	0.459947	6.6499	6.46617	6.40187	6.28766	6.29041	6.28976	6.13418	6.32262	6.2088	6.22579		83.4	0.382148	3.83556	3.89455	3.91733	3.76929	3.75674	3.89856	4.04911	3.90475		83.4	-0.0124729	-0.01928	-0.0159246	0.0423133	0.0842183	0.0228108	-0.0370827	-0.0228199
	83.6	0.460358	6.65211	6.46953	6.40443	6.28952	6.29317	6.29229	6.13704	6.32606	6.2115	6.22692		83.6	0.381269	3.8378	3.89555	3.91894	3.77073	3.75915	3.89875	4.05025	3.90599		83.6	-0.012537	-0.0201425	-0.0170189	0.0428434	0.0832463	0.0225227	-0.0368111	-0.0237497
	83.8	0.460472	6.65403	6.4726	6.40858	6.29262	6.29631	6.2939	6.14006	6.33007	6.214	6.22949		83.8	0.382942	3.83791	3.89548	3.92036	3.77319	3.75946	3.90032	4.05094	3.90732		83.8	-0.0140098	-0.0203771	-0.0169513	0.0435109	0.0844795	0.0222206	-0.0365316	-0.022719
	84	0.460316	6.65544	6.47424	6.4112	6.295	6.29807	6.29532	6.14248	6.33344	6.21736	6.23205		84	0.38315	3.8387	3.89646	3.9222	3.77333	3.76121	3.90273	4.05067	3.90872		84	-0.0136069	-0.0199377	-0.0170033	0.042563	0.0848903	0.0224186	-0.0359677	-0.024541
	84.2	0.461083	6.65881	6.47597	6.41453	6.29646	6.29923	6.29739	6.14484	6.33621	6.2201	6.2352		84.2	0.383433	3.84089	3.89797	3.92276	3.7758	3.76229	3.9041	4.05189	3.91087		84.2	-0.0144887	-0.0196698	-0.017404	0.0398276	0.0845063	0.0223051	-0.0358231	-0.0262194
	84.4	0.461395	6.66029	6.47781	6.41664	6.29918	6.30098	6.29968	6.14801	6.33973	6.22249	6.23752		84.4	0.383805	3.84151	3.89857	3.92429	3.77776	3.76307	3.90605	4.05402	3.91253		84.4	-0.0144232	-0.0197235	-0.0167549	0.0403137	0.0829254	0.0233005	-0.0370967	-0.0257011
	84.6	0.462075	6.66149	6.48056	6.42019	6.3014	6.30447	6.30513	6.15141	6.34321	6.22726	6.23905		84.6	0.385002	3.84206	3.89949	3.92682	3.77844	3.76393	3.90903	4.05367	3.91432		84.6	-0.0132775	-0.0182429	-0.0161101	0.0413722	0.0833174	0.0237704	-0.0369381	-0.0243649
	84.8	0.462148	6.66541	6.48175	6.4215	6.30359	6.30785	6.30864	6.15386	6.34571	6.23038	6.24033		84.8	0.384569	3.84429	3.90261	3.92707	3.78094	3.76507	3.90996	4.05516	3.91473		84.8	-0.0131159	-0.0186235	-0.0160459	0.0412293	0.0812467	0.0239572	-0.036448	-0.0253869
	85	0.462087	6.66847	6.48477	6.42428	6.30504	6.30976	6.31315	6.15697	6.34784	6.23202	6.24303		85	0.385004	3.84548	3.90254	3.92879	3.78393	3.76575	3.9116	4.05653	3.91679		85	-0.0146256	-0.0187407	-0.0164697	0.0418536	0.0802807	0.0228913	-0.0365976	-0.0243595
	85.2	0.462539	6.67159	6.48647	6.42501	6.30728	6.31299	6.31629	6.1603	6.34949	6.23413	6.2449		85.2	0.385354	3.84755	3.90503	3.93026	3.78531	3.76655	3.91249	4.05761	3.91837		85.2	-0.0145437	-0.019176	-0.0161799	0.0454391	0.0806642	0.0235564	-0.0359124	-0.0241333
	85.4	0.463326	6.675	6.48857	6.42965	6.30874	6.31616	6.3186	6.16191	6.3513	6.23601	6.24594		85.4	0.385348	3.85018	3.90767	3.93109	3.78628	3.76766	3.91365	4.05921	3.9191		85.4	-0.0147049	-0.01867	-0.0158803	0.0442483	0.0814038	0.0231433	-0.035794	-0.0228555
	85.6	0.463365	6.67848	6.49012	6.43162	6.31149	6.31773	6.31992	6.16357	6.35295	6.23615	6.25043		85.6	0.386104	3.85119	3.90946	3.93166	3.78788	3.76975	3.91375	4.06204	3.92121		85.6	-0.0153709	-0.0199427	-0.0155156	0.043701	0.082089	0.0223535	-0.0360117	-0.0225496
	85.8	0.463489	6.68029	6.49375	6.43327	6.31292	6.31974	6.32042	6.16667	6.35596	6.23899	6.25464		85.8	0.387283	3.85233	3.91087	3.93473	3.78728	3.77076	3.91617	4.06444	3.92236		85.8	-0.0160077	-0.0191738	-0.0149389	0.0444567	0.0828201	0.0218199	-0.0335941	-0.0227686
	86	0.465119	6.68151	6.49573	6.43639	6.31565	6.32231	6.32272	6.17012	6.35809	6.24144	6.2556		86	0.387156	3.85505	3.91178	3.93614	3.78725	3.77254	3.91612	4.0669	3.92283		86	-0.0147552	-0.0191051	-0.0147449	0.0451662	0.0841991	0.0223827	-0.034573	-0.0229807
	86.2	0.46583	6.68192	6.49822	6.43927	6.31747	6.32425	6.32345	6.17368	6.3601	6.24385	6.25818		86.2	0.387447	3.85474	3.91151	3.93684	3.78776	3.77415	3.91872	4.06876	3.92452		86.2	-0.0142046	-0.0195201	-0.0141035	0.0438943	0.0840451	0.0205453	-0.0351515	-0.0229009
	86.4	0.466326	6.68498	6.50025	6.43963	6.32127	6.32483	6.32636	6.17654	6.36119	6.24538	6.26078		86.4	0.387873	3.85541	3.91232	3.93912	3.7877	3.77672	3.92024	4.07012	3.92593		86.4	-0.0134509	-0.0192497	-0.0148034	0.0443678	0.0840625	0.0202162	-0.0352727	-0.0251425
	86.6	0.466895	6.68619	6.50186	6.44196	6.32313	6.32666	6.32746	6.17956	6.36305	6.2476	6.26258		86.6	0.388095	3.85701	3.9136	3.94012	3.7896	3.77709	3.92174	4.07242	3.92668		86.6	-0.0132501	-0.0186091	-0.0155153	0.0446356	0.0834072	0.0198927	-0.0350885	-0.0259203
	86.8	0.466469	6.6886	6.50433	6.44469	6.32639	6.32849	6.32944	6.18117	6.36584	6.24894	6.26473		86.8	0.389532	3.85964	3.91466	3.94167	3.79112	3.77863	3.92234	4.07289	3.92959		86.8	-0.0113251	-0.0188181	-0.0146149	0.0445832	0.0831657	0.0205296	-0.0366008	-0.0271024
	87	0.466385	6.69297	6.5067	6.44798	6.32854	6.33179	6.32931	6.18212	6.36928	6.25038	6.26887		87	0.390118	3.86141	3.91672	3.94298	3.79234	3.7813	3.92481	4.07491	3.93072		87	-0.0112826	-0.0189205	-0.0127661	0.0448943	0.0831693	0.020756	-0.0368607	-0.0273409
	87.2	0.465963	6.69827	6.51038	6.45065	6.33095	6.33353	6.33328	6.1824	6.37382	6.25382	6.27084		87.2	0.390589	3.86239	3.91794	3.94495	3.7948	3.78196	3.92514	4.07616	3.93103		87.2	-0.013102	-0.0185308	-0.013304	0.04436	0.0846395	0.0225995	-0.0359937	-0.0269785
	87.4	0.466453	6.70149	6.51342	6.45383	6.33298	6.33777	6.33483	6.18441	6.37658	6.25485	6.27432		87.4	0.391092	3.86419	3.91881	3.94575	3.79795	3.78336	3.92674	4.07682	3.93227		87.4	-0.0130826	-0.0179395	-0.0120211	0.0450015	0.0843001	0.0217903	-0.0373861	-0.0263438
	87.6	0.46672	6.7049	6.51719	6.45557	6.33515	6.3382	6.33954	6.18644	6.38103	6.25722	6.27582		87.6	0.391091	3.8651	3.91953	3.94886	3.79982	3.7833	3.92886	4.07923	3.93273		87.6	-0.0128539	-0.0181026	-0.0115775	0.0427265	0.0854479	0.0230406	-0.0365846	-0.0267534
	87.8	0.468447	6.70645	6.51993	6.45712	6.3364	6.34035	6.34184	6.18852	6.38136	6.26013	6.27783		87.8	0.388694	3.86637	3.92032	3.95001	3.80282	3.78624	3.93002	4.0807	3.93407		87.8	-0.0140732	-0.0184165	-0.0124194	0.0418469	0.0864671	0.0217373	-0.034997	-0.02621
	88	0.468976	6.70696	6.52237	6.45776	6.3395	6.34201	6.34576	6.18995	6.38325	6.26296	6.27887		88	0.388884	3.86517	3.9219	3.95194	3.80346	3.787	3.93148	4.08152	3.93653		88	-0.0144089	-0.019011	-0.0127682	0.0409645	0.085246	0.0221667	-0.0341044	-0.0259926
	88.2	0.469008	6.70723	6.52321	6.46054	6.34259	6.34524	6.34534	6.1936	6.38473	6.2637	6.28115		88.2	0.388416	3.86772	3.92262	3.95338	3.80418	3.78811	3.9326	4.08341	3.93856		88.2	-0.0138066	-0.0194968	-0.0126936	0.0430062	0.0846594	0.0217827	-0.0343471	-0.0265303
	88.4	0.469136	6.70904	6.52496	6.46208	6.34332	6.34704	6.3477	6.19556	6.387	6.26641	6.28256		88.4	0.389569	3.86861	3.92245	3.95629	3.80499	3.78915	3.93264	4.08588	3.93957		88.4	-0.0149778	-0.0200528	-0.0136375	0.0425896	0.0864697	0.0225064	-0.0338238	-0.0256681
	88.6	0.469785	6.71097	6.52648	6.46386	6.34507	6.35065	6.34593	6.19729	6.3886	6.26844	6.28415		88.6	0.390612	3.87089	3.92319	3.95586	3.80508	3.79253	3.93306	4.0857	3.94086		88.6	-0.0147243	-0.0198396	-0.0137419	0.0448801	0.085309	0.0234923	-0.0354244	-0.0251465
	88.8	0.470376	6.71371	6.52922	6.46549	6.34854	6.3525	6.3484	6.19842	6.39163	6.27121	6.28622		88.8	0.391547	3.87208	3.92406	3.95741	3.80478	3.79291	3.93453	4.08712	3.94131		88.8	-0.0160305	-0.0185832	-0.0133476	0.0457061	0.0851565	0.0237058	-0.0373323	-0.0247971
	89	0.470803	6.71717	6.53119	6.46882	6.35062	6.35318	6.35022	6.20147	6.39303	6.27374	6.28831		89	0.392237	3.87473	3.92549	3.95864	3.80747	3.7934	3.93538	4.08789	3.94164		89	-0.0160929	-0.0183152	-0.013597	0.0457653	0.0851315	0.0239798	-0.0376162	-0.0235444
	89.2	0.471932	6.72018	6.53366	6.47076	6.35355	6.35615	6.35359	6.20365	6.39458	6.27576	6.29184		89.2	0.393678	3.87537	3.92676	3.96011	3.80796	3.79493	3.93733	4.08854	3.94126		89.2	-0.0147758	-0.0181135	-0.0127735	0.0438169	0.0850601	0.0237809	-0.0379545	-0.022635
	89.4	0.471195	6.72106	6.53611	6.47365	6.35676	6.35727	6.35352	6.20585	6.39576	6.27791	6.29257		89.4	0.393246	3.87695	3.92967	3.95954	3.80794	3.79543	3.93861	4.08869	3.94299		89.4	-0.0147169	-0.0179846	-0.0121573	0.0433138	0.0843866	0.024081	-0.0378501	-0.0232237
	89.6	0.471966	6.72522	6.53904	6.47573	6.35934	6.36108	6.35677	6.20748	6.39543	6.28198	6.29496		89.6	0.393526	3.87959	3.93204	3.96	3.81041	3.7964	3.93993	4.08975	3.94403		89.6	-0.0151122	-0.0192686	-0.0119764	0.0416089	0.0853781	0.0214216	-0.0372542	-0.0231577
	89.8	0.47111	6.72735	6.54	6.4771	6.3616	6.36292	6.35892	6.21099	6.39654	6.28146	6.29787		89.8	0.393345	3.8796	3.93383	3.96042	3.81137	3.79765	3.94028	4.0925	3.94507		89.8	-0.013263	-0.0207253	-0.0119744	0.040598	0.0853218	0.0213199	-0.0371369	-0.0226357
	90	0.471868	6.72973	6.54134	6.47794	6.36248	6.36709	6.36017	6.21405	6.40024	6.28222	6.30033		90	0.392429	3.88245	3.93479	3.96161	3.81094	3.79875	3.94141	4.09286	3.94626		90	-0.0133866	-0.0204065	-0.012336	0.0402468	0.0858976	0.0204525	-0.0377136	-0.02449
	90.2	0.472145	6.73029	6.54322	6.48019	6.36297	6.36802	6.3592	6.21569	6.40338	6.28519	6.30068		90.2	0.39209	3.88335	3.93565	3.9623	3.8125	3.7993	3.9424	4.09426	3.94811		90.2	-0.0131008	-0.0218539	-0.0121339	0.0408827	0.0847175	0.02143	-0.0378549	-0.024767
	90.4	0.472795	6.7342	6.54461	6.48214	6.36527	6.37116	6.3644	6.21832	6.40746	6.28766	6.30492		90.4	0.392668	3.88516	3.93637	3.96507	3.81432	3.80032	3.94477	4.0962	3.94972		90.4	-0.0126145	-0.0227828	-0.0116275	0.0396275	0.0842711	0.0208133	-0.0378193	-0.0251693
	90.6	0.473287	6.73483	6.54591	6.48365	6.36693	6.37178	6.36968	6.22213	6.41107	6.2888	6.30634		90.6	0.391709	3.88691	3.93589	3.96743	3.81419	3.80084	3.94582	4.09755	3.95075		90.6	-0.0139159	-0.0212806	-0.0108892	0.0402504	0.0841451	0.0218024	-0.0367971	-0.0248447
	90.8	0.474483	6.73721	6.54916	6.4878	6.36865	6.37375	6.37188	6.22371	6.41369	6.29089	6.30772		90.8	0.393259	3.88845	3.9365	3.96844	3.81543	3.8017	3.9474	4.09713	3.95225		90.8	-0.015003	-0.0208066	-0.0108569	0.0404305	0.08492	0.0226055	-0.0367894	-0.0253543
	91	0.475115	6.73647	6.55151	6.48946	6.37083	6.37374	6.37555	6.22531	6.41485	6.29447	6.30925		91	0.394198	3.88887	3.93606	3.96997	3.81822	3.80314	3.94747	4.09747	3.95285		91	-0.0155315	-0.0213439	-0.0106915	0.0414876	0.0869599	0.0230384	-0.0342728	-0.0247797
	91.2	0.475762	6.74007	6.55363	6.49052	6.37161	6.37639	6.381	6.22752	6.4167	6.29288	6.31048		91.2	0.394383	3.89064	3.93742	3.97074	3.82019	3.80408	3.94997	4.1003	3.95528		91.2	-0.0174519	-0.0199588	-0.010337	0.0409068	0.0877026	0.0222201	-0.0346266	-0.0246677
	91.4	0.47711	6.74186	6.5561	6.49299	6.37389	6.37835	6.38089	6.22806	6.41747	6.29553	6.31053		91.4	0.394373	3.89062	3.93702	3.97214	3.82115	3.80616	3.9511	4.10052	3.95452		91.4	-0.0183595	-0.0190479	-0.0115626	0.0428659	0.0871533	0.0230432	-0.0345648	-0.0234909
	91.6	0.476302	6.74436	6.55854	6.49636	6.37635	6.37953	6.37918	6.23002	6.41993	6.29627	6.31164		91.6	0.395801	3.89058	3.9384	3.97193	3.82244	3.80747	3.9534	4.10207	3.95595		91.6	-0.0166558	-0.0200305	-0.0121363	0.042817	0.0874841	0.0226152	-0.0355662	-0.0240733
	91.8	0.476478	6.74712	6.55983	6.49817	6.37744	6.38207	6.37962	6.23091	6.42187	6.29775	6.3144		91.8	0.395538	3.8925	3.93953	3.97366	3.82209	3.8083	3.95492	4.10376	3.95616		91.8	-0.0171725	-0.0175803	-0.0111126	0.0434615	0.0867506	0.0225859	-0.0349006	-0.0225365
	92	0.476049	6.75181	6.56172	6.49978	6.38008	6.38501	6.3804	6.23164	6.42523	6.29937	6.31689		92	0.397617	3.8932	3.94063	3.97365	3.82257	3.80865	3.95673	4.10588	3.95689		92	-0.0153984	-0.0159687	-0.0109713	0.0427963	0.0852279	0.0233364	-0.0371719	-0.0216032
	92.2	0.4767	6.75489	6.56451	6.50147	6.38439	6.38551	6.38214	6.23344	6.42677	6.30538	6.31986		92.2	0.398033	3.89599	3.94071	3.97627	3.82201	3.80963	3.95806	4.10553	3.95615		92.2	-0.0150674	-0.0160012	-0.0104392	0.0428115	0.0866636	0.0235998	-0.0368344	-0.0209763
	92.4	0.476794	6.75663	6.56627	6.50344	6.38482	6.38713	6.3831	6.23681	6.42876	6.30779	6.32354		92.4	0.398204	3.89789	3.94363	3.97631	3.82466	3.81025	3.95897	4.10813	3.95872		92.4	-0.0153887	-0.0170698	-0.0101357	0.04095	0.0859712	0.0235903	-0.0378894	-0.022392
	92.6	0.477282	6.7582	6.56771	6.50527	6.38752	6.38973	6.38533	6.23657	6.42915	6.31093	6.32674		92.6	0.397623	3.89998	3.94422	3.97995	3.82506	3.81172	3.95919	4.10959	3.95888		92.6	-0.0158301	-0.0161346	-0.0106285	0.0415315	0.0859202	0.0249062	-0.0371825	-0.0215429
	92.8	0.478261	6.7597	6.57076	6.50685	6.38985	6.39024	6.38855	6.2403	6.43057	6.31384	6.32694		92.8	0.397933	3.90019	3.94574	3.98073	3.82759	3.81242	3.96053	4.11087	3.9616		92.8	-0.0158743	-0.0185824	-0.0111562	0.0424619	0.0858582	0.0242332	-0.0377172	-0.0231888
	93	0.478295	6.75955	6.57374	6.50977	6.39159	6.39244	6.39014	6.24264	6.43129	6.31539	6.32909		93	0.397594	3.89883	3.94854	3.98189	3.82904	3.81369	3.96179	4.11257	3.9631		93	-0.0163425	-0.0187722	-0.0118356	0.043152	0.0857001	0.0225085	-0.0381288	-0.0238969
	93.2	0.47773	6.7604	6.57458	6.51214	6.39211	6.39498	6.39208	6.24508	6.43388	6.31781	6.33068		93.2	0.398416	3.89997	3.9501	3.982	3.83157	3.8151	3.96185	4.11385	3.96378		93.2	-0.0154394	-0.0187263	-0.0124276	0.0434989	0.0842934	0.0222985	-0.0367972	-0.0249416
	93.4	0.477257	6.7617	6.57701	6.513	6.39479	6.39788	6.39618	6.2469	6.43697	6.31909	6.33103		93.4	0.399905	3.90103	3.94965	3.98377	3.83146	3.81605	3.96257	4.11383	3.96503		93.4	-0.0149996	-0.0187187	-0.0123641	0.0444568	0.0849675	0.0224367	-0.0349079	-0.0247357
	93.6	0.478327	6.7629	6.58009	6.51508	6.39628	6.39998	6.39624	6.25113	6.43912	6.3199	6.33339		93.6	0.400646	3.90137	3.95178	3.98479	3.83481	3.8159	3.96435	4.11375	3.96643		93.6	-0.0157216	-0.0187977	-0.0120399	0.0443764	0.0841995	0.0206841	-0.0357243	-0.026308
	93.8	0.47734	6.76562	6.58139	6.51818	6.39832	6.40181	6.39704	6.25199	6.44222	6.32255	6.33695		93.8	0.400782	3.90293	3.95171	3.9856	3.83407	3.81755	3.9652	4.11589	3.96564		93.8	-0.0136919	-0.0187402	-0.0128091	0.0424509	0.0844721	0.0210299	-0.0366236	-0.0268793
	94	0.4784	6.76827	6.58244	6.51998	6.39979	6.40349	6.39841	6.25303	6.44491	6.32596	6.33881		94	0.400776	3.90626	3.95202	3.98742	3.83502	3.81996	3.96661	4.11746	3.96771		94	-0.0150165	-0.0199068	-0.0118212	0.0418847	0.0841541	0.021769	-0.0362944	-0.0275219
	94.2	0.479024	6.77027	6.58536	6.52203	6.40385	6.40468	6.39951	6.25394	6.44717	6.3254	6.33923		94.2	0.400281	3.90601	3.95354	3.98934	3.83475	3.821	3.96655	4.11986	3.96974		94.2	-0.0154496	-0.0189336	-0.011415	0.0424756	0.0834935	0.0217746	-0.0383927	-0.0255533
	94.4	0.479046	6.77134	6.58685	6.52425	6.40541	6.405	6.40073	6.2544	6.44798	6.32638	6.34153		94.4	0.399649	3.90796	3.95431	3.9904	3.83507	3.82231	3.96895	4.12228	3.97005		94.4	-0.0155343	-0.0187842	-0.0104559	0.0433441	0.0841751	0.0204312	-0.0400559	-0.0249305
	94.6	0.479727	6.77314	6.58923	6.52583	6.4071	6.40712	6.40428	6.25425	6.45044	6.32953	6.34312		94.6	0.400198	3.90933	3.95455	3.9914	3.83484	3.82363	3.96861	4.12468	3.97189		94.6	-0.0141884	-0.0182032	-0.00915013	0.042894	0.0838548	0.0211894	-0.0394837	-0.0242356
	94.8	0.481226	6.77416	6.58968	6.52638	6.40824	6.40932	6.40531	6.256	6.45119	6.33023	6.34336		94.8	0.401918	3.9109	3.95571	3.99258	3.8379	3.8246	3.96929	4.12535	3.97347		94.8	-0.0147597	-0.0186189	-0.00790279	0.0430655	0.0834676	0.0204673	-0.0397342	-0.0223276
	95	0.481089	6.7758	6.59291	6.52683	6.4092	6.41045	6.40847	6.25834	6.45151	6.3304	6.34514		95	0.401796	3.91337	3.95553	3.99293	3.83893	3.8234	3.9699	4.12699	3.97309		95	-0.0136605	-0.0164568	-0.00879112	0.0429105	0.0847268	0.0206026	-0.0380839	-0.0230439
	95.2	0.481905	6.77683	6.59469	6.52796	6.40904	6.41325	6.41055	6.25883	6.45127	6.33337	6.34765		95.2	0.403139	3.91469	3.95702	3.99366	3.84157	3.82411	3.97185	4.12861	3.97432		95.2	-0.0133995	-0.0169422	-0.00947441	0.0420146	0.0855416	0.0201689	-0.0363955	-0.0233796
	95.4	0.482807	6.77982	6.59642	6.52876	6.41107	6.4153	6.41062	6.26172	6.4538	6.33466	6.35027		95.4	0.403483	3.91547	3.95953	3.99511	3.84332	3.82391	3.97193	4.12792	3.97543		95.4	-0.0112921	-0.0165073	-0.00984145	0.0424354	0.0856167	0.0208075	-0.0368582	-0.0237783
	95.6	0.482771	6.78293	6.59735	6.53008	6.41251	6.41595	6.41235	6.26605	6.45642	6.33575	6.35263		95.6	0.403254	3.91579	3.96038	3.99508	3.84447	3.82526	3.97341	4.12986	3.97591		95.6	-0.0115816	-0.0176423	-0.0109746	0.0429576	0.0861925	0.020996	-0.0370601	-0.0239553
	95.8	0.482544	6.78455	6.59988	6.53244	6.4157	6.41903	6.41384	6.26776	6.45914	6.33701	6.3553		95.8	0.401348	3.91563	3.96161	3.99589	3.84481	3.82624	3.9757	4.13033	3.97761		95.8	-0.0127535	-0.017483	-0.0107332	0.0442894	0.0884075	0.0210751	-0.0370174	-0.0248694
	96	0.482707	6.78797	6.59999	6.5361	6.41806	6.42001	6.41578	6.27183	6.46214	6.33965	6.35616		96	0.402059	3.91737	3.96375	3.99915	3.84547	3.82864	3.97567	4.1319	3.97985		96	-0.01266	-0.018889	-0.0107005	0.0438745	0.0877841	0.0218887	-0.0381671	-0.024234
	96.2	0.482446	6.79061	6.60233	6.53846	6.42061	6.42233	6.41792	6.27556	6.46417	6.34123	6.35822		96.2	0.401378	3.91853	3.96381	4.0013	3.84595	3.82898	3.97787	4.13226	3.98229		96.2	-0.0138232	-0.0186394	-0.0102904	0.0447365	0.0873324	0.0227041	-0.0386947	-0.0262219
	96.4	0.484037	6.79242	6.60405	6.54091	6.42127	6.42374	6.42237	6.27831	6.46474	6.34424	6.35899		96.4	0.401093	3.92035	3.96453	4.00138	3.84735	3.83053	3.97956	4.13508	3.98184		96.4	-0.0151167	-0.0179888	-0.0111905	0.0443814	0.0868189	0.0231899	-0.0381446	-0.0255687
	96.6	0.483507	6.79535	6.60594	6.542	6.42325	6.42549	6.42363	6.27933	6.46627	6.34695	6.35977		96.6	0.401831	3.922	3.96519	4.00262	3.84704	3.83114	3.98189	4.13555	3.98351		96.6	-0.0162319	-0.0176091	-0.00973821	0.0436389	0.088123	0.0233509	-0.0372323	-0.0244231
	96.8	0.485049	6.79696	6.60789	6.54364	6.42344	6.427	6.42841	6.28097	6.4675	6.35131	6.36136		96.8	0.403043	3.92494	3.9665	4.00436	3.84821	3.83207	3.98236	4.13732	3.98366		96.8	-0.015046	-0.0163667	-0.00998058	0.0425991	0.0863805	0.0237949	-0.0363223	-0.0238691
	97	0.485865	6.79643	6.61142	6.54562	6.42512	6.42902	6.43033	6.28101	6.46898	6.35298	6.36253		97	0.403015	3.92373	3.96672	4.00405	3.85075	3.8341	3.98542	4.13691	3.98454		97	-0.0150552	-0.0170059	-0.00986594	0.0419461	0.0859569	0.0232621	-0.0355617	-0.0255211
	97.2	0.486267	6.7977	6.6113	6.54812	6.4271	6.43096	6.43294	6.28203	6.47152	6.35529	6.36396		97.2	0.403378	3.92519	3.96785	4.00377	3.85244	3.83667	3.98467	4.1372	3.98374		97.2	-0.0129567	-0.0172302	-0.0101244	0.0423464	0.0872348	0.0216486	-0.0356372	-0.0250751
	97.4	0.485311	6.79838	6.61444	6.54892	6.43005	6.43437	6.43389	6.28218	6.47293	6.35602	6.36569		97.4	0.403674	3.92588	3.96882	4.0048	3.85425	3.83718	3.98418	4.13713	3.98673		97.4	-0.0140558	-0.0188026	-0.00902798	0.0414065	0.0894712	0.0214106	-0.0339943	-0.0251742
	97.6	0.487257	6.79928	6.61578	6.55113	6.43022	6.43622	6.43583	6.28329	6.4743	6.35583	6.36711		97.6	0.403667	3.92892	3.97044	4.00586	3.85586	3.83848	3.98579	4.13606	3.98655		97.6	-0.0115646	-0.0193288	-0.00983384	0.0412694	0.089451	0.0220467	-0.0345137	-0.0279778
	97.8	0.486737	6.80264	6.61846	6.55391	6.43245	6.43769	6.43647	6.28441	6.47627	6.35455	6.36855		97.8	0.402592	3.92817	3.9715	4.00694	3.85694	3.83929	3.98682	4.13647	3.98806		97.8	-0.0125252	-0.0214479	-0.00998626	0.0411121	0.0888558	0.0227335	-0.0357233	-0.0287916
	98	0.48692	6.80511	6.61872	6.55509	6.4335	6.43921	6.435	6.28603	6.47815	6.35566	6.3706		98	0.403276	3.92964	3.97459	4.00752	3.85748	3.83901	3.98872	4.1372	3.98968		98	-0.012618	-0.0197779	-0.00882925	0.041761	0.0890337	0.0213594	-0.0367921	-0.0279806
	98.2	0.487262	6.80699	6.62209	6.55516	6.43422	6.43999	6.43771	6.28709	6.47951	6.35698	6.37265		98.2	0.403591	3.93147	3.97576	4.0087	3.85634	3.83818	3.99081	4.13947	3.99064		98.2	-0.0129217	-0.021835	-0.00903512	0.0414388	0.0885048	0.0228891	-0.0360169	-0.0282399
	98.4	0.488487	6.80927	6.62368	6.55757	6.43511	6.44004	6.43845	6.29006	6.48111	6.35951	6.37375		98.4	0.403376	3.93102	3.97597	4.01234	3.85665	3.83942	3.99336	4.14127	3.99156		98.4	-0.0119382	-0.0205357	-0.0082846	0.0422865	0.0864234	0.0231707	-0.0370571	-0.0286588
	98.6	0.488032	6.80849	6.62468	6.55882	6.43748	6.44299	6.44007	6.29146	6.48163	6.36141	6.37483		98.6	0.403553	3.93133	3.9769	4.01388	3.85961	3.84089	3.99321	4.14424	3.99312		98.6	-0.0128773	-0.0213523	-0.00844439	0.0423228	0.0857923	0.0221077	-0.0364587	-0.0275522
	98.8	0.488899	6.80804	6.62577	6.55881	6.43966	6.44282	6.44238	6.29339	6.48391	6.36264	6.37616		98.8	0.404187	3.93446	3.9779	4.0146	3.85958	3.84157	3.99394	4.14541	3.99474		98.8	-0.0127391	-0.0174144	-0.00861381	0.0420033	0.0863234	0.0207957	-0.0347402	-0.0279834
	99	0.489424	6.81111	6.6268	6.56007	6.44099	6.44599	6.44593	6.29632	6.48562	6.36485	6.37838		99	0.40409	3.93689	3.97787	4.01685	3.85933	3.84327	3.99275	4.14802	3.99431		99	-0.0128379	-0.0190821	-0.00936549	0.0430543	0.0867003	0.0226351	-0.033944	-0.0277363
	99.2	0.490755	6.81441	6.62911	6.56284	6.44275	6.44699	6.4431	6.2989	6.48685	6.36622	6.37931		99.2	0.404931	3.93601	3.97892	4.01846	3.86108	3.84466	3.99383	4.14886	3.99483		99.2	-0.0135702	-0.0165896	-0.00755294	0.0427581	0.0866086	0.021528	-0.0341653	-0.0272068
	99.4	0.489767	6.81761	6.63054	6.56345	6.44572	6.44855	6.44533	6.29887	6.49103	6.36727	6.38093		99.4	0.405275	3.93897	3.98006	4.01749	3.86186	3.84552	3.99398	4.14957	3.99489		99.4	-0.0129109	-0.0157523	-0.00848261	0.0423327	0.0864415	0.021495	-0.0360687	-0.0276645
	99.6	0.490225	6.82104	6.63343	6.5652	6.44631	6.44819	6.4469	6.3015	6.49264	6.3684	6.38333		99.6	0.40615	3.9393	3.98175	4.01896	3.86124	3.8443	3.99586	4.15008	3.99624		99.6	-0.013515	-0.0137331	-0.00867973	0.0423523	0.0855812	0.0209612	-0.0375134	-0.0271509
	99.8	0.489838	6.82356	6.63459	6.5672	6.44727	6.45037	6.44813	6.30362	6.4933	6.37181	6.38539		99.8	0.407497	3.93977	3.9819	4.02041	3.86445	3.84532	3.99585	4.15057	3.99685		99.8	-0.0125043	-0.0178337	-0.00805089	0.0440421	0.0864037	0.0217962	-0.0372678	-0.0276799
	100	0.490311	6.82439	6.63775	6.56708	6.44981	6.45146	6.44971	6.30374	6.49485	6.37287	6.38646		100	0.409123	3.94018	3.98287	4.02042	3.8671	3.84572	3.9973	4.1539	3.99764		100	-0.0121986	-0.0173347	-0.00715805	0.0430458	0.0855168	0.0215014	-0.0372349	-0.0264721
	100.2	0.490025	6.82468	6.638	6.56963	6.4518	6.4542	6.45369	6.3042	6.49769	6.37399	6.38816		100.2	0.409748	3.94346	3.98248	4.02132	3.86888	3.84636	3.99841	4.15377	3.99916		100.2	-0.0112318	-0.0178977	-0.00840482	0.0438284	0.0842881	0.0220664	-0.037451	-0.0258564
	100.4	0.492741	6.82526	6.63866	6.57283	6.45243	6.45569	6.45518	6.30724	6.49673	6.37629	6.38984		100.4	0.410419	3.94472	3.98391	4.02252	3.87003	3.84819	4.00027	4.15568	4.00005		100.4	-0.0107165	-0.0189747	-0.00737933	0.0446832	0.0844063	0.0210122	-0.0368939	-0.0255588
	100.6	0.492515	6.82663	6.64074	6.5738	6.45454	6.45825	6.45666	6.30733	6.49957	6.37635	6.38998		100.6	0.40977	3.94583	3.9834	4.02194	3.87043	3.84992	3.99959	4.15678	4.00133		100.6	-0.0102643	-0.0193918	-0.00705961	0.0451214	0.0852614	0.0215436	-0.0355124	-0.0264193
	100.8	0.493486	6.82733	6.64219	6.57483	6.45569	6.46159	6.45604	6.30888	6.50153	6.37792	6.3912		100.8	0.408536	3.94766	3.98381	4.02286	3.86935	3.85126	4.00105	4.15926	4.00216		100.8	-0.0119355	-0.0182953	-0.007603	0.0445748	0.0846963	0.0214209	-0.0383866	-0.0239532
	101	0.493339	6.82971	6.64336	6.57862	6.45655	6.46277	6.45865	6.31072	6.50246	6.37993	6.39102		101	0.407338	3.94768	3.98547	4.02398	3.86817	3.85139	4.00183	4.15784	4.00387		101	-0.0125563	-0.0182771	-0.00878404	0.0439173	0.0848454	0.0208141	-0.0391308	-0.0249156
	101.2	0.4941	6.83057	6.64595	6.57913	6.45734	6.46436	6.45975	6.31385	6.5038	6.38066	6.39314		101.2	0.40742	3.94799	3.98777	4.02401	3.86817	3.85408	4.00216	4.15881	4.0033		101.2	-0.0139751	-0.0186025	-0.0090029	0.043197	0.0867019	0.0205677	-0.0395202	-0.0254593
	101.4	0.492726	6.83176	6.6475	6.5807	6.45973	6.46601	6.46028	6.31465	6.50557	6.38035	6.39591		101.4	0.407882	3.9487	3.98864	4.0252	3.86896	3.85469	4.00185	4.15903	4.00557		101.4	-0.0146206	-0.0192212	-0.00918954	0.0430095	0.0886344	0.0215157	-0.0385106	-0.0256375
	101.6	0.494401	6.83272	6.64843	6.58337	6.46251	6.46679	6.46216	6.31728	6.50727	6.38318	6.39873		101.6	0.408235	3.95005	3.98984	4.02729	3.87146	3.8559	4.00432	4.15959	4.00508		101.6	-0.0142016	-0.019352	-0.00894478	0.042439	0.0875181	0.0211648	-0.0384896	-0.0264065
	101.8	0.494893	6.83519	6.65182	6.5855	6.46523	6.46665	6.46421	6.31884	6.50741	6.3834	6.3989		101.8	0.409485	3.95013	3.99162	4.02868	3.87289	3.85569	4.00547	4.16051	4.00579		101.8	-0.0117016	-0.0191931	-0.00807923	0.0410638	0.0875721	0.0216736	-0.0373021	-0.0278099
	102	0.495487	6.83532	6.65261	6.58577	6.46854	6.46866	6.4656	6.32071	6.50864	6.38405	6.40135		102	0.409797	3.95379	3.99247	4.02978	3.87514	3.85724	4.00625	4.16222	4.00578		102	-0.0110323	-0.018932	-0.00777052	0.0426449	0.0887399	0.0222557	-0.0376566	-0.0262398
	102.2	0.49503	6.83687	6.65283	6.58692	6.47118	6.46855	6.46669	6.32087	6.51116	6.38676	6.40385		102.2	0.410892	3.95601	3.99292	4.03082	3.87665	3.85706	4.00728	4.16523	4.00854		102.2	-0.0108979	-0.0179726	-0.00733956	0.0424163	0.0881542	0.0244767	-0.0373816	-0.027304
	102.4	0.49543	6.83839	6.65498	6.58794	6.47102	6.47062	6.46676	6.32334	6.51349	6.38855	6.40522		102.4	0.410359	3.95602	3.99314	4.0318	3.87728	3.85806	4.00879	4.16639	4.00842		102.4	-0.0112199	-0.0175664	-0.00860297	0.0422232	0.0868151	0.0246162	-0.0367628	-0.0270255
	102.6	0.495181	6.83961	6.65625	6.58925	6.47184	6.47197	6.46777	6.32331	6.51363	6.39091	6.40807		102.6	0.411919	3.95806	3.99469	4.03321	3.87655	3.8586	4.00854	4.16756	4.01067		102.6	-0.0128925	-0.0185734	-0.00792211	0.0422168	0.0877581	0.0249498	-0.039733	-0.0261755
	102.8	0.49478	6.84128	6.65696	6.59178	6.47266	6.47404	6.46914	6.3236	6.51741	6.39176	6.40913		102.8	0.412962	3.96027	3.99523	4.03233	3.87611	3.85976	4.01008	4.16778	4.01238		102.8	-0.0152386	-0.0169346	-0.0089719	0.0433211	0.0876237	0.0248071	-0.039399	-0.0252406
	103	0.494396	6.84427	6.6595	6.59316	6.47262	6.47378	6.47039	6.3248	6.51883	6.39277	6.41136		103	0.41276	3.95906	3.99352	4.03284	3.87712	3.86073	4.01151	4.168	4.01368		103	-0.0155108	-0.0169923	-0.00783201	0.0425389	0.0883953	0.0254654	-0.03822	-0.0242761
	103.2	0.494907	6.84659	6.66108	6.59512	6.47325	6.4762	6.4704	6.32774	6.52042	6.39417	6.41127		103.2	0.411826	3.95853	3.99393	4.03417	3.87882	3.86054	4.01245	4.16725	4.01316		103.2	-0.0149672	-0.0160669	-0.00709042	0.043124	0.0873583	0.0235756	-0.0377447	-0.0232826
	103.4	0.495412	6.84863	6.66302	6.59579	6.47537	6.47719	6.47249	6.32804	6.52167	6.39538	6.41247		103.4	0.412707	3.9605	3.99599	4.03475	3.88053	3.86123	4.0136	4.16883	4.01452		103.4	-0.0153126	-0.015753	-0.00620507	0.0410651	0.0866125	0.022956	-0.0384893	-0.0228158
	103.6	0.495512	6.8512	6.66422	6.59773	6.47731	6.47901	6.4726	6.3321	6.52386	6.39432	6.41191		103.6	0.412117	3.96036	3.99594	4.03423	3.8815	3.86193	4.01477	4.17049	4.01464		103.6	-0.0151969	-0.0145649	-0.00637555	0.0427677	0.0863051	0.0231877	-0.0371272	-0.0217895
	103.8	0.496431	6.85269	6.6657	6.59743	6.47871	6.48085	6.47298	6.33516	6.52459	6.39682	6.41482		103.8	0.411255	3.95971	3.99797	4.03744	3.88413	3.86352	4.01496	4.17231	4.01491		103.8	-0.0135545	-0.0159047	-0.0055065	0.0417476	0.0869663	0.0235042	-0.0365003	-0.0226441
	104	0.497417	6.85368	6.66754	6.60091	6.48012	6.48258	6.47439	6.33582	6.52727	6.39841	6.41605		104	0.411166	3.96215	4.00037	4.03871	3.8837	3.86401	4.01594	4.1728	4.0156		104	-0.0152907	-0.016719	-0.005325	0.0422476	0.0858848	0.0224261	-0.0363181	-0.0246158
	104.2	0.497795	6.85507	6.66975	6.60209	6.48201	6.4833	6.47814	6.33667	6.52768	6.39738	6.41664		104.2	0.410745	3.96139	4.00299	4.04064	3.88439	3.86506	4.01642	4.17389	4.01739		104.2	-0.0148967	-0.0172248	-0.00545643	0.041858	0.0867935	0.0229298	-0.0374975	-0.0246165
	104.4	0.497946	6.85598	6.66889	6.60463	6.48226	6.48478	6.48002	6.33881	6.52778	6.40044	6.41799		104.4	0.410324	3.96136	4.00221	4.03986	3.88527	3.86582	4.01728	4.1741	4.0182		104.4	-0.0139525	-0.0184464	-0.00530136	0.04339	0.0890273	0.0238364	-0.0377943	-0.0252775
	104.6	0.498122	6.85613	6.67117	6.60529	6.4833	6.48563	6.48195	6.33774	6.53034	6.4037	6.41926		104.6	0.411046	3.96128	4.00402	4.04178	3.88731	3.86742	4.0175	4.17566	4.01894		104.6	-0.014903	-0.0183993	-0.00636828	0.0422032	0.0887711	0.0231438	-0.0371426	-0.0259579
	104.8	0.498057	6.85821	6.67117	6.60716	6.48446	6.48605	6.48515	6.33804	6.53211	6.40512	6.4202		104.8	0.411287	3.9628	4.00391	4.04174	3.88775	3.8686	4.01991	4.17703	4.0193		104.8	-0.0143799	-0.018266	-0.00705694	0.0418977	0.0880271	0.0222471	-0.0375722	-0.0252398
	105	0.498384	6.85838	6.6724	6.60678	6.48633	6.48854	6.48413	6.33989	6.53326	6.40863	6.42101		105	0.412003	3.96317	4.00511	4.04309	3.88908	3.86898	4.02023	4.17898	4.02089		105	-0.0122409	-0.0179927	-0.00821167	0.0426349	0.0876072	0.0224971	-0.0402877	-0.0260426
	105.2	0.497993	6.85945	6.67374	6.60855	6.48686	6.48936	6.48435	6.34157	6.53333	6.41264	6.42306		105.2	0.413089	3.96747	4.00569	4.04282	3.88891	3.86962	4.0236	4.18113	4.02193		105.2	-0.0136913	-0.0180735	-0.00819169	0.0425873	0.0873516	0.022401	-0.0407557	-0.026631
	105.4	0.498053	6.86037	6.67746	6.60985	6.48847	6.48948	6.48572	6.34161	6.53629	6.41337	6.42336		105.4	0.41406	3.96935	4.00682	4.04508	3.88959	3.8709	4.02449	4.18313	4.02207		105.4	-0.0140394	-0.0167642	-0.00897163	0.0434984	0.0868506	0.0215453	-0.0415463	-0.0275567
	105.6	0.497658	6.86253	6.67835	6.61021	6.48978	6.4913	6.48799	6.34441	6.53638	6.41443	6.42591		105.6	0.413232	3.97151	4.00693	4.04616	3.88995	3.87068	4.02681	4.18382	4.02246		105.6	-0.0133194	-0.0175516	-0.00795031	0.0434465	0.0867255	0.0217611	-0.0414877	-0.0268789
	105.8	0.497858	6.86396	6.68222	6.61206	6.4919	6.49325	6.48821	6.34547	6.5376	6.41629	6.42716		105.8	0.414662	3.97341	4.00794	4.04642	3.88985	3.87194	4.02688	4.18427	4.02356		105.8	-0.0155975	-0.0172487	-0.00774722	0.0440961	0.0867627	0.0224613	-0.0409714	-0.0275614
	106	0.49838	6.86726	6.68343	6.6138	6.49292	6.49415	6.49153	6.34836	6.53901	6.41606	6.42976		106	0.414893	3.97373	4.00891	4.04661	3.89173	3.873	4.02949	4.18452	4.02375		106	-0.0153267	-0.0159993	-0.00677103	0.044042	0.0869359	0.0211262	-0.0397885	-0.0259417
	106.2	0.499099	6.86923	6.68507	6.61536	6.49519	6.49656	6.49216	6.35009	6.54092	6.4172	6.43179		106.2	0.41425	3.97242	4.00859	4.04824	3.89211	3.87557	4.02852	4.18459	4.02487		106.2	-0.0143282	-0.0170436	-0.00651531	0.0446061	0.0879224	0.0205803	-0.0384818	-0.0256168
	106.4	0.500249	6.87098	6.68441	6.61655	6.49645	6.49869	6.49439	6.35176	6.54264	6.41801	6.43232		106.4	0.414777	3.97292	4.01065	4.04922	3.88979	3.87699	4.02843	4.18585	4.02619		106.4	-0.0144872	-0.0183153	-0.00578811	0.0434992	0.0860661	0.0214656	-0.0375836	-0.0235864
	106.6	0.501107	6.87243	6.68605	6.61904	6.498	6.5002	6.49527	6.35375	6.54376	6.41926	6.4319		106.6	0.415185	3.9728	4.01205	4.05035	3.89117	3.87813	4.02866	4.18554	4.02741		106.6	-0.0132539	-0.018372	-0.00622587	0.0440244	0.0869825	0.0207801	-0.0371315	-0.0250153
	106.8	0.501678	6.87056	6.68602	6.62008	6.49892	6.50045	6.49551	6.35526	6.54568	6.41951	6.4336		106.8	0.414974	3.97317	4.0125	4.05162	3.89272	3.87742	4.03076	4.18745	4.02838		106.8	-0.0129151	-0.0183984	-0.00570214	0.0449632	0.0870036	0.0195577	-0.0363824	-0.0252947
	107	0.502077	6.8711	6.68725	6.62152	6.50083	6.50182	6.49734	6.35576	6.54581	6.4212	6.43396		107	0.415495	3.97414	4.01353	4.05306	3.8923	3.87844	4.03	4.18786	4.02977		107	-0.0143794	-0.0212382	-0.00573201	0.0452056	0.0879776	0.0198876	-0.0356139	-0.0259606
	107.2	0.502725	6.87551	6.68888	6.62226	6.50098	6.50311	6.49942	6.35566	6.54727	6.42235	6.43455		107.2	0.416886	3.97631	4.01357	4.05372	3.89388	3.87808	4.03106	4.18929	4.03055		107.2	-0.014438	-0.0217904	-0.00624746	0.0442911	0.0873599	0.0206192	-0.0355281	-0.026345
	107.4	0.502913	6.87841	6.69165	6.62417	6.50276	6.50454	6.49641	6.35713	6.55013	6.42518	6.4371		107.4	0.416388	3.9779	4.01314	4.05371	3.89653	3.87713	4.03197	4.18923	4.03129		107.4	-0.0145829	-0.0203647	-0.0061687	0.043956	0.090037	0.0194168	-0.03346	-0.0275128
	107.6	0.503739	6.88061	6.6928	6.62615	6.50486	6.50623	6.49792	6.35789	6.55248	6.42662	6.43942		107.6	0.416912	3.97942	4.01415	4.05412	3.89654	3.87926	4.03321	4.19066	4.03224		107.6	-0.0139169	-0.0201618	-0.00669944	0.0432783	0.0892949	0.0203285	-0.0324531	-0.0258881
	107.8	0.50448	6.88257	6.6944	6.62669	6.50568	6.50911	6.5001	6.35879	6.5536	6.42736	6.44037		107.8	0.416758	3.98108	4.01503	4.05591	3.89776	3.88092	4.03223	4.192	4.03299		107.8	-0.0137902	-0.0200573	-0.00644637	0.0433616	0.0898859	0.0198446	-0.0324188	-0.0258588
	108	0.504682	6.88443	6.69547	6.62821	6.5063	6.51113	6.5001	6.35904	6.55595	6.42768	6.44212		108	0.416538	3.98384	4.01579	4.05674	3.90013	3.881	4.03444	4.19334	4.03299		108	-0.012958	-0.0187102	-0.00684046	0.0428238	0.0894892	0.0219068	-0.0332804	-0.02541
	108.2	0.505795	6.88331	6.69677	6.63048	6.50854	6.51268	6.5018	6.36122	6.5567	6.4275	6.44289		108.2	0.417385	3.98463	4.01641	4.05766	3.90205	3.88159	4.03617	4.19492	4.03196		108.2	-0.0136841	-0.0172384	-0.00541855	0.0432058	0.089314	0.0214835	-0.0344129	-0.0256925
	108.4	0.505644	6.88422	6.69743	6.63011	6.51027	6.51158	6.50781	6.36234	6.55639	6.42789	6.44503		108.4	0.418081	3.98444	4.01794	4.06019	3.90415	3.88311	4.0379	4.19595	4.03309		108.4	-0.0146646	-0.0171408	-0.00606088	0.0431752	0.0876421	0.0222925	-0.0362714	-0.0250784
	108.6	0.505479	6.88301	6.69965	6.63183	6.51072	6.51319	6.50911	6.36305	6.5575	6.4275	6.44688		108.6	0.418612	3.98606	4.01769	4.06132	3.90466	3.88274	4.03874	4.19701	4.03387		108.6	-0.0161882	-0.0168637	-0.00529934	0.0433669	0.0890656	0.021157	-0.0376634	-0.0265528
	108.8	0.505478	6.88597	6.70137	6.6334	6.5115	6.51381	6.51045	6.36489	6.55851	6.42874	6.44779		108.8	0.417888	3.98657	4.0182	4.06107	3.90657	3.88254	4.03987	4.19755	4.03511		108.8	-0.0131082	-0.0182265	-0.00480642	0.0428811	0.088211	0.0221392	-0.0389643	-0.0255112
	109	0.505768	6.88726	6.70372	6.63426	6.51292	6.5141	6.51344	6.36707	6.55991	6.43037	6.44841		109	0.418119	3.98517	4.01754	4.06212	3.90703	3.88368	4.04064	4.19828	4.03715		109	-0.0143624	-0.0180954	-0.00459814	0.0419966	0.0885127	0.0209767	-0.0356573	-0.0256935
	109.2	0.505591	6.88918	6.70472	6.63377	6.51351	6.51412	6.51244	6.36778	6.56353	6.43334	6.4519		109.2	0.416239	3.98768	4.01982	4.06257	3.9083	3.88515	4.03997	4.19839	4.03954		109.2	-0.0149026	-0.0177498	-0.00461653	0.0422229	0.0882544	0.0207545	-0.0352284	-0.0251447
	109.4	0.505576	6.89037	6.70548	6.6367	6.51501	6.51727	6.51114	6.36934	6.56408	6.43463	6.45168		109.4	0.415756	3.98861	4.01888	4.06323	3.90716	3.88595	4.04136	4.19897	4.03937		109.4	-0.0141557	-0.0178779	-0.0049173	0.0427742	0.0872754	0.020709	-0.0337939	-0.0250322
	109.6	0.505122	6.89296	6.70585	6.63689	6.51591	6.51675	6.51113	6.37167	6.56388	6.43777	6.45168		109.6	0.415933	3.99025	4.01961	4.06356	3.90923	3.88697	4.04187	4.20053	4.03961		109.6	-0.0126554	-0.0171412	-0.00472824	0.0428922	0.0866588	0.0216766	-0.0330345	-0.0241148
	109.8	0.505243	6.89474	6.7074	6.63722	6.5174	6.51825	6.51117	6.37251	6.5629	6.43903	6.45393		109.8	0.417108	3.99072	4.01981	4.06437	3.90954	3.88845	4.04315	4.20048	4.04048		109.8	-0.0161138	-0.0163924	-0.00601958	0.0441054	0.0878371	0.0207394	-0.0326876	-0.0248292
	110	0.505095	6.8945	6.70681	6.64043	6.51887	6.5192	6.51085	6.37442	6.56376	6.43892	6.45603		110	0.417206	3.99349	4.02119	4.06378	3.90867	3.89002	4.04344	4.20149	4.03901		110	-0.0149484	-0.0156072	-0.00629488	0.0443343	0.0878895	0.0206989	-0.0348463	-0.0240775
	110.2	0.50534	6.89414	6.70825	6.64266	6.52	6.52126	6.51442	6.37522	6.56321	6.43972	6.45535		110.2	0.418694	3.99398	4.02077	4.0652	3.90889	3.89085	4.04442	4.20259	4.03908		110.2	-0.0130693	-0.0165577	-0.00655601	0.0444469	0.0884491	0.0198412	-0.0355669	-0.0242648
	110.4	0.505926	6.89533	6.71122	6.64196	6.52076	6.52217	6.51503	6.37657	6.56518	6.44105	6.45743		110.4	0.419121	3.99409	4.02265	4.0666	3.90989	3.89155	4.04537	4.20329	4.03961		110.4	-0.0130438	-0.0173209	-0.00479433	0.0448244	0.0903734	0.0187838	-0.037803	-0.0245703
	110.6	0.507393	6.89718	6.714	6.64291	6.52273	6.52315	6.51787	6.3768	6.56678	6.44185	6.45899		110.6	0.418216	3.99303	4.02243	4.06792	3.90972	3.89233	4.04531	4.20365	4.04068		110.6	-0.0138787	-0.0179199	-0.0041343	0.0448229	0.0914009	0.0194382	-0.0369839	-0.0263023
	110.8	0.507989	6.89788	6.71455	6.64569	6.52426	6.52498	6.52044	6.37807	6.57075	6.44384	6.45858		110.8	0.418926	3.99349	4.02415	4.06879	3.90961	3.89388	4.04559	4.20506	4.04183		110.8	-0.0127549	-0.0166841	-0.00268613	0.0437609	0.0907017	0.0209166	-0.0377343	-0.0257982
	111	0.508194	6.89876	6.71768	6.64587	6.52567	6.5268	6.52009	6.37755	6.57306	6.44651	6.45986		111	0.418266	3.99313	4.02509	4.07128	3.91182	3.89359	4.04645	4.20555	4.04327		111	-0.0130714	-0.0176304	-0.00246039	0.0441536	0.0909344	0.0208177	-0.0384641	-0.0266668
	111.2	0.508792	6.90035	6.71866	6.64751	6.52673	6.52801	6.51968	6.37947	6.57522	6.44774	6.46149		111.2	0.41933	3.9941	4.02503	4.07018	3.91254	3.89393	4.04667	4.20727	4.04522		111.2	-0.0134001	-0.017101	-0.00229418	0.0450523	0.0904506	0.021532	-0.0368715	-0.0259498
	111.4	0.509736	6.9013	6.71825	6.64872	6.52676	6.53055	6.52476	6.38156	6.57537	6.44644	6.46231		111.4	0.419773	3.99631	4.02615	4.07011	3.91361	3.89572	4.04666	4.20828	4.0465		111.4	-0.0133692	-0.0163385	-0.00373377	0.0448436	0.0896912	0.0233782	-0.0366096	-0.0257299
	111.6	0.509205	6.90144	6.7177	6.64903	6.5291	6.53408	6.52491	6.38222	6.57622	6.4475	6.46474		111.6	0.420247	3.99974	4.02948	4.07028	3.91557	3.8959	4.04853	4.20996	4.04775		111.6	-0.0132531	-0.0158886	-0.00351663	0.0460037	0.0894985	0.0244873	-0.0387547	-0.0248257
	111.8	0.509042	6.90218	6.7189	6.64958	6.53052	6.53379	6.52542	6.38454	6.57684	6.44844	6.46662		111.8	0.421343	4.00187	4.03012	4.07189	3.91693	3.89571	4.04922	4.21011	4.04692		111.8	-0.0139941	-0.0165748	-0.00369846	0.0467827	0.0895787	0.0230424	-0.0373654	-0.0257944
	112	0.510133	6.90486	6.71978	6.64946	6.53039	6.53412	6.52736	6.385	6.578	6.44964	6.46768		112	0.422791	4.00308	4.03013	4.07085	3.91747	3.89741	4.04903	4.21029	4.0493		112	-0.011475	-0.0167373	-0.00333961	0.0460632	0.0910624	0.023606	-0.0357414	-0.0250721
	112.2	0.510271	6.90527	6.7211	6.65058	6.53131	6.5343	6.52938	6.38752	6.5789	6.45066	6.46788		112.2	0.421473	4.00385	4.03234	4.07304	3.91585	3.89841	4.05098	4.21047	4.04987		112.2	-0.0120223	-0.0180361	-0.00353132	0.0449929	0.0902885	0.0233515	-0.0370413	-0.0260726
	112.4	0.510399	6.90649	6.72213	6.6532	6.53394	6.53523	6.52771	6.38664	6.5812	6.45414	6.46968		112.4	0.421778	4.00495	4.0329	4.07233	3.91588	3.89829	4.05193	4.21115	4.0512		112.4	-0.0122115	-0.0189193	-0.0024088	0.0444788	0.090265	0.021464	-0.0361567	-0.0259295
	112.6	0.510011	6.91018	6.72398	6.6549	6.53407	6.53509	6.52899	6.38903	6.58255	6.45563	6.46921		112.6	0.423266	4.00372	4.03244	4.07396	3.91471	3.89879	4.05223	4.21024	4.05156		112.6	-0.0129814	-0.0189973	-0.00205879	0.0439599	0.0902155	0.02006	-0.0353343	-0.026181
	112.8	0.510571	6.91086	6.72478	6.65359	6.5342	6.53578	6.53154	6.38984	6.58416	6.45574	6.4707		112.8	0.421091	4.00378	4.03386	4.0751	3.91683	3.89914	4.05412	4.21087	4.05277		112.8	-0.0110844	-0.0170365	-0.00201007	0.0447327	0.0907357	0.0211858	-0.0369593	-0.0263431
	113	0.50976	6.91399	6.72487	6.6558	6.53709	6.53743	6.53282	6.39172	6.58442	6.45588	6.47061		113	0.421265	4.00399	4.03491	4.07774	3.91727	3.89891	4.05528	4.21272	4.05321		113	-0.0133018	-0.0159396	-0.00187674	0.0440218	0.0890298	0.0210115	-0.0380544	-0.0281384
	113.2	0.509883	6.91644	6.72607	6.65736	6.53751	6.53962	6.5365	6.39131	6.58534	6.45758	6.47094		113.2	0.422564	4.00498	4.03514	4.07937	3.92031	3.89913	4.05444	4.21314	4.0536		113.2	-0.0125083	-0.0141	-0.00195463	0.0438265	0.0899184	0.0221671	-0.0374397	-0.0268564
	113.4	0.510214	6.91796	6.72885	6.65675	6.53858	6.5381	6.53706	6.39319	6.58584	6.45932	6.47188		113.4	0.423355	4.00551	4.03681	4.08152	3.92271	3.89939	4.05431	4.21432	4.05375		113.4	-0.0131046	-0.0136601	-0.00216135	0.0455182	0.0894486	0.0243131	-0.0375056	-0.0267181
	113.6	0.511001	6.91673	6.72946	6.65844	6.53816	6.53832	6.53843	6.39289	6.58825	6.46001	6.47206		113.6	0.422413	4.00553	4.03785	4.08345	3.92443	3.90021	4.0558	4.21609	4.05417		113.6	-0.0125526	-0.0136689	-0.00203059	0.0455514	0.0887142	0.0248876	-0.0372143	-0.0264281
	113.8	0.512192	6.92004	6.7307	6.6612	6.53981	6.54065	6.53611	6.39373	6.5884	6.46292	6.47426		113.8	0.425086	4.00726	4.03745	4.08329	3.92416	3.90009	4.05533	4.21806	4.05463		113.8	-0.0146352	-0.0160603	-0.00209227	0.0443027	0.0888192	0.0250873	-0.0350406	-0.026663
	114	0.513416	6.91911	6.73231	6.66124	6.5392	6.5416	6.53679	6.39501	6.58841	6.46393	6.47598		114	0.425504	4.00758	4.03896	4.08321	3.92529	3.90156	4.05701	4.2176	4.05441		114	-0.0151268	-0.0168802	-0.00194235	0.0446862	0.088926	0.0245198	-0.0362617	-0.024915
	114.2	0.513117	6.92006	6.73319	6.66181	6.5414	6.54308	6.53383	6.39584	6.58974	6.46278	6.47797		114.2	0.425599	4.00727	4.03864	4.08397	3.92617	3.90045	4.0577	4.21906	4.05484		114.2	-0.0136426	-0.017293	-0.00128824	0.0460818	0.0905268	0.025029	-0.0351891	-0.0257524
	114.4	0.513072	6.92137	6.73376	6.66566	6.54242	6.54547	6.53558	6.39664	6.59012	6.46358	6.47785		114.4	0.425	4.00868	4.03867	4.08352	3.92755	3.90143	4.0588	4.21986	4.05632		114.4	-0.0121859	-0.0164964	-0.00154916	0.0442913	0.0904701	0.0233492	-0.0353822	-0.0268365
	114.6	0.512819	6.92338	6.73602	6.66629	6.54482	6.54745	6.53724	6.39838	6.59148	6.46514	6.48002		114.6	0.425657	4.00996	4.03892	4.08307	3.92799	3.90177	4.05859	4.22036	4.05757		114.6	-0.0124278	-0.0183021	-0.00130554	0.0460921	0.0906502	0.0214833	-0.0356401	-0.0261332
	114.8	0.51204	6.9246	6.73731	6.66732	6.54783	6.5486	6.53967	6.40004	6.59392	6.46637	6.47959		114.8	0.42407	4.00983	4.03968	4.08375	3.92741	3.90346	4.05839	4.22051	4.05802		114.8	-0.0116866	-0.0177223	-0.000910896	0.0471273	0.0909069	0.0215978	-0.0366079	-0.0258503
	115	0.511613	6.92641	6.73778	6.66951	6.5501	6.54946	6.54006	6.40139	6.59529	6.46817	6.48232		115	0.424547	4.01199	4.03887	4.08488	3.92666	3.90406	4.05857	4.22264	4.05798		115	-0.0109639	-0.0165846	-0.000642913	0.0473801	0.0912999	0.0220541	-0.0366215	-0.0270758
	115.2	0.51301	6.92608	6.73851	6.66978	6.55118	6.54996	6.54134	6.40156	6.59631	6.47118	6.48261		115.2	0.423918	4.01328	4.04089	4.08428	3.92705	3.90662	4.06044	4.22264	4.05843		115.2	-0.0119666	-0.016965	-0.00126355	0.0475776	0.0909801	0.0216534	-0.0376889	-0.028321
	115.4	0.512989	6.92637	6.7398	6.6692	6.55269	6.55113	6.54357	6.40294	6.59852	6.47182	6.48354		115.4	0.424129	4.01384	4.04045	4.08671	3.92728	3.90753	4.06118	4.22301	4.05965		115.4	-0.0120443	-0.0170181	-0.000990467	0.0478122	0.0932943	0.0229519	-0.0381505	-0.0280295
	115.6	0.51483	6.9257	6.73973	6.67174	6.5519	6.55171	6.54313	6.40455	6.59864	6.47242	6.4845		115.6	0.424738	4.01494	4.04182	4.08641	3.92664	3.90859	4.06282	4.22409	4.06017		115.6	-0.0109339	-0.0154247	-0.00204599	0.0453885	0.0934263	0.0251982	-0.0391416	-0.0280452
	115.8	0.514654	6.92633	6.7407	6.67321	6.55159	6.55319	6.54298	6.40576	6.6004	6.47226	6.48522		115.8	0.42503	4.01544	4.04205	4.08827	3.92763	3.90987	4.06576	4.22437	4.06182		115.8	-0.010455	-0.01627	-0.00214298	0.0448846	0.0933349	0.0253369	-0.0385374	-0.0273482
	116	0.514509	6.9254	6.74221	6.6746	6.55221	6.55361	6.54467	6.40691	6.60117	6.47416	6.48359		116	0.425098	4.01603	4.04446	4.08931	3.92972	3.91072	4.06643	4.22602	4.06371		116	-0.0123613	-0.0181904	-0.00280764	0.045954	0.093877	0.0251193	-0.0370764	-0.0273728
	116.2	0.513559	6.9263	6.7444	6.6759	6.5527	6.5549	6.54759	6.4091	6.60326	6.47479	6.48602		116.2	0.424066	4.01674	4.04505	4.09089	3.9291	3.91084	4.06673	4.22655	4.06353		116.2	-0.0124643	-0.0170404	-0.00231412	0.0454504	0.0936529	0.0248153	-0.0358114	-0.0265167
	116.4	0.513881	6.92743	6.74522	6.67674	6.55409	6.55543	6.5485	6.41025	6.60562	6.47698	6.48657		116.4	0.424811	4.01659	4.04734	4.09107	3.929	3.91109	4.06855	4.22771	4.06308		116.4	-0.0116134	-0.0175042	-0.00206095	0.047168	0.0935821	0.0240166	-0.0345932	-0.0272959
	116.6	0.513811	6.931	6.74641	6.67694	6.55595	6.55611	6.54938	6.41082	6.60632	6.47805	6.4875		116.6	0.424401	4.01765	4.04707	4.09369	3.93125	3.9117	4.06864	4.22877	4.06387		116.6	-0.0126822	-0.0171065	0.000713996	0.0463862	0.0919762	0.0235527	-0.0337752	-0.0265677
	116.8	0.51428	6.93231	6.74674	6.67871	6.55604	6.55509	6.55275	6.41174	6.60553	6.48121	6.48813		116.8	0.424002	4.01954	4.04735	4.09426	3.93336	3.91185	4.06823	4.23041	4.06366		116.8	-0.0116747	-0.0162084	-0.000491264	0.0464779	0.0913287	0.0225731	-0.0349897	-0.0263725
	117	0.515615	6.93573	6.74835	6.6803	6.55759	6.55512	6.55396	6.41275	6.60699	6.48027	6.49033		117	0.42487	4.02033	4.04601	4.09492	3.93342	3.9121	4.06895	4.2299	4.06421		117	-0.0104154	-0.0129476	0.000636082	0.0463859	0.0902391	0.0225367	-0.0360341	-0.0250489
	117.2	0.515595	6.93822	6.74894	6.68155	6.5596	6.55376	6.55374	6.41355	6.60691	6.48162	6.4907		117.2	0.426627	4.02037	4.04534	4.09631	3.93582	3.91305	4.06961	4.23161	4.06587		117.2	-0.0107675	-0.0130437	0.000638911	0.0452937	0.0899815	0.0227121	-0.0367782	-0.0250408
	117.4	0.516341	6.94063	6.75022	6.68378	6.55924	6.55364	6.55465	6.41356	6.60661	6.48168	6.49323		117.4	0.427771	4.02135	4.04565	4.09795	3.93741	3.91456	4.06948	4.23352	4.06798		117.4	-0.010751	-0.0139108	0.00110206	0.0441013	0.0881535	0.023737	-0.0365149	-0.0250927
	117.6	0.516874	6.94088	6.7532	6.68408	6.56094	6.55359	6.55473	6.41454	6.60694	6.48205	6.49322		117.6	0.428101	4.02234	4.04606	4.09906	3.93924	3.9159	4.06991	4.23321	4.06847		117.6	-0.00964716	-0.0143517	-0.00108295	0.045648	0.0897844	0.0233339	-0.0349972	-0.0265401
	117.8	0.516986	6.94063	6.75594	6.68422	6.56207	6.55393	6.55536	6.41495	6.60864	6.48178	6.49423		117.8	0.429245	4.02285	4.04795	4.09861	3.93792	3.9175	4.07024	4.23422	4.06951		117.8	-0.0105429	-0.0146579	-0.000661981	0.0453495	0.0910627	0.0244111	-0.0352197	-0.0264223
	118	0.517145	6.94123	6.75658	6.68395	6.56197	6.55448	6.55462	6.41711	6.61041	6.48402	6.49578		118	0.428466	4.02292	4.04992	4.09929	3.93711	3.91851	4.07097	4.23476	4.07076		118	-0.00967456	-0.0166398	-0.00152536	0.0447011	0.0906929	0.0239393	-0.0352384	-0.0276673
	118.2	0.518118	6.94172	6.75588	6.68478	6.56264	6.55551	6.55508	6.41729	6.61182	6.48483	6.49538		118.2	0.428522	4.02494	4.05134	4.10029	3.93754	3.9198	4.0723	4.23568	4.07273		118.2	-0.00974278	-0.0182215	-0.00130703	0.0453514	0.0915142	0.0239268	-0.0353535	-0.027323
	118.4	0.51862	6.94278	6.75729	6.68591	6.56413	6.55659	6.55688	6.42076	6.6129	6.48496	6.49628		118.4	0.427649	4.02597	4.05069	4.10004	3.93844	3.92005	4.07466	4.23606	4.07166		118.4	-0.0107552	-0.0174604	-0.00134829	0.0467849	0.0926769	0.023082	-0.0375618	-0.0274916
	118.6	0.518512	6.9455	6.75843	6.68723	6.56503	6.55589	6.55794	6.4221	6.6153	6.48652	6.49734		118.6	0.427209	4.02648	4.05075	4.09953	3.93745	3.92048	4.07582	4.23778	4.07265		118.6	-0.0125932	-0.0176913	-0.00036048	0.0459348	0.0927425	0.0230352	-0.0404881	-0.0269076
	118.8	0.518203	6.94713	6.75746	6.68747	6.56546	6.55746	6.56152	6.42312	6.61696	6.48721	6.49908		118.8	0.426784	4.0265	4.05101	4.1011	3.93841	3.91981	4.07704	4.2386	4.07311		118.8	-0.0132475	-0.0174871	0.000352004	0.0454918	0.0930593	0.0222249	-0.0397659	-0.0290278
	119	0.518602	6.94839	6.76042	6.68915	6.5677	6.55947	6.56385	6.42285	6.61792	6.48744	6.49918		119	0.426709	4.02764	4.05269	4.10203	3.94131	3.92027	4.0788	4.24115	4.07361		119	-0.012886	-0.0174977	0.000398357	0.0463101	0.0943643	0.0229752	-0.0386181	-0.0283031
	119.2	0.51923	6.94986	6.76417	6.69059	6.56775	6.5602	6.56546	6.42489	6.61929	6.48804	6.50283		119.2	0.428014	4.02804	4.05289	4.10207	3.94068	3.92081	4.0795	4.24147	4.07323		119.2	-0.0146951	-0.0159879	-0.00048503	0.0459952	0.0930793	0.0225175	-0.0388213	-0.0289772
	119.4	0.519034	6.95018	6.76511	6.69113	6.56901	6.56176	6.56498	6.42538	6.62092	6.48954	6.50316		119.4	0.427596	4.0305	4.05513	4.10288	3.94001	3.92145	4.07901	4.24166	4.0745		119.4	-0.0150041	-0.0145125	-0.00105635	0.043219	0.093491	0.022528	-0.0374379	-0.0279037
	119.6	0.518884	6.94885	6.76456	6.69326	6.56975	6.56342	6.56604	6.42636	6.62125	6.49076	6.50397		119.6	0.429726	4.03095	4.05686	4.10341	3.94079	3.92328	4.08009	4.24234	4.07487		119.6	-0.0136187	-0.0127392	-0.00179532	0.0428145	0.0929423	0.0229125	-0.0369613	-0.0276497
	119.8	0.519811	6.95019	6.76756	6.6957	6.57205	6.56457	6.56456	6.42652	6.62244	6.49208	6.50454		119.8	0.430377	4.03311	4.05721	4.10371	3.94113	3.92416	4.0812	4.24285	4.07542		119.8	-0.0137176	-0.0132185	-0.00121399	0.0436961	0.0935049	0.0228936	-0.0364282	-0.0260298
	120	0.520059	6.95231	6.76679	6.6968	6.57276	6.56414	6.5646	6.42818	6.62287	6.49362	6.50469		120	0.430579	4.03287	4.05633	4.10372	3.94126	3.92511	4.08157	4.24343	4.07515		120	-0.0137799	-0.0116153	-0.00142667	0.0440156	0.0929	0.0221196	-0.0371564	-0.0267973
	120.2	0.519593	6.95164	6.76697	6.69816	6.57332	6.56712	6.56394	6.42839	6.6234	6.49439	6.50333		120.2	0.430564	4.03539	4.05901	4.10403	3.94356	3.9259	4.08102	4.24329	4.07622		120.2	-0.0112197	-0.0118483	-0.00127974	0.0437554	0.0931013	0.0231892	-0.0382152	-0.026948
	120.4	0.520089	6.95336	6.76789	6.69757	6.57404	6.56751	6.56591	6.42904	6.62332	6.49387	6.5041		120.4	0.430687	4.03651	4.05947	4.10514	3.94306	3.92596	4.08067	4.24349	4.07722		120.4	-0.0105089	-0.0122484	-0.000987894	0.0451634	0.0938734	0.0231588	-0.0388784	-0.0266298
	120.6	0.520769	6.95499	6.76909	6.69703	6.57534	6.56815	6.56842	6.42916	6.62455	6.49367	6.50606		120.6	0.430894	4.03791	4.05991	4.10608	3.94407	3.92488	4.08041	4.24355	4.07802		120.6	-0.0115016	-0.0136296	-0.000598748	0.0466185	0.0946305	0.0228927	-0.038405	-0.0268985
	120.8	0.520294	6.95663	6.76918	6.6984	6.57737	6.569	6.56959	6.43069	6.6252	6.49569	6.50655		120.8	0.431279	4.03775	4.06011	4.10617	3.94643	3.9251	4.08023	4.24418	4.0792		120.8	-0.0110961	-0.0122598	-0.000552084	0.0455496	0.0941413	0.023372	-0.0394072	-0.0261118
	121	0.519676	6.95578	6.77009	6.69988	6.57735	6.56964	6.57136	6.43046	6.62736	6.4961	6.50926		121	0.432789	4.04178	4.06144	4.10742	3.94632	3.92504	4.0796	4.24351	4.08028		121	-0.0126251	-0.0138587	0.000770592	0.0445747	0.0951171	0.0235319	-0.0389622	-0.0247748
	121.2	0.519473	6.95851	6.77029	6.70017	6.5794	6.56818	6.57467	6.43157	6.62874	6.49656	6.51149		121.2	0.432625	4.04112	4.06156	4.10803	3.94613	3.92377	4.08171	4.24547	4.08151		121.2	-0.0128874	-0.0137974	0.00155979	0.0455498	0.0963174	0.0227379	-0.03876	-0.0247973
	121.4	0.520127	6.95858	6.77106	6.70301	6.58059	6.56969	6.57379	6.43297	6.62988	6.49849	6.51302		121.4	0.432529	4.03944	4.06232	4.10881	3.94795	3.92475	4.08378	4.24588	4.08244		121.4	-0.0137554	-0.016101	0.00209511	0.0454274	0.0955312	0.0232078	-0.0398716	-0.0242374
	121.6	0.520061	6.96102	6.77297	6.70434	6.58054	6.57103	6.57446	6.43339	6.63182	6.50024	6.5153		121.6	0.432056	4.04051	4.06282	4.10835	3.94892	3.92647	4.08497	4.24762	4.08425		121.6	-0.0123481	-0.0160326	0.00310816	0.0438374	0.0956172	0.0235333	-0.0407552	-0.0239486
	121.8	0.52089	6.95984	6.77441	6.70358	6.57958	6.5714	6.57399	6.43469	6.6314	6.49903	6.51648		121.8	0.43226	4.0406	4.06528	4.10959	3.94815	3.9279	4.08685	4.24701	4.08557		121.8	-0.0118242	-0.0161784	0.00165116	0.0449813	0.0942615	0.0233056	-0.0409416	-0.024167
	122	0.521163	6.95955	6.77481	6.70322	6.58106	6.57378	6.574	6.43502	6.63283	6.50043	6.51597		122	0.431304	4.03947	4.06553	4.10932	3.94925	3.928	4.08816	4.24916	4.08563		122	-0.0111844	-0.0169295	0.000961806	0.0457503	0.0921679	0.0231919	-0.0409885	-0.025411
	122.2	0.522233	6.96001	6.77726	6.70395	6.58229	6.57519	6.57598	6.4363	6.6346	6.50069	6.51531		122.2	0.431483	4.04018	4.06602	4.11069	3.95038	3.92855	4.08875	4.24893	4.08601		122.2	-0.0124772	-0.0182419	-0.000286243	0.0454507	0.0920787	0.0233869	-0.040852	-0.0254609
	122.4	0.521417	6.96253	6.77818	6.70395	6.58229	6.5744	6.57518	6.43624	6.63579	6.50083	6.516		122.4	0.433064	4.0402	4.06669	4.10985	3.95137	3.92887	4.08811	4.25051	4.08496		122.4	-0.012372	-0.0170287	0.000792267	0.0445355	0.0919812	0.0224587	-0.0394062	-0.0269004
	122.6	0.521964	6.96171	6.77982	6.70598	6.58395	6.57583	6.57705	6.43736	6.63666	6.50166	6.51402		122.6	0.433016	4.04106	4.06822	4.11177	3.95171	3.92767	4.09035	4.25116	4.08416		122.6	-0.0134685	-0.0170179	-0.000583711	0.0457477	0.0933809	0.022085	-0.0368874	-0.0275849
	122.8	0.521135	6.96478	6.78029	6.70833	6.5857	6.57709	6.57875	6.43804	6.63867	6.5029	6.51547		122.8	0.433134	4.04203	4.06721	4.11257	3.95409	3.92804	4.09048	4.25328	4.08351		122.8	-0.0135548	-0.0163944	-0.000133955	0.0454334	0.0936247	0.0220176	-0.0357573	-0.0279057
	123	0.521445	6.96798	6.78107	6.70828	6.589	6.57667	6.57985	6.43938	6.63883	6.50378	6.51575		123	0.434449	4.04132	4.06831	4.11416	3.95501	3.928	4.09031	4.25453	4.08478		123	-0.0134656	-0.0157581	0.000860319	0.045545	0.0959942	0.0223021	-0.0356649	-0.0276525
	123.2	0.521507	6.9692	6.78193	6.71001	6.58935	6.57897	6.57937	6.43935	6.64027	6.5063	6.51779		123.2	0.433894	4.04162	4.06939	4.11368	3.95493	3.92837	4.09128	4.25513	4.08478		123.2	-0.011671	-0.0142415	0.000861477	0.0448079	0.0953786	0.0214179	-0.0349508	-0.0273006
	123.4	0.522198	6.96722	6.78272	6.71017	6.59049	6.57972	6.58312	6.44028	6.64048	6.50858	6.51894		123.4	0.433463	4.04378	4.0678	4.11627	3.95533	3.92966	4.09153	4.25569	4.08576		123.4	-0.0118599	-0.0139581	-0.000157822	0.0458288	0.096122	0.0214524	-0.0346819	-0.0267164
	123.6	0.523057	6.97002	6.78197	6.70918	6.59034	6.58087	6.58228	6.44184	6.64253	6.50941	6.52117		123.6	0.433495	4.0437	4.06784	4.1164	3.9564	3.93146	4.09125	4.25725	4.0867		123.6	-0.0120449	-0.0143638	0.000219819	0.0445927	0.0935405	0.0226527	-0.0373019	-0.0272028
	123.8	0.524733	6.96939	6.78362	6.70883	6.5912	6.58096	6.58397	6.44302	6.64216	6.50972	6.52077		123.8	0.433062	4.04644	4.06899	4.11684	3.95574	3.93129	4.09178	4.25741	4.0873		123.8	-0.0117115	-0.0164837	0.000997595	0.045212	0.0942336	0.022507	-0.0364585	-0.0265795
	124	0.525462	6.96931	6.78593	6.71216	6.58906	6.58307	6.58641	6.44336	6.64353	6.51069	6.52227		124	0.431959	4.04976	4.06929	4.11828	3.95659	3.93253	4.09326	4.25579	4.08728		124	-0.0104066	-0.0155281	0.00186562	0.0439283	0.0935442	0.0229696	-0.0369893	-0.026627
	124.2	0.526607	6.97002	6.78585	6.7135	6.5898	6.58185	6.58661	6.44573	6.64311	6.51111	6.52362		124.2	0.433683	4.04994	4.06914	4.12019	3.95877	3.93547	4.09295	4.25768	4.0884		124.2	-0.0113606	-0.0156494	0.00375157	0.044303	0.0942376	0.0235752	-0.0363611	-0.0258088
	124.4	0.527061	6.97254	6.78597	6.71495	6.59125	6.58333	6.58844	6.44456	6.64407	6.51035	6.52404		124.4	0.434305	4.05172	4.07198	4.12031	3.95938	3.93553	4.09502	4.25776	4.09023		124.4	-0.00977609	-0.015984	0.00393621	0.0437151	0.0929295	0.02389	-0.0365118	-0.0255015
	124.6	0.526384	6.97265	6.78805	6.71761	6.59369	6.58487	6.5907	6.44584	6.64384	6.51136	6.52489		124.6	0.435753	4.05271	4.07319	4.12147	3.95872	3.93567	4.09451	4.25802	4.09083		124.6	-0.00876393	-0.0159939	0.00364993	0.0449254	0.094302	0.0225026	-0.0362285	-0.0240107
	124.8	0.526575	6.97261	6.78927	6.71967	6.59458	6.58585	6.59049	6.44565	6.64606	6.51314	6.52759		124.8	0.436281	4.05165	4.07272	4.12286	3.96027	3.93539	4.09631	4.2592	4.09175		124.8	-0.00964958	-0.0133466	0.00360584	0.0449279	0.0939233	0.0222202	-0.0374089	-0.0239709
	125	0.526644	6.97489	6.7893	6.72001	6.59697	6.58508	6.59193	6.4471	6.64618	6.51394	6.52797		125	0.436833	4.05093	4.07161	4.12246	3.96046	3.93725	4.0974	4.26062	4.09356		125	-0.0105537	-0.0134835	0.00262839	0.0455418	0.0937967	0.0234762	-0.0384714	-0.0235103
	125.2	0.525863	6.97781	6.79057	6.72032	6.59789	6.58806	6.59321	6.44909	6.64718	6.51618	6.52841		125.2	0.436143	4.0523	4.07129	4.12233	3.95931	3.9354	4.09894	4.26139	4.09436		125.2	-0.00965381	-0.0136748	0.00192651	0.0444508	0.0940055	0.0227158	-0.0397965	-0.0239605
	125.4	0.525343	6.98072	6.79376	6.72107	6.59847	6.58781	6.59289	6.4526	6.64807	6.51788	6.52977		125.4	0.436396	4.05343	4.07174	4.12373	3.95974	3.93596	4.09861	4.26348	4.09517		125.4	-0.0106638	-0.0139296	0.00151942	0.0449582	0.0942354	0.0226752	-0.0387731	-0.0248205
	125.6	0.52452	6.98028	6.79402	6.72046	6.59871	6.58771	6.59268	6.45274	6.64801	6.51695	6.52882		125.6	0.435213	4.05415	4.07099	4.12397	3.95997	3.93806	4.10019	4.26343	4.09486		125.6	-0.0113121	-0.0139824	0.00191951	0.0455177	0.0956571	0.0230867	-0.0357838	-0.0269603
	125.8	0.525055	6.98136	6.79353	6.72076	6.59851	6.58933	6.59576	6.45402	6.648	6.51813	6.52922		125.8	0.435801	4.05449	4.07273	4.12438	3.96064	3.94094	4.09951	4.26362	4.09457		125.8	-0.0101607	-0.0151105	0.00228542	0.0450901	0.0952003	0.0248734	-0.0378008	-0.0285155
	126	0.524985	6.98119	6.79449	6.72237	6.59812	6.59062	6.5937	6.45519	6.64886	6.51964	6.53027		126	0.435185	4.05632	4.07414	4.12467	3.96147	3.94099	4.10003	4.26464	4.09491		126	-0.0104764	-0.0162723	0.000655453	0.0453789	0.0951922	0.023697	-0.036542	-0.0302612
	126.2	0.524565	6.97837	6.79514	6.72275	6.59921	6.59012	6.59515	6.45572	6.64888	6.5189	6.52975		126.2	0.436193	4.05732	4.07464	4.12545	3.96305	3.94142	4.10032	4.26622	4.09305		126.2	-0.0109863	-0.016314	0.000805204	0.0455738	0.0941386	0.0242665	-0.0356453	-0.0301122
	126.4	0.524668	6.97738	6.79354	6.72416	6.59976	6.59302	6.59399	6.45536	6.65065	6.51913	6.52963		126.4	0.436794	4.0569	4.07433	4.12488	3.96327	3.94013	4.1003	4.26636	4.09324		126.4	-0.0101546	-0.0157768	0.00078044	0.0464393	0.0941001	0.0253083	-0.0361249	-0.0292363
	126.6	0.526712	6.97893	6.79461	6.72447	6.60054	6.59406	6.59537	6.45606	6.65075	6.52053	6.53196		126.6	0.437214	4.05823	4.0759	4.12574	3.96479	3.93987	4.10074	4.26768	4.09479		126.6	-0.00876309	-0.0148999	-0.000201824	0.0446735	0.0933829	0.0252117	-0.0377863	-0.0278109
	126.8	0.526242	6.9801	6.79524	6.72512	6.6024	6.5939	6.59516	6.45765	6.65321	6.52083	6.53301		126.8	0.437647	4.05941	4.07606	4.1259	3.96408	3.93933	4.10192	4.26894	4.09577		126.8	-0.00938667	-0.014357	-0.00135276	0.0437487	0.0938936	0.0236796	-0.0375447	-0.0285358
	127	0.527622	6.98222	6.79623	6.72466	6.60444	6.59512	6.595	6.45835	6.65504	6.52176	6.53439		127	0.437535	4.05842	4.07762	4.12696	3.96425	3.93915	4.10118	4.26996	4.09607		127	-0.00862802	-0.0139397	0.000450445	0.0436475	0.0933817	0.0211736	-0.0367299	-0.0273615
	127.2	0.529341	6.98565	6.79752	6.72532	6.60402	6.59685	6.59755	6.45824	6.65654	6.52242	6.53697		127.2	0.436338	4.05848	4.07892	4.12691	3.96601	3.94174	4.10228	4.26948	4.09831		127.2	-0.0104347	-0.0141242	0.00106791	0.0444399	0.0944278	0.0203309	-0.0382238	-0.0270592
	127.4	0.529579	6.98623	6.80145	6.72762	6.60456	6.59806	6.59987	6.45961	6.65839	6.52364	6.53724		127.4	0.435693	4.05888	4.08044	4.12857	3.96627	3.9427	4.10416	4.26918	4.0977		127.4	-0.010797	-0.0137128	0.0014785	0.0430843	0.0940669	0.0198388	-0.0373551	-0.0271987
	127.6	0.530423	6.98719	6.79994	6.7285	6.60606	6.59848	6.5994	6.45943	6.66048	6.52602	6.53833		127.6	0.436391	4.05897	4.07949	4.13005	3.96629	3.94275	4.10389	4.27066	4.0972		127.6	-0.0123666	-0.0134895	0.002202	0.0436595	0.0932964	0.0205697	-0.0393821	-0.0275871
	127.8	0.529813	6.99072	6.80176	6.7292	6.60504	6.59978	6.59808	6.46077	6.6612	6.52672	6.53772		127.8	0.435782	4.06218	4.08045	4.13085	3.96723	3.94264	4.10484	4.27003	4.09798		127.8	-0.0121258	-0.0147702	0.00311536	0.0451205	0.0938724	0.0211175	-0.0369438	-0.0252971
	128	0.530393	6.99171	6.80407	6.7295	6.60605	6.60019	6.60114	6.46183	6.66206	6.52642	6.53889		128	0.437463	4.06347	4.08013	4.13109	3.96861	3.94474	4.10631	4.27133	4.09898		128	-0.0139289	-0.0129228	0.00255942	0.0450228	0.0942909	0.023	-0.0372281	-0.0255533
	128.2	0.531318	6.99119	6.80397	6.7298	6.60675	6.60038	6.5992	6.46275	6.66218	6.52658	6.53856		128.2	0.438337	4.06341	4.08005	4.13227	3.96781	3.94365	4.10589	4.27168	4.09927		128.2	-0.0123897	-0.0130854	0.00257775	0.0451721	0.093629	0.0243317	-0.0361896	-0.0256801
	128.4	0.531931	6.99297	6.80337	6.7293	6.60825	6.60098	6.59818	6.46421	6.66263	6.52654	6.54014		128.4	0.438802	4.06607	4.08039	4.13288	3.96905	3.94576	4.1053	4.27262	4.09979		128.4	-0.0124052	-0.0137622	0.0027269	0.0460056	0.0943712	0.023051	-0.0375712	-0.027047
	128.6	0.530467	6.99525	6.80561	6.73087	6.60928	6.60132	6.60068	6.46676	6.66396	6.52704	6.54104		128.6	0.439358	4.06754	4.08172	4.13277	3.97102	3.9447	4.10656	4.27303	4.10094		128.6	-0.0103089	-0.0142358	0.00250186	0.0472439	0.0953287	0.0218539	-0.0362355	-0.0258009
	128.8	0.532953	6.99302	6.80655	6.73177	6.61199	6.60299	6.60391	6.46615	6.66389	6.52604	6.54346		128.8	0.439281	4.06599	4.08265	4.13297	3.97229	3.94614	4.10606	4.27508	4.10213		128.8	-0.00948336	-0.0137554	0.00407103	0.0468054	0.0942632	0.0224834	-0.0378636	-0.0266654
	129	0.532287	6.99331	6.80623	6.73251	6.6121	6.60364	6.60517	6.46639	6.66296	6.52604	6.54282		129	0.438617	4.06704	4.08217	4.13476	3.97289	3.94546	4.10749	4.27459	4.10232		129	-0.00687193	-0.0145431	0.00391919	0.0457812	0.0949021	0.0229825	-0.0388545	-0.0264491
	129.2	0.531139	6.99556	6.80871	6.73374	6.61459	6.60474	6.60507	6.46565	6.66473	6.52757	6.54391		129.2	0.438534	4.06896	4.08306	4.13612	3.97393	3.94809	4.10886	4.27552	4.10284		129.2	-0.00687531	-0.0159635	0.00349438	0.0464435	0.0952395	0.0230566	-0.0380695	-0.0264699
	129.4	0.53083	6.99567	6.80922	6.73403	6.61349	6.60531	6.60755	6.46596	6.66539	6.5283	6.54535		129.4	0.439024	4.06782	4.08264	4.13635	3.97401	3.9474	4.11056	4.27625	4.10293		129.4	-0.00662065	-0.0149462	0.0040502	0.0453659	0.0952729	0.0241315	-0.0396621	-0.0267203
	129.6	0.531482	6.9954	6.8105	6.73541	6.6133	6.60886	6.60836	6.46622	6.66534	6.52845	6.54537		129.6	0.437713	4.06914	4.08358	4.13741	3.97414	3.94985	4.11112	4.27755	4.10378		129.6	-0.00668498	-0.0136163	0.00417426	0.0440551	0.0947865	0.0243698	-0.0397845	-0.0277985
	129.8	0.530076	6.99914	6.81156	6.73731	6.6129	6.60778	6.60675	6.46514	6.66601	6.53092	6.54479		129.8	0.438913	4.06854	4.08239	4.139	3.97405	3.95022	4.1116	4.2782	4.10326		129.8	-0.00652722	-0.0134875	0.00302236	0.0438157	0.0955323	0.0247442	-0.0383979	-0.0280749
	130	0.52715	6.93571	6.77839	6.69853	6.57771	6.58452	6.53525	6.42323	6.62216	6.49394	6.52862		130	0.554021	3.9359	3.95319	3.99945	3.83045	3.84127	3.98138	4.12256	3.96736		130	-0.00827009	-0.0135898	0.00257187	0.0445146	0.0954631	0.0242893	-0.0389339	-0.0282253
	130.2	0.531911	6.92739	6.7782	6.69915	6.5702	6.58516	6.5386	6.42669	6.62352	6.49518	6.52492		130.2	0.556044	3.93035	3.94683	4.00226	3.82064	3.84335	3.97678	4.11678	3.96609		130.2	-0.00879573	-0.0118116	0.00274609	0.0443033	0.0967705	0.0243883	-0.0393188	-0.0277805
	130.4	0.538261	6.93375	6.78196	6.69904	6.5744	6.58394	6.54171	6.4248	6.62205	6.4919	6.52271		130.4	0.556919	3.9259	3.94641	3.99303	3.82671	3.83927	3.97236	4.11573	3.96832		130.4	-0.00908144	-0.0121673	0.00373516	0.0453689	0.0964188	0.0234081	-0.0377534	-0.0247598
	130.6	0.538116	6.92471	6.77185	6.69761	6.56976	6.57624	6.53778	6.41855	6.61134	6.48469	6.52254		130.6	0.557479	3.92409	3.94156	3.99533	3.82041	3.83659	3.97313	4.10662	3.96277		130.6	-0.00971647	-0.0143438	0.00475622	0.0448249	0.0958107	0.0232693	-0.0390445	-0.0254749
	130.8	0.541824	6.92307	6.76959	6.69288	6.56821	6.57208	6.53801	6.41023	6.60487	6.48254	6.51388		130.8	0.55468	3.92038	3.9418	3.98964	3.81892	3.8354	3.96584	4.1044	3.95979		130.8	-0.0104642	-0.0152449	0.00411832	0.0452325	0.0958629	0.0220302	-0.0397695	-0.0244481
	131	0.543104	6.91931	6.76692	6.69045	6.56562	6.56949	6.53533	6.40795	6.60028	6.47779	6.51266		131	0.555414	3.91729	3.93936	3.98883	3.81632	3.83515	3.9644	4.09885	3.95901		131	-0.00955414	-0.0151346	0.00431676	0.04465	0.0953807	0.0226698	-0.0385081	-0.0243055
	131.2	0.543722	6.91583	6.76347	6.68658	6.56325	6.56687	6.53149	6.40247	6.59394	6.47297	6.50806		131.2	0.554171	3.91551	3.9373	3.98491	3.81703	3.83325	3.96208	4.09546	3.95688		131.2	-0.00934322	-0.0144923	0.00409905	0.0442775	0.0936899	0.0221145	-0.0389379	-0.0245994
	131.4	0.542806	6.9102	6.75614	6.68107	6.55809	6.56223	6.52581	6.39611	6.58762	6.46718	6.50289		131.4	0.553378	3.91369	3.93598	3.98382	3.81514	3.83196	3.95995	4.08974	3.95393		131.4	-0.00824637	-0.0138399	0.00339563	0.0442305	0.0959095	0.0220343	-0.0366157	-0.0274139
	131.6	0.541427	6.90698	6.75221	6.67592	6.55482	6.55939	6.52009	6.39124	6.58129	6.46198	6.49814		131.6	0.552249	3.91211	3.93359	3.98052	3.81425	3.83114	3.95755	4.08669	3.95279		131.6	-0.00869478	-0.0121899	0.00271711	0.046055	0.0969984	0.0223697	-0.0351807	-0.0283399
	131.8	0.539869	6.90239	6.74719	6.67096	6.55009	6.55473	6.51549	6.38716	6.57667	6.45598	6.49419		131.8	0.551797	3.9103	3.93165	3.97921	3.81322	3.83051	3.95553	4.08395	3.95243		131.8	-0.00836931	-0.0114478	0.00359762	0.0458893	0.0974528	0.0243152	-0.035069	-0.0281239
	132	0.538582	6.89901	6.74221	6.66768	6.5458	6.54912	6.51236	6.38242	6.57182	6.45038	6.48874		132	0.550931	3.90859	3.93006	3.97513	3.81224	3.82881	3.95324	4.08168	3.95124		132	-0.00739847	-0.0123105	0.00470627	0.0472338	0.0974218	0.0229194	-0.0361198	-0.0281978
	132.2	0.536243	6.89511	6.73778	6.66248	6.54113	6.54322	6.50637	6.37744	6.5652	6.44424	6.48428		132.2	0.549581	3.90748	3.92898	3.975	3.80996	3.8281	3.9521	4.07789	3.9507		132.2	-0.00657879	-0.013086	0.00545002	0.047172	0.0983744	0.0233303	-0.0353425	-0.0286665
	132.4	0.534842	6.89188	6.73529	6.65813	6.5373	6.53798	6.50427	6.37356	6.56029	6.43925	6.48083		132.4	0.549057	3.90498	3.92686	3.97256	3.80771	3.82684	3.95031	4.07624	3.94904		132.4	-0.00923554	-0.0132061	0.0041286	0.046993	0.0961012	0.0229384	-0.0365916	-0.0279623
	132.6	0.534077	6.8877	6.73223	6.65307	6.5336	6.53272	6.50171	6.36938	6.5569	6.43467	6.47651		132.6	0.548325	3.9031	3.92719	3.97192	3.80668	3.82617	3.94844	4.07317	3.94741		132.6	-0.00833622	-0.0145343	0.00463288	0.0462668	0.0965508	0.0236415	-0.0361725	-0.0261751
	132.8	0.531882	6.88287	6.72884	6.64874	6.53017	6.52808	6.49708	6.36536	6.55158	6.42975	6.4719		132.8	0.547624	3.90298	3.92647	3.96944	3.80531	3.82414	3.94838	4.06981	3.94526		132.8	-0.00924101	-0.0151935	0.00369111	0.0461272	0.0967184	0.0219626	-0.0361024	-0.0266839
	133	0.53025	6.87825	6.725	6.64336	6.52617	6.52461	6.49276	6.36139	6.54688	6.42555	6.46708		133	0.546519	3.90086	3.92569	3.9694	3.80487	3.8242	3.94662	4.06624	3.94368		133	-0.0101672	-0.0142095	0.00390639	0.0463389	0.0979022	0.0238135	-0.0338948	-0.0268425
	133.2	0.528797	6.87435	6.72132	6.63966	6.52404	6.52003	6.49026	6.35793	6.54458	6.42064	6.46362		133.2	0.546883	3.89848	3.92407	3.96649	3.8035	3.82272	3.94571	4.06411	3.9419		133.2	-0.0103507	-0.0131807	0.0034429	0.0466071	0.0965917	0.0242732	-0.0355438	-0.0274224
	133.4	0.527052	6.87108	6.7187	6.63552	6.52145	6.51572	6.48651	6.35363	6.53884	6.41711	6.45777		133.4	0.545922	3.89841	3.92436	3.96547	3.80363	3.82077	3.94513	4.06194	3.94204		133.4	-0.00862655	-0.014417	0.00535073	0.0471931	0.0969162	0.0260712	-0.0364863	-0.0269517
	133.6	0.525043	6.86705	6.71454	6.6315	6.51757	6.51076	6.48293	6.34957	6.53477	6.41318	6.45434		133.6	0.545143	3.89701	3.92441	3.96375	3.80186	3.81976	3.94324	4.06047	3.94124		133.6	-0.00937176	-0.0135505	0.00486436	0.0478452	0.0971592	0.0250953	-0.0371886	-0.0271934
	133.8	0.524299	6.8636	6.7101	6.62756	6.51462	6.50773	6.48013	6.34483	6.52992	6.40987	6.45029		133.8	0.544128	3.89528	3.9234	3.96239	3.80057	3.81948	3.94117	4.05873	3.94051		133.8	-0.0101402	-0.0128392	0.00669747	0.0479491	0.0956084	0.0254132	-0.0357061	-0.0283661
	134	0.522935	6.85953	6.70738	6.62363	6.51147	6.5036	6.47778	6.3413	6.52625	6.4058	6.44694		134	0.54421	3.89422	3.9231	3.96081	3.79883	3.81687	3.94078	4.05865	3.93991		134	-0.0113238	-0.0147498	0.00596753	0.0477159	0.0952422	0.0234728	-0.0357767	-0.028209
	134.2	0.521369	6.85479	6.70272	6.62127	6.50765	6.50047	6.47439	6.33768	6.51999	6.40166	6.44385		134.2	0.542829	3.8922	3.92315	3.95918	3.79823	3.81595	3.9378	4.05756	3.93915		134.2	-0.0109671	-0.0156282	0.00603894	0.0468509	0.0964426	0.0229727	-0.0348648	-0.0279083
	134.4	0.519922	6.8503	6.69817	6.617	6.50333	6.49663	6.47016	6.33364	6.51759	6.39628	6.44132		134.4	0.542132	3.89079	3.92143	3.95881	3.79619	3.81769	3.93613	4.05568	3.93755		134.4	-0.0112725	-0.0150904	0.00529821	0.0471125	0.0972575	0.0238125	-0.0344632	-0.0277956
	134.6	0.51887	6.84694	6.69469	6.61452	6.49961	6.49439	6.46709	6.32972	6.5112	6.39063	6.43584		134.6	0.541751	3.88871	3.91964	3.95656	3.79576	3.81579	3.93575	4.0534	3.93651		134.6	-0.0104947	-0.015276	0.00500101	0.0461769	0.0955881	0.0237757	-0.0332588	-0.0271432
	134.8	0.517096	6.84353	6.69143	6.61166	6.49641	6.49035	6.46342	6.3248	6.50778	6.38623	6.43303		134.8	0.542081	3.8874	3.919	3.9549	3.79586	3.81562	3.93513	4.05198	3.93562		134.8	-0.0106029	-0.0145396	0.00453361	0.0461029	0.0968689	0.0235273	-0.0348538	-0.0261547
	135	0.516803	6.84052	6.68714	6.60806	6.49073	6.48684	6.45882	6.32104	6.50326	6.38311	6.42808		135	0.540537	3.88628	3.9178	3.95316	3.79444	3.81535	3.9331	4.05024	3.93526		135	-0.00962359	-0.0137231	0.00621021	0.0458209	0.09698	0.0261101	-0.0351633	-0.0264552
	135.2	0.516893	6.83658	6.68406	6.60416	6.48719	6.48212	6.45471	6.31697	6.49924	6.38	6.42216		135.2	0.541303	3.88545	3.91714	3.95351	3.79318	3.81461	3.93435	4.04944	3.93575		135.2	-0.00955424	-0.0125768	0.00647386	0.0468084	0.0963581	0.0255649	-0.0353369	-0.0260516
	135.4	0.51601	6.83335	6.6798	6.60156	6.48434	6.47884	6.45074	6.31408	6.49418	6.37708	6.41746		135.4	0.541052	3.88301	3.9168	3.95074	3.79237	3.81204	3.93375	4.04785	3.93518		135.4	-0.0101824	-0.0116476	0.00591437	0.0462114	0.0972541	0.023119	-0.0358299	-0.0263592
	135.6	0.515121	6.82828	6.67706	6.59619	6.48098	6.47419	6.44673	6.30923	6.49116	6.37467	6.41344		135.6	0.540697	3.88192	3.91673	3.95041	3.7925	3.81158	3.93277	4.04789	3.93532		135.6	-0.0101537	-0.0130918	0.00541088	0.0470315	0.0985691	0.0238082	-0.0361487	-0.027063
	135.8	0.513902	6.82511	6.67448	6.59189	6.4774	6.4698	6.44228	6.30652	6.48703	6.37043	6.40932		135.8	0.540384	3.87975	3.91592	3.95015	3.79004	3.81051	3.93219	4.04686	3.93521		135.8	-0.00815619	-0.0137206	0.00477516	0.0467673	0.0984906	0.023996	-0.035901	-0.0276085
	136	0.514115	6.82231	6.67218	6.58826	6.47606	6.46702	6.43993	6.30115	6.48278	6.3661	6.40607		136	0.540416	3.87868	3.91593	3.94872	3.79028	3.80816	3.93165	4.04491	3.93465		136	-0.00959175	-0.0121464	0.00377513	0.0473974	0.0990335	0.0234647	-0.0355586	-0.0271866
	136.2	0.514121	6.81979	6.66782	6.58474	6.47217	6.4629	6.43651	6.29647	6.47996	6.36213	6.4036		136.2	0.539481	3.87912	3.91633	3.94617	3.78889	3.808	3.92896	4.04187	3.93243		136.2	-0.00994919	-0.0128595	0.00349146	0.0467322	0.099979	0.0240027	-0.0350554	-0.026816
	136.4	0.513047	6.81677	6.66511	6.58174	6.46742	6.46001	6.43317	6.29155	6.47658	6.35788	6.40054		136.4	0.538315	3.878	3.91559	3.94638	3.78794	3.8081	3.9282	4.04101	3.93162		136.4	-0.0109386	-0.0126082	0.00401699	0.0477473	0.0977297	0.0261914	-0.0353155	-0.0268033
	136.6	0.511598	6.81318	6.66078	6.57921	6.46358	6.45721	6.4295	6.2877	6.47223	6.3543	6.39687		136.6	0.537672	3.87811	3.91492	3.9453	3.78716	3.80901	3.92666	4.03903	3.93074		136.6	-0.0122216	-0.0125735	0.00610112	0.0472104	0.0964431	0.0265541	-0.0343599	-0.0275994
	136.8	0.511957	6.81014	6.65629	6.57463	6.45904	6.45365	6.42613	6.28327	6.46781	6.35024	6.39239		136.8	0.536594	3.87863	3.91481	3.9437	3.78733	3.8085	3.92502	4.03763	3.92967		136.8	-0.0114528	-0.0128507	0.00600264	0.0478776	0.0969498	0.025236	-0.0335122	-0.0279108
	137	0.50991	6.80599	6.65154	6.57078	6.45454	6.44922	6.42215	6.27967	6.46278	6.34626	6.38807		137	0.536852	3.87786	3.91326	3.94361	3.78644	3.80972	3.92443	4.03702	3.9285		137	-0.00998619	-0.0138183	0.00544404	0.0476132	0.0965864	0.024766	-0.0336904	-0.0273586
	137.2	0.508495	6.80209	6.64873	6.56691	6.45185	6.44613	6.41833	6.2762	6.45768	6.34247	6.38304		137.2	0.536628	3.87623	3.91139	3.94328	3.78621	3.80878	3.923	4.03753	3.92729		137.2	-0.00992516	-0.0153131	0.00532079	0.04774	0.096418	0.0256923	-0.0347192	-0.0274083
	137.4	0.508727	6.79898	6.64419	6.56243	6.44747	6.44274	6.41512	6.27291	6.45344	6.33961	6.37892		137.4	0.536625	3.87533	3.91156	3.94263	3.78528	3.80768	3.92201	4.03632	3.92621		137.4	-0.00758289	-0.0160391	0.00551199	0.0475923	0.0980279	0.0244886	-0.0347978	-0.026972
	137.6	0.508777	6.79603	6.64185	6.55871	6.44484	6.43904	6.41125	6.26932	6.4502	6.33533	6.37566		137.6	0.535502	3.87289	3.91	3.94184	3.7836	3.80601	3.9222	4.03512	3.9266		137.6	-0.00752801	-0.0147821	0.00539656	0.0477856	0.098564	0.023574	-0.036902	-0.0248453
	137.8	0.507895	6.79307	6.63946	6.55679	6.44147	6.43598	6.40864	6.26638	6.44667	6.33116	6.37167		137.8	0.535017	3.87149	3.90849	3.94159	3.78258	3.80554	3.92041	4.03416	3.92629		137.8	-0.00876079	-0.0134625	0.00608953	0.0482399	0.0986994	0.0249445	-0.0386044	-0.0250049
	138	0.508073	6.79025	6.63709	6.55255	6.43853	6.4333	6.40472	6.26156	6.44299	6.32727	6.3676		138	0.534824	3.87012	3.90764	3.94028	3.78023	3.80449	3.91931	4.03347	3.92525		138	-0.00735682	-0.0121257	0.00769579	0.0489923	0.0975776	0.0249883	-0.0394394	-0.0243282
	138.2	0.507024	6.78802	6.63267	6.54899	6.43459	6.43069	6.40108	6.2587	6.43991	6.32375	6.36399		138.2	0.534253	3.86871	3.90817	3.93884	3.77932	3.8046	3.91969	4.03095	3.92573		138.2	-0.00694838	-0.0101266	0.00814426	0.0492362	0.0981573	0.0240973	-0.0381763	-0.025039
	138.4	0.50657	6.78485	6.63084	6.54597	6.433	6.42669	6.39665	6.25493	6.43651	6.3202	6.3603		138.4	0.533142	3.86914	3.90658	3.93708	3.7775	3.80401	3.91876	4.03007	3.92573		138.4	-0.00689998	-0.0103239	0.00790713	0.0482749	0.0963338	0.0244056	-0.0373689	-0.0245951
	138.6	0.506673	6.78201	6.62649	6.54289	6.42895	6.42372	6.39426	6.25221	6.43271	6.31782	6.35648		138.6	0.533601	3.86883	3.90625	3.93544	3.77665	3.80426	3.9176	4.02936	3.92344		138.6	-0.00805678	-0.0108673	0.00777654	0.048606	0.0977648	0.0254496	-0.0357555	-0.0246188
	138.8	0.506294	6.77813	6.62332	6.53955	6.42567	6.42087	6.3901	6.24874	6.42921	6.31629	6.35258		138.8	0.532445	3.86832	3.90592	3.93411	3.77581	3.80348	3.9185	4.02739	3.92199		138.8	-0.0091468	-0.0110984	0.00794062	0.0482859	0.0968815	0.0263887	-0.0341818	-0.0241853
	139	0.504396	6.77397	6.61997	6.53632	6.42141	6.41723	6.38644	6.24586	6.42551	6.3143	6.34903		139	0.530644	3.86752	3.90519	3.93367	3.77577	3.80296	3.91718	4.02555	3.92051		139	-0.0106753	-0.0126289	0.00864841	0.0478424	0.0981352	0.0257396	-0.0338612	-0.0259956
	139.2	0.503946	6.76956	6.61751	6.53301	6.41904	6.41456	6.38268	6.24067	6.4212	6.31083	6.34592		139.2	0.529896	3.86565	3.90352	3.93295	3.77484	3.80257	3.91532	4.02457	3.91959		139.2	-0.0109457	-0.014216	0.00837205	0.0477612	0.0980826	0.025548	-0.0361229	-0.0243767
	139.4	0.503483	6.7659	6.61413	6.52939	6.41443	6.40995	6.37981	6.23739	6.41649	6.30724	6.34273		139.4	0.530766	3.86399	3.90358	3.93188	3.77479	3.80286	3.91424	4.02327	3.91804		139.4	-0.0107887	-0.0143051	0.0089266	0.0483867	0.0992469	0.0263475	-0.0353606	-0.0254858
	139.6	0.502299	6.76265	6.61179	6.52659	6.41134	6.40489	6.37594	6.23297	6.41298	6.30188	6.33919		139.6	0.529775	3.86324	3.90261	3.93161	3.77372	3.80108	3.91358	4.02242	3.91732		139.6	-0.00995532	-0.0128535	0.00890214	0.048349	0.09748	0.0273934	-0.0362127	-0.0276666
	139.8	0.502155	6.7584	6.60747	6.52288	6.4091	6.39921	6.37236	6.22802	6.40945	6.29777	6.33625		139.8	0.530047	3.86153	3.90185	3.93117	3.77193	3.80034	3.9115	4.02123	3.91725		139.8	-0.00803076	-0.0129291	0.00816767	0.0483069	0.0986078	0.0269568	-0.0382775	-0.0280746
	140	0.503641	6.75593	6.60393	6.52072	6.40532	6.39437	6.36882	6.22583	6.40672	6.2925	6.33172		140	0.530788	3.86225	3.90195	3.93064	3.77198	3.79898	3.91105	4.02096	3.91759		140	-0.00932993	-0.0124898	0.00772842	0.0471033	0.0987964	0.0268708	-0.0381062	-0.0269257
	140.2	0.503509	6.75316	6.60204	6.51719	6.40049	6.39054	6.36542	6.22081	6.40283	6.28841	6.32753		140.2	0.530491	3.86276	3.9025	3.92954	3.77189	3.7983	3.91063	4.02013	3.91723		140.2	-0.00945441	-0.0118843	0.0074317	0.0472225	0.0985794	0.0268156	-0.0360906	-0.0284108
	140.4	0.502847	6.74995	6.59923	6.51412	6.39798	6.38682	6.36264	6.21694	6.39932	6.28462	6.32307		140.4	0.530308	3.86119	3.89959	3.92949	3.77089	3.79712	3.91012	4.01908	3.9169		140.4	-0.0106099	-0.0120049	0.00853431	0.0466794	0.098004	0.0266007	-0.0356909	-0.028356
	140.6	0.503169	6.74544	6.59415	6.50974	6.39303	6.384	6.35849	6.21358	6.39509	6.28184	6.31812		140.6	0.530309	3.86048	3.89924	3.92847	3.76957	3.7972	3.90884	4.01833	3.91651		140.6	-0.0094506	-0.0122525	0.00883272	0.0457027	0.0979147	0.0255461	-0.0366272	-0.0277164
	140.8	0.50295	6.74385	6.59171	6.50609	6.38816	6.38171	6.35486	6.21039	6.39123	6.27798	6.31431		140.8	0.530153	3.85944	3.89888	3.9275	3.76991	3.79654	3.90798	4.01791	3.91539		140.8	-0.0100825	-0.0127144	0.00929839	0.0460849	0.0979375	0.0245512	-0.0343619	-0.027499
	141	0.501396	6.73884	6.59054	6.50253	6.38488	6.37748	6.35147	6.20487	6.38741	6.27513	6.31069		141	0.529732	3.85713	3.89807	3.92641	3.76793	3.7966	3.90706	4.01622	3.9143		141	-0.00854454	-0.0141529	0.00927601	0.0477867	0.0967017	0.0248317	-0.0345434	-0.0280166
	141.2	0.500747	6.73542	6.58488	6.49936	6.38156	6.37351	6.34873	6.20237	6.3836	6.27204	6.30645		141.2	0.529629	3.85556	3.8958	3.92625	3.76623	3.79496	3.9049	4.01492	3.91331		141.2	-0.00847753	-0.0142254	0.00997838	0.0474975	0.0969278	0.0252283	-0.0343371	-0.0275913
	141.4	0.501084	6.73115	6.58053	6.49646	6.3756	6.37094	6.34588	6.19824	6.38007	6.2677	6.30226		141.4	0.528357	3.8558	3.89647	3.92455	3.76653	3.7944	3.90379	4.01338	3.9124		141.4	-0.00741225	-0.0130748	0.0083676	0.0482284	0.0968827	0.025923	-0.0350774	-0.0263038
	141.6	0.500693	6.72904	6.5786	6.4933	6.37286	6.36739	6.34256	6.19486	6.37629	6.26308	6.29854		141.6	0.52867	3.85435	3.89629	3.92358	3.76707	3.7938	3.90231	4.01181	3.91182		141.6	-0.00784034	-0.0134205	0.0083495	0.0487283	0.0982555	0.0259923	-0.0339413	-0.0253986
	141.8	0.499325	6.72542	6.57476	6.49064	6.37002	6.3633	6.3383	6.19166	6.3717	6.26017	6.29395		141.8	0.527894	3.85297	3.89547	3.92355	3.76601	3.79282	3.90204	4.01086	3.9109		141.8	-0.0085242	-0.0135762	0.00814349	0.0486766	0.0970118	0.025455	-0.035741	-0.0245943
	142	0.499494	6.72398	6.56918	6.48831	6.36721	6.35995	6.33582	6.18901	6.36874	6.25543	6.29074		142	0.528014	3.8526	3.89502	3.92264	3.76547	3.79248	3.90191	4.01051	3.91043		142	-0.00803605	-0.0111394	0.00769249	0.0471246	0.098661	0.0261195	-0.0353892	-0.0247109
	142.2	0.499769	6.7212	6.56794	6.48396	6.36401	6.35567	6.33158	6.18633	6.36596	6.25183	6.28814		142.2	0.528409	3.85314	3.89545	3.92191	3.76436	3.7911	3.90186	4.00978	3.90858		142.2	-0.00925671	-0.0100195	0.00856631	0.0488121	0.0980621	0.0251407	-0.0353094	-0.0245088
	142.4	0.499392	6.71888	6.56449	6.47998	6.36108	6.35311	6.32708	6.18194	6.36324	6.24833	6.28458		142.4	0.528058	3.85067	3.8951	3.92174	3.7626	3.79068	3.90188	4.00953	3.90788		142.4	-0.00999236	-0.00978422	0.00878767	0.0473965	0.0990346	0.0235869	-0.0358939	-0.0260801
	142.6	0.498899	6.71453	6.56069	6.47671	6.35848	6.34958	6.32522	6.1779	6.35828	6.24413	6.28103		142.6	0.528695	3.84963	3.89366	3.92166	3.76086	3.79028	3.90164	4.00947	3.90668		142.6	-0.00993288	-0.0107781	0.00823795	0.0472298	0.0992064	0.0221666	-0.0349106	-0.0260371
	142.8	0.498577	6.71105	6.55659	6.47349	6.35454	6.34654	6.32206	6.17323	6.35448	6.24003	6.27853		142.8	0.52869	3.84949	3.89278	3.92119	3.75989	3.78963	3.90145	4.00948	3.90678		142.8	-0.00890921	-0.0116478	0.00803462	0.047532	0.0995567	0.023599	-0.0358651	-0.0278928
	143	0.499134	6.70673	6.55449	6.46978	6.35096	6.3431	6.31831	6.16969	6.3506	6.23715	6.27258		143	0.528134	3.84789	3.89134	3.92034	3.7607	3.78944	3.90011	4.00832	3.90587		143	-0.00874989	-0.0121212	0.0078505	0.0486437	0.0995596	0.0237197	-0.0356383	-0.0272288
	143.2	0.498335	6.70251	6.54924	6.46709	6.34887	6.34045	6.31394	6.16519	6.34535	6.23146	6.26862		143.2	0.526938	3.84471	3.89041	3.91899	3.76067	3.78964	3.89925	4.00835	3.90582		143.2	-0.00768857	-0.0115142	0.00721874	0.0469376	0.0998627	0.0235435	-0.0369363	-0.0273435
	143.4	0.498197	6.69816	6.54686	6.46403	6.34633	6.3364	6.31082	6.16189	6.33997	6.228	6.26494		143.4	0.526389	3.84604	3.88902	3.91776	3.76109	3.78824	3.89872	4.00783	3.90563		143.4	-0.00782387	-0.0115465	0.00648867	0.0473759	0.0991147	0.0247259	-0.0371327	-0.0283649
	143.6	0.498459	6.69644	6.54378	6.45959	6.34214	6.3331	6.306	6.15806	6.33671	6.22641	6.25968		143.6	0.525691	3.84622	3.88771	3.91605	3.76099	3.7864	3.8974	4.0067	3.90513		143.6	-0.00790177	-0.00917746	0.00743919	0.0475214	0.0983927	0.0258035	-0.0383463	-0.0285956
	143.8	0.499224	6.69318	6.54113	6.4556	6.33883	6.32984	6.30213	6.15545	6.33275	6.22216	6.25425		143.8	0.526466	3.84495	3.88688	3.91438	3.76098	3.78595	3.89658	4.00497	3.90339		143.8	-0.00956616	-0.00763614	0.00718933	0.0456404	0.0984847	0.0254197	-0.0371983	-0.027473
	144	0.498701	6.69013	6.53666	6.4514	6.33437	6.32576	6.29878	6.15189	6.32912	6.21875	6.25145		144	0.525611	3.84425	3.88645	3.91381	3.75903	3.78571	3.89592	4.00434	3.90228		144	-0.0109447	-0.00820636	0.00825358	0.0453817	0.0969821	0.0241745	-0.038142	-0.0283232
	144.2	0.498983	6.68778	6.53406	6.44852	6.32977	6.32155	6.29525	6.14861	6.32581	6.21595	6.24724		144.2	0.525813	3.84452	3.88481	3.91256	3.75871	3.78522	3.89605	4.00298	3.90161		144.2	-0.0107142	-0.00859911	0.00855982	0.0459937	0.0976199	0.0251554	-0.0376397	-0.0289795
	144.4	0.498642	6.68518	6.52996	6.44472	6.3255	6.31735	6.29126	6.14601	6.32257	6.21216	6.24321		144.4	0.52605	3.84274	3.88529	3.91145	3.75725	3.78612	3.89469	4.00136	3.90072		144.4	-0.00957535	-0.0104858	0.00945509	0.0462786	0.0981072	0.0247557	-0.0375364	-0.0282153
	144.6	0.499115	6.68161	6.52658	6.44233	6.32269	6.31406	6.28779	6.14228	6.3192	6.20786	6.24131		144.6	0.524205	3.8419	3.88527	3.9106	3.7569	3.78619	3.89409	4.00026	3.90002		144.6	-0.00960516	-0.0114318	0.00957851	0.0474112	0.0978606	0.0261614	-0.0383771	-0.0281781
	144.8	0.498604	6.67798	6.52331	6.43902	6.31923	6.3095	6.28433	6.13768	6.31499	6.20429	6.23809		144.8	0.522912	3.84206	3.88529	3.90994	3.75562	3.78566	3.8936	4.00002	3.9011		144.8	-0.0076972	-0.0119216	0.0107728	0.0478245	0.098984	0.0262016	-0.0390274	-0.0273922
	145	0.499614	6.67546	6.51993	6.43602	6.31675	6.30708	6.28021	6.13362	6.31059	6.20124	6.23424		145	0.523244	3.84118	3.88514	3.90916	3.75527	3.78326	3.89195	3.99959	3.90016		145	-0.00694865	-0.0112002	0.0104563	0.0466705	0.0994393	0.0276416	-0.0373789	-0.0275281
	145.2	0.49997	6.67162	6.51651	6.43405	6.31307	6.30427	6.27716	6.12895	6.30612	6.19748	6.23099		145.2	0.523572	3.8399	3.88419	3.90891	3.754	3.78335	3.89067	3.99877	3.89958		145.2	-0.00772615	-0.011204	0.0103984	0.0462821	0.0992659	0.0274017	-0.0376364	-0.0270764
	145.4	0.499947	6.66772	6.51357	6.4307	6.31158	6.3007	6.27452	6.12544	6.30189	6.19489	6.22634		145.4	0.524147	3.83959	3.88376	3.90898	3.75418	3.78127	3.88878	3.9982	3.89792		145.4	-0.00684441	-0.0102555	0.0106892	0.0449015	0.0989543	0.0258019	-0.0368002	-0.0249537
	145.6	0.49903	6.66398	6.50887	6.42739	6.30713	6.29578	6.27097	6.12229	6.29847	6.19092	6.2215		145.6	0.525684	3.83833	3.88327	3.90951	3.75318	3.78161	3.88852	3.99839	3.89682		145.6	-0.00636727	-0.0102591	0.00949409	0.04359	0.0997137	0.0250432	-0.0356921	-0.0254269
	145.8	0.499579	6.66144	6.50537	6.42493	6.30521	6.29342	6.26743	6.118	6.29414	6.18681	6.2175		145.8	0.526022	3.8359	3.88238	3.90833	3.7533	3.78223	3.88671	3.99806	3.89429		145.8	-0.00680845	-0.0101608	0.00943902	0.0457099	0.0988269	0.0249128	-0.0343887	-0.0261637
	146	0.49744	6.65792	6.50298	6.42081	6.29993	6.28861	6.2642	6.11454	6.29099	6.18296	6.21358		146	0.525684	3.83553	3.88235	3.90797	3.7519	3.78267	3.88741	3.99601	3.89511		146	-0.00671361	-0.0114368	0.00789925	0.0464945	0.0988367	0.0236319	-0.0365867	-0.0262764
	146.2	0.496198	6.65562	6.50042	6.41596	6.2975	6.28542	6.26101	6.11099	6.28869	6.17997	6.20955		146.2	0.52546	3.83508	3.88301	3.90647	3.75141	3.78093	3.88704	3.99519	3.89387		146.2	-0.00616191	-0.0114262	0.00717762	0.0471052	0.0990763	0.023217	-0.0362005	-0.0250337
	146.4	0.495479	6.65213	6.49902	6.41282	6.29336	6.28187	6.25742	6.10717	6.28478	6.17498	6.20542		146.4	0.525532	3.83442	3.88235	3.90664	3.75061	3.78045	3.88774	3.99516	3.89532		146.4	-0.00657818	-0.0122457	0.00635543	0.0488262	0.100115	0.0241651	-0.0367768	-0.0266286
	146.6	0.495057	6.6494	6.49615	6.40991	6.28947	6.27904	6.2548	6.10301	6.28114	6.17233	6.20204		146.6	0.52418	3.83398	3.88118	3.90506	3.74969	3.779	3.8858	3.99339	3.89454		146.6	-0.00710243	-0.0124678	0.00756271	0.0493995	0.101331	0.0233197	-0.037469	-0.0266586
	146.8	0.494191	6.64539	6.49343	6.40556	6.28498	6.27555	6.2514	6.09947	6.27822	6.16874	6.19746		146.8	0.524727	3.83443	3.88147	3.9046	3.74748	3.77855	3.8854	3.99065	3.89408		146.8	-0.0084713	-0.0113494	0.0078142	0.0488919	0.100765	0.0236314	-0.0373472	-0.0272027
	147	0.494809	6.64267	6.48984	6.40194	6.28161	6.27238	6.24738	6.09658	6.27337	6.16584	6.19391		147	0.525257	3.83387	3.88061	3.90396	3.74795	3.77772	3.88312	3.99062	3.89328		147	-0.00635093	-0.0106447	0.00951681	0.0482278	0.100839	0.0238149	-0.0365247	-0.025814
	147.2	0.494055	6.63802	6.48697	6.39873	6.27647	6.2689	6.24438	6.0937	6.26908	6.16136	6.18995		147.2	0.525437	3.83344	3.88019	3.90395	3.74696	3.77962	3.88322	3.99064	3.89399		147.2	-0.00732421	-0.00995359	0.00992735	0.0481309	0.101083	0.0242756	-0.0357847	-0.0270029
	147.4	0.494016	6.63642	6.48285	6.39473	6.27217	6.26523	6.24067	6.09119	6.26506	6.1592	6.18624		147.4	0.524232	3.83233	3.88072	3.90216	3.74644	3.77986	3.88205	3.98946	3.89248		147.4	-0.00770344	-0.00887134	0.0115589	0.0486101	0.100645	0.0243443	-0.0347781	-0.0255845
	147.6	0.494243	6.63254	6.47905	6.39124	6.26869	6.26155	6.23579	6.08782	6.25943	6.15325	6.18137		147.6	0.524323	3.82991	3.88085	3.90175	3.74571	3.77897	3.88186	3.98887	3.89208		147.6	-0.00693106	-0.0100788	0.0122875	0.047406	0.100555	0.0251752	-0.0347759	-0.024792
	147.8	0.492527	6.62975	6.47527	6.38805	6.26486	6.25669	6.23232	6.08288	6.25749	6.14976	6.1775		147.8	0.523289	3.82713	3.87992	3.90171	3.7452	3.77769	3.88189	3.98885	3.89071		147.8	-0.0050858	-0.0110796	0.0126223	0.0470817	0.10236	0.0253229	-0.035791	-0.0234007
	148	0.491438	6.62598	6.47246	6.38459	6.26149	6.2529	6.22817	6.07916	6.25356	6.14472	6.17317		148	0.521674	3.82572	3.87866	3.89984	3.74349	3.77649	3.88295	3.98768	3.88991		148	-0.00728906	-0.010865	0.0115313	0.0478614	0.102753	0.0255806	-0.0358036	-0.0246675
	148.2	0.491934	6.62326	6.46894	6.38017	6.25855	6.248	6.22405	6.07403	6.2494	6.141	6.16872		148.2	0.519974	3.82475	3.87767	3.89923	3.7424	3.77466	3.88066	3.98582	3.8891		148.2	-0.00557038	-0.0121161	0.0120627	0.0481712	0.10153	0.02576	-0.0353559	-0.0239949
	148.4	0.491369	6.62021	6.46619	6.37774	6.25349	6.24392	6.21999	6.06933	6.24679	6.13741	6.16577		148.4	0.521437	3.82433	3.87581	3.89848	3.74167	3.7729	3.88017	3.98388	3.88856		148.4	-0.00463445	-0.0119522	0.0125276	0.0473472	0.101793	0.0277408	-0.0364741	-0.0263323
	148.6	0.490407	6.61763	6.46246	6.37334	6.25087	6.24107	6.218	6.06607	6.24427	6.13494	6.16197		148.6	0.5214	3.82492	3.87476	3.8982	3.74124	3.77241	3.88102	3.983	3.8888		148.6	-0.00478949	-0.0100676	0.0119557	0.0478905	0.100335	0.0269254	-0.0359848	-0.0265739
	148.8	0.491659	6.61409	6.46007	6.36905	6.24671	6.23817	6.21461	6.06379	6.23828	6.13094	6.15874		148.8	0.520491	3.82583	3.87386	3.89783	3.74163	3.77092	3.87972	3.98195	3.88961		148.8	-0.00556973	-0.00908046	0.0114428	0.0472727	0.0993843	0.027252	-0.0342933	-0.0269429
	149	0.49194	6.61032	6.45613	6.36659	6.24382	6.23446	6.21259	6.06008	6.23615	6.12776	6.15452		149	0.520548	3.82564	3.87278	3.89826	3.74124	3.77141	3.87885	3.98198	3.88772		149	-0.00633084	-0.00812322	0.0124119	0.0469509	0.0999651	0.027265	-0.0347372	-0.0270675
	149.2	0.491689	6.60695	6.45238	6.36484	6.23959	6.2308	6.20829	6.05703	6.2312	6.12571	6.15139		149.2	0.521745	3.82518	3.87205	3.89761	3.74145	3.76976	3.8788	3.98165	3.88684		149.2	-0.00647215	-0.00729007	0.0126298	0.0465069	0.100055	0.0285309	-0.035731	-0.0279101
	149.4	0.492355	6.60277	6.44813	6.36074	6.23706	6.22847	6.2053	6.05383	6.2276	6.12274	6.14577		149.4	0.519381	3.82434	3.87094	3.89675	3.74024	3.76945	3.87809	3.98144	3.88507		149.4	-0.00700659	-0.00627607	0.0111049	0.0467963	0.101394	0.0272429	-0.0358615	-0.0265545
	149.6	0.493016	6.60009	6.44661	6.35809	6.23277	6.22508	6.20153	6.05011	6.22418	6.11848	6.14298		149.6	0.519639	3.82345	3.87063	3.89506	3.73999	3.76957	3.87744	3.98191	3.88435		149.6	-0.00668594	-0.00739411	0.0110196	0.047813	0.101318	0.0276601	-0.0366877	-0.028242
	149.8	0.49209	6.597	6.44331	6.35745	6.23156	6.22273	6.20001	6.04657	6.22205	6.11683	6.14041		149.8	0.520854	3.82311	3.86963	3.89357	3.73874	3.7696	3.87722	3.98171	3.88426		149.8	-0.00610676	-0.00755297	0.0113082	0.0491599	0.101128	0.0268944	-0.0389216	-0.0283615
	150	0.573494	6.69924	6.45674	6.36516	6.25933	6.22855	6.23562	6.08007	6.1721	5.98331	6.25946		150	0.611057	3.91911	3.97744	4.00206	3.88133	3.87121	4.04077	4.13895	4.04659		150	0.0724183	0.0790273	0.0790019	0.0979677	0.164647	0.0929261	0.0498074	0.0467638
	150.2	0.563152	6.71528	6.45838	6.38054	6.28067	6.2547	6.28232	6.15547	6.22261	6.40973	7.04065		150.2	0.944618	3.90746	3.96472	4.01884	3.96186	3.98382	4.40987	4.63774	4.56642		150.2	0.0833064	0.0979452	0.0972796	0.114627	0.182811	0.111091	0.0759024	0.0640859
	150.4	0.549662	6.72538	6.47942	6.40011	6.31321	6.26608	6.375	6.371	6.38778	7.18171	8.1294		150.4	1.27849	3.91441	3.97286	4.05462	4.09533	4.23757	4.87167	5.19331	5.30185		150.4	0.0978241	0.107879	0.105587	0.130381	0.196643	0.118454	0.0880217	0.0770404
	150.6	0.533008	6.72632	6.48397	6.42234	6.33699	6.30838	6.49445	6.64247	6.70245	8.02403	9.11101		150.6	1.44386	3.9089	3.9829	4.09794	4.22322	4.47195	5.19821	5.55454	5.66778		150.6	0.105758	0.118505	0.11156	0.139481	0.207301	0.128393	0.0996882	0.0873299
	150.8	0.527504	6.71857	6.48648	6.4397	6.36339	6.33432	6.61564	6.9004	7.07877	8.74323	9.77557		150.8	1.57377	3.91371	3.98694	4.13888	4.32847	4.6874	5.40357	5.78151	5.90124		150.8	0.109899	0.121627	0.115233	0.141293	0.211019	0.134928	0.103328	0.0967623
	151	0.518545	6.72217	6.49371	6.45652	6.3924	6.36539	6.72524	7.12365	7.34062	9.31608	10.4796		151	1.77563	3.91166	3.99054	4.17806	4.42747	4.86916	5.69	6.08027	6.26004		151	0.119242	0.131699	0.124358	0.153092	0.221886	0.144364	0.115515	0.107144
	151.2	0.511025	6.71781	6.49909	6.47142	6.42378	6.39941	6.85522	7.41525	7.7337	9.96038	11.0211		151.2	1.89259	3.91216	3.99895	4.22065	4.53731	5.05654	5.87458	6.29359	6.46472		151.2	0.126302	0.135906	0.12776	0.15924	0.228509	0.150134	0.122015	0.112511
	151.4	0.507	6.71354	6.50052	6.48762	6.45067	6.43936	6.98972	7.69295	8.17655	10.4242	11.3472		151.4	1.97039	3.91111	4.00592	4.26452	4.63054	5.2056	5.98125	6.38387	6.54569		151.4	0.131515	0.140703	0.130621	0.164627	0.231919	0.156045	0.126823	0.11742
	151.6	0.506009	6.71022	6.50181	6.50073	6.48212	6.47261	7.1254	7.98747	8.57497	10.7146	11.5208		151.6	2.04815	3.91118	4.01323	4.30835	4.70503	5.31729	6.05076	6.43523	6.59685		151.6	0.13516	0.144207	0.133403	0.167916	0.234166	0.160381	0.131606	0.122564
	151.8	0.506126	6.70882	6.50349	6.51774	6.5128	6.50979	7.26649	8.26058	8.94631	10.9287	11.6321		151.8	2.11846	3.91057	4.01997	4.34471	4.77899	5.39453	6.09676	6.47368	6.6286		151.8	0.138357	0.147685	0.135511	0.171626	0.23791	0.164143	0.135148	0.125301
	152	0.507403	6.70678	6.50493	6.53516	6.53975	6.5502	7.40132	8.50386	9.28184	11.0495	11.7081		152	2.1929	3.91107	4.02731	4.38383	4.84685	5.46522	6.13275	6.50493	6.65627		152	0.139914	0.150375	0.136377	0.173935	0.239869	0.167011	0.138082	0.12823
	152.2	0.509321	6.70632	6.50679	6.55277	6.57019	6.58461	7.53426	8.7706	9.5762	11.1375	11.7731		152.2	2.26159	3.91179	4.03375	4.42087	4.90651	5.51639	6.16014	6.53007	6.67876		152.2	0.141558	0.153886	0.137763	0.176431	0.241114	0.170369	0.140999	0.131643
	152.4	0.512565	6.70408	6.50892	6.56958	6.59958	6.62427	7.66518	9.0108	9.82815	11.2191	11.8294		152.4	2.32712	3.91075	4.03969	4.4539	4.95715	5.55844	6.18297	6.54781	6.69261		152.4	0.143059	0.156184	0.139098	0.176706	0.244109	0.17131	0.144178	0.133975
	152.6	0.514951	6.70258	6.51075	6.58762	6.62721	6.66389	7.80216	9.20869	10.0415	11.2759	11.8731		152.6	2.39794	3.91172	4.04506	4.48887	5.00417	5.59225	6.20081	6.56339	6.70824		152.6	0.144808	0.157223	0.140534	0.178293	0.245254	0.17435	0.147069	0.134933
	152.8	0.51625	6.70178	6.51424	6.60331	6.6565	6.70023	7.9288	9.40634	10.1887	11.3231	11.9159		152.8	2.45605	3.91141	4.05138	4.51656	5.03943	5.61487	6.21209	6.57538	6.72181		152.8	0.148221	0.158896	0.142115	0.179998	0.24664	0.176574	0.14994	0.137862
	153	0.518921	6.70115	6.51864	6.61864	6.68631	6.73943	8.05203	9.56698	10.319	11.3602	11.955		153	2.51935	3.91099	4.05926	4.5477	5.06899	5.63397	6.22386	6.58536	6.73246		153	0.149713	0.159796	0.143652	0.180983	0.249193	0.178357	0.152359	0.139458
	153.2	0.520049	6.69981	6.52068	6.63555	6.71582	6.77811	8.17473	9.70862	10.418	11.3952	11.9871		153.2	2.58616	3.91088	4.06542	4.57322	5.09903	5.65368	6.23478	6.59499	6.74035		153.2	0.152271	0.159942	0.144376	0.181398	0.250395	0.179158	0.154005	0.140991
	153.4	0.521917	6.69873	6.52256	6.65275	6.74536	6.81847	8.29487	9.82753	10.4928	11.4263	12.0193		153.4	2.64724	3.91203	4.07363	4.59917	5.12311	5.66702	6.24286	6.60389	6.74921		153.4	0.153358	0.159347	0.145292	0.18359	0.251207	0.182079	0.155879	0.143322
	153.6	0.5244	6.69628	6.52667	6.66829	6.77552	6.86097	8.4135	9.92886	10.5567	11.4519	12.0477		153.6	2.71045	3.91179	4.08036	4.6236	5.14229	5.67858	6.24974	6.61059	6.75684		153.6	0.155621	0.160809	0.146768	0.18455	0.254143	0.183804	0.156703	0.145574
	153.8	0.527767	6.69478	6.52776	6.68489	6.80203	6.90431	8.52995	10.0051	10.6099	11.4773	12.0712		153.8	2.77011	3.91224	4.08711	4.64742	5.1618	5.69091	6.25829	6.61742	6.76392		153.8	0.157316	0.160918	0.147788	0.186002	0.254435	0.185626	0.157787	0.146499
	154	0.529487	6.69346	6.52907	6.7008	6.83251	6.94829	8.6413	10.0767	10.6504	11.4986	12.0936		154	2.8294	3.91194	4.09158	4.66699	5.17635	5.69899	6.26328	6.62285	6.76941		154	0.160312	0.162145	0.148028	0.188227	0.254732	0.187017	0.158787	0.147861
	154.2	0.532868	6.69171	6.53427	6.71911	6.86268	6.98812	8.75545	10.1333	10.6863	11.518	12.1139		154.2	2.8876	3.91236	4.09869	4.68743	5.18779	5.70582	6.26944	6.62768	6.77622		154.2	0.161566	0.163618	0.149894	0.190121	0.25581	0.188939	0.160662	0.149598
	154.4	0.533669	6.69022	6.53812	6.7345	6.89074	7.0361	8.86146	10.1808	10.7219	11.539	12.1343		154.4	2.94534	3.91296	4.10449	4.70465	5.19866	5.71392	6.27332	6.6333	6.78178		154.4	0.163083	0.165053	0.151222	0.190318	0.256738	0.189707	0.162187	0.151555
	154.6	0.535228	6.69053	6.54025	6.75377	6.92354	7.08205	8.95886	10.2237	10.7506	11.5571	12.1537		154.6	3.0034	3.91367	4.10862	4.71917	5.20932	5.72105	6.27706	6.63893	6.78728		154.6	0.164383	0.166623	0.150439	0.191914	0.25587	0.189572	0.163547	0.152477
	154.8	0.53645	6.68944	6.54541	6.77062	6.95634	7.12653	9.05847	10.2628	10.7773	11.5744	12.1742		154.8	3.05867	3.91213	4.11427	4.73544	5.21694	5.72719	6.28241	6.64241	6.79233		154.8	0.164851	0.167619	0.149763	0.193776	0.258863	0.190408	0.165694	0.154287
	155	0.537923	6.68818	6.54802	6.78505	6.98318	7.17627	9.14887	10.2913	10.7994	11.5933	12.1918		155	3.11478	3.91253	4.12022	4.74843	5.22355	5.73413	6.28673	6.64795	6.79691		155	0.164819	0.168982	0.150758	0.192145	0.260386	0.191154	0.167228	0.155899
	155.2	0.540243	6.68609	6.54907	6.80038	7.01176	7.22435	9.22954	10.3179	10.8179	11.6093	12.2073		155.2	3.17415	3.91394	4.12519	4.76045	5.22894	5.73806	6.29096	6.65318	6.8015		155.2	0.165622	0.169042	0.151636	0.192882	0.261694	0.192755	0.168013	0.156927
	155.4	0.542824	6.68505	6.55241	6.81851	7.03868	7.26952	9.31382	10.3443	10.837	11.626	12.2232		155.4	3.2267	3.91294	4.13036	4.77043	5.23566	5.74198	6.29567	6.6568	6.80499		155.4	0.166489	0.169229	0.151688	0.195238	0.262858	0.194724	0.1691	0.15658
	155.6	0.545219	6.68355	6.55549	6.83326	7.06613	7.3214	9.39031	10.3644	10.854	11.6415	12.2388		155.6	3.27863	3.91192	4.13708	4.7812	5.23965	5.74588	6.30085	6.66116	6.8073		155.6	0.167784	0.169333	0.153154	0.195885	0.265182	0.197284	0.170118	0.157454
	155.8	0.546813	6.68194	6.55794	6.84876	7.09322	7.36564	9.46207	10.3824	10.8709	11.6557	12.2527		155.8	3.32978	3.91288	4.14149	4.79042	5.24449	5.75032	6.30344	6.66543	6.81006		155.8	0.16777	0.170795	0.155116	0.196041	0.264577	0.198443	0.171533	0.158222
	156	0.549225	6.67993	6.56098	6.86666	7.12446	7.41125	9.53123	10.4016	10.8864	11.6674	12.2677		156	3.38178	3.91226	4.14765	4.79908	5.24942	5.75171	6.30785	6.66793	6.81225		156	0.168743	0.170845	0.156069	0.199054	0.265912	0.20028	0.172349	0.158342
	156.2	0.55025	6.67953	6.56459	6.88533	7.15099	7.45707	9.58556	10.4176	10.9017	11.6788	12.2815		156.2	3.42711	3.90971	4.15171	4.80715	5.2535	5.75458	6.3103	6.66939	6.81443		156.2	0.169511	0.171604	0.155462	0.200085	0.266336	0.200972	0.174133	0.158628
	156.4	0.551853	6.67889	6.56718	6.90018	7.17834	7.50101	9.63898	10.4325	10.9147	11.6905	12.2942		156.4	3.47962	3.91062	4.15632	4.81413	5.2561	5.75749	6.31274	6.67218	6.81835		156.4	0.170373	0.171195	0.154899	0.199559	0.26666	0.202752	0.175026	0.159754
	156.6	0.55554	6.67745	6.57143	6.91737	7.20761	7.54463	9.69042	10.4487	10.9284	11.6995	12.3048		156.6	3.52538	3.91203	4.16117	4.82017	5.26089	5.76039	6.31535	6.67399	6.82234		156.6	0.170015	0.172045	0.15504	0.200259	0.266724	0.202183	0.176409	0.1598
	156.8	0.557666	6.67515	6.57368	6.93257	7.23674	7.58985	9.73322	10.4628	10.94	11.7116	12.3167		156.8	3.57065	3.91287	4.16542	4.82485	5.26248	5.76363	6.31826	6.67744	6.82501		156.8	0.171353	0.172127	0.155249	0.2013	0.267411	0.202243	0.176448	0.160634
	157	0.558564	6.675	6.57804	6.95157	7.26138	7.63492	9.77427	10.4738	10.9511	11.7229	12.3264		157	3.61897	3.914	4.16805	4.83135	5.26508	5.76812	6.31958	6.67955	6.82863		157	0.173048	0.173148	0.155354	0.201192	0.26703	0.203047	0.177433	0.161499
	157.2	0.559941	6.67406	6.58162	6.96675	7.29008	7.6766	9.80774	10.4864	10.9608	11.7325	12.3356		157.2	3.6626	3.91515	4.17258	4.83578	5.26755	5.77214	6.32191	6.68337	6.83219		157.2	0.173867	0.174355	0.155596	0.201058	0.268207	0.203286	0.177784	0.162706
	157.4	0.56199	6.67374	6.58358	6.98241	7.3169	7.72103	9.84128	10.4962	10.9714	11.7443	12.3443		157.4	3.70248	3.91583	4.17528	4.84201	5.26948	5.77383	6.32536	6.68629	6.83584		157.4	0.174977	0.176471	0.157242	0.202442	0.268541	0.202832	0.177858	0.16257
	157.6	0.561235	6.6732	6.5879	6.99967	7.34241	7.76394	9.871	10.5057	10.9822	11.7543	12.3551		157.6	3.74701	3.91573	4.17767	4.8468	5.27066	5.77502	6.32578	6.68934	6.83785		157.6	0.176561	0.175546	0.157025	0.202438	0.269563	0.203756	0.178772	0.163983
	157.8	0.562967	6.67321	6.59146	7.01626	7.36942	7.80613	9.89913	10.5177	10.9915	11.7648	12.3627		157.8	3.78789	3.91589	4.1823	4.851	5.27314	5.77732	6.32874	6.69104	6.84013		157.8	0.177583	0.176658	0.157191	0.202717	0.270396	0.205597	0.180432	0.164731
	158	0.565252	6.67195	6.59392	7.02992	7.3979	7.84924	9.92658	10.5293	11.0009	11.7729	12.3742		158	3.8261	3.91618	4.18472	4.85245	5.27616	5.77815	6.33129	6.69418	6.84339		158	0.177464	0.17711	0.158583	0.203032	0.271774	0.207217	0.181216	0.165359
	158.2	0.56667	6.67117	6.59574	7.04884	7.42377	7.89582	9.94937	10.5374	11.0106	11.7828	12.384		158.2	3.86465	3.91683	4.1873	4.85583	5.27839	5.77964	6.33351	6.69797	6.84616		158.2	0.17878	0.176492	0.158816	0.203609	0.272209	0.207648	0.1819	0.166165
	158.4	0.567698	6.67068	6.59964	7.06214	7.45293	7.93708	9.97108	10.5494	11.02	11.7897	12.3953		158.4	3.90106	3.9175	4.19119	4.85778	5.27969	5.78239	6.33471	6.6998	6.84592		158.4	0.179796	0.17681	0.159481	0.204404	0.273139	0.209014	0.182271	0.167528
	158.6	0.56997	6.66985	6.60188	7.07884	7.48056	7.97484	9.99103	10.558	11.026	11.7973	12.404		158.6	3.93564	3.91685	4.19497	4.85989	5.28161	5.78505	6.33837	6.70094	6.84736		158.6	0.179819	0.178737	0.159115	0.205707	0.272975	0.21069	0.182111	0.168451
	158.8	0.572143	6.66829	6.6053	7.09553	7.5046	8.01798	10.0092	10.5676	11.0339	11.8056	12.415		158.8	3.97303	3.91701	4.19687	4.86231	5.28251	5.78663	6.33888	6.70334	6.84965		158.8	0.180497	0.177278	0.160411	0.205683	0.273204	0.211139	0.183136	0.168474
	159	0.573034	6.66824	6.60789	7.11037	7.53098	8.05777	10.022	10.5771	11.0427	11.815	12.423		159	4.00766	3.9167	4.20037	4.86549	5.28364	5.7886	6.34044	6.70729	6.85188		159	0.180102	0.177428	0.158791	0.205707	0.272176	0.210439	0.1848	0.16894
	159.2	0.574232	6.66763	6.61155	7.12502	7.55792	8.09494	10.0378	10.5854	11.0518	11.8215	12.4316		159.2	4.04085	3.91771	4.20369	4.86799	5.28469	5.79002	6.34286	6.7076	6.85282		159.2	0.179452	0.178369	0.15949	0.206634	0.272423	0.212242	0.185762	0.168392
	159.4	0.575374	6.66636	6.61416	7.14138	7.58083	8.1355	10.0542	10.5927	11.0587	11.8288	12.4363		159.4	4.07495	3.91658	4.20507	4.8696	5.28789	5.7914	6.34384	6.70978	6.85491		159.4	0.179315	0.179457	0.159531	0.20708	0.273828	0.212215	0.18728	0.169107
	159.6	0.575519	6.66545	6.61661	7.15602	7.60496	8.17205	10.069	10.5991	11.0677	11.8364	12.4444		159.6	4.10602	3.917	4.20791	4.87168	5.28847	5.79253	6.34469	6.71365	6.85824		159.6	0.17949	0.178467	0.160662	0.207831	0.274528	0.21257	0.188153	0.169281
	159.8	0.575868	6.66662	6.61957	7.17035	7.63094	8.21202	10.0813	10.6038	11.0772	11.8421	12.4507		159.8	4.13458	3.917	4.21174	4.87422	5.28977	5.79427	6.34724	6.71599	6.85954		159.8	0.179794	0.181614	0.159679	0.208769	0.27514	0.213325	0.18798	0.169755
	160	0.577006	6.66554	6.62204	7.18606	7.65545	8.25041	10.0931	10.6105	11.0854	11.8466	12.4578		160	4.1655	3.91811	4.21526	4.87501	5.29023	5.79706	6.34899	6.71635	6.86111		160	0.180867	0.182454	0.160137	0.210656	0.275374	0.214627	0.188197	0.170858
	160.2	0.578954	6.665	6.62513	7.20218	7.6787	8.28843	10.1025	10.6169	11.0895	11.8546	12.4655		160.2	4.19577	3.919	4.21798	4.87617	5.29197	5.79868	6.34845	6.71757	6.86065		160.2	0.181727	0.182898	0.159944	0.211091	0.275789	0.214484	0.188421	0.172763
	160.4	0.579549	6.66492	6.62767	7.21852	7.70591	8.32784	10.1125	10.6252	11.0978	11.8633	12.4736		160.4	4.22333	3.91987	4.22075	4.87664	5.29286	5.79872	6.35075	6.71823	6.86475		160.4	0.183041	0.182209	0.160127	0.210185	0.275052	0.215367	0.189181	0.172697
	160.6	0.581559	6.66469	6.62966	7.23279	7.72927	8.36567	10.1205	10.6323	11.104	11.8698	12.4793		160.6	4.2529	3.9215	4.22288	4.87721	5.29493	5.80073	6.35324	6.71832	6.86378		160.6	0.183518	0.184096	0.160266	0.210022	0.275665	0.2151	0.189911	0.172977
	160.8	0.582666	6.66336	6.63224	7.24733	7.75346	8.39973	10.1289	10.6388	11.1099	11.8754	12.4859		160.8	4.2796	3.92211	4.22466	4.87617	5.29676	5.80293	6.35401	6.71841	6.86529		160.8	0.18414	0.183364	0.160522	0.210029	0.276419	0.215897	0.190455	0.173491
	161	0.584786	6.66341	6.63551	7.26272	7.77694	8.4361	10.1386	10.645	11.1151	11.8853	12.4898		161	4.30426	3.92148	4.22644	4.87681	5.29741	5.80251	6.35451	6.72053	6.86703		161	0.184689	0.182588	0.161085	0.209798	0.277474	0.216083	0.190345	0.172803
	161.2	0.585799	6.66346	6.63914	7.27596	7.7998	8.46765	10.1466	10.6535	11.1215	11.8894	12.4944		161.2	4.33139	3.91935	4.2284	4.87884	5.29921	5.80486	6.35537	6.72155	6.86953		161.2	0.183918	0.182683	0.162464	0.209937	0.278517	0.217059	0.191022	0.171915
	161.4	0.587737	6.66239	6.64259	7.29209	7.8206	8.50115	10.1548	10.6588	11.1279	11.8951	12.5007		161.4	4.35635	3.91868	4.23132	4.88035	5.29898	5.8075	6.35628	6.72421	6.86998		161.4	0.183508	0.182609	0.1619	0.210955	0.278307	0.216824	0.1913	0.172263
	161.6	0.588972	6.66217	6.64846	7.30687	7.84339	8.53141	10.1604	10.6651	11.1332	11.9009	12.5059		161.6	4.37693	3.91883	4.23183	4.8812	5.30014	5.80863	6.35816	6.72585	6.8722		161.6	0.184234	0.182409	0.161172	0.21159	0.278905	0.217854	0.191995	0.172228
	161.8	0.590241	6.66105	6.65127	7.32008	7.86613	8.56349	10.1697	10.6703	11.1373	11.9057	12.5108		161.8	4.39802	3.91916	4.23459	4.88269	5.30065	5.80822	6.35836	6.72734	6.87248		161.8	0.184299	0.182447	0.160242	0.213037	0.278513	0.218774	0.191832	0.172451
	162	0.591298	6.65952	6.6528	7.33496	7.88712	8.59592	10.1761	10.677	11.1405	11.9088	12.5167		162	4.42062	3.91949	4.23642	4.88404	5.30215	5.81052	6.35925	6.72714	6.87384		162	0.184281	0.182475	0.160538	0.213049	0.279561	0.219044	0.193964	0.17414
	162.2	0.592075	6.65859	6.656	7.34895	7.90941	8.62683	10.1834	10.6804	11.1488	11.9142	12.5235		162.2	4.44074	3.92047	4.23726	4.88356	5.30203	5.81087	6.36085	6.72857	6.87484		162.2	0.186806	0.183396	0.159988	0.213177	0.279017	0.218663	0.194661	0.174802
	162.4	0.593099	6.65841	6.65883	7.36175	7.93349	8.65571	10.1887	10.6857	11.1514	11.9181	12.5278		162.4	4.46353	3.92169	4.2381	4.8843	5.30335	5.81208	6.36372	6.72766	6.87662		162.4	0.187341	0.184769	0.16114	0.212903	0.280265	0.219217	0.194707	0.176008
	162.6	0.594699	6.65683	6.65817	7.37395	7.95445	8.68347	10.1959	10.6897	11.1561	11.9243	12.5336		162.6	4.48659	3.92098	4.2405	4.88326	5.30072	5.81218	6.36347	6.72862	6.87551		162.6	0.186781	0.185415	0.162552	0.213352	0.280795	0.219929	0.195139	0.177214
	162.8	0.595749	6.6574	6.65963	7.38768	7.97741	8.7101	10.202	10.6965	11.1609	11.9295	12.5394		162.8	4.5064	3.92085	4.24083	4.88442	5.30237	5.81419	6.3645	6.73	6.87809		162.8	0.187799	0.186326	0.16407	0.212422	0.281702	0.218783	0.196258	0.177819
	163	0.596042	6.6585	6.66382	7.40016	7.99667	8.73901	10.2077	10.6994	11.1673	11.9353	12.5441		163	4.52423	3.92175	4.24171	4.88461	5.30252	5.81473	6.36616	6.732	6.87878		163	0.187682	0.18699	0.163967	0.213455	0.280924	0.218898	0.194837	0.177445
	163.2	0.597492	6.65804	6.66523	7.4142	8.01529	8.76592	10.2138	10.7057	11.1707	11.94	12.5498		163.2	4.54255	3.92243	4.24318	4.88443	5.30128	5.81576	6.36756	6.7335	6.88243		163.2	0.187352	0.187218	0.163596	0.214537	0.28132	0.219097	0.195574	0.178142
	163.4	0.598654	6.65774	6.66705	7.42754	8.0354	8.79149	10.2215	10.7108	11.1775	11.9441	12.5556		163.4	4.55985	3.92234	4.24497	4.885	5.3006	5.81717	6.3658	6.73692	6.88119		163.4	0.187794	0.187415	0.162214	0.214716	0.282317	0.21936	0.196342	0.177794
	163.6	0.598329	6.65724	6.67013	7.44349	8.05581	8.81715	10.2296	10.7154	11.1821	11.9484	12.5608		163.6	4.57613	3.92241	4.24513	4.88629	5.30315	5.81896	6.36673	6.73846	6.88525		163.6	0.189086	0.187884	0.163631	0.214684	0.282381	0.219705	0.196928	0.178698
	163.8	0.598195	6.65794	6.67465	7.45704	8.07485	8.84191	10.2324	10.72	11.1858	11.9533	12.5653		163.8	4.5941	3.92266	4.24579	4.88531	5.30247	5.81855	6.36748	6.73915	6.88594		163.8	0.187354	0.186788	0.163851	0.214351	0.282235	0.22121	0.19759	0.179232
	164	0.599526	6.65545	6.67805	7.47057	8.09643	8.86444	10.238	10.726	11.1902	11.958	12.572		164	4.61117	3.922	4.24712	4.8852	5.30307	5.81977	6.36802	6.73933	6.88642		164	0.188566	0.187602	0.163944	0.214549	0.283214	0.223321	0.198841	0.179777
	164.2	0.600407	6.6547	6.68074	7.48376	8.11846	8.88975	10.2434	10.728	11.1945	11.9625	12.5746		164.2	4.62898	3.9224	4.24792	4.88569	5.3029	5.82017	6.36912	6.74044	6.88508		164.2	0.18854	0.187516	0.165613	0.2147	0.283236	0.224733	0.198462	0.180606
	164.4	0.601077	6.65313	6.68232	7.49515	8.13837	8.91402	10.2478	10.7319	11.1982	11.9679	12.5779		164.4	4.64469	3.92271	4.24853	4.88558	5.30342	5.8184	6.37044	6.74058	6.88705		164.4	0.1885	0.188413	0.166831	0.216399	0.283257	0.225639	0.199017	0.180524
	164.6	0.601679	6.65279	6.6847	7.50687	8.15429	8.93468	10.2522	10.7392	11.2013	11.9723	12.582		164.6	4.65991	3.92391	4.25071	4.88477	5.30593	5.81952	6.37185	6.74184	6.88822		164.6	0.18912	0.188528	0.166268	0.216863	0.283617	0.226008	0.199373	0.180526
	164.8	0.604041	6.65135	6.6873	7.52052	8.17411	8.956	10.2587	10.7428	11.2059	11.9777	12.5869		164.8	4.6752	3.9242	4.2502	4.88674	5.30714	5.82093	6.37228	6.74296	6.88942		164.8	0.191544	0.19124	0.165713	0.218461	0.284335	0.225912	0.199776	0.180584
	165	0.604391	6.65072	6.68904	7.53137	8.19105	8.97726	10.2642	10.7455	11.2112	11.9817	12.5886		165	4.68914	3.92475	4.24985	4.8877	5.30687	5.8218	6.37313	6.74437	6.88944		165	0.192414	0.190807	0.166159	0.218239	0.284211	0.225283	0.200958	0.182
	165.2	0.60556	6.65044	6.69099	7.54101	8.20816	8.9949	10.2683	10.7518	11.2152	11.9869	12.5927		165.2	4.70361	3.92532	4.25163	4.88781	5.30899	5.82322	6.37455	6.74585	6.89131		165.2	0.193156	0.191109	0.164804	0.219083	0.285948	0.224793	0.202414	0.180599
	165.4	0.606273	6.64984	6.69464	7.55525	8.22468	9.00992	10.2723	10.7548	11.22	11.9907	12.5974		165.4	4.71579	3.92587	4.25121	4.88784	5.31083	5.82563	6.37513	6.74695	6.89234		165.4	0.19373	0.190581	0.165501	0.2184	0.285452	0.224556	0.202151	0.181273
	165.6	0.608183	6.65048	6.69872	7.56658	8.24241	9.03033	10.2769	10.757	11.2266	11.9937	12.6021		165.6	4.73043	3.92602	4.25174	4.8876	5.30824	5.82529	6.37618	6.74796	6.89425		165.6	0.193499	0.19041	0.165427	0.219593	0.28495	0.2252	0.202621	0.180894
	165.8	0.608873	6.64836	6.70153	7.57879	8.25952	9.04703	10.28	10.76	11.2317	11.9965	12.6044		165.8	4.74447	3.92596	4.25359	4.88683	5.30811	5.8264	6.37937	6.74958	6.89614		165.8	0.193623	0.188446	0.167022	0.220096	0.284783	0.224754	0.202097	0.182272
	166	0.609583	6.64874	6.70311	7.59233	8.27618	9.06161	10.2841	10.7637	11.2342	12.0002	12.609		166	4.75835	3.92499	4.25482	4.88662	5.3085	5.82608	6.38205	6.75118	6.89503		166	0.192932	0.188968	0.167431	0.220181	0.284975	0.225429	0.202442	0.181009
	166.2	0.610659	6.6474	6.70597	7.60514	8.29331	9.07782	10.2864	10.7652	11.2385	12.0021	12.6147		166.2	4.7719	3.92625	4.25422	4.8857	5.30746	5.82725	6.38192	6.75113	6.89542		166.2	0.193017	0.188733	0.168972	0.22068	0.28391	0.226101	0.202041	0.18285
	166.4	0.613	6.64669	6.70721	7.61642	8.30821	9.09255	10.2897	10.7697	11.2421	12.0065	12.6164		166.4	4.78362	3.92681	4.25574	4.88623	5.30771	5.8279	6.38299	6.7523	6.89603		166.4	0.193624	0.188973	0.167861	0.221149	0.284299	0.227122	0.202968	0.183934
	166.6	0.613713	6.64458	6.70644	7.62886	8.32425	9.10688	10.2915	10.7731	11.2444	12.0112	12.6203		166.6	4.79538	3.92602	4.25684	4.88685	5.30874	5.82909	6.38305	6.75357	6.89615		166.6	0.192958	0.188589	0.168814	0.221045	0.285593	0.227051	0.20338	0.184801
	166.8	0.614426	6.64557	6.70726	7.63752	8.33895	9.12269	10.2948	10.7769	11.2483	12.0149	12.6229		166.8	4.80898	3.92604	4.25679	4.88526	5.3079	5.82888	6.38329	6.75436	6.89561		166.8	0.19204	0.188787	0.168308	0.220963	0.285722	0.22831	0.205361	0.182994
	167	0.616739	6.64525	6.70889	7.64947	8.35236	9.1384	10.2972	10.7806	11.2522	12.0183	12.6264		167	4.81901	3.92746	4.25769	4.88484	5.30877	5.83072	6.38201	6.75599	6.89914		167	0.192744	0.189884	0.16909	0.221676	0.286404	0.228411	0.204293	0.184651
	167.2	0.617316	6.64524	6.7099	7.6599	8.36599	9.151	10.3022	10.7861	11.2542	12.0221	12.6278		167.2	4.83071	3.92585	4.25657	4.88588	5.31101	5.83074	6.38267	6.75734	6.90041		167.2	0.192761	0.190297	0.168366	0.220802	0.286215	0.229388	0.204672	0.184759
	167.4	0.616336	6.64515	6.71235	7.66833	8.37875	9.16383	10.3043	10.789	11.2557	12.0246	12.6315		167.4	4.84155	3.92539	4.25638	4.88395	5.31027	5.83183	6.38354	6.75714	6.90111		167.4	0.192128	0.189701	0.16896	0.221797	0.286033	0.229508	0.205391	0.185047
	167.6	0.617031	6.64522	6.71579	7.67986	8.39407	9.17724	10.308	10.7919	11.2579	12.0272	12.6336		167.6	4.85141	3.92628	4.25718	4.88419	5.31133	5.83315	6.38475	6.75592	6.90008		167.6	0.193488	0.190422	0.168012	0.221467	0.285736	0.229513	0.205293	0.184972
	167.8	0.617948	6.64558	6.71809	7.69175	8.40786	9.18691	10.3116	10.7961	11.2608	12.0291	12.6368		167.8	4.86003	3.92568	4.25868	4.88549	5.31116	5.8338	6.38411	6.75587	6.90293		167.8	0.194648	0.191525	0.167675	0.221986	0.285871	0.230106	0.204047	0.185888
	168	0.618619	6.64458	6.71969	7.70046	8.42268	9.19849	10.3141	10.7989	11.2643	12.0311	12.64		168	4.87319	3.92551	4.25811	4.88565	5.31145	5.8338	6.38542	6.75721	6.90385		168	0.194594	0.189919	0.16663	0.221764	0.286716	0.230412	0.204956	0.186053
	168.2	0.619768	6.64469	6.72207	7.71073	8.43545	9.21044	10.3175	10.8001	11.2685	12.0333	12.6435		168.2	4.88275	3.92602	4.25957	4.88483	5.30966	5.8327	6.3857	6.758	6.9028		168.2	0.194774	0.190881	0.166366	0.221661	0.28864	0.230114	0.205618	0.186489
	168.4	0.621861	6.64369	6.72404	7.72232	8.44741	9.22183	10.3227	10.8039	11.2714	12.0357	12.6469		168.4	4.89236	3.92677	4.26023	4.88677	5.30992	5.83274	6.38532	6.75941	6.90407		168.4	0.195648	0.19224	0.167919	0.220587	0.289405	0.230619	0.205116	0.186299
	168.6	0.622994	6.64395	6.72435	7.73318	8.4576	9.23218	10.3221	10.8067	11.274	12.0392	12.6501		168.6	4.90201	3.92669	4.25953	4.88575	5.30861	5.83248	6.38404	6.76057	6.9055		168.6	0.196188	0.191992	0.167436	0.221153	0.289657	0.231508	0.205753	0.186814
	168.8	0.623733	6.64088	6.72626	7.74277	8.47132	9.24176	10.3263	10.8069	11.2759	12.0431	12.6531		168.8	4.91192	3.92827	4.25946	4.8866	5.31089	5.83213	6.38563	6.76212	6.90478		168.8	0.196364	0.191509	0.167923	0.2212	0.290649	0.230932	0.206333	0.187493
	169	0.623616	6.64037	6.72886	7.7575	8.48357	9.25153	10.3302	10.8082	11.2775	12.0469	12.6555		169	4.92104	3.92901	4.26253	4.88687	5.31004	5.83323	6.38473	6.7598	6.90412		169	0.196819	0.193106	0.168443	0.221789	0.290205	0.231221	0.206669	0.187309
	169.2	0.62371	6.63942	6.73073	7.76847	8.49632	9.26167	10.3321	10.8125	11.2785	12.0518	12.6566		169.2	4.92927	3.92965	4.26289	4.88722	5.31151	5.83503	6.38631	6.76094	6.90591		169.2	0.197334	0.192305	0.169431	0.222654	0.290319	0.231466	0.206504	0.188101
	169.4	0.624413	6.6397	6.73297	7.777	8.50962	9.26906	10.3352	10.815	11.2804	12.0538	12.6589		169.4	4.9394	3.92932	4.26384	4.88715	5.3118	5.83471	6.38666	6.76108	6.90545		169.4	0.197919	0.192846	0.168494	0.223795	0.290664	0.230841	0.207455	0.188494
	169.6	0.625865	6.63856	6.73633	7.7885	8.52172	9.27676	10.3422	10.8179	11.2846	12.0568	12.6614		169.6	4.94739	3.9297	4.26224	4.88827	5.31269	5.83566	6.38746	6.76239	6.90602		169.6	0.197914	0.193236	0.169968	0.224458	0.290142	0.231029	0.206802	0.188967
	169.8	0.626089	6.6399	6.73828	7.79919	8.53249	9.28603	10.3409	10.8209	11.2862	12.0606	12.6656		169.8	4.95622	3.92891	4.26288	4.88832	5.31373	5.83724	6.38733	6.76335	6.90691		169.8	0.197559	0.193404	0.170405	0.225159	0.289999	0.232481	0.208034	0.188236
	170	0.627012	6.63971	6.74184	7.80848	8.54285	9.29434	10.3446	10.8255	11.2895	12.0618	12.6667		170	4.96405	3.92864	4.26121	4.88818	5.31336	5.83747	6.38915	6.76483	6.90882		170	0.19681	0.192807	0.169678	0.224908	0.29051	0.232079	0.208052	0.18859
	170.2	0.627348	6.63969	6.74164	7.81788	8.5538	9.30142	10.3459	10.826	11.2908	12.0633	12.6719		170.2	4.97185	3.92764	4.26355	4.88838	5.3137	5.83826	6.38729	6.76444	6.90786		170.2	0.196832	0.193841	0.170571	0.224844	0.290276	0.232095	0.208644	0.188493
	170.4	0.627364	6.64021	6.74376	7.82658	8.56496	9.31112	10.3474	10.8278	11.2946	12.0664	12.6744		170.4	4.98038	3.92859	4.26337	4.88736	5.31267	5.83923	6.38853	6.76511	6.90798		170.4	0.196309	0.191942	0.170118	0.224712	0.29027	0.232833	0.209061	0.18825
	170.6	0.628596	6.64032	6.74409	7.83184	8.57481	9.32073	10.3478	10.8288	11.2961	12.0681	12.6755		170.6	4.9891	3.92919	4.26436	4.88824	5.31207	5.83861	6.39001	6.76517	6.90788		170.6	0.195122	0.193125	0.168228	0.224811	0.291435	0.233581	0.209667	0.188692
	170.8	0.629734	6.63942	6.74603	7.83965	8.58606	9.32779	10.3525	10.8311	11.2987	12.0694	12.6767		170.8	4.99717	3.93023	4.26453	4.88748	5.31129	5.83816	6.38997	6.76565	6.90713		170.8	0.194992	0.193813	0.168077	0.224489	0.29177	0.232562	0.209415	0.189167
	171	0.631364	6.63816	6.74609	7.84706	8.59674	9.33563	10.3522	10.8327	11.3005	12.0723	12.6805		171	5.0043	3.93131	4.26437	4.88708	5.31255	5.83928	6.39066	6.76578	6.90776		171	0.196083	0.193454	0.169133	0.224655	0.292419	0.233318	0.209523	0.190066
	171.2	0.632478	6.63662	6.75047	7.85515	8.60612	9.34202	10.3565	10.8359	11.3046	12.074	12.6805		171.2	5.01369	3.93196	4.26217	4.88755	5.31158	5.8406	6.39268	6.76642	6.9121		171.2	0.196425	0.194276	0.16789	0.225241	0.291349	0.233726	0.209444	0.189302
	171.4	0.633593	6.636	6.74936	7.86326	8.61431	9.34795	10.3577	10.8358	11.3068	12.0771	12.6834		171.4	5.02113	3.93105	4.26246	4.88822	5.31141	5.84161	6.39166	6.767	6.91216		171.4	0.196628	0.19576	0.169237	0.224875	0.291125	0.23428	0.209079	0.190141
	171.6	0.632232	6.63519	6.75188	7.87535	8.62491	9.35388	10.3586	10.8389	11.3086	12.0796	12.686		171.6	5.02656	3.93171	4.26281	4.88669	5.31236	5.84231	6.39252	6.76795	6.91235		171.6	0.198425	0.194983	0.170583	0.224025	0.290964	0.233547	0.210711	0.189228
	171.8	0.633736	6.63393	6.75272	7.88478	8.63216	9.36117	10.3595	10.8409	11.3121	12.0812	12.6889		171.8	5.03383	3.93189	4.2626	4.88547	5.31328	5.84423	6.3938	6.7681	6.91385		171.8	0.198787	0.19455	0.170947	0.223027	0.291273	0.234121	0.211273	0.189893
	172	0.63328	6.63353	6.75547	7.89302	8.64166	9.3661	10.362	10.8444	11.3145	12.0845	12.6894		172	5.04117	3.93052	4.26265	4.88466	5.31201	5.84385	6.39358	6.76917	6.91336		172	0.199062	0.196026	0.171202	0.223702	0.290389	0.234733	0.211423	0.188674
	172.2	0.634377	6.63358	6.75822	7.90274	8.64831	9.37361	10.3604	10.8472	11.3177	12.0863	12.6919		172.2	5.04694	3.92993	4.26325	4.88404	5.31414	5.84379	6.3929	6.7699	6.91215		172.2	0.199279	0.195636	0.171155	0.223525	0.291988	0.235239	0.211034	0.189893
	172.4	0.635763	6.63234	6.76181	7.91322	8.65808	9.37834	10.3641	10.8515	11.3201	12.0874	12.6937		172.4	5.05535	3.93115	4.26134	4.88276	5.31606	5.84248	6.39503	6.77019	6.91564		172.4	0.198959	0.195166	0.170446	0.224154	0.291877	0.234692	0.210884	0.189726
	172.6	0.637147	6.63181	6.76502	7.92113	8.66412	9.38419	10.3666	10.8539	11.3219	12.0898	12.6954		172.6	5.06314	3.9302	4.26218	4.88281	5.31588	5.8423	6.39468	6.77013	6.91738		172.6	0.198932	0.195484	0.170085	0.225256	0.292067	0.235258	0.209644	0.190068
	172.8	0.637879	6.63259	6.76721	7.92921	8.67209	9.39009	10.3698	10.8572	11.3227	12.0917	12.6967		172.8	5.07017	3.93007	4.26118	4.88469	5.31464	5.84196	6.39478	6.77042	6.91628		172.8	0.199253	0.1958	0.169071	0.227346	0.291259	0.235018	0.209307	0.18945
	173	0.639057	6.63356	6.7682	7.93721	8.67802	9.39471	10.3715	10.859	11.3243	12.0942	12.6991		173	5.07617	3.93157	4.25968	4.88547	5.31526	5.84109	6.39548	6.77122	6.9178		173	0.199962	0.195552	0.169092	0.227877	0.291383	0.234681	0.210213	0.191137
	173.2	0.639193	6.63254	6.7683	7.94351	8.68655	9.39891	10.374	10.8605	11.3251	12.0955	12.7023		173.2	5.08316	3.93216	4.25919	4.88485	5.31453	5.84046	6.39692	6.76975	6.91764		173.2	0.198776	0.19448	0.169462	0.228377	0.290525	0.234149	0.210936	0.190407
	173.4	0.639959	6.63285	6.77076	7.94912	8.69168	9.40501	10.3749	10.8625	11.3269	12.0983	12.7036		173.4	5.08896	3.93151	4.26025	4.8846	5.31427	5.84109	6.39552	6.77131	6.9163		173.4	0.20036	0.195405	0.169312	0.227683	0.291218	0.23541	0.212188	0.191061
	173.6	0.641214	6.63288	6.77146	7.95496	8.7002	9.40789	10.3797	10.8653	11.3299	12.0995	12.7058		173.6	5.09562	3.93239	4.25966	4.88512	5.3142	5.84128	6.39489	6.77179	6.91708		173.6	0.200567	0.195332	0.169892	0.227692	0.291621	0.235906	0.213023	0.192906
	173.8	0.640819	6.63082	6.77331	7.96157	8.70603	9.41103	10.3798	10.8668	11.3323	12.1022	12.7086		173.8	5.10126	3.93249	4.26078	4.88462	5.31488	5.84139	6.39511	6.77218	6.91767		173.8	0.201722	0.196538	0.171122	0.226989	0.293403	0.235856	0.213748	0.194192
	174	0.641776	6.63024	6.77572	7.96856	8.71166	9.4152	10.3805	10.8682	11.3337	12.102	12.7098		174	5.10766	3.93275	4.26166	4.88367	5.31628	5.84259	6.39535	6.77266	6.91722		174	0.201286	0.196196	0.171596	0.227254	0.2938	0.235204	0.213876	0.1944
	174.2	0.643358	6.63116	6.77831	7.97611	8.71918	9.41819	10.3821	10.8698	11.336	12.1043	12.7108		174.2	5.11353	3.93306	4.26145	4.88427	5.31538	5.84297	6.39471	6.77537	6.91723		174.2	0.201651	0.195989	0.171349	0.227354	0.294288	0.236064	0.213679	0.194916
	174.4	0.64293	6.62806	6.77957	7.98554	8.72571	9.42054	10.3832	10.8714	11.3366	12.1044	12.712		174.4	5.11873	3.93419	4.2613	4.88564	5.31497	5.84384	6.39648	6.77419	6.91685		174.4	0.200906	0.195777	0.172849	0.227753	0.294568	0.235672	0.212878	0.194793
	174.6	0.643856	6.62704	6.78121	7.99304	8.73007	9.42556	10.383	10.8736	11.3385	12.1065	12.7126		174.6	5.12512	3.9333	4.26055	4.88526	5.31524	5.84432	6.39845	6.77638	6.9185		174.6	0.201546	0.195844	0.173901	0.227376	0.29495	0.23467	0.213081	0.192942
	174.8	0.644821	6.62945	6.7836	7.99809	8.7387	9.43021	10.3855	10.8758	11.3407	12.1084	12.7147		174.8	5.13078	3.93329	4.25865	4.88452	5.3153	5.84364	6.39767	6.7766	6.91803		174.8	0.200096	0.195181	0.173889	0.228276	0.294057	0.23531	0.213075	0.191915
	175	0.644445	6.62807	6.78369	8.00587	8.74643	9.43234	10.3889	10.8759	11.343	12.1104	12.7149		175	5.13529	3.93349	4.25816	4.88429	5.31415	5.84436	6.39622	6.77712	6.9182		175	0.199804	0.195534	0.172932	0.229248	0.294065	0.236477	0.213695	0.191935
	175.2	0.644274	6.62664	6.7829	8.01421	8.75103	9.43603	10.3925	10.8777	11.3428	12.1132	12.7157		175.2	5.13939	3.93487	4.25679	4.88322	5.31477	5.84495	6.39666	6.77627	6.91975		175.2	0.200978	0.1961	0.172889	0.228365	0.294426	0.236784	0.213692	0.192861
	175.4	0.645165	6.62806	6.7819	8.01979	8.75585	9.43977	10.3946	10.8789	11.3456	12.116	12.7182		175.4	5.1452	3.93312	4.25468	4.88212	5.31523	5.84546	6.39611	6.77736	6.92021		175.4	0.200495	0.195855	0.172024	0.229408	0.294538	0.237368	0.21439	0.193782
	175.6	0.645624	6.62783	6.78292	8.02854	8.76221	9.44071	10.396	10.8795	11.3466	12.1167	12.7197		175.6	5.15007	3.93395	4.25485	4.88133	5.31411	5.84536	6.3957	6.77587	6.91714		175.6	0.199618	0.195919	0.170798	0.22946	0.293958	0.238838	0.214434	0.194734
	175.8	0.646092	6.62539	6.78218	8.03744	8.76714	9.4445	10.3984	10.8816	11.3475	12.116	12.7193		175.8	5.15608	3.93452	4.25462	4.88202	5.31239	5.84697	6.39591	6.77558	6.91971		175.8	0.199529	0.196118	0.170846	0.228662	0.294076	0.238736	0.215141	0.196516
	176	0.648023	6.62418	6.78409	8.04405	8.772	9.44839	10.3987	10.8834	11.3493	12.1179	12.7233		176	5.16199	3.93391	4.25454	4.88167	5.31286	5.84588	6.3986	6.7749	6.91965		176	0.200539	0.196405	0.170667	0.227239	0.294385	0.239535	0.214291	0.195443
	176.2	0.648766	6.62358	6.78483	8.04887	8.77763	9.45169	10.3998	10.887	11.3528	12.1197	12.725		176.2	5.1692	3.93184	4.25444	4.88131	5.31216	5.84604	6.39801	6.77558	6.92007		176.2	0.199707	0.195771	0.171225	0.227587	0.294487	0.238735	0.21536	0.196292
	176.4	0.64876	6.62263	6.78833	8.05625	8.78429	9.45436	10.4017	10.89	11.3541	12.1204	12.7263		176.4	5.17343	3.93243	4.25588	4.88152	5.31056	5.84609	6.39956	6.7762	6.92029		176.4	0.20008	0.196242	0.170919	0.227388	0.294931	0.23832	0.216891	0.196003
	176.6	0.649431	6.62138	6.79044	8.06104	8.79016	9.45957	10.4044	10.892	11.3558	12.1222	12.727		176.6	5.17808	3.93108	4.2548	4.88188	5.31184	5.84636	6.39945	6.77661	6.92124		176.6	0.20071	0.196207	0.172055	0.228173	0.295172	0.237888	0.217077	0.195679
	176.8	0.651277	6.62137	6.79243	8.06463	8.79552	9.46406	10.4057	10.8929	11.3574	12.1239	12.7302		176.8	5.18309	3.93076	4.25378	4.88023	5.31157	5.84662	6.39966	6.77754	6.9205		176.8	0.201107	0.196909	0.171912	0.229643	0.294369	0.237613	0.215945	0.194263
	177	0.651174	6.62192	6.79171	8.07199	8.79761	9.46679	10.4089	10.8956	11.3589	12.1248	12.7305		177	5.18758	3.93003	4.25287	4.87978	5.31104	5.84768	6.39959	6.77984	6.921		177	0.200967	0.196394	0.172529	0.230244	0.295226	0.23805	0.216754	0.195567
	177.2	0.651931	6.6221	6.79357	8.07597	8.80135	9.46947	10.4095	10.8945	11.3582	12.1255	12.7316		177.2	5.19089	3.93088	4.25268	4.88011	5.31102	5.84738	6.40067	6.78042	6.91968		177.2	0.202369	0.197061	0.172429	0.230911	0.294967	0.238364	0.21752	0.193982
	177.4	0.653771	6.62116	6.79292	8.08059	8.80648	9.47226	10.4087	10.8975	11.3589	12.1263	12.7323		177.4	5.19559	3.93113	4.25012	4.87947	5.31375	5.84697	6.39932	6.77994	6.92123		177.4	0.202084	0.197013	0.172367	0.229705	0.294511	0.239602	0.216904	0.19421
	177.6	0.653343	6.62123	6.79248	8.08611	8.80866	9.47369	10.4074	10.8971	11.3603	12.1284	12.7323		177.6	5.20168	3.93222	4.25044	4.87818	5.31291	5.84795	6.39999	6.78046	6.92238		177.6	0.202261	0.196802	0.171999	0.229977	0.29523	0.239458	0.217545	0.19416
	177.8	0.652953	6.62116	6.79345	8.0932	8.81144	9.47283	10.4078	10.8975	11.3616	12.1322	12.7323		177.8	5.20654	3.93242	4.25	4.87828	5.31321	5.84666	6.40088	6.78055	6.92291		177.8	0.202955	0.195764	0.172151	0.229656	0.295011	0.240466	0.217776	0.19511
	178	0.652978	6.6207	6.79672	8.09583	8.81761	9.47447	10.4075	10.8991	11.3638	12.1343	12.7343		178	5.21174	3.93363	4.24948	4.87871	5.31426	5.84659	6.40121	6.779	6.92343		178	0.202877	0.195973	0.172885	0.228779	0.294756	0.239997	0.217852	0.193767
	178.2	0.653916	6.61919	6.79618	8.10169	8.82063	9.47711	10.4091	10.9012	11.3665	12.1355	12.7352		178.2	5.21718	3.93402	4.24986	4.87737	5.31352	5.8475	6.40222	6.78001	6.92472		178.2	0.202595	0.197003	0.174103	0.22844	0.294863	0.241095	0.217792	0.19524
	178.4	0.654332	6.61953	6.79705	8.10878	8.82168	9.47947	10.4101	10.8993	11.3687	12.1384	12.7366		178.4	5.22361	3.93458	4.25082	4.87724	5.31208	5.84806	6.40255	6.78067	6.92431		178.4	0.203606	0.196954	0.174601	0.230638	0.29542	0.240916	0.217236	0.195032
	178.6	0.654916	6.61991	6.79854	8.11334	8.8264	9.48373	10.4108	10.9019	11.3697	12.1386	12.7391		178.6	5.22806	3.93449	4.25056	4.87878	5.31219	5.84881	6.40329	6.78092	6.92523		178.6	0.202829	0.197613	0.176405	0.229798	0.295198	0.240967	0.216992	0.195741
	178.8	0.656291	6.62027	6.79849	8.11766	8.82959	9.48614	10.4131	10.9045	11.3701	12.1397	12.7405		178.8	5.23231	3.93457	4.2507	4.87853	5.31131	5.84978	6.40365	6.78205	6.92525		178.8	0.202708	0.198064	0.176183	0.228824	0.296233	0.240307	0.218031	0.194712
	179	0.657908	6.61974	6.79752	8.12256	8.8326	9.48869	10.4157	10.9065	11.3699	12.1408	12.741		179	5.23666	3.93511	4.25003	4.87928	5.31003	5.85054	6.403	6.78196	6.92524		179	0.20271	0.198912	0.175159	0.230592	0.296092	0.240115	0.217853	0.194681
	179.2	0.658299	6.62051	6.80072	8.12591	8.83703	9.49109	10.4159	10.9076	11.372	12.1419	12.742		179.2	5.24066	3.9355	4.24883	4.88008	5.31007	5.85061	6.40323	6.78041	6.92543		179.2	0.202408	0.199144	0.174824	0.231265	0.296141	0.240211	0.217403	0.193164
	179.4	0.658544	6.6195	6.80164	8.12897	8.83904	9.49113	10.4192	10.9104	11.3737	12.1424	12.7423		179.4	5.24364	3.93618	4.24956	4.88089	5.30922	5.85029	6.40316	6.78055	6.92627		179.4	0.202729	0.199284	0.174171	0.231233	0.2969	0.239783	0.218121	0.192873
	179.6	0.658975	6.61765	6.80168	8.13347	8.84045	9.48895	10.4214	10.9106	11.3763	12.1432	12.7436		179.6	5.24812	3.93643	4.24761	4.87803	5.30838	5.84955	6.40261	6.78035	6.92564		179.6	0.204211	0.199365	0.172243	0.232456	0.297113	0.240185	0.217723	0.19175
	179.8	0.658699	6.61505	6.80207	8.13913	8.84414	9.49059	10.4218	10.9116	11.3789	12.1427	12.744		179.8	5.25153	3.93784	4.24707	4.87846	5.31099	5.84968	6.40165	6.77979	6.92517		179.8	0.204277	0.199657	0.172988	0.233424	0.297298	0.240879	0.21805	0.192508
	180	0.659211	6.61445	6.80575	8.14491	8.84797	9.49141	10.42	10.9117	11.3802	12.1437	12.745		180	5.25579	3.93606	4.24686	4.8764	5.3102	5.84857	6.40119	6.77986	6.92671		180	0.329164	0.354055	0.315058	0.393728	0.447353	0.372664	0.36498	0.353434
	180.2	0.65884	6.6136	6.80673	8.15091	8.84921	9.49236	10.4206	10.9138	11.3807	12.1459	12.7455		180.2	5.25928	3.93619	4.24644	4.87623	5.3108	5.84867	6.39985	6.78161	6.92649		180.2	0.341086	0.357468	0.337489	0.412881	0.477784	0.387667	0.393707	0.372289
	180.4	0.658935	6.61331	6.80845	8.15485	8.85287	9.4938	10.4198	10.9139	11.3812	12.1468	12.7461		180.4	5.26302	3.93583	4.24466	4.87398	5.31016	5.84948	6.39994	6.7822	6.92583		180.4	0.393016	0.399841	0.386813	0.465411	0.5323	0.429709	0.448466	0.421968
	180.6	0.660582	6.6143	6.81009	8.15887	8.85717	9.49554	10.4207	10.9166	11.3801	12.1493	12.7471		180.6	5.26584	3.93501	4.24435	4.87573	5.30994	5.84915	6.39946	6.78163	6.92497		180.6	0.455426	0.449073	0.435889	0.519042	0.598143	0.488423	0.506275	0.472463
	180.8	0.660758	6.61512	6.81168	8.16254	8.85582	9.49726	10.4219	10.9186	11.3804	12.1488	12.748		180.8	5.26959	3.93363	4.24351	4.87581	5.30993	5.84982	6.39921	6.78258	6.92675		180.8	0.504401	0.497771	0.48277	0.559419	0.64295	0.539688	0.558353	0.51795
	181	0.660497	6.61529	6.81072	8.16545	8.85814	9.49912	10.4244	10.9189	11.3818	12.1504	12.7493		181	5.27422	3.93486	4.24254	4.87696	5.3107	5.85107	6.39848	6.78277	6.92574		181	0.549554	0.535392	0.522934	0.603483	0.69211	0.58404	0.608023	0.560875
	181.2	0.662043	6.61512	6.81216	8.16998	8.86202	9.49984	10.4257	10.9202	11.3828	12.1503	12.7506		181.2	5.28001	3.93598	4.24219	4.87674	5.31108	5.85064	6.39865	6.78334	6.92561		181.2	0.601089	0.587819	0.57314	0.654994	0.745723	0.637054	0.662292	0.610084
	181.4	0.663976	6.61614	6.81121	8.17369	8.86528	9.5027	10.4271	10.9216	11.3844	12.1522	12.7525		181.4	5.28436	3.93531	4.24155	4.87738	5.3129	5.85034	6.39846	6.78291	6.92693		181.4	0.653265	0.634518	0.618841	0.70047	0.797583	0.692936	0.713497	0.658791
	181.6	0.664608	6.61561	6.81098	8.17791	8.86606	9.50393	10.4284	10.9209	11.3867	12.1526	12.7534		181.6	5.28793	3.93712	4.24218	4.87681	5.31335	5.85103	6.3989	6.78496	6.92707		181.6	0.696463	0.679284	0.662539	0.746566	0.840891	0.741756	0.766431	0.700466
	181.8	0.665675	6.61435	6.81213	8.1834	8.8699	9.50605	10.4288	10.9229	11.3889	12.1555	12.7548		181.8	5.29183	3.93743	4.24267	4.87582	5.31086	5.8499	6.40015	6.78392	6.92604		181.8	0.744204	0.725222	0.707945	0.791904	0.891273	0.793661	0.812576	0.746808
	182	0.66658	6.61353	6.81337	8.18691	8.8722	9.50631	10.4312	10.9257	11.3903	12.1569	12.7561		182	5.29514	3.93759	4.24139	4.87548	5.31122	5.84952	6.40025	6.7859	6.92617		182	0.783671	0.770949	0.750199	0.838839	0.93658	0.841358	0.859629	0.789949
	182.2	0.666558	6.61352	6.81274	8.19019	8.87352	9.50892	10.4328	10.927	11.3921	12.1586	12.7571		182.2	5.29763	3.93589	4.24146	4.87513	5.30871	5.84943	6.40059	6.78454	6.92617		182.2	0.828154	0.813802	0.790134	0.878909	0.981043	0.886136	0.909792	0.832139
	182.4	0.66658	6.6115	6.81594	8.1938	8.87501	9.51059	10.4338	10.9272	11.3906	12.1604	12.7563		182.4	5.30156	3.93655	4.24145	4.87428	5.30764	5.84874	6.40107	6.78606	6.92509		182.4	0.86982	0.856021	0.832964	0.92357	1.02906	0.936562	0.955941	0.872978
	182.6	0.66716	6.6099	6.8172	8.19805	8.87751	9.51295	10.4357	10.9294	11.391	12.1608	12.7582		182.6	5.30449	3.93441	4.24134	4.87319	5.30685	5.84937	6.401	6.78642	6.92489		182.6	0.910489	0.899963	0.875589	0.964879	1.0736	0.981455	1.00129	0.910645
	182.8	0.66814	6.61047	6.81626	8.20056	8.88138	9.51238	10.4377	10.9289	11.3917	12.1625	12.7599		182.8	5.30892	3.93512	4.23953	4.87318	5.3079	5.8495	6.40049	6.78864	6.92538		182.8	0.954301	0.938378	0.914228	1.00567	1.12046	1.02849	1.04885	0.953196
	183	0.669523	6.60844	6.81753	8.20452	8.88119	9.51564	10.4362	10.9283	11.393	12.1634	12.7582		183	5.31239	3.93552	4.2399	4.87239	5.308	5.8504	6.40133	6.78678	6.92563		183	0.993938	0.977465	0.95402	1.04601	1.16584	1.07451	1.08891	0.989782
	183.2	0.670639	6.60774	6.81888	8.20788	8.88216	9.51687	10.4374	10.9274	11.393	12.1631	12.7595		183.2	5.31516	3.93549	4.23912	4.87334	5.30889	5.84938	6.40098	6.7872	6.92674		183.2	1.03344	1.01844	0.995436	1.08616	1.20998	1.11542	1.13219	1.02676
	183.4	0.670964	6.60766	6.81825	8.2117	8.88493	9.51565	10.4395	10.9301	11.3965	12.1631	12.761		183.4	5.31801	3.93502	4.23865	4.87408	5.30872	5.85041	6.40136	6.78744	6.92994		183.4	1.07202	1.05639	1.03444	1.12331	1.24955	1.15668	1.17751	1.06142
	183.6	0.670686	6.60734	6.82072	8.21366	8.88602	9.51713	10.4395	10.9307	11.3974	12.1638	12.7602		183.6	5.32231	3.93622	4.23761	4.87334	5.30765	5.84849	6.40121	6.78642	6.93162		183.6	1.11185	1.09492	1.07107	1.16132	1.2914	1.19645	1.2202	1.09786
	183.8	0.671364	6.60631	6.82158	8.21579	8.88501	9.5182	10.4398	10.9309	11.399	12.163	12.7582		183.8	5.32527	3.93499	4.23822	4.87354	5.3067	5.84831	6.40131	6.78549	6.93269		183.8	1.14841	1.13411	1.11029	1.2014	1.3341	1.23876	1.25974	1.13531
	184	0.671014	6.60662	6.82075	8.21948	8.88792	9.51896	10.4434	10.9335	11.3991	12.1633	12.7604		184	5.32795	3.93401	4.23796	4.87327	5.30715	5.84728	6.40133	6.78644	6.9323		184	1.18507	1.17364	1.14659	1.23613	1.37594	1.27775	1.29953	1.16828
	184.2	0.672173	6.60579	6.82251	8.22281	8.88745	9.5178	10.4434	10.9363	11.4009	12.1646	12.7601		184.2	5.33171	3.93439	4.23663	4.87285	5.30721	5.84881	6.40206	6.78716	6.93187		184.2	1.22356	1.20767	1.18018	1.27301	1.41631	1.31522	1.33963	1.19879
	184.4	0.672884	6.60586	6.82373	8.22635	8.88777	9.51856	10.4425	10.9374	11.4017	12.1645	12.7608		184.4	5.33529	3.93431	4.23614	4.87204	5.30753	5.84906	6.40191	6.78581	6.92916		184.4	1.25577	1.248	1.21607	1.30683	1.456	1.35227	1.37481	1.23519
	184.6	0.673791	6.60545	6.82318	8.23183	8.88754	9.51974	10.444	10.9374	11.4035	12.1648	12.7609		184.6	5.33901	3.93427	4.23519	4.87196	5.30855	5.85011	6.40212	6.78603	6.93033		184.6	1.2907	1.28328	1.25308	1.34293	1.49332	1.39144	1.41108	1.26551
	184.8	0.673772	6.60418	6.82498	8.23555	8.89014	9.51955	10.4424	10.9379	11.4048	12.1663	12.7628		184.8	5.34294	3.93499	4.2328	4.87101	5.30864	5.84985	6.40149	6.78648	6.92944		184.8	1.32504	1.31333	1.28539	1.37497	1.53022	1.42202	1.44901	1.29665
	185	0.67422	6.60504	6.82594	8.23719	8.89074	9.5182	10.4413	10.938	11.4057	12.1671	12.7653		185	5.34783	3.93529	4.23201	4.87062	5.30611	5.85065	6.40189	6.78692	6.92989		185	1.35377	1.34582	1.31577	1.40929	1.56945	1.45851	1.48057	1.32849
	185.2	0.673517	6.60408	6.82526	8.23918	8.89538	9.52015	10.4418	10.9377	11.4056	12.1675	12.7669		185.2	5.35066	3.93587	4.23316	4.87049	5.30485	5.84996	6.40199	6.78619	6.93107		185.2	1.38741	1.37987	1.34803	1.43837	1.60242	1.4907	1.5148	1.35574
	185.4	0.673591	6.6039	6.82689	8.24002	8.89715	9.52283	10.4426	10.9366	11.4071	12.1684	12.7675		185.4	5.35443	3.93653	4.23294	4.87088	5.30358	5.85032	6.40234	6.78659	6.93203		185.4	1.41605	1.4089	1.37749	1.46925	1.6384	1.52459	1.54736	1.38555
	185.6	0.674471	6.6039	6.82727	8.24182	8.89998	9.52295	10.4423	10.9398	11.4081	12.1701	12.7704		185.6	5.35683	3.93643	4.23365	4.87112	5.30331	5.85098	6.40229	6.78556	6.9308		185.6	1.44605	1.4433	1.40936	1.49766	1.67609	1.55806	1.57838	1.41355
	185.8	0.675504	6.60382	6.82724	8.24422	8.90222	9.52541	10.4433	10.9416	11.4065	12.1718	12.7705		185.8	5.3592	3.93548	4.23496	4.87156	5.30278	5.85129	6.40251	6.78564	6.93086		185.8	1.4764	1.47174	1.43861	1.52796	1.70764	1.59171	1.60815	1.44184
	186	0.676043	6.60285	6.82789	8.24574	8.90298	9.52757	10.4432	10.9421	11.4075	12.1729	12.7696		186	5.36119	3.93564	4.2351	4.87057	5.30241	5.84992	6.40254	6.78516	6.93071		186	1.50868	1.50116	1.46692	1.55361	1.73921	1.61935	1.63959	1.46705
	186.2	0.676727	6.60326	6.8282	8.2476	8.90291	9.52769	10.4442	10.9435	11.4088	12.1754	12.7693		186.2	5.36481	3.93479	4.2341	4.86903	5.3035	5.85011	6.4008	6.78602	6.93049		186.2	1.53299	1.53002	1.49479	1.58048	1.77195	1.64643	1.66859	1.49173
	186.4	0.677589	6.60085	6.82817	8.24979	8.9041	9.52783	10.4457	10.9458	11.4109	12.1769	12.7694		186.4	5.36782	3.93443	4.23213	4.86854	5.30265	5.84858	6.40112	6.78715	6.93034		186.4	1.56331	1.55722	1.52383	1.60778	1.80063	1.67452	1.69594	1.51815
	186.6	0.677871	6.60017	6.82767	8.24975	8.90493	9.52807	10.4475	10.9448	11.41	12.1771	12.7683		186.6	5.37197	3.93513	4.23011	4.86705	5.30267	5.84889	6.40074	6.78831	6.93068		186.6	1.58846	1.58357	1.55088	1.63302	1.82857	1.70014	1.72348	1.54124
	186.8	0.67729	6.60096	6.83085	8.25141	8.90362	9.52717	10.4491	10.9462	11.4113	12.1752	12.7677		186.8	5.37532	3.93571	4.22812	4.86629	5.30294	5.84848	6.40101	6.78762	6.93106		186.8	1.61241	1.6128	1.57688	1.6607	1.86255	1.72807	1.75225	1.56687
	187	0.679364	6.59996	6.83032	8.25463	8.90477	9.52792	10.45	10.9459	11.4129	12.1751	12.7675		187	5.3774	3.93674	4.22792	4.86842	5.3032	5.85026	6.40015	6.78747	6.93014		187	1.63607	1.64194	1.60208	1.68646	1.89404	1.7524	1.77987	1.59072
	187.2	0.679908	6.59876	6.82972	8.25734	8.90517	9.52798	10.4491	10.9466	11.4119	12.1746	12.7679		187.2	5.38067	3.93646	4.2278	4.86733	5.30318	5.85058	6.40073	6.78816	6.93002		187.2	1.66347	1.66613	1.6251	1.71306	1.91957	1.77777	1.80596	1.61052
	187.4	0.680342	6.59912	6.82988	8.26121	8.90603	9.52879	10.4483	10.9473	11.4101	12.1744	12.7696		187.4	5.38201	3.93691	4.22896	4.86783	5.30348	5.85174	6.40116	6.78718	6.93029		187.4	1.68498	1.69049	1.65143	1.73701	1.94657	1.80256	1.83122	1.63279
	187.6	0.681487	6.59904	6.83062	8.26469	8.90687	9.52809	10.4468	10.948	11.4121	12.1752	12.7706		187.6	5.38513	3.936	4.22896	4.86839	5.30344	5.84958	6.40283	6.78795	6.93031		187.6	1.70943	1.71765	1.67573	1.76044	1.97244	1.82895	1.85636	1.65443
	187.8	0.683139	6.59905	6.82976	8.26652	8.90864	9.52963	10.4476	10.9473	11.4115	12.1772	12.7722		187.8	5.38879	3.93707	4.23036	4.86746	5.30238	5.8503	6.40304	6.78874	6.93014		187.8	1.73436	1.73895	1.69773	1.78284	1.99686	1.85214	1.88074	1.6737
	188	0.683293	6.59891	6.83163	8.26731	8.91044	9.52902	10.4498	10.9491	11.4117	12.178	12.7729		188	5.39363	3.936	4.22756	4.86562	5.30311	5.8489	6.40295	6.78934	6.9326		188	1.75669	1.76154	1.7222	1.80452	2.0216	1.87732	1.90373	1.69557
	188.2	0.683147	6.59834	6.83233	8.26836	8.91217	9.52829	10.4513	10.9495	11.4122	12.1801	12.7729		188.2	5.39645	3.9361	4.22623	4.86679	5.30187	5.84819	6.40449	6.78916	6.93149		188.2	1.77794	1.78649	1.74554	1.82807	2.04797	1.90081	1.92729	1.71589
	188.4	0.683857	6.59797	6.83491	8.26842	8.91101	9.52785	10.4528	10.9499	11.413	12.1805	12.7731		188.4	5.39993	3.93626	4.22398	4.86474	5.30158	5.84746	6.40236	6.78927	6.93287		188.4	1.80205	1.81083	1.76388	1.84728	2.06987	1.92179	1.95083	1.73515
	188.6	0.682891	6.5969	6.83659	8.27052	8.90981	9.52826	10.455	10.9511	11.4129	12.182	12.7741		188.6	5.40361	3.93692	4.22184	4.86507	5.30217	5.84897	6.40113	6.78884	6.93313		188.6	1.8241	1.82926	1.78651	1.86828	2.09562	1.94462	1.97246	1.75326
	188.8	0.683522	6.59447	6.83592	8.27244	8.90907	9.52873	10.4559	10.9519	11.4163	12.1822	12.7742		188.8	5.40469	3.93756	4.21929	4.86443	5.30203	5.84875	6.4006	6.78811	6.93203		188.8	1.84649	1.85251	1.80849	1.8904	2.1176	1.96445	1.99445	1.76927
	189	0.683689	6.59459	6.8374	8.27596	8.91046	9.52933	10.456	10.9522	11.4165	12.1826	12.7738		189	5.40625	3.93672	4.22059	4.86307	5.30138	5.84804	6.40057	6.78798	6.93035		189	1.86548	1.87281	1.82865	1.90906	2.14002	1.98593	2.01553	1.78888
	189.2	0.685137	6.59515	6.838	8.27818	8.909	9.52929	10.4578	10.9516	11.4181	12.1814	12.7738		189.2	5.41021	3.93739	4.21895	4.86299	5.30015	5.84864	6.39966	6.78791	6.92915		189.2	1.88606	1.892	1.84837	1.92694	2.16056	2.00283	2.03461	1.80537
	189.4	0.68516	6.59467	6.8374	8.28031	8.9116	9.52895	10.4593	10.9527	11.4194	12.1836	12.7716		189.4	5.41254	3.9358	4.21951	4.86305	5.30119	5.84773	6.40044	6.78691	6.92623		189.4	1.90158	1.91043	1.86622	1.94756	2.18282	2.02476	2.05519	1.8217
	189.6	0.687113	6.5947	6.8376	8.28095	8.91421	9.53045	10.4591	10.9532	11.4207	12.1843	12.7715		189.6	5.41533	3.93413	4.22042	4.8638	5.29915	5.84711	6.40121	6.78691	6.92629		189.6	1.91912	1.92947	1.88454	1.96352	2.20225	2.04196	2.07652	1.83693
	189.8	0.687115	6.59606	6.83815	8.28059	8.91667	9.53014	10.4581	10.956	11.4191	12.184	12.7721		189.8	5.41965	3.93389	4.22056	4.86483	5.2993	5.84782	6.40066	6.78675	6.92651		189.8	1.93673	1.94545	1.90186	1.98227	2.22576	2.06035	2.09626	1.85487
	190	0.687308	6.59656	6.83587	8.28007	8.91569	9.53093	10.4599	10.9555	11.4209	12.185	12.7723		190	5.42245	3.93615	4.21951	4.86556	5.29812	5.84788	6.40045	6.78773	6.92806		190	1.95358	1.96605	1.91975	1.99928	2.24615	2.07536	2.11552	1.86892
	190.2	0.687481	6.59588	6.83615	8.28152	8.91681	9.53151	10.4583	10.9567	11.4214	12.1855	12.7736		190.2	5.42339	3.93486	4.2191	4.86489	5.30048	5.8488	6.39994	6.78697	6.92974		190.2	1.9684	1.98294	1.93829	2.01767	2.26675	2.09197	2.13211	1.88546
	190.4	0.687717	6.59521	6.83441	8.28055	8.91425	9.53313	10.4584	10.9555	11.4214	12.1845	12.7743		190.4	5.42699	3.93656	4.21706	4.86551	5.29927	5.84955	6.39948	6.78839	6.93138		190.4	1.98916	2.0016	1.95684	2.034	2.28538	2.10809	2.15179	1.90038
	190.6	0.688081	6.59351	6.83226	8.28348	8.91348	9.53057	10.458	10.9568	11.4234	12.1837	12.7741		190.6	5.42915	3.93762	4.21718	4.8642	5.3008	5.84888	6.39956	6.7883	6.93188		190.6	2.00338	2.01932	1.97456	2.05173	2.30613	2.1264	2.16578	1.91653
	190.8	0.689052	6.59165	6.83398	8.28582	8.91153	9.53246	10.461	10.9565	11.4252	12.1851	12.7743		190.8	5.43039	3.93744	4.21544	4.86185	5.30055	5.84847	6.40025	6.78827	6.93275		190.8	2.01972	2.03333	1.99244	2.06561	2.3218	2.14031	2.18197	1.93086
	191	0.688613	6.58933	6.83581	8.28577	8.90902	9.53351	10.4579	10.9587	11.4255	12.184	12.774		191	5.43297	3.93682	4.21522	4.86281	5.30091	5.84814	6.39947	6.78688	6.93258		191	2.03317	2.04802	2.00828	2.08203	2.33973	2.15607	2.19952	1.94358
	191.2	0.690052	6.58887	6.83651	8.28669	8.90953	9.53516	10.4582	10.9603	11.4271	12.1848	12.7737		191.2	5.43596	3.93803	4.21393	4.86274	5.29892	5.84666	6.3988	6.78766	6.93305		191.2	2.04938	2.06485	2.02332	2.09592	2.35795	2.17279	2.21607	1.95648
	191.4	0.689887	6.58833	6.83832	8.28888	8.91028	9.53611	10.4585	10.9629	11.4283	12.1841	12.7768		191.4	5.43731	3.93728	4.21486	4.86344	5.29907	5.84572	6.39996	6.78722	6.93281		191.4	2.06231	2.07804	2.03909	2.11167	2.37442	2.18695	2.23022	1.97167
	191.6	0.689631	6.5892	6.83951	8.28747	8.90985	9.54049	10.459	10.9631	11.4279	12.1849	12.777		191.6	5.4397	3.93726	4.21315	4.86261	5.2972	5.84647	6.39784	6.78745	6.93322		191.6	2.07447	2.09246	2.05339	2.12611	2.39074	2.19896	2.24674	1.98507
	191.8	0.688996	6.58886	6.83755	8.2903	8.9082	9.53862	10.4568	10.9622	11.4285	12.1851	12.7785		191.8	5.44321	3.93855	4.21371	4.86237	5.29632	5.84602	6.39692	6.78794	6.9347		191.8	2.08795	2.10966	2.06908	2.13903	2.40896	2.21353	2.26154	1.99844
	192	0.689772	6.58846	6.83789	8.29262	8.91022	9.53746	10.4597	10.9627	11.4286	12.1861	12.7788		192	5.44576	3.93829	4.21277	4.86075	5.29727	5.84633	6.39832	6.78848	6.93429		192	2.10401	2.12507	2.08474	2.15306	2.42479	2.22653	2.27654	2.01205
	192.2	0.689859	6.58798	6.83825	8.29266	8.90917	9.53641	10.4603	10.9617	11.4296	12.1853	12.78		192.2	5.44874	3.93724	4.21345	4.85963	5.29653	5.84532	6.39934	6.78864	6.93533		192.2	2.11604	2.13925	2.09699	2.16724	2.43786	2.24084	2.28945	2.02502
	192.4	0.692277	6.58734	6.83791	8.29339	8.90755	9.53463	10.4601	10.9618	11.4296	12.1862	12.7773		192.4	5.45155	3.93686	4.21229	4.85725	5.29587	5.84715	6.39937	6.78884	6.93465		192.4	2.12927	2.15518	2.11232	2.17959	2.45419	2.25388	2.30466	2.03656
	192.6	0.692134	6.58666	6.83902	8.29411	8.90736	9.53405	10.461	10.9618	11.4297	12.1867	12.7767		192.6	5.45309	3.93744	4.21259	4.85768	5.29616	5.84777	6.40011	6.7884	6.93205		192.6	2.1444	2.16925	2.12471	2.19166	2.46903	2.26742	2.31727	2.04694
	192.8	0.693064	6.58546	6.84041	8.29269	8.90863	9.5339	10.4605	10.962	11.43	12.1877	12.7753		192.8	5.45639	3.93608	4.21288	4.85814	5.29549	5.84791	6.40021	6.78837	6.9322		192.8	2.158	2.18052	2.13743	2.20597	2.48238	2.27953	2.33163	2.05867
	193	0.694053	6.58594	6.83899	8.29266	8.90845	9.53536	10.4601	10.9628	11.4303	12.1885	12.7757		193	5.45923	3.93494	4.21285	4.85743	5.29372	5.84945	6.39972	6.78816	6.93166		193	2.16921	2.19397	2.15148	2.21918	2.49704	2.29258	2.34421	2.06804
	193.2	0.693569	6.58595	6.83941	8.29524	8.90668	9.53534	10.4606	10.9648	11.4302	12.1891	12.7756		193.2	5.46209	3.93658	4.21241	4.85674	5.29406	5.84866	6.39949	6.78842	6.92968		193.2	2.18428	2.20676	2.16452	2.23052	2.51179	2.30307	2.35809	2.07893
	193.4	0.69328	6.58592	6.83795	8.29786	8.90874	9.53607	10.4612	10.9645	11.4307	12.1901	12.7759		193.4	5.46373	3.9368	4.21209	4.85797	5.29321	5.84708	6.3987	6.78837	6.92921		193.4	2.19686	2.21776	2.1755	2.24243	2.52401	2.3149	2.36997	2.08906
	193.6	0.694913	6.58479	6.83896	8.29933	8.90719	9.53329	10.4602	10.9656	11.432	12.1892	12.7777		193.6	5.46674	3.93635	4.21075	4.85747	5.29328	5.84489	6.39862	6.78953	6.92975		193.6	2.20805	2.22872	2.18857	2.25621	2.53783	2.32641	2.38227	2.10031
	193.8	0.694827	6.58442	6.83818	8.29951	8.90686	9.53396	10.46	10.9671	11.4331	12.1889	12.7787		193.8	5.46773	3.93534	4.21031	4.85829	5.29343	5.84542	6.39855	6.78908	6.92833		193.8	2.21882	2.24172	2.20103	2.26725	2.55175	2.3387	2.39538	2.11113
	194	0.694495	6.58308	6.83894	8.30002	8.90881	9.5325	10.4593	10.9673	11.4331	12.189	12.7796		194	5.47013	3.93601	4.20886	4.85854	5.2937	5.84442	6.39924	6.78926	6.92782		194	2.23221	2.25058	2.21041	2.27736	2.56251	2.34897	2.40662	2.12061
	194.2	0.695953	6.58151	6.83856	8.29992	8.91002	9.53273	10.4605	10.9678	11.4322	12.1903	12.7797		194.2	5.47138	3.93402	4.20771	4.85897	5.2952	5.84616	6.39946	6.78922	6.92903		194.2	2.24352	2.26135	2.22113	2.28652	2.57509	2.36099	2.41825	2.12762
	194.4	0.696234	6.58184	6.84114	8.29968	8.90825	9.53258	10.4597	10.9698	11.4322	12.1907	12.7807		194.4	5.47526	3.93494	4.20735	4.85852	5.29532	5.84651	6.3992	6.78906	6.93141		194.4	2.25498	2.27334	2.23207	2.29781	2.58839	2.37056	2.42799	2.13619
	194.6	0.696646	6.58213	6.83891	8.29893	8.91042	9.53456	10.4607	10.9698	11.4324	12.191	12.7804		194.6	5.47697	3.93502	4.2068	4.85836	5.29547	5.84755	6.4001	6.78765	6.93217		194.6	2.2655	2.28347	2.24212	2.30769	2.59888	2.38028	2.43943	2.14501
	194.8	0.6977	6.58226	6.83863	8.30078	8.91004	9.53557	10.4643	10.9716	11.4326	12.1916	12.7794		194.8	5.48142	3.93412	4.20519	4.85619	5.29555	5.84646	6.39895	6.78769	6.93251		194.8	2.27715	2.29349	2.25307	2.31753	2.61226	2.38996	2.45111	2.15173
	195	0.698514	6.58185	6.8386	8.30325	8.90567	9.53475	10.4665	10.9716	11.4325	12.192	12.7808		195	5.48268	3.9341	4.20494	4.85705	5.2953	5.84613	6.39781	6.78889	6.93445		195	2.28516	2.30695	2.26451	2.32858	2.62556	2.40066	2.46001	2.16114
	195.2	0.698371	6.58154	6.83977	8.30122	8.90508	9.53488	10.4651	10.9696	11.4344	12.1908	12.7808		195.2	5.48423	3.93533	4.2048	4.85617	5.29315	5.84715	6.39811	6.78913	6.93304		195.2	2.29263	2.31561	2.27557	2.33754	2.63677	2.41062	2.47137	2.17116
	195.4	0.698941	6.57975	6.83911	8.3012	8.90534	9.53387	10.4666	10.9681	11.4353	12.1907	12.7815		195.4	5.48601	3.93427	4.20359	4.85482	5.29344	5.84707	6.39705	6.78831	6.93191		195.4	2.30349	2.32418	2.28486	2.34628	2.64591	2.42126	2.48012	2.18018
	195.6	0.69921	6.57859	6.84026	8.30237	8.9031	9.53386	10.466	10.9687	11.4368	12.1909	12.7823		195.6	5.48774	3.93572	4.20475	4.85547	5.29207	5.84675	6.39596	6.78971	6.93126		195.6	2.31319	2.33436	2.29585	2.35606	2.65933	2.4305	2.48845	2.18908
	195.8	0.700027	6.57832	6.83933	8.30015	8.90341	9.53079	10.4663	10.9667	11.4358	12.1909	12.784		195.8	5.4894	3.93721	4.20473	4.85691	5.29193	5.84662	6.39792	6.7892	6.93109		195.8	2.32139	2.34458	2.30508	2.36536	2.66932	2.43944	2.49711	2.19748
	196	0.701073	6.57846	6.8395	8.30065	8.90237	9.5309	10.4656	10.9661	11.4369	12.1894	12.783		196	5.49299	3.93683	4.20374	4.8554	5.29223	5.84629	6.3983	6.78851	6.93112		196	2.33244	2.35499	2.31555	2.37397	2.67905	2.4479	2.5067	2.20372
	196.2	0.701427	6.57741	6.83766	8.30249	8.9015	9.53028	10.4675	10.9684	11.4369	12.1905	12.7839		196.2	5.49599	3.93687	4.20454	4.85568	5.29119	5.84543	6.39842	6.78785	6.93246		196.2	2.34207	2.36712	2.32357	2.38546	2.68901	2.45634	2.51419	2.21248
	196.4	0.702063	6.57833	6.83767	8.30242	8.9005	9.52986	10.4673	10.9681	11.4367	12.1897	12.7837		196.4	5.49682	3.93709	4.204	4.85656	5.29157	5.84532	6.39994	6.789	6.93031		196.4	2.35099	2.3772	2.33352	2.39444	2.70047	2.46429	2.52601	2.2179
	196.6	0.70324	6.57716	6.83826	8.30301	8.89975	9.52761	10.4687	10.9676	11.4339	12.191	12.7831		196.6	5.49981	3.93561	4.20173	4.85544	5.29002	5.84525	6.39994	6.78866	6.93091		196.6	2.35841	2.38585	2.34252	2.40248	2.71265	2.47231	2.53753	2.2248
	196.8	0.703466	6.57668	6.83966	8.30606	8.89786	9.5298	10.468	10.9688	11.4353	12.1908	12.7822		196.8	5.50084	3.93572	4.20167	4.85381	5.28994	5.84589	6.39882	6.78897	6.92911		196.8	2.3666	2.39664	2.3503	2.41157	2.72087	2.48154	2.54587	2.2331
	197	0.703629	6.57634	6.8387	8.30307	8.89816	9.52975	10.4669	10.9694	11.4356	12.1932	12.7817		197	5.50177	3.93532	4.20296	4.8535	5.28995	5.84537	6.39796	6.78896	6.92915		197	2.37349	2.40259	2.35837	2.41878	2.73107	2.48804	2.55595	2.24181
	197.2	0.70435	6.57607	6.83919	8.30206	8.89937	9.52929	10.466	10.9694	11.4349	12.1928	12.781		197.2	5.50385	3.93583	4.2014	4.85251	5.29121	5.84468	6.39691	6.78861	6.92902		197.2	2.38079	2.40895	2.36695	2.42697	2.74278	2.4949	2.56605	2.24622
	197.4	0.704335	6.57522	6.83832	8.30264	8.89859	9.53148	10.4645	10.9693	11.437	12.1947	12.7816		197.4	5.50701	3.93613	4.20154	4.85129	5.28976	5.84455	6.396	6.78757	6.9321		197.4	2.38917	2.41756	2.37567	2.4352	2.75169	2.50256	2.5727	2.25476
	197.6	0.703585	6.57524	6.83622	8.30294	8.89715	9.53247	10.4639	10.9688	11.4382	12.1947	12.7822		197.6	5.51033	3.9353	4.20155	4.85055	5.29175	5.8447	6.39736	6.7866	6.93182		197.6	2.3972	2.42483	2.38366	2.44209	2.75722	2.50875	2.58111	2.26273
	197.8	0.704279	6.57393	6.83643	8.30064	8.89628	9.53243	10.4634	10.9704	11.4382	12.1956	12.7825		197.8	5.51339	3.9346	4.19918	4.8515	5.29155	5.84368	6.39741	6.78682	6.93296		197.8	2.40467	2.43006	2.39323	2.44886	2.76879	2.51655	2.58977	2.27118
	198	0.704813	6.5732	6.83564	8.30232	8.8942	9.53277	10.4638	10.9706	11.4391	12.1953	12.782		198	5.51529	3.93608	4.19792	4.85212	5.29023	5.84475	6.39786	6.78778	6.93225		198	2.41149	2.43976	2.40212	2.45709	2.77712	2.5246	2.59854	2.27627
	198.2	0.704476	6.57241	6.83566	8.30178	8.88989	9.53527	10.4631	10.9719	11.4409	12.1954	12.7834		198.2	5.51841	3.93501	4.19667	4.85251	5.29002	5.84405	6.39857	6.78635	6.93113		198.2	2.41875	2.44769	2.41163	2.46547	2.78485	2.52945	2.60376	2.28367
	198.4	0.705651	6.57131	6.8357	8.30203	8.88927	9.53381	10.4644	10.9738	11.4382	12.1966	12.7845		198.4	5.5207	3.93406	4.19618	4.85263	5.29017	5.84428	6.39909	6.78741	6.93023		198.4	2.42651	2.4536	2.41903	2.47285	2.79297	2.53859	2.61094	2.28897
	198.6	0.706346	6.56965	6.83653	8.30205	8.88907	9.53439	10.466	10.9738	11.4393	12.1959	12.7833		198.6	5.522	3.93462	4.19527	4.85211	5.28839	5.84423	6.39723	6.78686	6.92966		198.6	2.43331	2.46326	2.42804	2.48271	2.80447	2.54726	2.61779	2.29314
	198.8	0.707231	6.57074	6.83668	8.30244	8.88941	9.53362	10.4661	10.9718	11.4382	12.1958	12.7815		198.8	5.52419	3.93536	4.19645	4.85132	5.2885	5.84362	6.39767	6.78682	6.93027		198.8	2.44181	2.47242	2.43455	2.48968	2.81089	2.55307	2.62483	2.29902
	199	0.706707	6.56979	6.83682	8.30178	8.88927	9.53399	10.4671	10.9718	11.4372	12.1934	12.7822		199	5.52536	3.9354	4.19591	4.85019	5.28793	5.84317	6.39756	6.78554	6.93014		199	2.45047	2.47998	2.44174	2.49705	2.81769	2.55932	2.63051	2.30625
	199.2	0.707965	6.57023	6.83628	8.30295	8.88984	9.53119	10.4686	10.9722	11.4358	12.1942	12.7808		199.2	5.52572	3.93583	4.19536	4.85081	5.28807	5.84439	6.39584	6.78747	6.92992		199.2	2.45868	2.4879	2.44792	2.50479	2.82785	2.56958	2.6391	2.31373
	199.4	0.707757	6.5698	6.83623	8.3012	8.88832	9.53006	10.4695	10.9725	11.4363	12.1917	12.7793		199.4	5.52923	3.93644	4.1946	4.85039	5.28571	5.84355	6.39471	6.78603	6.9292		199.4	2.46441	2.49755	2.45592	2.51101	2.83483	2.5747	2.64546	2.31978
	199.6	0.708407	6.57058	6.83468	8.30073	8.88868	9.52999	10.4687	10.9737	11.4355	12.1921	12.7809		199.6	5.53183	3.93761	4.19497	4.84996	5.28629	5.84357	6.39544	6.78703	6.93059		199.6	2.47275	2.50323	2.46294	2.51792	2.84234	2.57982	2.65061	2.32536
	199.8	0.708348	6.56896	6.83388	8.29893	8.88814	9.52941	10.4682	10.9744	11.4372	12.1914	12.7814		199.8	5.53301	3.93772	4.19301	4.84884	5.28682	5.84494	6.3959	6.78751	6.93075		199.8	2.47841	2.5101	2.46979	2.52522	2.85051	2.58684	2.6589	2.33252
	200	0.71022	6.56833	6.83439	8.29891	8.88851	9.52873	10.4673	10.9749	11.4386	12.1932	12.7827		200	5.53646	3.93647	4.19204	4.84923	5.28812	5.84461	6.39479	6.78649	6.93043		200	2.48319	2.51545	2.47823	2.53103	2.85886	2.59356	2.66638	2.33713
	200.2	0.711277	6.56829	6.83538	8.29792	8.88732	9.52919	10.469	10.9739	11.4398	12.1936	12.7826		200.2	5.54032	3.93775	4.19324	4.84778	5.28914	5.84387	6.39489	6.78575	6.93073		200.2	2.48932	2.52206	2.48446	2.53725	2.86362	2.59995	2.67436	2.34119
	200.4	0.711927	6.56814	6.83437	8.29837	8.8871	9.53016	10.4677	10.9749	11.4412	12.1945	12.7832		200.4	5.54025	3.93662	4.19189	4.84863	5.28953	5.84358	6.39546	6.78639	6.92959		200.4	2.49682	2.52936	2.49106	2.54479	2.87081	2.60779	2.68167	2.34719
	200.6	0.711583	6.56815	6.83566	8.29752	8.88654	9.53013	10.4674	10.9752	11.442	12.1942	12.7818		200.6	5.54121	3.93685	4.1923	4.84885	5.28983	5.84323	6.39425	6.78651	6.92888		200.6	2.50157	2.53501	2.4958	2.55047	2.8784	2.61454	2.68788	2.35234
	200.8	0.712491	6.56824	6.83451	8.29865	8.88571	9.5311	10.4698	10.9756	11.4424	12.1946	12.7821		200.8	5.54366	3.93594	4.19343	4.84951	5.28858	5.8419	6.39257	6.78592	6.92845		200.8	2.50755	2.54342	2.50215	2.55511	2.8854	2.61959	2.6945	2.35543
	201	0.711378	6.56831	6.83546	8.29857	8.88388	9.53093	10.4717	10.9756	11.4414	12.1961	12.7818		201	5.54647	3.93579	4.1924	4.84881	5.28702	5.84105	6.39418	6.78632	6.92711		201	2.51297	2.54756	2.50761	2.55959	2.89128	2.62437	2.70185	2.35937
	201.2	0.710439	6.5662	6.83297	8.29861	8.88308	9.53238	10.4692	10.9771	11.4425	12.1972	12.7815		201.2	5.54571	3.93392	4.19127	4.8473	5.28419	5.84122	6.3944	6.78559	6.92802		201.2	2.51673	2.55591	2.51352	2.56506	2.89968	2.62941	2.70438	2.36539
	201.4	0.710976	6.56642	6.83323	8.29669	8.88388	9.53023	10.4715	10.9749	11.4425	12.197	12.7801		201.4	5.54826	3.93519	4.19043	4.84641	5.28411	5.84172	6.39331	6.78551	6.9298		201.4	2.52223	2.56099	2.51985	2.57085	2.90884	2.63409	2.71187	2.37114
	201.6	0.711599	6.56572	6.83347	8.29628	8.88074	9.52949	10.472	10.9765	11.4429	12.1981	12.7801		201.6	5.54947	3.93271	4.18945	4.84621	5.28362	5.84171	6.39399	6.78502	6.92904		201.6	2.52758	2.56733	2.52815	2.57579	2.91594	2.64016	2.71999	2.37469
	201.8	0.710839	6.56571	6.83544	8.29729	8.88039	9.52811	10.4714	10.9772	11.442	12.198	12.7795		201.8	5.55265	3.93226	4.18852	4.84626	5.28386	5.84293	6.39458	6.78477	6.92966		201.8	2.53453	2.56978	2.53398	2.58309	2.92259	2.64652	2.72733	2.38005
	202	0.712032	6.56583	6.83428	8.29702	8.87959	9.52839	10.4706	10.9792	11.4416	12.1969	12.778		202	5.55236	3.93173	4.18837	4.84554	5.28319	5.84374	6.39304	6.78397	6.93182		202	2.54255	2.57934	2.54053	2.59014	2.93004	2.65291	2.73402	2.38658
	202.2	0.712946	6.56631	6.83447	8.29685	8.87911	9.52521	10.4712	10.9792	11.4406	12.1959	12.7776		202.2	5.55593	3.93187	4.18899	4.84617	5.28376	5.84208	6.39337	6.78528	6.93096		202.2	2.5509	2.58223	2.54506	2.59544	2.93748	2.65795	2.74113	2.391
	202.4	0.713056	6.5652	6.83385	8.29823	8.87722	9.52578	10.4702	10.9806	11.4404	12.1959	12.7775		202.4	5.5574	3.93068	4.1899	4.84462	5.28457	5.84185	6.39458	6.78604	6.93032		202.4	2.55545	2.58785	2.55225	2.60084	2.94082	2.6632	2.74657	2.39323
	202.6	0.71449	6.56489	6.83245	8.29727	8.87894	9.52447	10.47	10.9807	11.4401	12.196	12.7767		202.6	5.56031	3.93273	4.18948	4.84449	5.28338	5.84206	6.3937	6.78586	6.93103		202.6	2.55924	2.59164	2.55494	2.60429	2.94556	2.6676	2.75016	2.40024
	202.8	0.715293	6.56274	6.83075	8.29544	8.87661	9.52586	10.4681	10.9809	11.4399	12.1962	12.7763		202.8	5.56076	3.93285	4.18759	4.84426	5.28268	5.83982	6.39278	6.78602	6.93033		202.8	2.56262	2.59702	2.56035	2.61034	2.95267	2.67371	2.75312	2.40308
	203	0.716067	6.56065	6.82854	8.2932	8.87693	9.52374	10.4683	10.9799	11.4411	12.1957	12.777		203	5.56228	3.93401	4.18758	4.84439	5.28345	5.8399	6.39317	6.78724	6.93073		203	2.56757	2.59961	2.56353	2.61605	2.95826	2.67844	2.75596	2.40802
	203.2	0.717292	6.55944	6.82812	8.29446	8.8759	9.52496	10.4699	10.9797	11.4428	12.1952	12.7775		203.2	5.56443	3.9339	4.1859	4.84384	5.28286	5.84017	6.39233	6.78593	6.92969		203.2	2.57092	2.60586	2.56993	2.62051	2.96417	2.68327	2.76321	2.41197
	203.4	0.717504	6.55827	6.82803	8.2922	8.87457	9.52489	10.4706	10.9799	11.4439	12.1953	12.7791		203.4	5.5663	3.9357	4.18578	4.84556	5.2834	5.84013	6.39166	6.78512	6.929		203.4	2.5787	2.61135	2.57498	2.62603	2.96978	2.68821	2.76791	2.41667
	203.6	0.716501	6.55791	6.82781	8.2917	8.87221	9.52675	10.4699	10.9788	11.4446	12.1948	12.7793		203.6	5.56733	3.93454	4.18457	4.84375	5.28441	5.8406	6.3919	6.78483	6.92852		203.6	2.58593	2.61966	2.58255	2.63296	2.97736	2.69342	2.77281	2.42007
	203.8	0.717867	6.55898	6.82659	8.29069	8.87187	9.52596	10.47	10.9784	11.4454	12.1925	12.7809		203.8	5.56911	3.93505	4.18528	4.84335	5.2829	5.84309	6.39154	6.78449	6.92739		203.8	2.59128	2.62561	2.58864	2.637	2.98232	2.69609	2.7771	2.42478
	204	0.717742	6.55806	6.82923	8.29021	8.87095	9.52551	10.47	10.9776	11.4462	12.1929	12.7801		204	5.57267	3.9356	4.18614	4.84404	5.28185	5.84326	6.39177	6.78337	6.92509		204	2.59755	2.63075	2.59523	2.6423	2.9876	2.70046	2.78419	2.428
	204.2	0.718053	6.55793	6.82796	8.28611	8.86973	9.52522	10.4684	10.9771	11.4461	12.1928	12.7798		204.2	5.57337	3.93627	4.18547	4.84278	5.28229	5.84354	6.39211	6.78422	6.92488		204.2	2.60313	2.636	2.59882	2.64643	2.99122	2.70333	2.78717	2.43198
	204.4	0.718782	6.55984	6.82647	8.28687	8.86985	9.52602	10.4682	10.9778	11.4466	12.1922	12.7775		204.4	5.57535	3.93574	4.18483	4.8422	5.28088	5.84278	6.39181	6.78349	6.92462		204.4	2.60543	2.64047	2.60224	2.65157	2.99843	2.70755	2.79307	2.4368
	204.6	0.719622	6.55938	6.82443	8.28504	8.86813	9.52471	10.4687	10.9773	11.447	12.1906	12.7776		204.6	5.57692	3.93621	4.18486	4.84396	5.27849	5.84173	6.39084	6.78509	6.92389		204.6	2.61224	2.64439	2.6072	2.65563	3.00353	2.70965	2.79842	2.4398
	204.8	0.719508	6.55876	6.82419	8.28392	8.86742	9.5248	10.4685	10.9766	11.4475	12.1924	12.7766		204.8	5.57927	3.93549	4.18553	4.84286	5.27807	5.83929	6.39127	6.78608	6.9254		204.8	2.61571	2.65052	2.61109	2.65933	3.00744	2.71406	2.8062	2.44515
	205	0.719837	6.55932	6.82096	8.28388	8.86557	9.52452	10.4689	10.9767	11.4462	12.1926	12.7769		205	5.57967	3.93495	4.18454	4.84297	5.27814	5.83844	6.39061	6.78602	6.92654		205	2.61794	2.65642	2.61704	2.66436	3.01306	2.71782	2.80912	2.44955
	205.2	0.718928	6.55929	6.82174	8.28406	8.86468	9.52388	10.4699	10.9761	11.4451	12.1914	12.7766		205.2	5.5815	3.93442	4.1841	4.84489	5.27613	5.83904	6.39072	6.78601	6.92635		205.2	2.62262	2.66196	2.62174	2.66933	3.01878	2.72418	2.81318	2.45301
	205.4	0.719953	6.558	6.82104	8.28223	8.86018	9.52289	10.4683	10.9742	11.4452	12.1915	12.7786		205.4	5.58372	3.93505	4.18461	4.84415	5.27719	5.83888	6.39135	6.78554	6.92699		205.4	2.62807	2.66458	2.62785	2.67071	3.02275	2.728	2.81809	2.45595
	205.6	0.721618	6.55631	6.82177	8.28382	8.86166	9.52155	10.4677	10.9752	11.4442	12.1916	12.7791		205.6	5.5863	3.93429	4.18406	4.84377	5.27854	5.83865	6.39082	6.78405	6.92681		205.6	2.62988	2.66939	2.63277	2.67546	3.02844	2.7353	2.82326	2.4599
	205.8	0.721847	6.55545	6.82204	8.28493	8.85952	9.52109	10.4692	10.9737	11.4443	12.1912	12.7789		205.8	5.58791	3.93515	4.18453	4.84489	5.27943	5.83944	6.39099	6.78363	6.9262		205.8	2.63506	2.6732	2.63683	2.68027	3.03325	2.73985	2.82689	2.46272
	206	0.722205	6.55422	6.82096	8.28255	8.85857	9.5217	10.4698	10.9739	11.4442	12.1902	12.7778		206	5.58994	3.93504	4.18362	4.8423	5.28012	5.83782	6.391	6.78354	6.92648		206	2.6405	2.67678	2.64005	2.68371	3.03986	2.74571	2.83244	2.46455
	206.2	0.722965	6.55276	6.82119	8.2812	8.85829	9.52174	10.4702	10.9741	11.4442	12.1906	12.7781		206.2	5.59178	3.93468	4.1832	4.84037	5.28061	5.83717	6.39055	6.78352	6.92792		206.2	2.6448	2.68149	2.64489	2.68855	3.04473	2.74938	2.8361	2.46798
	206.4	0.721939	6.55143	6.82215	8.28077	8.8588	9.52149	10.4716	10.9745	11.4436	12.1908	12.7776		206.4	5.59286	3.93367	4.18085	4.83995	5.27821	5.8378	6.38976	6.78372	6.92766		206.4	2.64968	2.68607	2.64774	2.69442	3.04914	2.75338	2.83906	2.47321
	206.6	0.721533	6.552	6.82123	8.27857	8.8561	9.52058	10.4733	10.9736	11.4444	12.1915	12.7783		206.6	5.59329	3.93368	4.18112	4.83833	5.27773	5.83757	6.38953	6.78397	6.92856		206.6	2.65611	2.68999	2.65173	2.69896	3.05288	2.75604	2.843	2.477
	206.8	0.721555	6.55113	6.81943	8.27531	8.85552	9.51854	10.474	10.9767	11.4453	12.192	12.7782		206.8	5.59356	3.93365	4.17936	4.83745	5.27676	5.83805	6.39001	6.78333	6.92653		206.8	2.65922	2.69257	2.65658	2.70217	3.05852	2.75744	2.84681	2.48103
	207	0.722468	6.55138	6.8197	8.27791	8.85332	9.51744	10.4708	10.9763	11.4463	12.1929	12.779		207	5.59612	3.93385	4.17847	4.83955	5.27717	5.83834	6.38943	6.78359	6.92672		207	2.66405	2.69451	2.66164	2.70656	3.06302	2.76242	2.85054	2.48732
	207.2	0.722432	6.55072	6.81839	8.27789	8.85273	9.51689	10.4695	10.976	11.4472	12.195	12.7793		207.2	5.59752	3.93444	4.17865	4.83898	5.27607	5.8381	6.38796	6.78273	6.92536		207.2	2.6665	2.69803	2.66661	2.70964	3.06638	2.76641	2.85499	2.49076
	207.4	0.723469	6.55049	6.81833	8.27684	8.85336	9.51654	10.4719	10.9776	11.4473	12.1952	12.7778		207.4	5.59946	3.93407	4.17875	4.83751	5.27683	5.8374	6.38747	6.78368	6.92539		207.4	2.67018	2.70301	2.67303	2.71306	3.07204	2.7704	2.85859	2.49516
	207.6	0.723498	6.54953	6.81756	8.27569	8.85092	9.51803	10.4695	10.9775	11.4473	12.1952	12.777		207.6	5.60181	3.93348	4.17828	4.83868	5.27514	5.83657	6.388	6.78379	6.92489		207.6	2.67247	2.70678	2.67677	2.7177	3.07726	2.7745	2.86278	2.49802
	207.8	0.724843	6.5491	6.818	8.27504	8.85094	9.51718	10.4678	10.9779	11.4475	12.1937	12.7772		207.8	5.605	3.93312	4.17906	4.83708	5.27554	5.83647	6.38605	6.78348	6.9255		207.8	2.67847	2.71095	2.68135	2.72185	3.08269	2.77958	2.86619	2.5012
	208	0.725696	6.54946	6.81923	8.27373	8.85	9.5173	10.4686	10.9783	11.4469	12.1927	12.7774		208	5.60595	3.93208	4.17966	4.83589	5.27427	5.83635	6.38558	6.78372	6.92559		208	2.68104	2.71567	2.68505	2.72554	3.0868	2.78251	2.87159	2.50148
	208.2	0.726852	6.5489	6.81813	8.27223	8.84693	9.51686	10.4699	10.9801	11.4469	12.1905	12.777		208.2	5.60961	3.93291	4.17976	4.83674	5.27642	5.83688	6.38662	6.78527	6.92619		208.2	2.68648	2.71929	2.68648	2.73012	3.09246	2.78544	2.87529	2.50601
	208.4	0.726915	6.54756	6.81778	8.27152	8.84542	9.51577	10.4674	10.9786	11.4469	12.1902	12.7761		208.4	5.61152	3.93294	4.17992	4.83614	5.27591	5.83638	6.38646	6.78369	6.92577		208.4	2.69019	2.72153	2.68998	2.73443	3.09663	2.78922	2.8816	2.50785
	208.6	0.727334	6.54631	6.81804	8.27057	8.84519	9.51598	10.4681	10.9781	11.4477	12.1894	12.7759		208.6	5.61202	3.93416	4.17931	4.8356	5.27599	5.83679	6.38694	6.78295	6.92636		208.6	2.69153	2.72607	2.69242	2.73677	3.10193	2.79466	2.88563	2.51023
	208.8	0.727202	6.54617	6.817	8.27035	8.84249	9.51635	10.4682	10.977	11.4464	12.1895	12.7758		208.8	5.61309	3.93475	4.17945	4.83697	5.27507	5.83473	6.38758	6.78332	6.92651		208.8	2.69572	2.73078	2.6972	2.74123	3.10676	2.79975	2.88882	2.51347
	209	0.72689	6.54547	6.81424	8.26827	8.8411	9.51501	10.4685	10.9773	11.4483	12.1901	12.776		209	5.61497	3.93488	4.17852	4.83554	5.27439	5.83561	6.38864	6.78229	6.92443		209	2.70067	2.73502	2.70045	2.7444	3.10976	2.80283	2.88968	2.51847
	209.2	0.726903	6.54675	6.8134	8.27003	8.84053	9.51386	10.4661	10.9757	11.4486	12.1915	12.7756		209.2	5.6159	3.93425	4.17851	4.83518	5.27268	5.83358	6.38827	6.78021	6.92469		209.2	2.70358	2.73831	2.70615	2.74739	3.11593	2.80733	2.89359	2.52229
	209.4	0.728264	6.5484	6.81189	8.26929	8.84041	9.51408	10.4671	10.9762	11.4491	12.1909	12.7768		209.4	5.6164	3.93467	4.17722	4.83547	5.27248	5.83368	6.38934	6.7809	6.92426		209.4	2.70685	2.74393	2.70834	2.75058	3.11996	2.81122	2.89642	2.52515
	209.6	0.7289	6.54769	6.8118	8.26964	8.83939	9.51246	10.4671	10.9765	11.4498	12.1909	12.7779		209.6	5.6198	3.93589	4.17556	4.8351	5.27416	5.83197	6.38921	6.78069	6.92393		209.6	2.71428	2.74648	2.71373	2.75555	3.12185	2.81303	2.89911	2.52761
	209.8	0.728141	6.54691	6.8114	8.26952	8.83832	9.51264	10.4678	10.9768	11.4508	12.192	12.7779		209.8	5.6205	3.93459	4.17547	4.83443	5.27334	5.83206	6.38861	6.77898	6.92288		209.8	2.71783	2.75098	2.71683	2.75944	3.12379	2.81593	2.90279	2.53013
	210	0.730126	6.5459	6.81121	8.26744	8.83754	9.5135	10.468	10.9774	11.4499	12.1913	12.7774		210	5.62215	3.93504	4.17487	4.83478	5.27225	5.83114	6.38818	6.77974	6.92405		210	2.72074	2.75422	2.72147	2.7636	3.12756	2.81799	2.90815	2.5318
	210.2	0.731134	6.54491	6.81091	8.26248	8.83632	9.51136	10.4682	10.9789	11.4487	12.1901	12.7759		210.2	5.62237	3.93478	4.17367	4.83497	5.27256	5.83247	6.38764	6.77994	6.92252		210.2	2.72322	2.75749	2.72562	2.76739	3.12973	2.82053	2.91331	2.53375
	210.4	0.730923	6.54307	6.8099	8.26028	8.83153	9.51166	10.467	10.9772	11.4486	12.1883	12.7749		210.4	5.624	3.9342	4.17433	4.83475	5.27271	5.83254	6.38646	6.78025	6.92272		210.4	2.72587	2.75975	2.7306	2.76915	3.13511	2.82207	2.91511	2.5365
	210.6	0.73186	6.54518	6.80924	8.25947	8.82965	9.50918	10.467	10.9787	11.448	12.188	12.7718		210.6	5.62559	3.93238	4.17471	4.83333	5.27038	5.83337	6.38581	6.77982	6.9232		210.6	2.72869	2.76339	2.73356	2.77215	3.13834	2.82498	2.92209	2.54141
	210.8	0.732924	6.54448	6.80804	8.25665	8.82916	9.5091	10.4664	10.9776	11.4465	12.1873	12.7701		210.8	5.62839	3.93272	4.17225	4.83192	5.27006	5.8342	6.38724	6.78056	6.92505		210.8	2.73037	2.76515	2.73654	2.77405	3.14295	2.82673	2.92695	2.5434
	211	0.731566	6.54342	6.80858	8.2569	8.82891	9.50723	10.4675	10.9772	11.4457	12.1872	12.769		211	5.62887	3.93329	4.17198	4.83029	5.26917	5.83357	6.38751	6.78013	6.92416		211	2.73244	2.77137	2.73848	2.77688	3.14824	2.83087	2.93096	2.54611
	211.2	0.731432	6.54195	6.80822	8.2578	8.82643	9.50817	10.4693	10.9746	11.4467	12.1866	12.77		211.2	5.63038	3.93417	4.17222	4.83006	5.26829	5.8324	6.3878	6.78091	6.92647		211.2	2.73645	2.77583	2.74249	2.78048	3.1522	2.83412	2.93329	2.54818
	211.4	0.731083	6.54086	6.8086	8.25821	8.8271	9.50641	10.4685	10.9771	11.4474	12.1888	12.7705		211.4	5.63282	3.93431	4.17138	4.82825	5.26607	5.83032	6.38876	6.78075	6.92682		211.4	2.74118	2.77965	2.74601	2.78482	3.15432	2.8385	2.93729	2.54909
	211.6	0.731168	6.53877	6.80731	8.25694	8.82598	9.50595	10.4673	10.9766	11.4469	12.1889	12.7704		211.6	5.63171	3.93318	4.17081	4.82908	5.26659	5.82922	6.38708	6.78132	6.92511		211.6	2.74375	2.78189	2.75057	2.7881	3.15934	2.84226	2.93834	2.5495
	211.8	0.732508	6.53752	6.80733	8.25625	8.82372	9.5043	10.4676	10.9774	11.4467	12.1883	12.7706		211.8	5.63237	3.93439	4.17158	4.82841	5.26783	5.82799	6.38518	6.78222	6.92438		211.8	2.74734	2.78508	2.75485	2.7918	3.16364	2.84584	2.94119	2.55239
	212	0.733484	6.53798	6.80597	8.25498	8.82247	9.50448	10.4659	10.9762	11.4479	12.1873	12.7716		212	5.63469	3.93367	4.17064	4.82907	5.26784	5.82874	6.38413	6.78199	6.9231		212	2.74995	2.78594	2.75793	2.79531	3.16509	2.85047	2.94489	2.5542
	212.2	0.73374	6.53704	6.80634	8.25579	8.82117	9.50567	10.465	10.9779	11.4488	12.1881	12.771		212.2	5.63701	3.93476	4.1703	4.82729	5.26816	5.8295	6.38368	6.78112	6.92155		212.2	2.75365	2.78936	2.75904	2.79774	3.16852	2.85237	2.94704	2.55579
	212.4	0.734842	6.53714	6.80413	8.25342	8.82139	9.50609	10.4643	10.976	11.4478	12.1867	12.7702		212.4	5.6377	3.93455	4.16987	4.82787	5.27022	5.83088	6.38259	6.78059	6.92135		212.4	2.75716	2.79206	2.76255	2.80108	3.17324	2.85476	2.95103	2.5594
	212.6	0.734733	6.53665	6.80375	8.25111	8.81833	9.50715	10.4655	10.9741	11.4482	12.1861	12.7706		212.6	5.64106	3.93615	4.17056	4.82857	5.26903	5.83122	6.3839	6.78035	6.92133		212.6	2.75769	2.79609	2.76374	2.80319	3.17565	2.85645	2.95308	2.56386
	212.8	0.734153	6.5366	6.80334	8.24977	8.81793	9.50665	10.4645	10.9737	11.4493	12.1871	12.7714		212.8	5.64306	3.93472	4.17054	4.8285	5.26824	5.83209	6.38497	6.77905	6.92185		212.8	2.76227	2.7972	2.76709	2.80723	3.17879	2.86047	2.95816	2.56523
	213	0.734673	6.53629	6.80313	8.24868	8.81426	9.50612	10.4643	10.9752	11.4478	12.1888	12.7705		213	5.64432	3.93405	4.1704	4.8288	5.26951	5.82939	6.38387	6.77914	6.92214		213	2.76587	2.80075	2.7713	2.81008	3.18419	2.86056	2.96026	2.5683
	213.2	0.734849	6.53638	6.80053	8.24496	8.815	9.50343	10.4641	10.9756	11.4466	12.1873	12.7708		213.2	5.64634	3.93346	4.17047	4.82992	5.26911	5.82889	6.38317	6.77936	6.92223		213.2	2.76672	2.80368	2.77561	2.813	3.18503	2.86257	2.96524	2.57
	213.4	0.73449	6.53595	6.80017	8.24413	8.8129	9.50168	10.4633	10.9756	11.4466	12.1885	12.771		213.4	5.6478	3.93359	4.17013	4.83075	5.26733	5.82782	6.38376	6.77865	6.92237		213.4	2.7674	2.8065	2.77742	2.81524	3.18679	2.86399	2.96736	2.57366
	213.6	0.735354	6.53474	6.79909	8.24396	8.81385	9.50043	10.4613	10.9757	11.4451	12.1885	12.772		213.6	5.64954	3.93264	4.16914	4.8289	5.26794	5.82789	6.38363	6.77822	6.92261		213.6	2.77219	2.8109	2.78116	2.81798	3.19023	2.86504	2.97147	2.57425
	213.8	0.735281	6.53434	6.79787	8.24266	8.81143	9.50096	10.4618	10.9759	11.4447	12.1892	12.7716		213.8	5.65149	3.93323	4.16778	4.82961	5.26612	5.82739	6.38298	6.77836	6.9232		213.8	2.77367	2.81381	2.78432	2.8194	3.19303	2.8648	2.97058	2.57663
	214	0.735196	6.53404	6.79712	8.24061	8.81196	9.50163	10.4613	10.976	11.4449	12.1878	12.7719		214	5.65258	3.93377	4.16873	4.82972	5.26421	5.82974	6.38436	6.77886	6.92412		214	2.7753	2.81571	2.7867	2.82189	3.19554	2.86856	2.97325	2.57959
	214.2	0.735021	6.53371	6.79697	8.23955	8.80907	9.50115	10.4607	10.9745	11.4451	12.1878	12.7706		214.2	5.65316	3.93272	4.16773	4.82965	5.26352	5.82862	6.3839	6.77736	6.92291		214.2	2.77946	2.8162	2.78983	2.82446	3.20153	2.87255	2.97458	2.58362
	214.4	0.737099	6.53299	6.79823	8.23799	8.80668	9.50157	10.4609	10.9754	11.4453	12.186	12.7693		214.4	5.65481	3.93316	4.16773	4.82956	5.26439	5.82903	6.38268	6.77779	6.92371		214.4	2.78547	2.81842	2.79309	2.82663	3.20551	2.87615	2.97646	2.58568
	214.6	0.736537	6.5322	6.79775	8.23707	8.80457	9.50026	10.4613	10.9755	11.4461	12.186	12.7694		214.6	5.65615	3.93489	4.16793	4.82889	5.26486	5.82912	6.38336	6.77749	6.923		214.6	2.78743	2.8213	2.7977	2.82914	3.20983	2.87998	2.97973	2.58851
	214.8	0.738184	6.53172	6.79727	8.23587	8.80463	9.49828	10.46	10.974	11.4454	12.1835	12.7691		214.8	5.65653	3.93503	4.16722	4.82736	5.26524	5.82867	6.38499	6.77775	6.9221		214.8	2.78959	2.82476	2.80003	2.83139	3.21316	2.88165	2.98349	2.59145
	215	0.738595	6.5287	6.79733	8.2346	8.80278	9.49616	10.4595	10.9735	11.4446	12.183	12.7691		215	5.65852	3.93536	4.16726	4.82497	5.26591	5.82759	6.384	6.77622	6.92184		215	2.79289	2.82817	2.80348	2.8322	3.21603	2.88391	2.98532	2.59364
	215.2	0.739653	6.52841	6.79616	8.23205	8.8035	9.49615	10.4589	10.9739	11.444	12.1818	12.7692		215.2	5.66024	3.93617	4.16623	4.82464	5.26629	5.82716	6.38451	6.77876	6.92319		215.2	2.7948	2.83125	2.8059	2.83623	3.22029	2.88703	2.98785	2.59486
	215.4	0.738987	6.52802	6.79273	8.23123	8.80201	9.49545	10.458	10.9728	11.4433	12.1827	12.77		215.4	5.66121	3.93521	4.16683	4.82292	5.26489	5.82763	6.38382	6.77893	6.92278		215.4	2.79392	2.8336	2.80768	2.84029	3.22269	2.88917	2.99306	2.5971
	215.6	0.740067	6.52647	6.79354	8.22928	8.80256	9.49565	10.4563	10.9732	11.4448	12.1827	12.7682		215.6	5.6621	3.93384	4.16732	4.82317	5.26465	5.82691	6.38386	6.77935	6.92195		215.6	2.79603	2.83546	2.80838	2.84018	3.22548	2.89213	2.99381	2.59823
	215.8	0.740036	6.52632	6.79289	8.228	8.79956	9.4956	10.4568	10.9751	11.4448	12.1829	12.7666		215.8	5.665	3.93316	4.16772	4.82446	5.26518	5.82561	6.38157	6.7791	6.92143		215.8	2.79866	2.83808	2.81063	2.84468	3.22874	2.89654	2.99524	2.59932
	216	0.74048	6.52807	6.79108	8.22715	8.79934	9.49584	10.4564	10.9758	11.4453	12.1831	12.7662		216	5.66587	3.9314	4.16668	4.82568	5.26337	5.82579	6.37993	6.78036	6.91992		216	2.80065	2.84172	2.81365	2.84905	3.2304	2.89788	2.99886	2.60139
	216.2	0.740764	6.52738	6.79071	8.22796	8.79622	9.49413	10.4554	10.9759	11.4458	12.1848	12.7663		216.2	5.66759	3.92994	4.16663	4.82357	5.26276	5.82549	6.37927	6.77869	6.91848		216.2	2.80291	2.84245	2.81494	2.84989	3.23178	2.89941	3.00238	2.60239
	216.4	0.741306	6.52658	6.79278	8.22556	8.7963	9.49302	10.4548	10.9775	11.4452	12.1829	12.7668		216.4	5.66939	3.93045	4.16503	4.82448	5.26422	5.82579	6.3797	6.77736	6.917		216.4	2.80672	2.84632	2.81844	2.85247	3.23549	2.90188	3.00533	2.60404
	216.6	0.741115	6.52711	6.78947	8.2241	8.79436	9.4931	10.455	10.9765	11.4442	12.1818	12.7662		216.6	5.67121	3.93005	4.16431	4.82444	5.26369	5.82701	6.37779	6.77705	6.91853		216.6	2.81042	2.84696	2.82173	2.85794	3.23828	2.90518	3.00856	2.60664
	216.8	0.742708	6.52633	6.78738	8.22237	8.79363	9.49253	10.4542	10.9758	11.4439	12.1824	12.7661		216.8	5.67246	3.93051	4.16334	4.82442	5.26311	5.82674	6.37922	6.7777	6.91858		216.8	2.81309	2.84881	2.82506	2.85932	3.23991	2.90534	3.01149	2.60936
	217	0.742903	6.5248	6.78785	8.21871	8.79155	9.49172	10.4527	10.9749	11.4446	12.1817	12.7652		217	5.67356	3.9313	4.16319	4.82385	5.26482	5.8278	6.37891	6.77638	6.91987		217	2.81654	2.85017	2.82642	2.86132	3.24421	2.90889	3.01259	2.60995
	217.2	0.744031	6.52271	6.78771	8.21731	8.78949	9.49135	10.4517	10.9744	11.4432	12.1811	12.7641		217.2	5.67486	3.9308	4.16219	4.82528	5.26338	5.82758	6.37836	6.776	6.91986		217.2	2.81788	2.85537	2.83005	2.86396	3.24575	2.9105	3.01465	2.61251
	217.4	0.744869	6.52227	6.78683	8.21679	8.78567	9.49195	10.454	10.9745	11.4432	12.1818	12.7634		217.4	5.67572	3.93008	4.162	4.82297	5.2612	5.8262	6.37662	6.77622	6.91957		217.4	2.82164	2.8572	2.83231	2.86515	3.24933	2.91217	3.01369	2.61471
	217.6	0.745729	6.52169	6.78711	8.21603	8.78354	9.4904	10.4544	10.975	11.4419	12.1831	12.7619		217.6	5.67658	3.93111	4.15993	4.8222	5.26138	5.82524	6.37765	6.77649	6.91947		217.6	2.82621	2.8612	2.83506	2.86747	3.24964	2.91469	3.01576	2.617
	217.8	0.744954	6.52086	6.78738	8.21449	8.78231	9.48927	10.4549	10.973	11.4429	12.1821	12.7625		217.8	5.67782	3.92949	4.15877	4.82019	5.26112	5.82632	6.37601	6.77487	6.91876		217.8	2.82815	2.86642	2.83744	2.87036	3.25326	2.91844	3.02134	2.61896
	218	0.745477	6.5212	6.78501	8.21351	8.78032	9.48729	10.4565	10.9715	11.4431	12.1832	12.7611		218	5.68075	3.92902	4.15744	4.81967	5.26	5.82558	6.37803	6.77587	6.91892		218	2.83102	2.86781	2.84046	2.87321	3.2562	2.91979	3.02358	2.62136
	218.2	0.746244	6.52144	6.78565	8.21138	8.77742	9.48674	10.4578	10.9709	11.4437	12.1823	12.7608		218.2	5.68157	3.93074	4.15828	4.81719	5.25988	5.8259	6.38006	6.77549	6.91831		218.2	2.8344	2.86885	2.84216	2.87645	3.25952	2.92078	3.02722	2.62507
	218.4	0.746093	6.52148	6.7839	8.20887	8.77832	9.48563	10.4566	10.968	11.445	12.183	12.7585		218.4	5.68403	3.93212	4.15783	4.81888	5.26107	5.82539	6.3805	6.77605	6.91751		218.4	2.83674	2.87229	2.84455	2.87923	3.26079	2.92304	3.03026	2.62651
	218.6	0.746122	6.52062	6.78372	8.20669	8.77793	9.48544	10.4559	10.9673	11.4454	12.1808	12.7604		218.6	5.68424	3.93196	4.15944	4.81932	5.25906	5.82425	6.37948	6.77581	6.918		218.6	2.83668	2.87361	2.84665	2.88183	3.26569	2.92345	3.03245	2.62706
	218.8	0.746385	6.52043	6.78162	8.20491	8.77308	9.48489	10.4533	10.9687	11.4437	12.1801	12.7598		218.8	5.68513	3.93423	4.16024	4.82084	5.25862	5.82286	6.37877	6.77567	6.91837		218.8	2.84165	2.8733	2.84744	2.88284	3.2688	2.92498	3.03146	2.62902
	219	0.747627	6.51848	6.78171	8.20533	8.77172	9.48572	10.4537	10.9693	11.4432	12.1785	12.7611		219	5.68552	3.93512	4.16125	4.82136	5.25824	5.82326	6.37701	6.77506	6.91842		219	2.84368	2.87733	2.85069	2.88526	3.27073	2.92886	3.03431	2.6319
	219.2	0.748209	6.51859	6.78068	8.20315	8.77147	9.48511	10.4529	10.9701	11.4424	12.1773	12.7608		219.2	5.68728	3.93364	4.16011	4.82399	5.25765	5.82301	6.37533	6.7757	6.91741		219.2	2.84553	2.87787	2.85231	2.88663	3.27428	2.93317	3.03711	2.63122
	219.4	0.748214	6.51713	6.77922	8.20312	8.76734	9.48418	10.4523	10.9722	11.4402	12.1761	12.7609		219.4	5.68896	3.93289	4.16038	4.8218	5.25634	5.82321	6.37604	6.77569	6.91985		219.4	2.84796	2.87872	2.85491	2.8886	3.2785	2.93461	3.04022	2.63297
	219.6	0.748568	6.51611	6.77909	8.20024	8.76456	9.48344	10.4533	10.9721	11.4402	12.1775	12.7602		219.6	5.692	3.93242	4.15845	4.8209	5.2571	5.82298	6.37538	6.77525	6.91893		219.6	2.84862	2.8825	2.85564	2.89043	3.27966	2.9392	3.04438	2.63638
	219.8	0.74882	6.51665	6.7799	8.20011	8.76332	9.48204	10.4549	10.9714	11.4399	12.1777	12.7587		219.8	5.69229	3.93258	4.1586	4.81928	5.25707	5.82348	6.37689	6.77569	6.91718		219.8	2.85063	2.88564	2.85916	2.89481	3.28057	2.94252	3.04809	2.63757
	220	0.74761	6.51756	6.77833	8.19706	8.76159	9.48064	10.4544	10.9713	11.4406	12.1767	12.7575		220	5.69208	3.93258	4.15823	4.81827	5.25777	5.82196	6.3765	6.77657	6.91592		220	2.85282	2.88575	2.8607	2.89607	3.28274	2.94352	3.05089	2.63803
	220.2	0.747995	6.5158	6.77877	8.19799	8.76052	9.48093	10.4536	10.9711	11.4417	12.178	12.7552		220.2	5.69296	3.9324	4.15957	4.8165	5.25847	5.82168	6.3758	6.77626	6.91679		220.2	2.85613	2.8901	2.86347	2.89843	3.28475	2.94496	3.05085	2.64069
	220.4	0.748383	6.51573	6.77873	8.19639	8.75996	9.48017	10.4546	10.9703	11.4431	12.1783	12.7538		220.4	5.69299	3.93348	4.15949	4.81773	5.25799	5.82155	6.37545	6.77534	6.91603		220.4	2.85653	2.89251	2.86628	2.90007	3.28523	2.94873	3.05312	2.64304
	220.6	0.749264	6.51453	6.77799	8.19629	8.75768	9.47863	10.4542	10.9707	11.4441	12.1764	12.752		220.6	5.69364	3.93258	4.16091	4.81713	5.25693	5.82162	6.37592	6.77442	6.91452		220.6	2.86183	2.89382	2.87048	2.90156	3.28828	2.95029	3.05461	2.6426
	220.8	0.750434	6.51369	6.77688	8.19506	8.75721	9.47944	10.4532	10.9707	11.4449	12.1755	12.7514		220.8	5.69672	3.93104	4.15922	4.81651	5.25632	5.8219	6.37397	6.77334	6.91452		220.8	2.863	2.89461	2.87227	2.90348	3.29144	2.95239	3.05746	2.64542
	221	0.752326	6.51193	6.77674	8.19399	8.755	9.47801	10.4528	10.971	11.443	12.1761	12.7505		221	5.69779	3.93006	4.15874	4.81499	5.25399	5.82091	6.3741	6.77136	6.91333		221	2.86409	2.89908	2.87408	2.90666	3.29296	2.95334	3.05912	2.64888
	221.2	0.751437	6.51255	6.77489	8.19122	8.75309	9.47606	10.4529	10.9709	11.4422	12.1752	12.7516		221.2	5.69916	3.93128	4.1579	4.8142	5.25362	5.82087	6.37434	6.77159	6.91365		221.2	2.86538	2.90291	2.87678	2.90884	3.29404	2.95485	3.06055	2.65095
	221.4	0.751966	6.51216	6.77555	8.19003	8.75049	9.47529	10.4517	10.97	11.4409	12.1732	12.7525		221.4	5.69953	3.93091	4.15575	4.81343	5.25384	5.81959	6.37387	6.77248	6.91227		221.4	2.86737	2.90516	2.87843	2.91175	3.29741	2.95574	3.06259	2.65314
	221.6	0.751775	6.51405	6.77311	8.18885	8.74886	9.47601	10.4498	10.9678	11.4385	12.1736	12.7517		221.6	5.70072	3.93128	4.15519	4.8132	5.25387	5.81899	6.37404	6.77162	6.91275		221.6	2.86803	2.90661	2.87923	2.91457	3.30011	2.95542	3.06555	2.65586
	221.8	0.750661	6.51249	6.77221	8.18801	8.74811	9.47707	10.452	10.9676	11.4401	12.1731	12.7522		221.8	5.70147	3.9316	4.15608	4.81374	5.25307	5.81886	6.37565	6.7716	6.91372		221.8	2.86897	2.90949	2.88268	2.91684	3.30124	2.95747	3.06701	2.65696
	222	0.750548	6.513	6.77126	8.18549	8.74737	9.47759	10.4498	10.9677	11.4408	12.1727	12.7521		222	5.70334	3.93262	4.15588	4.81493	5.25317	5.8187	6.37564	6.77197	6.91471		222	2.86992	2.91241	2.88452	2.91968	3.30275	2.95914	3.06888	2.65745
	222.2	0.751812	6.51205	6.76926	8.18325	8.74594	9.47749	10.4501	10.9677	11.4419	12.1722	12.7509		222.2	5.70409	3.93141	4.15526	4.8156	5.25098	5.81837	6.37659	6.77081	6.91444		222.2	2.87001	2.91062	2.8866	2.92121	3.30511	2.96048	3.0706	2.65847
	222.4	0.751648	6.51106	6.76632	8.18146	8.74486	9.47701	10.4501	10.9678	11.4423	12.1721	12.749		222.4	5.70642	3.92987	4.15728	4.81391	5.25029	5.81899	6.37742	6.7694	6.91318		222.4	2.87201	2.91179	2.88877	2.92378	3.30752	2.96242	3.07331	2.65892
	222.6	0.752076	6.50996	6.76645	8.18038	8.74512	9.47429	10.4524	10.9683	11.442	12.1718	12.7506		222.6	5.70738	3.9298	4.15647	4.81428	5.24909	5.81958	6.37727	6.7707	6.91129		222.6	2.87197	2.91555	2.89086	2.92562	3.30919	2.96391	3.07517	2.6615
	222.8	0.753062	6.50922	6.76514	8.17843	8.74296	9.47205	10.4497	10.9688	11.4412	12.1719	12.7483		222.8	5.70826	3.93009	4.15755	4.81473	5.24823	5.81792	6.37624	6.77114	6.91103		222.8	2.87438	2.92023	2.8932	2.92691	3.31159	2.96388	3.07679	2.66268
	223	0.752422	6.5089	6.76426	8.17838	8.73997	9.47279	10.4512	10.9673	11.4397	12.1714	12.7481		223	5.71058	3.92979	4.15691	4.81365	5.24997	5.81813	6.37553	6.77063	6.90989		223	2.87643	2.92003	2.89558	2.92761	3.3169	2.96573	3.07921	2.66477
	223.2	0.752698	6.50776	6.76345	8.17688	8.7385	9.47315	10.4496	10.9663	11.437	12.1719	12.7488		223.2	5.71187	3.93013	4.15741	4.81283	5.25098	5.81926	6.37371	6.77084	6.91036		223.2	2.88109	2.92308	2.89931	2.92905	3.31944	2.96898	3.08366	2.66741
	223.4	0.754028	6.50769	6.76389	8.17546	8.73549	9.47164	10.448	10.9659	11.4363	12.1711	12.749		223.4	5.71308	3.93078	4.15625	4.8149	5.25025	5.81796	6.37262	6.77127	6.91123		223.4	2.8832	2.92431	2.90116	2.92991	3.32161	2.96974	3.08198	2.6699
	223.6	0.755025	6.50646	6.76337	8.1733	8.73203	9.47398	10.4482	10.9663	11.4377	12.1708	12.7471		223.6	5.7144	3.92963	4.15596	4.81306	5.25181	5.8176	6.37119	6.77179	6.91362		223.6	2.88685	2.92488	2.90401	2.93085	3.32648	2.97147	3.08269	2.67182
	223.8	0.75571	6.50635	6.76297	8.16914	8.73059	9.4714	10.4477	10.9662	11.4355	12.1709	12.7494		223.8	5.7169	3.92914	4.15331	4.81251	5.25238	5.81683	6.3714	6.77098	6.91219		223.8	2.88897	2.92469	2.90468	2.93236	3.32895	2.97467	3.08652	2.67359
	224	0.755675	6.50472	6.76407	8.16787	8.73174	9.47057	10.4458	10.9649	11.4368	12.1706	12.7485		224	5.7158	3.92782	4.15142	4.81305	5.24926	5.81677	6.36994	6.77219	6.91323		224	2.89132	2.92639	2.90773	2.93438	3.33118	2.97679	3.0876	2.67453
	224.2	0.75577	6.50541	6.7638	8.1676	8.73077	9.46783	10.4463	10.9646	11.4383	12.1693	12.7472		224.2	5.71737	3.92662	4.14965	4.81249	5.25001	5.81565	6.36933	6.77218	6.9113		224.2	2.89257	2.92989	2.91001	2.936	3.33276	2.97778	3.0896	2.67509
	224.4	0.755163	6.50382	6.76111	8.16525	8.73077	9.46782	10.4468	10.9637	11.4381	12.1692	12.7467		224.4	5.71904	3.92515	4.14827	4.81131	5.24989	5.81661	6.3687	6.77288	6.91223		224.4	2.89547	2.93289	2.91107	2.93953	3.33245	2.97994	3.09415	2.67504
	224.6	0.75456	6.50302	6.7595	8.16303	8.7298	9.46595	10.4442	10.9638	11.4378	12.1688	12.748		224.6	5.71981	3.92574	4.1485	4.81311	5.24913	5.8157	6.36841	6.77217	6.91233		224.6	2.89593	2.93553	2.91376	2.94123	3.33263	2.98254	3.09781	2.67541
	224.8	0.754838	6.50156	6.75757	8.16328	8.72792	9.46677	10.4456	10.9626	11.438	12.1685	12.7462		224.8	5.72084	3.9259	4.14951	4.81209	5.2491	5.81752	6.36762	6.77247	6.91204		224.8	2.89688	2.93771	2.91659	2.94164	3.33605	2.98254	3.09756	2.67651
	225	0.75604	6.50177	6.75366	8.16095	8.72412	9.46441	10.4469	10.9628	11.4368	12.1667	12.7442		225	5.72309	3.92599	4.15107	4.81109	5.24962	5.81765	6.37003	6.77029	6.91259		225	2.90138	2.93937	2.91784	2.94265	3.33614	2.98452	3.10047	2.67804
	225.2	0.756132	6.5008	6.75323	8.15711	8.72306	9.46506	10.4469	10.963	11.4357	12.1661	12.7445		225.2	5.72363	3.92765	4.15057	4.81153	5.24747	5.81728	6.37078	6.76967	6.91494		225.2	2.90258	2.94224	2.91654	2.94538	3.33854	2.98655	3.09871	2.67964
	225.4	0.757902	6.5016	6.75282	8.15656	8.72053	9.46287	10.4461	10.9615	11.4364	12.1673	12.7443		225.4	5.72544	3.92884	4.15118	4.81058	5.24706	5.81608	6.37121	6.76899	6.91342		225.4	2.90386	2.94448	2.91867	2.94665	3.3432	2.98717	3.09966	2.68229
	225.6	0.758535	6.50052	6.75222	8.15352	8.71934	9.46141	10.4465	10.9617	11.4341	12.165	12.7425		225.6	5.72743	3.92852	4.15036	4.80982	5.24556	5.81577	6.37088	6.76901	6.91326		225.6	2.90418	2.94539	2.92	2.94937	3.34434	2.98837	3.09942	2.68426
	225.8	0.757808	6.50108	6.75442	8.15062	8.71847	9.46135	10.445	10.9609	11.4343	12.1637	12.7422		225.8	5.72778	3.9284	4.15013	4.81056	5.24597	5.8149	6.37086	6.76853	6.91268		225.8	2.90683	2.9454	2.92097	2.95276	3.34628	2.99133	3.10272	2.68609
	226	0.759019	6.50018	6.75256	8.14905	8.71696	9.45901	10.4423	10.9616	11.4347	12.1633	12.743		226	5.72834	3.92798	4.14927	4.81039	5.24664	5.8149	6.37007	6.7695	6.91179		226	2.90644	2.94683	2.92237	2.95392	3.35051	2.99303	3.10366	2.68804
	226.2	0.759086	6.49904	6.7513	8.14789	8.71384	9.45698	10.442	10.9606	11.4345	12.1639	12.7412		226.2	5.72934	3.92705	4.14972	4.80948	5.24672	5.81501	6.3697	6.76954	6.91056		226.2	2.9072	2.94808	2.92387	2.95745	3.35305	2.99554	3.10816	2.68829
	226.4	0.758444	6.49816	6.7497	8.14536	8.71358	9.45596	10.4417	10.9618	11.4336	12.1616	12.7404		226.4	5.7289	3.92676	4.14877	4.80956	5.24521	5.81483	6.36778	6.76861	6.91076		226.4	2.90891	2.94868	2.92662	2.95854	3.35372	2.99768	3.11099	2.68981
	226.6	0.758812	6.49838	6.74847	8.14584	8.71215	9.45603	10.4417	10.9602	11.4347	12.1626	12.7385		226.6	5.73008	3.92815	4.14855	4.80868	5.24598	5.81504	6.36743	6.76757	6.9086		226.6	2.91365	2.95033	2.9266	2.96063	3.35538	2.99857	3.11431	2.69076
	226.8	0.760307	6.49601	6.747	8.14612	8.70976	9.45507	10.4405	10.9608	11.4347	12.1633	12.7397		226.8	5.73056	3.92835	4.14772	4.808	5.24326	5.81353	6.367	6.76741	6.90981		226.8	2.91454	2.95389	2.927	2.96158	3.35574	2.99977	3.11552	2.68995
	227	0.760019	6.4956	6.75069	8.14376	8.70914	9.45674	10.4408	10.9596	11.4346	12.1638	12.7387		227	5.73203	3.92912	4.14769	4.80801	5.24341	5.8131	6.36678	6.76767	6.90861		227	2.91737	2.9559	2.92874	2.96267	3.35568	3.00249	3.11638	2.68985
	227.2	0.761101	6.49547	6.74984	8.14261	8.70707	9.45758	10.4393	10.9609	11.4342	12.1627	12.7396		227.2	5.73374	3.92881	4.14724	4.80854	5.244	5.81244	6.36662	6.76771	6.90779		227.2	2.92003	2.95573	2.93118	2.96174	3.35785	3.00077	3.11783	2.69065
	227.4	0.76115	6.49438	6.75094	8.13993	8.70517	9.45869	10.4391	10.9607	11.434	12.1642	12.7398		227.4	5.73425	3.92804	4.14821	4.80833	5.24322	5.81263	6.36811	6.76809	6.90772		227.4	2.91817	2.95701	2.93319	2.96192	3.35962	3.00373	3.1184	2.69251
	227.6	0.762008	6.49449	6.7497	8.13849	8.70302	9.45658	10.439	10.9606	11.4343	12.1644	12.7403		227.6	5.73552	3.92722	4.148	4.80738	5.24204	5.81244	6.36812	6.76821	6.90795		227.6	2.91813	2.95986	2.93518	2.96324	3.36184	3.00479	3.11903	2.69377
	227.8	0.761854	6.49491	6.74653	8.13461	8.70179	9.45513	10.4406	10.9589	11.4332	12.1633	12.739		227.8	5.73597	3.92684	4.14717	4.80614	5.24286	5.81167	6.36801	6.76884	6.90717		227.8	2.91932	2.96244	2.93786	2.96483	3.36518	3.00508	3.12167	2.69686
	228	0.762243	6.49362	6.74409	8.13227	8.69897	9.45406	10.4413	10.9601	11.4322	12.1633	12.7395		228	5.73893	3.92604	4.14689	4.80521	5.24001	5.81188	6.36747	6.76749	6.90804		228	2.91929	2.96401	2.94046	2.96762	3.36675	3.00559	3.12355	2.6996
	228.2	0.762526	6.49327	6.74306	8.13127	8.69881	9.45407	10.441	10.9574	11.4309	12.1639	12.7373		228.2	5.74028	3.92539	4.14524	4.80423	5.23813	5.81044	6.3675	6.76613	6.90878		228.2	2.92022	2.9661	2.94084	2.97022	3.36721	3.00976	3.1252	2.70275
	228.4	0.763099	6.49301	6.74032	8.13028	8.69379	9.45343	10.4414	10.9584	11.4292	12.1614	12.7368		228.4	5.74204	3.92712	4.14392	4.80398	5.23977	5.81095	6.36579	6.76507	6.90866		228.4	2.92369	2.9674	2.94255	2.97275	3.36989	3.01174	3.12785	2.70448
	228.6	0.762595	6.49292	6.74122	8.12818	8.69278	9.45536	10.4412	10.9591	11.428	12.1604	12.7353		228.6	5.74266	3.92705	4.14248	4.80484	5.2402	5.80885	6.36474	6.76437	6.90871		228.6	2.92624	2.96662	2.94452	2.97389	3.37123	3.01359	3.12986	2.70627
	228.8	0.763291	6.49136	6.74063	8.12677	8.69218	9.45589	10.439	10.9594	11.4297	12.1596	12.7337		228.8	5.7449	3.92702	4.14248	4.80488	5.24	5.8104	6.36513	6.76344	6.90926		228.8	2.92822	2.96584	2.94772	2.97576	3.37114	3.0145	3.13116	2.70471
	229	0.763765	6.49227	6.73954	8.1262	8.69059	9.4564	10.44	10.9592	11.43	12.1581	12.7325		229	5.74508	3.9278	4.1417	4.80366	5.24183	5.81001	6.36464	6.76382	6.9092		229	2.92886	2.96769	2.94865	2.97725	3.37514	3.01654	3.13347	2.70529
	229.2	0.763845	6.49066	6.74026	8.12209	8.68791	9.45402	10.4388	10.9598	11.4313	12.1557	12.7327		229.2	5.746	3.92775	4.14255	4.80358	5.2422	5.80971	6.36239	6.76587	6.90886		229.2	2.93197	2.97073	2.95182	2.9781	3.3763	3.01641	3.13559	2.7065
	229.4	0.76484	6.48988	6.73971	8.12008	8.6892	9.45296	10.4378	10.9578	11.4328	12.1558	12.7318		229.4	5.74792	3.92634	4.14345	4.80236	5.24105	5.80828	6.36439	6.76626	6.90971		229.4	2.93421	2.97411	2.95169	2.97912	3.37872	3.01576	3.13625	2.70587
	229.6	0.765664	6.48832	6.73857	8.1191	8.68538	9.4488	10.4359	10.9585	11.4327	12.1563	12.7322		229.6	5.74911	3.92718	4.14277	4.80138	5.24049	5.81048	6.36419	6.76732	6.9103		229.6	2.93578	2.97625	2.95222	2.98159	3.38174	3.01883	3.13877	2.7069
	229.8	0.766111	6.48892	6.73848	8.11723	8.682	9.44716	10.4363	10.958	11.4299	12.1547	12.7318		229.8	5.74974	3.92772	4.14273	4.80157	5.23978	5.8111	6.36235	6.76675	6.90836		229.8	2.93644	2.98046	2.95119	2.98217	3.38463	3.02123	3.13933	2.71063
	230	0.765835	6.4865	6.738	8.11483	8.68053	9.44374	10.4357	10.9572	11.4289	12.1548	12.7318		230	5.74943	3.92722	4.14323	4.80098	5.23873	5.80974	6.36214	6.76592	6.90708		230	2.9392	2.98069	2.95262	2.98387	3.38425	3.02122	3.14116	2.71304
	230.2	0.766158	6.48634	6.73396	8.11559	8.67914	9.44396	10.4365	10.9578	11.4286	12.1554	12.732		230.2	5.75081	3.92639	4.14266	4.80107	5.23763	5.80913	6.36283	6.76402	6.90826		230.2	2.9401	2.98088	2.95383	2.98585	3.38629	3.02345	3.14305	2.71241
	230.4	0.766277	6.48581	6.73539	8.11359	8.67818	9.44468	10.4362	10.96	11.4278	12.1559	12.7308		230.4	5.75127	3.92558	4.142	4.8001	5.23834	5.80952	6.36205	6.76335	6.90616		230.4	2.94138	2.97993	2.95751	2.98726	3.38747	3.02343	3.14574	2.71376
	230.6	0.765514	6.48566	6.7336	8.11106	8.67908	9.44507	10.435	10.9572	11.4271	12.1538	12.7314		230.6	5.7515	3.92511	4.14274	4.79958	5.23751	5.80793	6.36285	6.76303	6.90702		230.6	2.94273	2.98302	2.96094	2.9877	3.38943	3.02285	3.14755	2.71503
	230.8	0.764985	6.48541	6.73329	8.11037	8.67942	9.44424	10.4335	10.9577	11.428	12.1548	12.7312		230.8	5.75319	3.92431	4.14191	4.79848	5.237	5.80709	6.36347	6.76331	6.90853		230.8	2.94514	2.98274	2.96277	2.98922	3.39019	3.02583	3.14828	2.71601
	231	0.764936	6.48536	6.73065	8.10797	8.67805	9.44522	10.4326	10.957	11.428	12.1545	12.7309		231	5.75486	3.92454	4.14038	4.79948	5.23546	5.80641	6.364	6.76354	6.90979		231	2.94735	2.98417	2.96376	2.99029	3.39245	3.02773	3.14861	2.71504
	231.2	0.765618	6.48554	6.73127	8.10345	8.67697	9.44538	10.4315	10.9562	11.4276	12.1544	12.7312		231.2	5.75467	3.92524	4.14001	4.7998	5.23607	5.80874	6.3646	6.76351	6.90861		231.2	2.94636	2.98586	2.96657	2.9919	3.39534	3.02725	3.14742	2.7172
	231.4	0.765155	6.4863	6.72925	8.10327	8.67408	9.44287	10.4291	10.955	11.4268	12.1528	12.7311		231.4	5.75628	3.9253	4.13894	4.80129	5.23464	5.8073	6.36408	6.76344	6.90819		231.4	2.94882	2.98789	2.96579	2.99405	3.39642	3.0309	3.14728	2.71922
	231.6	0.76684	6.48537	6.73002	8.10039	8.67113	9.44181	10.4303	10.9557	11.4264	12.1533	12.7284		231.6	5.75805	3.9251	4.13847	4.80188	5.23409	5.80897	6.36348	6.7626	6.90628		231.6	2.95073	2.98906	2.96653	2.99567	3.39596	3.03361	3.1462	2.71981
	231.8	0.76782	6.48532	6.72906	8.09665	8.66875	9.44154	10.4295	10.9565	11.4259	12.1526	12.7259		231.8	5.75841	3.92522	4.13998	4.80224	5.23519	5.80738	6.36455	6.763	6.90673		231.8	2.95326	2.99189	2.96769	2.99714	3.39918	3.03462	3.14998	2.72173
	232	0.769625	6.48549	6.72853	8.09522	8.66725	9.43883	10.4286	10.9572	11.4263	12.1521	12.7251		232	5.76008	3.92631	4.14033	4.80161	5.23546	5.8076	6.36282	6.76254	6.90551		232	2.95521	2.99372	2.96865	2.99756	3.40269	3.03662	3.15251	2.72319
	232.2	0.770424	6.48467	6.72739	8.09491	8.66461	9.43678	10.427	10.9568	11.4242	12.1503	12.7225		232.2	5.76184	3.92588	4.13942	4.80039	5.23453	5.80539	6.36157	6.7629	6.90492		232.2	2.95842	2.99414	2.96866	2.99866	3.40503	3.03821	3.15577	2.72378
	232.4	0.771052	6.48285	6.72696	8.09302	8.66431	9.43622	10.4284	10.9535	11.4241	12.1494	12.7218		232.4	5.76189	3.92699	4.13807	4.79821	5.23424	5.80512	6.36149	6.76246	6.9054		232.4	2.95796	2.99511	2.97132	2.99967	3.40707	3.03941	3.15858	2.72415
	232.6	0.770596	6.48287	6.72471	8.09095	8.66285	9.43676	10.427	10.9532	11.4249	12.1479	12.7234		232.6	5.76282	3.92699	4.13833	4.79824	5.23569	5.80382	6.36041	6.76214	6.90666		232.6	2.95687	2.9949	2.97289	2.99944	3.41137	3.04175	3.16069	2.72583
	232.8	0.77092	6.48028	6.72563	8.09048	8.66016	9.43296	10.4265	10.9514	11.4252	12.1468	12.7247		232.8	5.7639	3.92651	4.13654	4.79745	5.23332	5.80398	6.35872	6.76045	6.90583		232.8	2.9566	2.99453	2.97353	3.00171	3.41045	3.04197	3.15912	2.72512
	233	0.770872	6.47981	6.72573	8.0895	8.65748	9.43349	10.4256	10.9495	11.4241	12.1469	12.7233		233	5.76417	3.92581	4.1367	4.79774	5.23441	5.80376	6.35978	6.76104	6.90446		233	2.95879	2.9969	2.97706	3.00292	3.41192	3.04215	3.16105	2.72654
	233.2	0.769369	6.478	6.72537	8.08576	8.65512	9.43224	10.4265	10.9491	11.4253	12.1475	12.7236		233.2	5.76549	3.926	4.13768	4.79729	5.23388	5.8042	6.35983	6.76035	6.90494		233.2	2.95928	2.99814	2.97838	3.00606	3.41195	3.04343	3.1627	2.72817
	233.4	0.769327	6.47663	6.72424	8.08368	8.65205	9.43084	10.4276	10.9514	11.4255	12.1479	12.7216		233.4	5.76716	3.92561	4.13923	4.79766	5.23427	5.80485	6.35958	6.76144	6.90545		233.4	2.95987	3.00161	2.98045	3.00718	3.41379	3.04508	3.1626	2.72916
	233.6	0.769201	6.47665	6.72389	8.08242	8.64944	9.43054	10.4254	10.9522	11.4247	12.1485	12.7211		233.6	5.76899	3.92504	4.13834	4.79628	5.23165	5.804	6.36026	6.76142	6.90465		233.6	2.96142	3.00301	2.98212	3.01174	3.41415	3.04382	3.16317	2.72942
	233.8	0.770147	6.47742	6.72176	8.08083	8.64895	9.43244	10.4261	10.9529	11.4234	12.1498	12.7199		233.8	5.76946	3.92508	4.13936	4.79605	5.23266	5.80345	6.36098	6.76196	6.90493		233.8	2.96265	3.00561	2.98443	3.01176	3.41742	3.0456	3.16576	2.73251
	234	0.769873	6.47584	6.71994	8.07879	8.64894	9.43199	10.4261	10.9532	11.4236	12.1489	12.7202		234	5.77164	3.92374	4.1385	4.79558	5.23142	5.80223	6.35929	6.76097	6.90733		234	2.96197	3.00643	2.98454	3.01538	3.41704	3.04646	3.1651	2.73349
	234.2	0.771562	6.47597	6.71646	8.07933	8.64926	9.43153	10.4273	10.954	11.4224	12.1492	12.7197		234.2	5.77241	3.92569	4.137	4.79431	5.23053	5.80311	6.36033	6.76144	6.90626		234.2	2.96436	3.0074	2.98563	3.01471	3.41741	3.0486	3.16687	2.73393
	234.4	0.77204	6.47602	6.71555	8.07612	8.64884	9.43144	10.4258	10.9543	11.4223	12.1493	12.7214		234.4	5.77323	3.9247	4.13651	4.79551	5.23021	5.80267	6.35894	6.76126	6.90602		234.4	2.96746	3.00883	2.98775	3.01659	3.41749	3.04843	3.1695	2.73638
	234.6	0.773669	6.47338	6.71359	8.07306	8.64705	9.43	10.4278	10.951	11.4205	12.1504	12.7199		234.6	5.77433	3.92412	4.13555	4.79558	5.2307	5.80303	6.35857	6.76029	6.90431		234.6	2.97141	3.01187	2.98807	3.01408	3.41723	3.05249	3.17099	2.73621
	234.8	0.77423	6.47366	6.71329	8.06959	8.64543	9.42811	10.4262	10.9507	11.421	12.1486	12.7194		234.8	5.77676	3.92356	4.13414	4.79408	5.22996	5.80406	6.35772	6.75989	6.90451		234.8	2.97266	3.01044	2.98946	3.01714	3.41958	3.05198	3.17286	2.73667
	235	0.773955	6.47305	6.71302	8.06735	8.64276	9.42714	10.4258	10.9503	11.4202	12.1474	12.7183		235	5.77622	3.92452	4.13358	4.79307	5.23004	5.80401	6.35778	6.75969	6.90259		235	2.9727	3.0115	2.9913	3.01816	3.42115	3.05378	3.17714	2.74022
	235.2	0.774129	6.47235	6.71476	8.06644	8.64067	9.42561	10.4258	10.9488	11.4198	12.1464	12.7175		235.2	5.77633	3.92256	4.13451	4.79307	5.23156	5.80219	6.35662	6.75894	6.90194		235.2	2.97111	3.01218	2.99186	3.01969	3.42515	3.05413	3.17903	2.74086
	235.4	0.77498	6.47176	6.71325	8.06336	8.6386	9.42292	10.4242	10.9473	11.4192	12.1453	12.7159		235.4	5.7782	3.92276	4.13338	4.79025	5.23037	5.80217	6.35672	6.75771	6.9006		235.4	2.97299	3.01208	2.99186	3.02064	3.4278	3.05717	3.17982	2.74084
	235.6	0.774845	6.4714	6.71281	8.06163	8.63836	9.42182	10.4213	10.9483	11.4217	12.143	12.7151		235.6	5.77827	3.92246	4.13287	4.78971	5.23073	5.80091	6.3564	6.7577	6.9019		235.6	2.9741	3.01267	2.99338	3.02553	3.432	3.05583	3.18031	2.74232
	235.8	0.774522	6.47078	6.71144	8.06138	8.63699	9.42182	10.4215	10.947	11.4218	12.1442	12.7138		235.8	5.77904	3.92235	4.13275	4.79057	5.23036	5.7995	6.35551	6.75772	6.90181		235.8	2.97723	3.01584	2.99553	3.02547	3.43296	3.05695	3.18164	2.74311
	236	0.775279	6.47037	6.71162	8.05873	8.63529	9.41943	10.4221	10.9471	11.4205	12.1441	12.714		236	5.78154	3.92352	4.13362	4.791	5.22896	5.79985	6.35584	6.75727	6.90014		236	2.97788	3.01649	2.99794	3.0251	3.43233	3.05705	3.17897	2.74197
	236.2	0.774383	6.47037	6.71076	8.0546	8.6333	9.4196	10.4201	10.9473	11.4218	12.1426	12.7123		236.2	5.78194	3.92353	4.13343	4.79003	5.22881	5.7993	6.35617	6.75634	6.90133		236.2	2.98078	3.01914	3.00089	3.02694	3.43285	3.06005	3.1808	2.74249
	236.4	0.77443	6.46979	6.71102	8.05595	8.63151	9.41901	10.4198	10.9475	11.4232	12.1414	12.7106		236.4	5.78247	3.92272	4.13399	4.79087	5.22896	5.79875	6.35707	6.75624	6.90244		236.4	2.97858	3.01956	3.00154	3.02787	3.43425	3.05783	3.18327	2.74264
	236.6	0.774931	6.46926	6.70946	8.05465	8.62879	9.42022	10.4215	10.9491	11.4214	12.1419	12.7104		236.6	5.78364	3.92284	4.13541	4.79135	5.22691	5.7976	6.35676	6.75698	6.90131		236.6	2.97782	3.02184	3.00361	3.02726	3.43341	3.05923	3.18725	2.74388
	236.8	0.775759	6.46681	6.70806	8.04997	8.62589	9.41982	10.4215	10.9488	11.4201	12.1397	12.7119		236.8	5.78532	3.92342	4.13416	4.79133	5.22622	5.79742	6.35534	6.75681	6.90155		236.8	2.97786	3.02255	3.00497	3.03035	3.4337	3.06152	3.1872	2.74463
	237	0.776542	6.46528	6.70648	8.04774	8.62684	9.41998	10.4203	10.9465	11.4213	12.1393	12.7106		237	5.78501	3.92051	4.13335	4.79056	5.22621	5.7978	6.35593	6.75724	6.9018		237	2.98147	3.02566	3.00394	3.0332	3.43808	3.0627	3.18995	2.74715
	237.2	0.777654	6.46495	6.70587	8.04517	8.62349	9.41774	10.4194	10.9468	11.4211	12.1393	12.7127		237.2	5.78769	3.91962	4.13245	4.79148	5.22448	5.79738	6.35319	6.75784	6.90228		237.2	2.98324	3.02546	3.0054	3.03291	3.44074	3.06157	3.1899	2.75078
	237.4	0.777505	6.46371	6.70451	8.04149	8.62226	9.41699	10.4188	10.9466	11.4199	12.1399	12.7119		237.4	5.78898	3.92018	4.13069	4.79217	5.22408	5.79721	6.35155	6.75872	6.90014		237.4	2.98727	3.02743	3.00703	3.03485	3.44151	3.0636	3.18981	2.75176
	237.6	0.777963	6.46283	6.70403	8.03988	8.62049	9.41536	10.4182	10.9464	11.4189	12.1385	12.7099		237.6	5.78989	3.91968	4.13138	4.79243	5.22615	5.79801	6.35241	6.75856	6.90094		237.6	2.98917	3.02627	3.00791	3.03616	3.44423	3.0659	3.18797	2.75301
	237.8	0.777743	6.4636	6.70131	8.04096	8.61888	9.4142	10.4193	10.9464	11.4181	12.1385	12.7083		237.8	5.7907	3.91831	4.13201	4.7903	5.22718	5.79767	6.35306	6.75862	6.90027		237.8	2.99013	3.02719	3.00967	3.03612	3.44779	3.06617	3.18858	2.75391
	238	0.777792	6.46424	6.69974	8.04177	8.61444	9.4131	10.4181	10.9473	11.4169	12.1367	12.7079		238	5.79204	3.91905	4.13238	4.79027	5.22738	5.79562	6.35194	6.7586	6.90147		238	2.99046	3.02731	3.0118	3.03569	3.4467	3.06715	3.1903	2.75202
	238.2	0.778386	6.46237	6.69796	8.04095	8.61411	9.41389	10.4187	10.945	11.4155	12.1357	12.7045		238.2	5.79294	3.91894	4.13207	4.79013	5.2273	5.79566	6.35355	6.75988	6.90054		238.2	2.99243	3.0288	3.01038	3.03762	3.44774	3.06963	3.1896	2.75079
	238.4	0.780329	6.462	6.69588	8.03916	8.61144	9.413	10.419	10.9443	11.4132	12.1344	12.7067		238.4	5.79223	3.92043	4.13322	4.78847	5.22785	5.79543	6.35368	6.75861	6.90182		238.4	2.99441	3.02923	3.01334	3.03928	3.44879	3.07099	3.19075	2.75229
	238.6	0.780217	6.46221	6.69413	8.03919	8.61103	9.41237	10.4173	10.9424	11.4132	12.1338	12.7056		238.6	5.7935	3.92	4.13126	4.78691	5.22622	5.79549	6.35237	6.75807	6.90013		238.6	2.99298	3.032	3.01508	3.04052	3.45016	3.07242	3.19326	2.75475
	238.8	0.779497	6.46125	6.69442	8.03565	8.6093	9.41145	10.4151	10.9415	11.4123	12.1322	12.7039		238.8	5.79414	3.92107	4.13059	4.78713	5.22586	5.79598	6.35229	6.75618	6.89713		238.8	2.99459	3.03095	3.01521	3.04275	3.44724	3.07417	3.19465	2.75503
	239	0.779531	6.46037	6.69486	8.03313	8.60893	9.41159	10.4169	10.9417	11.411	12.1329	12.7028		239	5.79578	3.92117	4.12929	4.78672	5.22434	5.79572	6.35133	6.75551	6.89748		239	2.99475	3.03102	3.01748	3.04455	3.44987	3.07558	3.19477	2.75842
	239.2	0.779961	6.45956	6.69359	8.03171	8.60703	9.41194	10.4159	10.9426	11.411	12.1304	12.7026		239.2	5.7962	3.92119	4.12933	4.78606	5.22499	5.79645	6.35066	6.75359	6.89758		239.2	2.99504	3.03234	3.02088	3.04597	3.44826	3.07719	3.19908	2.75989
	239.4	0.779314	6.45963	6.69464	8.0311	8.60582	9.41177	10.4158	10.9432	11.4109	12.1308	12.7001		239.4	5.79798	3.91979	4.12944	4.7853	5.22411	5.79535	6.35152	6.75307	6.89664		239.4	2.99562	3.03581	3.02066	3.04736	3.45017	3.07772	3.20137	2.76067
	239.6	0.779098	6.4587	6.69435	8.02726	8.60273	9.41006	10.4174	10.9429	11.4118	12.1301	12.7005		239.6	5.79938	3.92156	4.12918	4.78418	5.22407	5.79447	6.35228	6.75281	6.89816		239.6	2.99818	3.03656	3.02216	3.04784	3.45085	3.07798	3.20346	2.75833
	239.8	0.781487	6.45763	6.69101	8.02791	8.60154	9.4093	10.4169	10.9438	11.4127	12.1306	12.7002		239.8	5.80151	3.92196	4.12969	4.78436	5.22317	5.7937	6.35253	6.75444	6.89788		239.8	2.99767	3.04068	3.02304	3.04794	3.45375	3.07746	3.20521	2.75812
	240	0.782145	6.45733	6.68822	8.02579	8.59839	9.40729	10.416	10.944	11.4132	12.1302	12.6995		240	5.80098	3.9216	4.12992	4.7841	5.22468	5.79467	6.35292	6.75377	6.89593		240	2.99719	3.04252	3.02364	3.04772	3.45611	3.07868	3.20602	2.75779
	240.2	0.782048	6.45848	6.68775	8.02355	8.59536	9.40629	10.4158	10.9427	11.4138	12.1321	12.699		240.2	5.80248	3.92302	4.12984	4.78288	5.22428	5.79364	6.35307	6.75374	6.89413		240.2	2.99817	3.04444	3.02456	3.04877	3.45827	3.07954	3.20653	2.75675
	240.4	0.78265	6.45595	6.68419	8.02	8.59387	9.40703	10.415	10.9429	11.4137	12.1309	12.6997		240.4	5.8031	3.92228	4.12971	4.78216	5.22401	5.79428	6.35179	6.75388	6.89432		240.4	2.99879	3.04308	3.02609	3.04894	3.4583	3.08067	3.20812	2.75838
	240.6	0.784263	6.45675	6.68285	8.018	8.59209	9.40543	10.4137	10.9418	11.4121	12.1307	12.6989		240.6	5.80309	3.92304	4.1289	4.7826	5.22452	5.79527	6.35024	6.754	6.89466		240.6	3.0005	3.04368	3.0266	3.052	3.45878	3.08082	3.208	2.76122
	240.8	0.783465	6.45552	6.68323	8.01545	8.59159	9.4066	10.4143	10.9419	11.4113	12.1284	12.6995		240.8	5.80285	3.92176	4.12731	4.78221	5.2239	5.79448	6.34973	6.75237	6.89545		240.8	3.00366	3.04532	3.028	3.05283	3.46011	3.0828	3.21134	2.76245
	241	0.782871	6.4551	6.68253	8.0138	8.59148	9.40817	10.4125	10.9397	11.4106	12.1274	12.6985		241	5.80375	3.9227	4.12635	4.78138	5.22188	5.79382	6.35075	6.75259	6.89613		241	3.0076	3.04647	3.02847	3.05421	3.46073	3.08417	3.2133	2.76507
	241.2	0.782528	6.45368	6.68214	8.0112	8.59129	9.40709	10.4131	10.9387	11.4091	12.1264	12.6996		241.2	5.80446	3.92079	4.12479	4.78212	5.22056	5.79339	6.35109	6.75237	6.89626		241.2	3.00899	3.04934	3.02969	3.05411	3.46248	3.08373	3.21335	2.76788
	241.4	0.782883	6.45492	6.68292	8.01085	8.58934	9.40557	10.4122	10.9376	11.4095	12.126	12.6974		241.4	5.80645	3.92226	4.12414	4.78352	5.21922	5.79296	6.3502	6.7531	6.89627		241.4	3.0104	3.05112	3.03075	3.05479	3.46575	3.08533	3.21375	2.76628
	241.6	0.782593	6.45173	6.68275	8.01002	8.58767	9.40646	10.4121	10.9374	11.4098	12.1248	12.6971		241.6	5.80685	3.92004	4.12383	4.78246	5.21917	5.79253	6.35004	6.7531	6.89507		241.6	3.0128	3.05175	3.0314	3.05389	3.46738	3.08685	3.21556	2.76546
	241.8	0.782446	6.45261	6.68466	8.00789	8.58342	9.40294	10.4116	10.9366	11.4088	12.1241	12.6961		241.8	5.80846	3.92069	4.12535	4.78246	5.21784	5.79152	6.35024	6.75328	6.89431		241.8	3.01116	3.05196	3.03278	3.05528	3.46859	3.08743	3.21385	2.76622
	242	0.783122	6.45167	6.68445	8.00527	8.58157	9.40144	10.4119	10.9369	11.4088	12.1237	12.6952		242	5.81104	3.91846	4.12518	4.78325	5.21782	5.79171	6.34848	6.75305	6.89377		242	3.01202	3.05256	3.03482	3.05583	3.47112	3.0872	3.21533	2.7656
	242.2	0.784511	6.45051	6.68037	8.0057	8.58109	9.39944	10.4107	10.9403	11.4088	12.1238	12.6928		242.2	5.81129	3.91999	4.12713	4.78221	5.21709	5.79176	6.34708	6.75325	6.8938		242.2	3.01186	3.05093	3.03662	3.05846	3.47192	3.08877	3.21547	2.76637
	242.4	0.784928	6.44912	6.68024	8.00256	8.57912	9.39919	10.4099	10.9389	11.4078	12.1226	12.6935		242.4	5.81238	3.91825	4.12612	4.78151	5.21913	5.79089	6.34729	6.75165	6.8921		242.4	3.01341	3.05145	3.0364	3.06115	3.47258	3.0927	3.21434	2.76931
	242.6	0.784935	6.45034	6.67914	7.99941	8.57767	9.39667	10.4103	10.9389	11.408	12.1225	12.6933		242.6	5.81387	3.91744	4.12686	4.78092	5.21634	5.79009	6.34651	6.75098	6.89303		242.6	3.01235	3.05241	3.03621	3.0627	3.47427	3.09296	3.21544	2.77048
	242.8	0.785771	6.44985	6.67637	7.9977	8.5778	9.39704	10.4102	10.9377	11.4078	12.1238	12.6916		242.8	5.81348	3.91751	4.125	4.78201	5.21504	5.79116	6.34501	6.75088	6.8932		242.8	3.01518	3.05331	3.03606	3.06323	3.47586	3.09448	3.21814	2.77273
	243	0.785765	6.44911	6.67569	7.99459	8.57644	9.39708	10.4107	10.9383	11.4077	12.1221	12.6919		243	5.81297	3.9181	4.12575	4.78079	5.21602	5.78916	6.34478	6.75137	6.89203		243	3.01558	3.05241	3.03678	3.06724	3.47398	3.0967	3.22016	2.77322
	243.2	0.784754	6.44839	6.67639	7.99091	8.57486	9.39683	10.4108	10.9354	11.4079	12.1196	12.6919		243.2	5.81459	3.91765	4.12458	4.78001	5.21604	5.78965	6.34491	6.75071	6.89245		243.2	3.0173	3.05499	3.03707	3.06691	3.47631	3.09744	3.22148	2.77385
	243.4	0.783437	6.44718	6.67405	7.98952	8.57437	9.39504	10.4126	10.9357	11.4092	12.1193	12.6914		243.4	5.81427	3.91741	4.12381	4.77979	5.21318	5.78851	6.34387	6.75069	6.89395		243.4	3.01946	3.05695	3.04003	3.06364	3.47615	3.09704	3.22479	2.77331
	243.6	0.783864	6.44546	6.67393	7.98593	8.57397	9.39565	10.4124	10.9345	11.4065	12.1185	12.6892		243.6	5.81603	3.91826	4.12211	4.77997	5.21272	5.78804	6.34496	6.75085	6.89204		243.6	3.02105	3.05953	3.04239	3.06615	3.47717	3.09882	3.22486	2.77364
	243.8	0.78374	6.44409	6.67276	7.98265	8.57229	9.39427	10.4113	10.9342	11.4077	12.1178	12.6905		243.8	5.81658	3.91738	4.12298	4.77864	5.21421	5.78757	6.3458	6.75028	6.89428		243.8	3.02213	3.06133	3.04495	3.06781	3.47958	3.099	3.2267	2.7746
	244	0.783318	6.44388	6.67142	7.98172	8.5689	9.39314	10.4093	10.9333	11.4074	12.118	12.6885		244	5.81712	3.91899	4.12172	4.77882	5.21287	5.7884	6.34586	6.74928	6.89605		244	3.02228	3.06335	3.04594	3.06709	3.48158	3.09878	3.22787	2.77684
	244.2	0.784136	6.44376	6.67091	7.98005	8.56575	9.39201	10.4061	10.9321	11.4062	12.1176	12.6881		244.2	5.81788	3.91941	4.12058	4.77956	5.21264	5.78737	6.34484	6.74864	6.89451		244.2	3.02306	3.06273	3.0469	3.06803	3.48308	3.10174	3.22978	2.77659
	244.4	0.78551	6.44447	6.67108	7.97776	8.56412	9.39194	10.4056	10.9325	11.4048	12.1174	12.6862		244.4	5.81843	3.91978	4.12044	4.77795	5.21399	5.78705	6.34591	6.74778	6.89344		244.4	3.02255	3.06424	3.04691	3.07201	3.48522	3.09921	3.23073	2.77793
	244.6	0.784716	6.44507	6.67025	7.97789	8.562	9.38978	10.4031	10.9338	11.405	12.1169	12.6853		244.6	5.81814	3.92051	4.12109	4.77855	5.2149	5.78706	6.34399	6.74663	6.89445		244.6	3.02414	3.06636	3.04683	3.07123	3.48496	3.10036	3.23238	2.77935
	244.8	0.786227	6.44434	6.66951	7.97628	8.55991	9.38951	10.4028	10.9327	11.4034	12.1154	12.6828		244.8	5.81929	3.92097	4.12088	4.77686	5.21519	5.78579	6.34303	6.74697	6.8941		244.8	3.02468	3.06619	3.04727	3.0709	3.48402	3.1022	3.23248	2.78066
	245	0.787516	6.44342	6.66929	7.97512	8.55847	9.38746	10.4049	10.9329	11.4024	12.1163	12.6828		245	5.82144	3.92039	4.12034	4.77647	5.21505	5.78604	6.34098	6.74712	6.8929		245	3.02761	3.06798	3.04729	3.07222	3.48692	3.10391	3.23016	2.7802
	245.2	0.787292	6.44265	6.66859	7.97371	8.55648	9.38591	10.4058	10.9334	11.4026	12.1159	12.6832		245.2	5.82189	3.92022	4.12058	4.77619	5.21405	5.78491	6.34105	6.74725	6.89455		245.2	3.02983	3.06998	3.04763	3.07372	3.48913	3.10327	3.23076	2.7819
	245.4	0.787404	6.4416	6.66735	7.97207	8.55442	9.38407	10.4035	10.9318	11.4017	12.1159	12.683		245.4	5.82351	3.92087	4.12196	4.77596	5.21321	5.78501	6.33908	6.74749	6.89441		245.4	3.0293	3.07134	3.04923	3.07335	3.48915	3.10537	3.231	2.7817
	245.6	0.78781	6.44067	6.66551	7.96892	8.55252	9.38565	10.404	10.9306	11.4023	12.1153	12.6839		245.6	5.8252	3.92058	4.12095	4.77446	5.2123	5.7849	6.33929	6.74836	6.89362		245.6	3.0312	3.07153	3.05198	3.07545	3.49287	3.10614	3.23193	2.78341
	245.8	0.786554	6.44017	6.6655	7.96839	8.5515	9.38428	10.4053	10.9325	11.4026	12.1149	12.6837		245.8	5.82547	3.92012	4.11963	4.77513	5.21245	5.78476	6.33869	6.74798	6.89207		245.8	3.03278	3.07538	3.05366	3.07736	3.49452	3.10697	3.23356	2.78442
	246	0.786309	6.43869	6.66139	7.96692	8.54726	9.38322	10.403	10.9309	11.4019	12.1129	12.6831		246	5.82572	3.91871	4.11911	4.77377	5.21042	5.78293	6.34166	6.74737	6.89217		246	3.03178	3.07502	3.05524	3.07642	3.49345	3.10701	3.23725	2.78437
	246.2	0.787893	6.43802	6.65939	7.9635	8.54731	9.38306	10.4031	10.931	11.4013	12.1126	12.681		246.2	5.8284	3.91948	4.11789	4.77408	5.21007	5.78326	6.343	6.747	6.8908		246.2	3.03232	3.07631	3.05593	3.07714	3.49126	3.10752	3.23784	2.78387
	246.4	0.78865	6.43647	6.65743	7.96119	8.54496	9.38284	10.4041	10.9291	11.4017	12.1111	12.6808		246.4	5.82905	3.91958	4.11612	4.77495	5.20908	5.78278	6.34485	6.74715	6.89001		246.4	3.0337	3.07716	3.05388	3.08028	3.49358	3.10884	3.23743	2.78533
	246.6	0.789506	6.43492	6.65641	7.95947	8.54282	9.37892	10.4032	10.9288	11.4	12.1095	12.6804		246.6	5.82928	3.91942	4.11617	4.77537	5.20961	5.78132	6.344	6.74673	6.8897		246.6	3.0339	3.07811	3.05379	3.08022	3.4931	3.10886	3.23827	2.78475
	246.8	0.789181	6.43448	6.65428	7.95601	8.54028	9.37912	10.3997	10.9282	11.3992	12.1084	12.6796		246.8	5.8318	3.91946	4.11643	4.77536	5.20931	5.78222	6.34416	6.74683	6.88914		246.8	3.03455	3.07409	3.05271	3.08093	3.49582	3.10864	3.24033	2.78411
	247	0.789241	6.43452	6.65637	7.9538	8.54135	9.37704	10.3985	10.9276	11.3984	12.1082	12.6787		247	5.83331	3.92037	4.11678	4.77562	5.20931	5.78292	6.34127	6.74618	6.88982		247	3.03651	3.07712	3.05494	3.08285	3.49829	3.1103	3.24139	2.78368
	247.2	0.78836	6.4336	6.65545	7.95202	8.53754	9.37685	10.3974	10.926	11.3967	12.1069	12.6775		247.2	5.83306	3.91907	4.11591	4.77423	5.2101	5.78205	6.33977	6.74636	6.89044		247.2	3.03555	3.07658	3.05707	3.08318	3.49999	3.11135	3.2437	2.78457
	247.4	0.78835	6.43314	6.65469	7.94983	8.53535	9.37658	10.3956	10.9278	11.3961	12.1081	12.6758		247.4	5.83265	3.91799	4.11612	4.77294	5.21006	5.78188	6.33886	6.74641	6.89048		247.4	3.03827	3.07527	3.05937	3.08369	3.50149	3.11127	3.24645	2.7852
	247.6	0.788371	6.43349	6.65446	7.94865	8.53255	9.37808	10.3968	10.9264	11.3967	12.1084	12.6745		247.6	5.83404	3.91633	4.11669	4.77277	5.20956	5.78307	6.34023	6.74604	6.88888		247.6	3.0387	3.07612	3.06051	3.08531	3.50279	3.11232	3.24887	2.78686
	247.8	0.790614	6.43089	6.65539	7.94727	8.53197	9.37603	10.3969	10.9257	11.3943	12.109	12.6726		247.8	5.83284	3.91568	4.11578	4.77215	5.20819	5.78241	6.33926	6.74578	6.88954		247.8	3.03885	3.07993	3.0639	3.08628	3.50287	3.11422	3.24905	2.78765
	248	0.791321	6.43109	6.65436	7.94416	8.53112	9.37712	10.3981	10.9262	11.3939	12.1094	12.6719		248	5.83251	3.91542	4.11521	4.7716	5.20919	5.7805	6.34134	6.74649	6.88536		248	3.04044	3.07908	3.06293	3.08875	3.50295	3.11439	3.24755	2.78861
	248.2	0.791668	6.42966	6.65435	7.944	8.52983	9.37607	10.3993	10.9272	11.395	12.1095	12.672		248.2	5.8328	3.91545	4.11625	4.77112	5.20988	5.78163	6.34103	6.74633	6.8833		248.2	3.04255	3.07991	3.06262	3.09013	3.50507	3.11529	3.24718	2.78964
	248.4	0.791339	6.4294	6.65378	7.94142	8.52674	9.37486	10.4005	10.927	11.3927	12.1091	12.6711		248.4	5.83605	3.91506	4.11618	4.77099	5.2102	5.78216	6.33956	6.74539	6.88387		248.4	3.04319	3.08173	3.06545	3.08957	3.5044	3.11757	3.24594	2.79231
	248.6	0.791949	6.42894	6.65256	7.93734	8.52585	9.37288	10.3974	10.9284	11.3925	12.1083	12.6714		248.6	5.83717	3.91499	4.1142	4.77112	5.20984	5.78181	6.33829	6.74334	6.88302		248.6	3.04489	3.08298	3.06367	3.09056	3.50677	3.11903	3.24608	2.79237
	248.8	0.792096	6.43041	6.65017	7.93655	8.52277	9.37323	10.3985	10.9281	11.3928	12.107	12.6692		248.8	5.83883	3.91452	4.11409	4.76983	5.20924	5.78102	6.33918	6.74337	6.88218		248.8	3.04628	3.08369	3.06437	3.09	3.50628	3.11709	3.24518	2.79365
	249	0.79288	6.42781	6.64962	7.93457	8.51947	9.37249	10.3963	10.9269	11.3933	12.1051	12.6679		249	5.83984	3.91424	4.11398	4.76953	5.20901	5.78105	6.3381	6.74279	6.88361		249	3.0467	3.08606	3.06595	3.09005	3.50661	3.11764	3.24649	2.79559
	249.2	0.794237	6.42978	6.64907	7.9319	8.51735	9.37196	10.3964	10.9249	11.3924	12.1049	12.6671		249.2	5.84115	3.91336	4.1143	4.76887	5.20717	5.77879	6.33718	6.74214	6.88491		249.2	3.04696	3.08763	3.06628	3.09141	3.50903	3.11935	3.2462	2.79767
	249.4	0.79486	6.4304	6.64922	7.92972	8.51709	9.37109	10.3942	10.9249	11.3934	12.1019	12.667		249.4	5.84101	3.91388	4.11393	4.76807	5.20669	5.77861	6.33737	6.74321	6.8842		249.4	3.04618	3.08999	3.06578	3.09316	3.51142	3.11855	3.24682	2.7961
	249.6	0.79506	6.43055	6.64888	7.9304	8.51615	9.37053	10.3946	10.9227	11.3918	12.1011	12.6651		249.6	5.84073	3.91485	4.11483	4.76643	5.20483	5.77653	6.33773	6.74309	6.88433		249.6	3.04511	3.08911	3.06996	3.09304	3.51073	3.1176	3.24833	2.79592
	249.8	0.795033	6.42969	6.64714	7.92773	8.51578	9.36932	10.3932	10.9209	11.3932	12.101	12.6676		249.8	5.84087	3.91492	4.11527	4.76708	5.20504	5.77677	6.33719	6.74312	6.88336		249.8	3.04591	3.0889	3.06975	3.09539	3.51105	3.119	3.2484	2.79794
	250	0.744105	6.32461	6.49348	7.67834	8.11579	8.98738	10.1262	10.6335	11.1414	11.8732	12.5169		250	5.727	3.76903	3.79327	4.41204	4.85384	5.43642	5.97537	6.39794	6.49415		250	3.04762	3.08927	3.07238	3.09471	3.51273	3.12062	3.25198	2.79817
	250.2	0.751518	6.31825	6.49036	7.67355	8.10154	8.96898	10.0837	10.5797	11.0658	11.7761	12.386		250.2	5.72357	3.76836	3.79463	4.40213	4.80787	5.36621	5.87187	6.28283	6.36051		250.2	3.04654	3.08859	3.07531	3.09499	3.5113	3.12087	3.25438	2.79798
	250.4	0.753652	6.31512	6.48733	7.65552	8.09662	8.95546	10.0474	10.5288	10.9953	11.6829	12.2748		250.4	5.72169	3.76201	3.78792	4.37746	4.77077	5.3032	5.78906	6.18068	6.2465		250.4	3.04737	3.08849	3.07787	3.0948	3.51137	3.12119	3.25668	2.79906
	250.6	0.752639	6.31146	6.47488	7.64968	8.0841	8.93369	10.0078	10.4777	10.9326	11.6025	12.1863		250.6	5.71776	3.75659	3.78575	4.36727	4.73021	5.24887	5.71184	6.08482	6.15134		250.6	3.04891	3.08858	3.07841	3.0972	3.51404	3.12235	3.25733	2.80192
	250.8	0.750232	6.30545	6.47184	7.6349	8.06447	8.91235	9.97352	10.4314	10.8755	11.5367	12.1058		250.8	5.71615	3.75537	3.77996	4.35051	4.69772	5.19081	5.64135	6.00724	6.06532		250.8	3.04905	3.09115	3.07907	3.0966	3.51718	3.12435	3.25892	2.79989
	251	0.750349	6.29899	6.46488	7.62302	8.05339	8.89341	9.93346	10.3857	10.8099	11.4562	12.0165		251	5.71324	3.75067	3.77776	4.33401	4.65895	5.13294	5.56581	5.91877	5.96366		251	3.04991	3.09192	3.07926	3.09955	3.51817	3.1243	3.2595	2.80123
	251.2	0.74802	6.29155	6.45634	7.61021	8.03931	8.87257	9.89696	10.3369	10.7557	11.3938	11.9471		251.2	5.71166	3.74585	3.77473	4.31736	4.62676	5.08412	5.50421	5.84577	5.88784		251.2	3.05251	3.09326	3.07962	3.1008	3.51982	3.12397	3.26065	2.80338
	251.4	0.744971	6.28459	6.44774	7.59806	8.02344	8.84902	9.86039	10.2947	10.705	11.3381	11.8821		251.4	5.70952	3.74196	3.77236	4.30283	4.59322	5.03488	5.44588	5.77601	5.81987		251.4	3.05623	3.09664	3.07873	3.10202	3.52316	3.1258	3.26245	2.80528
	251.6	0.741462	6.27511	6.44011	7.58264	8.00585	8.82717	9.82359	10.2581	10.6583	11.285	11.8288		251.6	5.70841	3.73956	3.76883	4.28731	4.56575	4.9928	5.39672	5.71874	5.7573		251.6	3.05779	3.09901	3.08103	3.10169	3.52196	3.12668	3.26304	2.80449
	251.8	0.738713	6.26612	6.42993	7.56926	7.99147	8.80358	9.78952	10.2167	10.6139	11.2401	11.7733		251.8	5.70637	3.73574	3.7667	4.27327	4.5355	4.95524	5.35249	5.66639	5.70583		251.8	3.05856	3.09987	3.0829	3.10356	3.5225	3.12845	3.26454	2.80592
	252	0.736932	6.25739	6.42107	7.55378	7.97584	8.78168	9.75749	10.1808	10.5732	11.1931	11.7235		252	5.70496	3.73406	3.76418	4.26076	4.50986	4.91737	5.30511	5.6183	5.65449		252	3.05706	3.10024	3.08445	3.10496	3.52463	3.12861	3.26556	2.80623
	252.2	0.734686	6.24905	6.41282	7.5387	7.95944	8.76021	9.72356	10.145	10.5302	11.1465	11.676		252.2	5.70192	3.73163	3.76074	4.24702	4.48483	4.88354	5.26365	5.57399	5.60333		252.2	3.05825	3.10251	3.08508	3.1039	3.5247	3.12932	3.26417	2.80428
	252.4	0.732485	6.24089	6.40357	7.52374	7.9424	8.73674	9.68886	10.1082	10.4891	11.1048	11.6327		252.4	5.69993	3.72951	3.75829	4.23426	4.4594	4.84941	5.22463	5.52984	5.55599		252.4	3.05823	3.10181	3.08457	3.10557	3.52321	3.1299	3.26491	2.80288
	252.6	0.730891	6.23337	6.39512	7.50786	7.92426	8.71513	9.65933	10.0693	10.4545	11.0647	11.5874		252.6	5.69779	3.72656	3.75646	4.22225	4.435	4.81621	5.18618	5.4879	5.51401		252.6	3.05805	3.1026	3.08191	3.10672	3.52536	3.13219	3.26482	2.80439
	252.8	0.728983	6.22611	6.38581	7.49184	7.90724	8.69372	9.62918	10.037	10.4143	11.024	11.546		252.8	5.69575	3.72556	3.75347	4.20868	4.41377	4.78746	5.15232	5.45078	5.47063		252.8	3.0595	3.10348	3.08305	3.10845	3.52548	3.13072	3.26519	2.80435
	253	0.727006	6.22054	6.37675	7.47644	7.89109	8.66879	9.59834	10.0025	10.3801	10.9871	11.5089		253	5.69362	3.72235	3.75061	4.19554	4.39017	4.7573	5.1209	5.41053	5.43088		253	3.06174	3.10354	3.08273	3.10968	3.52644	3.13208	3.26832	2.8049
	253.2	0.72549	6.21379	6.36741	7.46208	7.87259	8.64887	9.56992	9.97031	10.3444	10.9499	11.4695		253.2	5.69214	3.72086	3.74813	4.18492	4.36891	4.72858	5.08749	5.3736	5.396		253.2	3.06394	3.10228	3.08337	3.11104	3.52854	3.13411	3.26962	2.8069
	253.4	0.72393	6.20581	6.35761	7.44693	7.85712	8.62406	9.53706	9.93888	10.31	10.9145	11.4314		253.4	5.69016	3.71923	3.74525	4.17131	4.35102	4.70267	5.05723	5.34037	5.35562		253.4	3.0638	3.10034	3.0859	3.11295	3.53058	3.1343	3.26983	2.8071
	253.6	0.723351	6.19826	6.34667	7.43282	7.84017	8.60339	9.5065	9.90857	10.2749	10.8764	11.3947		253.6	5.68861	3.71688	3.7423	4.1583	4.33167	4.67575	5.02629	5.30585	5.32106		253.6	3.06539	3.09931	3.08734	3.11231	3.5304	3.13322	3.27162	2.80975
	253.8	0.722347	6.19131	6.33762	7.41858	7.82185	8.58113	9.47939	9.87553	10.2413	10.8439	11.357		253.8	5.68911	3.71384	3.74093	4.14948	4.31299	4.65057	4.99705	5.27195	5.28967		253.8	3.06503	3.09975	3.0876	3.11283	3.53198	3.13437	3.27178	2.81
	254	0.721222	6.1836	6.32813	7.40432	7.80476	8.56001	9.44705	9.84357	10.2063	10.8109	11.3247		254	5.68713	3.71215	3.74015	4.13901	4.29462	4.62798	4.96826	5.24293	5.25578		254	3.0666	3.1	3.0882	3.1119	3.53131	3.13586	3.26773	2.81079
	254.2	0.720433	6.17569	6.31993	7.3888	7.78764	8.5401	9.41977	9.81535	10.1759	10.7751	11.2907		254.2	5.68658	3.70966	3.73852	4.12818	4.27765	4.604	4.94241	5.21222	5.22342		254.2	3.06715	3.10439	3.08834	3.11435	3.53046	3.13424	3.27187	2.8118
	254.4	0.717872	6.16869	6.31038	7.37665	7.76801	8.5164	9.39333	9.78231	10.1449	10.7424	11.2557		254.4	5.685	3.70885	3.73626	4.12048	4.26065	4.58304	4.91498	5.18335	5.19394		254.4	3.06731	3.10781	3.09001	3.11326	3.52985	3.13426	3.2715	2.81368
	254.6	0.716402	6.16117	6.3019	7.361	7.75185	8.49532	9.36341	9.75353	10.115	10.7116	11.2237		254.6	5.68441	3.70763	3.73536	4.10967	4.24487	4.56161	4.89091	5.15587	5.1633		254.6	3.0676	3.11003	3.09192	3.11597	3.53153	3.13555	3.27194	2.8114
	254.8	0.714743	6.15331	6.29229	7.34617	7.73404	8.47288	9.33457	9.72369	10.0841	10.6775	11.1917		254.8	5.68096	3.70608	3.73244	4.09869	4.22909	4.53809	4.86766	5.12644	5.13284		254.8	3.06906	3.11008	3.09353	3.11773	3.53166	3.13938	3.27131	2.81449
	255	0.71388	6.14601	6.28216	7.33105	7.71498	8.44925	9.30871	9.69348	10.0562	10.648	11.1591		255	5.67983	3.70538	3.72919	4.08938	4.21203	4.51857	4.84324	5.10124	5.10679		255	3.06869	3.11068	3.09417	3.11863	3.53233	3.13972	3.27378	2.81319
	255.2	0.711385	6.13978	6.27133	7.31794	7.69894	8.42618	9.28103	9.66509	10.0241	10.6152	11.1285		255.2	5.6778	3.70336	3.72817	4.07942	4.1987	4.50031	4.82217	5.07677	5.08002		255.2	3.06999	3.10881	3.09317	3.11787	3.53662	3.14371	3.27325	2.81264
	255.4	0.712255	6.13015	6.26288	7.30028	7.68186	8.4082	9.25462	9.63776	9.99545	10.5851	11.0989		255.4	5.67733	3.70191	3.72677	4.06827	4.18268	4.47871	4.80073	5.04946	5.05297		255.4	3.07091	3.10819	3.09416	3.11832	3.53909	3.14624	3.27483	2.81327
	255.6	0.712303	6.12342	6.25362	7.28506	7.66253	8.38479	9.22709	9.60866	9.96632	10.5548	11.0673		255.6	5.67615	3.69867	3.72409	4.06035	4.16874	4.46156	4.78042	5.02545	5.02896		255.6	3.07057	3.10817	3.09343	3.11855	3.5399	3.14726	3.27507	2.81396
	255.8	0.712501	6.11566	6.24426	7.26936	7.64483	8.36369	9.20052	9.58098	9.93649	10.5272	11.0365		255.8	5.67576	3.69708	3.72337	4.05082	4.15415	4.44589	4.75783	5.00303	5.00437		255.8	3.07204	3.11122	3.09319	3.1165	3.54216	3.14337	3.27903	2.81224
	256	0.711352	6.10814	6.2354	7.25428	7.62704	8.34466	9.17445	9.55309	9.90579	10.4982	11.0045		256	5.67474	3.69508	3.72198	4.04262	4.14122	4.42807	4.73942	4.9799	4.97885		256	3.0742	3.11592	3.09426	3.11726	3.54276	3.1447	3.27911	2.81479
	256.2	0.711354	6.10124	6.22671	7.23918	7.61032	8.32263	9.15129	9.52406	9.87759	10.4718	10.9723		256.2	5.67329	3.69446	3.72022	4.0372	4.12834	4.4117	4.71925	4.95943	4.95718		256.2	3.07341	3.11721	3.09794	3.11865	3.54118	3.14234	3.28088	2.81579
	256.4	0.71034	6.09543	6.21575	7.22495	7.59048	8.30105	9.12479	9.49493	9.84899	10.4415	10.9434		256.4	5.67223	3.69096	3.7183	4.03068	4.11656	4.39799	4.70019	4.94055	4.93375		256.4	3.07258	3.11746	3.09914	3.11931	3.54047	3.1418	3.2806	2.81724
	256.6	0.709506	6.08845	6.2074	7.20942	7.57326	8.28161	9.10121	9.46867	9.82108	10.4125	10.9136		256.6	5.66933	3.69112	3.71709	4.02295	4.10328	4.37924	4.68133	4.91976	4.91314		256.6	3.07466	3.11665	3.10202	3.119	3.54159	3.1424	3.28089	2.81868
	256.8	0.707458	6.08071	6.19949	7.19612	7.55629	8.25842	9.07534	9.43956	9.79398	10.3836	10.8832		256.8	5.66793	3.68981	3.71467	4.01499	4.09146	4.36381	4.66364	4.90034	4.89357		256.8	3.07599	3.11561	3.10397	3.11994	3.54253	3.14392	3.28212	2.82033
	257	0.707278	6.07387	6.18908	7.18061	7.54025	8.2361	9.05051	9.41252	9.76659	10.3547	10.8532		257	5.66589	3.68778	3.71286	4.00921	4.07993	4.34696	4.64462	4.87865	4.87304		257	3.07516	3.11413	3.10404	3.12058	3.54345	3.14377	3.28327	2.82058
	257.2	0.707296	6.0669	6.18086	7.16588	7.52263	8.21669	9.02383	9.38815	9.73789	10.3254	10.8246		257.2	5.66534	3.6862	3.71131	3.99945	4.06856	4.33246	4.62811	4.8586	4.85071		257.2	3.07597	3.11662	3.10412	3.12077	3.54434	3.14659	3.28151	2.82013
	257.4	0.706214	6.05921	6.17261	7.15131	7.50653	8.1964	8.99904	9.36068	9.71297	10.2979	10.7957		257.4	5.66375	3.68496	3.70956	3.99214	4.05902	4.31802	4.61059	4.8408	4.83464		257.4	3.07785	3.11647	3.10442	3.12247	3.54559	3.14628	3.28274	2.81789
	257.6	0.704227	6.05151	6.16359	7.13833	7.48986	8.1774	8.97585	9.33403	9.68555	10.2754	10.7694		257.6	5.66355	3.68292	3.70694	3.98544	4.04856	4.30526	4.5966	4.82239	4.8136		257.6	3.07814	3.11809	3.10498	3.12268	3.54578	3.14573	3.28432	2.81728
	257.8	0.705543	6.04537	6.15393	7.12088	7.47319	8.15864	8.95012	9.31086	9.65999	10.248	10.7418		257.8	5.66125	3.68064	3.70576	3.97799	4.03778	4.29134	4.58119	4.80466	4.79399		257.8	3.07786	3.11831	3.10499	3.12457	3.54623	3.14642	3.2831	2.81918
	258	0.704724	6.03888	6.14487	7.10637	7.45471	8.13827	8.92354	9.28384	9.63166	10.2195	10.7158		258	5.66195	3.67925	3.70457	3.96984	4.02747	4.27855	4.56574	4.78762	4.77721		258	3.07813	3.12029	3.1047	3.12534	3.548	3.14605	3.28433	2.81962
	258.2	0.704146	6.03293	6.13412	7.09293	7.43614	8.11549	8.89936	9.2589	9.60699	10.195	10.6862		258.2	5.66069	3.67755	3.70325	3.96466	4.01647	4.26409	4.54951	4.77128	4.76047		258.2	3.07718	3.11803	3.10642	3.12697	3.54873	3.14488	3.28637	2.82029
	258.4	0.704727	6.02551	6.12575	7.0769	7.42114	8.09476	8.87428	9.23656	9.57939	10.1663	10.662		258.4	5.65985	3.67625	3.70181	3.95728	4.00764	4.25211	4.53468	4.75663	4.7414		258.4	3.07901	3.12112	3.10746	3.12916	3.54881	3.14688	3.28829	2.82169
	258.6	0.705108	6.01973	6.11632	7.06247	7.40557	8.07257	8.85072	9.21001	9.55281	10.1389	10.6358		258.6	5.6591	3.6749	3.70124	3.95185	3.99799	4.24026	4.52141	4.74007	4.72608		258.6	3.08154	3.12264	3.1071	3.1303	3.54849	3.14914	3.28991	2.82149
	258.8	0.703918	6.01373	6.10766	7.04929	7.38705	8.05225	8.82863	9.18435	9.52584	10.1129	10.6067		258.8	5.65841	3.67469	3.69908	3.94728	3.99049	4.22929	4.50541	4.7254	4.71187		258.8	3.0828	3.12087	3.1089	3.13073	3.552	3.15065	3.29258	2.81826
	259	0.703607	6.0056	6.10076	7.03414	7.37054	8.03131	8.80437	9.16049	9.5016	10.0856	10.58		259	5.65731	3.67373	3.6975	3.94254	3.98351	4.21795	4.4923	4.71101	4.69419		259	3.08229	3.11777	3.10949	3.13135	3.5522	3.15134	3.2942	2.82068
	259.2	0.703037	5.99776	6.09316	7.02156	7.35357	8.01124	8.77984	9.1363	9.4748	10.0594	10.5546		259.2	5.65559	3.67182	3.69438	3.9363	3.9751	4.20828	4.48179	4.69575	4.67972		259.2	3.08461	3.121	3.1096	3.13082	3.55197	3.15281	3.29509	2.82178
	259.4	0.70183	5.99124	6.08451	7.00696	7.33577	7.99117	8.75827	9.10994	9.45093	10.0351	10.527		259.4	5.65475	3.67116	3.69292	3.93225	3.96611	4.19774	4.4697	4.68098	4.66632		259.4	3.08464	3.12253	3.10931	3.13025	3.55369	3.15327	3.29535	2.82377
	259.6	0.701025	5.98353	6.07722	6.99248	7.31956	7.97253	8.73374	9.08823	9.42479	10.0086	10.5011		259.6	5.65284	3.66969	3.69179	3.92669	3.95797	4.18817	4.45807	4.66776	4.65142		259.6	3.08471	3.12502	3.11059	3.13168	3.55459	3.15238	3.29263	2.82617
	259.8	0.700447	5.9758	6.06883	6.97768	7.3034	7.9543	8.71188	9.06365	9.39966	9.98067	10.477		259.8	5.6525	3.66778	3.69158	3.92081	3.94988	4.17624	4.44787	4.65338	4.63784		259.8	3.08485	3.13047	3.10759	3.13319	3.55296	3.15332	3.29083	2.82852
	260	0.700386	5.97049	6.0589	6.96549	7.28811	7.93364	8.68819	9.03911	9.375	9.95658	10.4506		260	5.65067	3.66611	3.68995	3.91582	3.94216	4.16603	4.435	4.64168	4.62613		260	3.08713	3.13355	3.11069	3.13483	3.55463	3.15583	3.29133	2.82642
	260.2	0.699925	5.96411	6.05079	6.94869	7.27163	7.91441	8.66573	9.01559	9.34948	9.93156	10.425		260.2	5.64985	3.66487	3.68872	3.91245	3.93479	4.15494	4.42205	4.63088	4.6121		260.2	3.08709	3.13426	3.11261	3.13638	3.55711	3.15577	3.2924	2.82677
	260.4	0.699464	5.95799	6.04191	6.93388	7.25565	7.89592	8.64262	8.99195	9.32513	9.90535	10.3994		260.4	5.64776	3.66279	3.6867	3.90864	3.92967	4.14464	4.41212	4.61854	4.59884		260.4	3.0871	3.13301	3.11299	3.13652	3.55589	3.15649	3.29338	2.82615
	260.6	0.699798	5.95279	6.03343	6.92086	7.24007	7.87531	8.62115	8.96608	9.30125	9.88305	10.3749		260.6	5.64615	3.66224	3.68546	3.90367	3.92197	4.13548	4.4016	4.60886	4.58758		260.6	3.08675	3.13284	3.11285	3.13821	3.55878	3.15842	3.29672	2.82632
	260.8	0.699289	5.94575	6.02415	6.90571	7.22447	7.85681	8.5981	8.94303	9.27719	9.85667	10.3505		260.8	5.64454	3.66114	3.68317	3.89863	3.91553	4.12717	4.39134	4.5979	4.57458		260.8	3.08818	3.12912	3.11706	3.139	3.55814	3.1574	3.29808	2.82717
	261	0.6989	5.93919	6.01563	6.89175	7.20787	7.83881	8.5763	8.92091	9.25199	9.83244	10.3254		261	5.64463	3.66022	3.68211	3.89417	3.90754	4.11868	4.38187	4.58642	4.56388		261	3.09013	3.13098	3.11717	3.13814	3.55884	3.15696	3.29656	2.82815
	261.2	0.698838	5.93306	6.00744	6.8793	7.19256	7.81867	8.55415	8.89667	9.2293	9.80934	10.2991		261.2	5.64353	3.65934	3.68073	3.88787	3.90259	4.10989	4.37223	4.57671	4.5524		261.2	3.09111	3.13113	3.11643	3.13768	3.55803	3.15595	3.29519	2.8269
	261.4	0.699054	5.92605	5.9997	6.86511	7.17511	7.79753	8.53098	8.87186	9.2047	9.78395	10.2725		261.4	5.64355	3.65838	3.68005	3.8809	3.89354	4.10272	4.36139	4.56519	4.54197		261.4	3.09301	3.13101	3.11771	3.13841	3.56121	3.15677	3.29482	2.82745
	261.6	0.698609	5.91866	5.9915	6.85095	7.15895	7.78046	8.50855	8.84803	9.17935	9.75915	10.2491		261.6	5.64286	3.65675	3.67833	3.87669	3.88679	4.09281	4.3524	4.55459	4.52976		261.6	3.09588	3.13079	3.11976	3.13803	3.56259	3.15802	3.29652	2.82693
	261.8	0.699062	5.91376	5.98474	6.83854	7.14324	7.75886	8.48514	8.82518	9.15562	9.73612	10.2224		261.8	5.64193	3.65475	3.67708	3.87279	3.87935	4.08519	4.34437	4.54604	4.52047		261.8	3.09486	3.13239	3.1199	3.13768	3.56546	3.15939	3.2982	2.82444
	262	0.69866	5.90709	5.97573	6.82555	7.1263	7.74083	8.46499	8.80245	9.13091	9.71278	10.1989		262	5.6401	3.65365	3.67525	3.86907	3.8733	4.07726	4.33586	4.53677	4.51082		262	3.09433	3.13282	3.12096	3.13863	3.56686	3.1604	3.29814	2.82508
	262.2	0.698008	5.90066	5.96663	6.81248	7.1101	7.72287	8.4427	8.78031	9.10577	9.68593	10.1739		262.2	5.63898	3.65229	3.67424	3.8662	3.86646	4.07061	4.32849	4.52604	4.50071		262.2	3.09414	3.1348	3.12239	3.14007	3.56707	3.16323	3.2982	2.82578
	262.4	0.697656	5.89385	5.95789	6.80035	7.09689	7.70365	8.41949	8.7587	9.08285	9.66292	10.1499		262.4	5.63779	3.65167	3.67322	3.86298	3.86197	4.0636	4.31987	4.51731	4.49099		262.4	3.09239	3.13552	3.12222	3.14201	3.56764	3.16331	3.30004	2.82695
	262.6	0.696397	5.88846	5.95031	6.78709	7.08114	7.68389	8.39982	8.73503	9.06084	9.63924	10.1237		262.6	5.63775	3.65052	3.67222	3.85968	3.85744	4.0567	4.31089	4.50717	4.48245		262.6	3.09146	3.13671	3.12192	3.14258	3.56717	3.16372	3.30039	2.82704
	262.8	0.69519	5.88161	5.94155	6.77318	7.06567	7.66634	8.376	8.71254	9.03587	9.61593	10.1002		262.8	5.63657	3.64953	3.67168	3.85652	3.85385	4.04912	4.30267	4.4974	4.47375		262.8	3.0928	3.13769	3.12098	3.14238	3.56563	3.16393	3.30236	2.83043
	263	0.693303	5.8753	5.93483	6.7619	7.05373	7.64752	8.35525	8.69114	9.01447	9.59407	10.0758		263	5.63575	3.64839	3.67063	3.85202	3.84906	4.04375	4.29668	4.49022	4.46386		263	3.09276	3.13719	3.12277	3.1435	3.5655	3.16363	3.30348	2.83163
	263.2	0.692086	5.86959	5.92614	6.74737	7.0383	7.63015	8.33379	8.66723	8.99112	9.57133	10.0509		263.2	5.63394	3.64832	3.67035	3.84801	3.84404	4.03714	4.28863	4.4822	4.45458		263.2	3.09494	3.13561	3.12153	3.14359	3.56699	3.16403	3.30457	2.83116
	263.4	0.692251	5.86463	5.91771	6.73516	7.02229	7.61232	8.31415	8.64538	8.96786	9.54799	10.0282		263.4	5.63335	3.64613	3.66853	3.84404	3.83925	4.03014	4.28174	4.47457	4.44538		263.4	3.09756	3.13518	3.12307	3.14281	3.56654	3.16426	3.30374	2.83181
	263.6	0.692263	5.85835	5.90958	6.72256	7.00843	7.59275	8.29233	8.62355	8.94396	9.52474	10.0021		263.6	5.63164	3.64529	3.66724	3.84043	3.83368	4.02478	4.27435	4.4663	4.43719		263.6	3.09785	3.13705	3.12287	3.14359	3.56409	3.16433	3.30239	2.8321
	263.8	0.692791	5.85271	5.90037	6.71017	6.9927	7.57374	8.27406	8.5995	8.92029	9.50069	9.97821		263.8	5.63074	3.64374	3.6653	3.83641	3.82965	4.01885	4.26553	4.45858	4.42988		263.8	3.09919	3.13808	3.12462	3.14583	3.56711	3.16486	3.30133	2.83105
	264	0.694267	5.84725	5.89209	6.69651	6.97771	7.55377	8.2521	8.57904	8.8973	9.47367	9.95538		264	5.63047	3.64245	3.66526	3.83331	3.82513	4.01101	4.25812	4.45046	4.42234		264	3.10036	3.13966	3.12352	3.14515	3.56664	3.16557	3.30512	2.82998
	264.2	0.694544	5.84021	5.88464	6.68562	6.96217	7.53629	8.23208	8.55708	8.87443	9.45233	9.93252		264.2	5.62987	3.64004	3.6626	3.83048	3.82114	4.00516	4.25165	4.4433	4.41601		264.2	3.10108	3.14175	3.12575	3.14674	3.56934	3.16586	3.30831	2.83438
	264.4	0.693411	5.83414	5.87839	6.67192	6.9467	7.51628	8.21286	8.53417	8.85254	9.42888	9.91045		264.4	5.62921	3.64077	3.66129	3.82856	3.81627	3.99876	4.24592	4.4362	4.40951		264.4	3.10186	3.14217	3.12647	3.14785	3.56982	3.16764	3.30768	2.83523
	264.6	0.69383	5.82803	5.86967	6.6595	6.93173	7.50021	8.19183	8.51461	8.83101	9.40613	9.88654		264.6	5.62764	3.63864	3.65966	3.82543	3.81298	3.99146	4.23972	4.43006	4.40058		264.6	3.10076	3.14267	3.12818	3.14785	3.57417	3.16839	3.30954	2.83737
	264.8	0.693442	5.82192	5.86238	6.64739	6.91618	7.48246	8.16858	8.49274	8.80851	9.38404	9.86435		264.8	5.62776	3.63853	3.65819	3.82369	3.80828	3.98638	4.23446	4.42211	4.3925		264.8	3.10115	3.14235	3.12841	3.14784	3.57308	3.16822	3.31171	2.83898
	265	0.693392	5.8162	5.85487	6.63492	6.9029	7.46547	8.14974	8.47039	8.78744	9.36302	9.8401		265	5.62603	3.63872	3.65507	3.8205	3.80515	3.98231	4.22821	4.41477	4.38654		265	3.1006	3.14221	3.12979	3.14973	3.57314	3.16734	3.31091	2.84089
	265.2	0.694069	5.80997	5.84664	6.62293	6.88703	7.44927	8.12769	8.44919	8.76509	9.3396	9.8159		265.2	5.62569	3.63837	3.65494	3.81752	3.80034	3.97721	4.22229	4.40935	4.38043		265.2	3.10096	3.14167	3.13048	3.1496	3.57106	3.16685	3.31021	2.83989
	265.4	0.694051	5.80342	5.8385	6.60925	6.87288	7.43206	8.10745	8.4294	8.74035	9.31751	9.79249		265.4	5.62414	3.6358	3.65415	3.81395	3.79684	3.97162	4.21659	4.40205	4.37428		265.4	3.10023	3.14323	3.1318	3.15013	3.57258	3.16699	3.31134	2.83976
	265.6	0.693809	5.79776	5.83184	6.5979	6.85671	7.41515	8.08693	8.40705	8.71833	9.29479	9.77015		265.6	5.62449	3.63479	3.65338	3.81061	3.7925	3.96829	4.21143	4.39541	4.36939		265.6	3.10093	3.1437	3.13228	3.15104	3.57229	3.16714	3.31295	2.83811
	265.8	0.693909	5.79091	5.82319	6.58351	6.84376	7.39733	8.0681	8.38726	8.69569	9.273	9.74534		265.8	5.62241	3.63313	3.65313	3.80705	3.78831	3.96321	4.20538	4.39137	4.36409		265.8	3.10217	3.14689	3.13313	3.15092	3.57236	3.1686	3.31119	2.83712
	266	0.693021	5.78452	5.81598	6.56923	6.82948	7.38018	8.04758	8.36546	8.67447	9.24922	9.72306		266	5.62128	3.63113	3.65284	3.80496	3.78362	3.95857	4.19985	4.38596	4.35636		266	3.10369	3.14888	3.13298	3.15122	3.57393	3.16981	3.31226	2.83816
	266.2	0.692472	5.77974	5.80901	6.5565	6.81446	7.36165	8.02899	8.3451	8.65496	9.22692	9.69899		266.2	5.62056	3.62981	3.65094	3.80256	3.78113	3.95449	4.19494	4.3805	4.35054		266.2	3.10179	3.1496	3.13418	3.15164	3.57512	3.17126	3.31327	2.83893
	266.4	0.691488	5.77448	5.80154	6.5462	6.80112	7.34494	8.00815	8.32367	8.63235	9.20331	9.6778		266.4	5.61956	3.62919	3.64996	3.80007	3.77745	3.95134	4.18977	4.37549	4.34491		266.4	3.10249	3.15038	3.13229	3.15031	3.57493	3.16881	3.31566	2.8379
	266.6	0.691863	5.76796	5.79385	6.53251	6.78744	7.32873	7.98824	8.30343	8.61026	9.18223	9.6549		266.6	5.61736	3.62771	3.64841	3.79714	3.77308	3.94516	4.18496	4.37082	4.33951		266.6	3.10377	3.14925	3.1345	3.15016	3.57549	3.16914	3.31392	2.83954
	266.8	0.691442	5.76347	5.78795	6.52144	6.77233	7.30929	7.96814	8.28178	8.58913	9.16123	9.63422		266.8	5.61724	3.62705	3.64618	3.79462	3.77016	3.94211	4.17984	4.36371	4.33279		266.8	3.10313	3.14891	3.13606	3.15114	3.57765	3.16968	3.31508	2.84019
	267	0.69191	5.75741	5.77999	6.51033	6.75678	7.29311	7.94969	8.26	8.56643	9.13742	9.61117		267	5.61618	3.62599	3.64514	3.79182	3.76729	3.93725	4.17567	4.35996	4.32884		267	3.10372	3.14777	3.13635	3.15064	3.57963	3.16992	3.31578	2.83912
	267.2	0.691369	5.75142	5.77275	6.49825	6.74448	7.2778	7.92995	8.23683	8.54443	9.11438	9.59139		267.2	5.6161	3.6243	3.64464	3.78932	3.76451	3.93352	4.17045	4.35547	4.32409		267.2	3.10576	3.14974	3.13683	3.15239	3.58129	3.17032	3.31726	2.83936
	267.4	0.693101	5.74513	5.76569	6.48703	6.72868	7.26161	7.91316	8.21865	8.52416	9.09545	9.56716		267.4	5.61597	3.62281	3.6438	3.78666	3.76149	3.92907	4.16681	4.35153	4.31975		267.4	3.1059	3.14992	3.1396	3.1541	3.58429	3.17334	3.31805	2.84079
	267.6	0.691235	5.7398	5.75681	6.47599	6.71448	7.24224	7.89255	8.19633	8.50216	9.07234	9.54457		267.6	5.61697	3.62284	3.64164	3.78576	3.75942	3.92685	4.16257	4.34588	4.315		267.6	3.10895	3.14986	3.1391	3.15585	3.58541	3.17113	3.31872	2.84093
	267.8	0.691575	5.73309	5.74916	6.46465	6.70006	7.22703	7.87072	8.17781	8.4807	9.05175	9.522		267.8	5.61515	3.6216	3.64175	3.78457	3.75633	3.92213	4.159	4.34327	4.31116		267.8	3.10852	3.14876	3.13793	3.15722	3.58521	3.17217	3.31927	2.84332
	268	0.691081	5.72586	5.74051	6.45324	6.68701	7.20874	7.84988	8.15898	8.45911	9.02942	9.49848		268	5.61358	3.62103	3.64074	3.78267	3.7533	3.91694	4.15487	4.3367	4.30603		268	3.10863	3.14887	3.13958	3.15859	3.58711	3.17359	3.31794	2.84334
	268.2	0.691301	5.71868	5.73329	6.44295	6.67373	7.19143	7.83188	8.13836	8.43667	9.00618	9.47471		268.2	5.61195	3.61999	3.63963	3.77976	3.74923	3.91282	4.15136	4.33255	4.30103		268.2	3.10778	3.14955	3.1383	3.1577	3.58847	3.17432	3.31687	2.84343
	268.4	0.690318	5.71333	5.72692	6.42958	6.66196	7.17492	7.81079	8.11842	8.41618	8.98475	9.45349		268.4	5.61072	3.62002	3.6382	3.77723	3.74693	3.90982	4.14733	4.3271	4.29477		268.4	3.10892	3.1505	3.13744	3.16041	3.58904	3.17434	3.31746	2.84293
	268.6	0.69134	5.70753	5.72169	6.41793	6.64905	7.15945	7.79296	8.09797	8.39454	8.9646	9.43025		268.6	5.61014	3.61996	3.63887	3.77419	3.74464	3.90605	4.14356	4.32343	4.29078		268.6	3.1095	3.15249	3.13763	3.1606	3.58996	3.17602	3.31963	2.84394
	268.8	0.690407	5.70205	5.71435	6.40561	6.63614	7.14383	7.77515	8.07662	8.37325	8.94195	9.40952		268.8	5.60906	3.61923	3.63733	3.77274	3.74124	3.90205	4.13876	4.31927	4.28578		268.8	3.11024	3.1541	3.13849	3.1608	3.59119	3.17547	3.32199	2.84217
	269	0.690524	5.69778	5.70829	6.39476	6.62151	7.12835	7.75625	8.05745	8.35323	8.92183	9.38807		269	5.60939	3.61944	3.63538	3.76963	3.7382	3.89901	4.13561	4.31544	4.28237		269	3.11117	3.15511	3.13715	3.16041	3.5907	3.17528	3.32422	2.84186
	269.2	0.689783	5.69258	5.70077	6.38298	6.60735	7.11228	7.7364	8.03835	8.33144	8.89876	9.36535		269.2	5.60944	3.61891	3.63427	3.76863	3.73645	3.89611	4.13247	4.30999	4.27883		269.2	3.11585	3.15279	3.13905	3.16263	3.59111	3.17664	3.3249	2.84265
	269.4	0.689482	5.68584	5.69189	6.37198	6.59388	7.09536	7.72016	8.01612	8.31163	8.87818	9.3432		269.4	5.60735	3.61697	3.63366	3.76791	3.73331	3.89306	4.12857	4.30761	4.27561		269.4	3.11783	3.15575	3.13919	3.16129	3.59091	3.1773	3.32531	2.84409
	269.6	0.68939	5.67934	5.68389	6.36259	6.5805	7.08124	7.70123	7.9985	8.29282	8.85713	9.32248		269.6	5.60528	3.61525	3.63199	3.76649	3.7308	3.88991	4.12525	4.30396	4.27209		269.6	3.11812	3.15469	3.13999	3.16196	3.5913	3.17931	3.32543	2.84266
	269.8	0.68958	5.67427	5.67745	6.35071	6.56753	7.06506	7.68339	7.97925	8.27164	8.83809	9.29976		269.8	5.60534	3.61336	3.63138	3.7629	3.72938	3.88712	4.1228	4.30137	4.26907		269.8	3.11961	3.15639	3.14133	3.16159	3.59195	3.1805	3.32478	2.84414
	270	0.689325	5.66652	5.66932	6.33937	6.55386	7.04969	7.66452	7.95889	8.25164	8.81593	9.27798		270	5.60325	3.61011	3.63183	3.76181	3.72767	3.88446	4.11772	4.29734	4.26477		270	3.11894	3.15496	3.14343	3.16334	3.59067	3.18008	3.32373	2.84731
	270.2	0.688828	5.66113	5.66173	6.32834	6.54183	7.03358	7.64612	7.9405	8.23033	8.79564	9.25683		270.2	5.60055	3.60911	3.63076	3.75928	3.72535	3.88095	4.1142	4.29476	4.25948		270.2	3.11886	3.15621	3.14325	3.16248	3.59206	3.17934	3.32554	2.84736
	270.4	0.688663	5.65635	5.65542	6.31687	6.53017	7.01812	7.62908	7.92032	8.20713	8.77522	9.23575		270.4	5.6012	3.60815	3.62856	3.75625	3.72373	3.87783	4.11177	4.29087	4.25678		270.4	3.11706	3.15621	3.14517	3.16314	3.59214	3.17882	3.32554	2.847
	270.6	0.688142	5.65149	5.6471	6.30571	6.51724	7.00249	7.61012	7.90101	8.18703	8.75726	9.21481		270.6	5.60078	3.60714	3.62837	3.75453	3.72165	3.87406	4.10728	4.2873	4.25265		270.6	3.11651	3.15845	3.14621	3.16335	3.58996	3.17914	3.32499	2.84964
	270.8	0.68801	5.64602	5.63976	6.29323	6.50504	6.9859	7.59131	7.88105	8.16621	8.73455	9.19204		270.8	5.59911	3.60591	3.62723	3.75326	3.71988	3.8716	4.10366	4.28251	4.24906		270.8	3.11558	3.15879	3.14558	3.16543	3.5905	3.17878	3.32476	2.85016
	271	0.688357	5.64268	5.63235	6.28321	6.49457	6.97082	7.57436	7.86191	8.14605	8.71351	9.17252		271	5.59898	3.60523	3.62617	3.75064	3.71741	3.86939	4.10185	4.27951	4.24568		271	3.11706	3.16109	3.14791	3.16577	3.59208	3.17933	3.32742	2.84709
	271.2	0.688713	5.63646	5.62643	6.27157	6.48096	6.95506	7.55785	7.84211	8.12602	8.69215	9.15051		271.2	5.5987	3.60464	3.62527	3.74904	3.71363	3.86626	4.0981	4.27545	4.24329		271.2	3.11686	3.16235	3.14781	3.16535	3.59159	3.17973	3.32732	2.84862
	271.4	0.68799	5.63002	5.61916	6.26069	6.46782	6.93954	7.54023	7.82305	8.10735	8.67071	9.12724		271.4	5.59674	3.60482	3.62497	3.74722	3.71113	3.86335	4.09589	4.27268	4.23858		271.4	3.11966	3.16215	3.14838	3.1674	3.59123	3.18028	3.32714	2.85001
	271.6	0.688582	5.62418	5.61326	6.24949	6.45558	6.92464	7.52194	7.80256	8.08692	8.64671	9.10803		271.6	5.59563	3.60412	3.6234	3.7455	3.70828	3.86158	4.09375	4.27034	4.23451		271.6	3.1202	3.16374	3.1492	3.16877	3.59408	3.17963	3.32927	2.84959
	271.8	0.688158	5.61846	5.60684	6.24053	6.44329	6.91158	7.50374	7.78375	8.06828	8.62696	9.08524		271.8	5.5964	3.60387	3.62163	3.74345	3.70583	3.85906	4.09135	4.26732	4.23159		271.8	3.12259	3.16355	3.15273	3.16708	3.59389	3.17897	3.33138	2.85133
	272	0.686899	5.61187	5.59976	6.23022	6.42935	6.89559	7.48589	7.76611	8.04759	8.60687	9.06407		272	5.59634	3.60367	3.62088	3.74239	3.70403	3.85577	4.08832	4.26543	4.22846		272	3.12388	3.16511	3.15164	3.16946	3.59549	3.18048	3.32923	2.85357
	272.2	0.688073	5.60747	5.5933	6.22027	6.41739	6.8813	7.46946	7.74756	8.02752	8.58828	9.04482		272.2	5.59597	3.60258	3.6197	3.74085	3.70268	3.85417	4.08594	4.26304	4.22543		272.2	3.1253	3.16585	3.15379	3.17164	3.59786	3.1798	3.33137	2.85362
	272.4	0.688499	5.60333	5.58609	6.20978	6.40393	6.86548	7.45202	7.72844	8.0072	8.56699	9.02244		272.4	5.59512	3.60083	3.61967	3.73904	3.70036	3.85155	4.08208	4.25915	4.22393		272.4	3.1244	3.1671	3.15435	3.1702	3.59938	3.18233	3.33295	2.85287
	272.6	0.687993	5.5976	5.57817	6.20016	6.39043	6.84766	7.43594	7.71096	7.98786	8.54609	9.00038		272.6	5.5949	3.60014	3.61886	3.73656	3.69897	3.8498	4.07954	4.25664	4.22061		272.6	3.12532	3.1654	3.15485	3.17035	3.60029	3.18583	3.33325	2.85233
	272.8	0.68804	5.59207	5.57085	6.18919	6.37896	6.83232	7.41753	7.6917	7.96773	8.52631	8.98108		272.8	5.59304	3.59877	3.61764	3.73584	3.69684	3.8469	4.07638	4.25391	4.21832		272.8	3.12606	3.16478	3.15227	3.172	3.60225	3.18693	3.33312	2.84991
	273	0.689752	5.58726	5.56497	6.1795	6.36607	6.81932	7.40107	7.67485	7.94889	8.50677	8.95987		273	5.59222	3.59715	3.61692	3.73433	3.69594	3.84542	4.07417	4.25017	4.21652		273	3.12605	3.16469	3.15277	3.17003	3.60217	3.18583	3.33578	2.85213
	273.2	0.688883	5.58257	5.55726	6.16845	6.35374	6.80545	7.38098	7.65632	7.92842	8.48487	8.93843		273.2	5.59166	3.59677	3.61631	3.73322	3.69485	3.84318	4.07187	4.2478	4.21399		273.2	3.12549	3.1651	3.15295	3.17017	3.60053	3.18819	3.33347	2.85225
	273.4	0.689	5.5765	5.55117	6.1587	6.3422	6.78985	7.36455	7.63653	7.91024	8.46602	8.9184		273.4	5.59087	3.59559	3.61395	3.73203	3.69269	3.8395	4.06989	4.24519	4.21161		273.4	3.12619	3.16517	3.15327	3.17109	3.5989	3.18708	3.33391	2.85394
	273.6	0.689247	5.57191	5.54337	6.14839	6.33172	6.776	7.34676	7.61671	7.8904	8.44611	8.89827		273.6	5.58944	3.59406	3.61243	3.73109	3.69004	3.83778	4.06765	4.24211	4.20904		273.6	3.1246	3.16642	3.15274	3.17062	3.59877	3.18483	3.33497	2.85399
	273.8	0.690154	5.56569	5.53698	6.13926	6.31877	6.76287	7.33031	7.59788	7.87193	8.42461	8.87757		273.8	5.58785	3.59388	3.61211	3.72958	3.68831	3.8352	4.06666	4.24002	4.2055		273.8	3.12434	3.168	3.15524	3.17094	3.59636	3.1862	3.33554	2.8561
	274	0.688466	5.55892	5.52941	6.12844	6.30845	6.74763	7.3126	7.58104	7.85063	8.40723	8.85804		274	5.58716	3.59249	3.61138	3.72855	3.68577	3.8324	4.06444	4.23755	4.20193		274	3.12624	3.1695	3.15481	3.17308	3.59675	3.18702	3.33422	2.85533
	274.2	0.688088	5.55246	5.52409	6.11885	6.29913	6.73227	7.29703	7.56293	7.83239	8.38621	8.83697		274.2	5.58604	3.59048	3.61054	3.72647	3.68374	3.82959	4.06239	4.23471	4.20038		274.2	3.12718	3.16873	3.15506	3.17399	3.59763	3.18559	3.33683	2.85477
	274.4	0.688425	5.54614	5.51739	6.10753	6.28634	6.71852	7.27993	7.54842	7.8115	8.36683	8.81647		274.4	5.58524	3.5896	3.61061	3.7261	3.68301	3.82882	4.05967	4.23252	4.19775		274.4	3.12819	3.16721	3.15534	3.17484	3.59909	3.187	3.33681	2.85521
	274.6	0.688754	5.53981	5.51145	6.09715	6.2732	6.7054	7.26518	7.52988	7.79243	8.34853	8.79775		274.6	5.5843	3.5889	3.61107	3.72498	3.68209	3.82466	4.05661	4.23036	4.19452		274.6	3.13024	3.16803	3.15648	3.17637	3.60059	3.18671	3.33691	2.85737
	274.8	0.688748	5.53435	5.50613	6.08681	6.26308	6.69038	7.24776	7.51186	7.77457	8.32879	8.77575		274.8	5.58416	3.58818	3.6104	3.7221	3.68086	3.82491	4.05423	4.22747	4.19128		274.8	3.12971	3.16949	3.15606	3.17606	3.60431	3.18683	3.33594	2.85718
	275	0.688187	5.53082	5.49802	6.07777	6.25039	6.6773	7.2332	7.49366	7.75413	8.30999	8.75538		275	5.58257	3.58767	3.60837	3.72074	3.67906	3.82337	4.05248	4.22554	4.18966		275	3.12912	3.16888	3.1572	3.17529	3.60542	3.18839	3.33689	2.85676
	275.2	0.689279	5.52618	5.49002	6.06804	6.23793	6.66474	7.21623	7.47629	7.73624	8.29143	8.73598		275.2	5.58237	3.58754	3.60739	3.72035	3.67824	3.82088	4.05057	4.22373	4.18594		275.2	3.12922	3.16948	3.15859	3.17365	3.60664	3.1909	3.3367	2.85781
	275.4	0.689033	5.52112	5.48246	6.05976	6.22791	6.65095	7.20021	7.45798	7.71833	8.27196	8.71644		275.4	5.58246	3.58696	3.60602	3.71881	3.67643	3.81927	4.04949	4.22237	4.18304		275.4	3.12781	3.17215	3.1576	3.17268	3.60798	3.19138	3.3363	2.85804
	275.6	0.687366	5.51569	5.47479	6.05042	6.218	6.6386	7.18379	7.44081	7.69866	8.25216	8.69708		275.6	5.58169	3.58603	3.60369	3.71649	3.67556	3.81862	4.04766	4.21906	4.18289		275.6	3.12707	3.17385	3.15773	3.17205	3.60628	3.19334	3.33576	2.85519
	275.8	0.686566	5.51021	5.46736	6.04005	6.20548	6.62461	7.16689	7.42323	7.68012	8.23289	8.67653		275.8	5.58139	3.58603	3.60357	3.71565	3.6736	3.81514	4.04566	4.21702	4.18158		275.8	3.12897	3.17289	3.15889	3.17296	3.60625	3.19257	3.3384	2.85489
	276	0.687621	5.50293	5.46194	6.02997	6.19587	6.60993	7.15097	7.40542	7.6616	8.21303	8.65477		276	5.58193	3.58507	3.60252	3.71374	3.6727	3.81263	4.04335	4.21505	4.17842		276	3.12903	3.17396	3.15952	3.17312	3.60627	3.19253	3.34137	2.85523
	276.2	0.685461	5.49661	5.45747	6.0187	6.18285	6.5957	7.13551	7.38871	7.64244	8.19233	8.63459		276.2	5.5812	3.58412	3.60209	3.71208	3.67075	3.81237	4.04163	4.21341	4.17669		276.2	3.13043	3.17378	3.15988	3.17664	3.60549	3.19125	3.34	2.85476
	276.4	0.684329	5.49145	5.45266	6.00898	6.17052	6.58078	7.11881	7.37231	7.62531	8.17313	8.61439		276.4	5.58105	3.58225	3.60054	3.71048	3.66933	3.8107	4.0387	4.2108	4.17467		276.4	3.13154	3.17309	3.16208	3.1781	3.60691	3.19196	3.34235	2.8551
	276.6	0.68541	5.48628	5.44747	5.99969	6.15983	6.56724	7.10313	7.35678	7.60774	8.15466	8.59656		276.6	5.58082	3.58143	3.60034	3.71071	3.66752	3.80855	4.03649	4.20952	4.17265		276.6	3.13301	3.17311	3.1627	3.17798	3.60717	3.19144	3.34387	2.85721
	276.8	0.68574	5.48172	5.44093	5.99133	6.14821	6.55462	7.08751	7.33893	7.58865	8.13517	8.57598		276.8	5.57956	3.57957	3.59771	3.70989	3.66568	3.80889	4.03424	4.20786	4.17109		276.8	3.13362	3.17249	3.16293	3.17896	3.60687	3.1946	3.34322	2.85959
	277	0.685037	5.47622	5.43466	5.98217	6.13706	6.54224	7.07133	7.32138	7.57143	8.1146	8.55628		277	5.57766	3.57906	3.59671	3.7087	3.6631	3.80768	4.03174	4.20673	4.16938		277	3.13514	3.17345	3.16405	3.18075	3.60754	3.19419	3.34181	2.85897
	277.2	0.687033	5.47098	5.42725	5.97166	6.12727	6.52934	7.05534	7.30402	7.55147	8.09566	8.53802		277.2	5.57679	3.57765	3.59657	3.70653	3.66103	3.80539	4.03001	4.20519	4.16791		277.2	3.13448	3.17562	3.16564	3.18157	3.60808	3.19402	3.34148	2.86008
	277.4	0.687428	5.46654	5.42066	5.96276	6.11658	6.51715	7.04137	7.28666	7.53435	8.07967	8.51978		277.4	5.57464	3.57689	3.59573	3.70517	3.65906	3.80377	4.02794	4.20236	4.16699		277.4	3.13738	3.1775	3.16664	3.18034	3.60763	3.19248	3.34107	2.85848
	277.6	0.687076	5.46151	5.41304	5.95281	6.10501	6.50429	7.02494	7.26933	7.51396	8.06064	8.499		277.6	5.57411	3.57665	3.59466	3.70376	3.65699	3.8029	4.02727	4.20072	4.16478		277.6	3.13974	3.17766	3.16864	3.18178	3.60876	3.19394	3.34027	2.85929
	277.8	0.686948	5.45551	5.40665	5.94284	6.09528	6.49097	7.01061	7.25299	7.49604	8.04322	8.48131		277.8	5.57272	3.5751	3.59553	3.70307	3.65686	3.79974	4.02637	4.19832	4.16353		277.8	3.1398	3.18056	3.1688	3.18252	3.6093	3.19317	3.3394	2.85819
	278	0.687266	5.45132	5.39839	5.93497	6.08233	6.47725	6.99504	7.23731	7.47861	8.02439	8.46347		278	5.57251	3.57576	3.59468	3.70255	3.65595	3.79924	4.02537	4.19645	4.16222		278	3.13995	3.17984	3.16869	3.18143	3.60923	3.19316	3.33997	2.86043
	278.2	0.685692	5.44614	5.3905	5.92539	6.07193	6.46276	6.97961	7.22015	7.46146	8.00516	8.44277		278.2	5.57149	3.57416	3.59151	3.70192	3.65658	3.79814	4.02261	4.19293	4.15951		278.2	3.13969	3.17944	3.16886	3.18145	3.60959	3.19457	3.34368	2.86014
	278.4	0.686204	5.44119	5.38467	5.91653	6.06245	6.44841	6.96443	7.20374	7.44301	7.9856	8.42568		278.4	5.57115	3.57418	3.59087	3.70078	3.65574	3.7967	4.02122	4.19239	4.15742		278.4	3.13877	3.1797	3.16945	3.18374	3.61028	3.19669	3.34412	2.86349
	278.6	0.68578	5.43495	5.37771	5.90772	6.05252	6.43563	6.95059	7.18674	7.42752	7.96645	8.40484		278.6	5.56859	3.5732	3.59141	3.69936	3.6552	3.79562	4.02023	4.19066	4.156		278.6	3.13795	3.17787	3.16818	3.18582	3.61207	3.19717	3.34692	2.86201
	278.8	0.685562	5.43077	5.37023	5.8984	6.04257	6.42216	6.93599	7.17149	7.41062	7.94931	8.38528		278.8	5.56948	3.57308	3.58909	3.6978	3.65315	3.79508	4.01636	4.18987	4.15349		278.8	3.13911	3.17904	3.16874	3.18614	3.61297	3.1983	3.34816	2.86303
	279	0.685817	5.42467	5.36384	5.88765	6.03264	6.40877	6.92106	7.15378	7.39356	7.9313	8.36593		279	5.56743	3.57072	3.58983	3.69655	3.65172	3.79338	4.01349	4.18634	4.15148		279	3.13981	3.17865	3.16902	3.18744	3.61308	3.20021	3.35001	2.86402
	279.2	0.685707	5.4187	5.35817	5.87914	6.02071	6.3973	6.90699	7.13673	7.37592	7.91278	8.34763		279.2	5.56653	3.57074	3.5907	3.69553	3.64955	3.79077	4.01237	4.18518	4.15012		279.2	3.1421	3.17785	3.16721	3.18736	3.61361	3.20191	3.35019	2.86581
	279.4	0.685287	5.41276	5.35236	5.86973	6.01022	6.38459	6.89347	7.12125	7.35701	7.89543	8.32688		279.4	5.56556	3.56987	3.59059	3.69497	3.64871	3.78879	4.01069	4.18311	4.14875		279.4	3.1411	3.17745	3.16669	3.1869	3.61342	3.20121	3.35272	2.86695
	279.6	0.685504	5.4077	5.34549	5.86119	6.00019	6.37367	6.87777	7.10579	7.34024	7.87783	8.31046		279.6	5.56554	3.56866	3.58931	3.69322	3.64677	3.78686	4.00806	4.18137	4.14718		279.6	3.14152	3.17867	3.16783	3.18567	3.612	3.2008	3.35118	2.86847
	279.8	0.685212	5.40129	5.34126	5.85323	5.9892	6.36145	6.86275	7.09069	7.32489	7.86065	8.2909		279.8	5.56395	3.56716	3.58943	3.69256	3.64664	3.78471	4.00791	4.1794	4.14592		279.8	3.14163	3.17659	3.16689	3.18633	3.61159	3.2011	3.35258	2.86959
	280	0.684583	5.39592	5.3358	5.84361	5.97926	6.3501	6.84841	7.0761	7.30735	7.84155	8.27218		280	5.56365	3.56596	3.5868	3.69097	3.64502	3.78319	4.00807	4.17856	4.14488		280	3.00895	3.07003	3.04535	3.05779	3.49847	3.10917	3.20892	2.76502
	280.2	0.685161	5.39115	5.32829	5.83437	5.96864	6.33807	6.83198	7.06016	7.29128	7.82388	8.25296		280.2	5.56376	3.56489	3.58641	3.68895	3.64342	3.78212	4.00627	4.17938	4.14296		280.2	3.01375	3.0684	3.0528	3.06612	3.50173	3.11904	3.22071	2.77309
	280.4	0.685107	5.38478	5.32218	5.82455	5.95863	6.32609	6.81816	7.04555	7.275	7.80708	8.23568		280.4	5.56282	3.56348	3.58565	3.6874	3.64215	3.78014	4.00546	4.17774	4.14085		280.4	3.02044	3.07505	3.05586	3.07518	3.5094	3.12025	3.22552	2.78012
	280.6	0.685365	5.37931	5.31496	5.81594	5.94716	6.31221	6.805	7.02808	7.25851	7.78692	8.21589		280.6	5.56246	3.56246	3.58424	3.68774	3.64196	3.77798	4.00406	4.17656	4.13857		280.6	3.02142	3.0746	3.05151	3.06368	3.50149	3.12088	3.23005	2.78212
	280.8	0.685858	5.37447	5.30862	5.80735	5.93677	6.30036	6.79221	7.01155	7.24217	7.76996	8.1989		280.8	5.56155	3.56318	3.5833	3.68594	3.6386	3.77792	4.00367	4.17539	4.13716		280.8	3.02353	3.07418	3.05586	3.06744	3.5061	3.12334	3.23154	2.77859
	281	0.68627	5.36979	5.30245	5.79915	5.92767	6.28832	6.77806	6.99607	7.22533	7.75321	8.17971		281	5.56175	3.56257	3.58265	3.68572	3.63852	3.77591	4.00247	4.17252	4.13493		281	3.02545	3.07544	3.05741	3.06965	3.50706	3.1253	3.23427	2.78096
	281.2	0.686465	5.3651	5.2985	5.79042	5.91649	6.27587	6.76465	6.98049	7.20778	7.73533	8.16199		281.2	5.56023	3.56154	3.58136	3.68615	3.63779	3.775	4.0024	4.16902	4.13333		281.2	3.02641	3.07639	3.05555	3.06858	3.50674	3.12476	3.2372	2.7821
	281.4	0.686834	5.36059	5.29206	5.78243	5.90694	6.26474	6.75028	6.96547	7.19115	7.71698	8.14406		281.4	5.55941	3.56112	3.57997	3.68564	3.63691	3.77542	3.99912	4.16831	4.13127		281.4	3.02642	3.07451	3.05467	3.06788	3.50492	3.12621	3.23711	2.78135
	281.6	0.686877	5.3559	5.28677	5.77311	5.89763	6.25224	6.73476	6.9495	7.17421	7.70189	8.12745		281.6	5.55829	3.55945	3.57946	3.68325	3.63403	3.77467	3.99818	4.16623	4.12916		281.6	3.02646	3.07396	3.05525	3.06981	3.50533	3.12545	3.23625	2.78113
	281.8	0.686529	5.35029	5.27923	5.76437	5.88639	6.24137	6.72106	6.93676	7.15557	7.68383	8.10857		281.8	5.55746	3.55777	3.57953	3.68334	3.63377	3.7721	3.99496	4.1645	4.12772		281.8	3.02535	3.07301	3.05462	3.06975	3.50343	3.12493	3.23579	2.7812
	282	0.686166	5.34453	5.27342	5.75732	5.87598	6.2312	6.70676	6.9212	7.13964	7.66661	8.09085		282	5.55687	3.55697	3.57867	3.68235	3.63248	3.77198	3.99434	4.16511	4.12684		282	3.02658	3.07214	3.05309	3.06942	3.50325	3.12542	3.23784	2.7816
	282.2	0.686236	5.33776	5.26684	5.74764	5.86665	6.21752	6.69344	6.90702	7.12585	7.65192	8.0743		282.2	5.5556	3.55537	3.57741	3.68163	3.63147	3.77095	3.99117	4.16503	4.12579		282.2	3.02637	3.07106	3.05279	3.07033	3.5009	3.12415	3.23461	2.77963
	282.4	0.685049	5.33288	5.26024	5.73888	5.85538	6.20584	6.67839	6.89241	7.10949	7.63553	8.05541		282.4	5.55579	3.55329	3.57734	3.67997	3.63094	3.76938	3.9907	4.16217	4.12556		282.4	3.02619	3.07138	3.05199	3.069	3.49976	3.12329	3.23461	2.77817
	282.6	0.684647	5.32672	5.25279	5.72956	5.84581	6.1937	6.66489	6.87849	7.09321	7.61784	8.03682		282.6	5.55519	3.55461	3.57538	3.68058	3.63177	3.76687	3.98973	4.16084	4.1244		282.6	3.02669	3.07045	3.04993	3.06767	3.49921	3.12463	3.23513	2.77673
	282.8	0.68455	5.32293	5.24692	5.72083	5.83678	6.18033	6.6517	6.86407	7.07811	7.60172	8.02199		282.8	5.55418	3.55205	3.5737	3.67931	3.63091	3.76553	3.98872	4.15856	4.12302		282.8	3.026	3.07039	3.04942	3.06696	3.49952	3.12379	3.23494	2.77571
	283	0.684289	5.3174	5.2408	5.71232	5.82903	6.16916	6.63906	6.84889	7.06355	7.58535	8.003		283	5.55205	3.55219	3.57205	3.67858	3.62985	3.76385	3.98651	4.15611	4.1212		283	3.02487	3.06987	3.04863	3.06688	3.4971	3.12349	3.23332	2.77494
	283.2	0.683743	5.31181	5.23384	5.70333	5.81945	6.15991	6.62531	6.83538	7.04433	7.56681	7.98701		283.2	5.55242	3.55173	3.57055	3.6786	3.62823	3.76257	3.98613	4.15373	4.11994		283.2	3.02484	3.06961	3.04764	3.0663	3.49686	3.12288	3.233	2.77459
	283.4	0.684265	5.30649	5.22852	5.69395	5.81	6.14875	6.61563	6.81969	7.02886	7.55028	7.97007		283.4	5.5506	3.55235	3.56863	3.67731	3.62614	3.76088	3.98551	4.15212	4.11794		283.4	3.0236	3.06833	3.047	3.065	3.49668	3.12117	3.23246	2.77455
	283.6	0.684677	5.3008	5.22321	5.6873	5.79978	6.13764	6.60223	6.80478	7.01481	7.53234	7.95512		283.6	5.54919	3.55064	3.56878	3.67516	3.62358	3.76111	3.98348	4.15075	4.11725		283.6	3.02184	3.06783	3.04716	3.06593	3.49496	3.11831	3.23128	2.77247
	283.8	0.685055	5.29602	5.21857	5.67805	5.7912	6.12796	6.5894	6.79118	6.99807	7.51636	7.93806		283.8	5.54886	3.55237	3.5675	3.67411	3.62289	3.75996	3.98257	4.15085	4.11607		283.8	3.02172	3.06813	3.04474	3.06447	3.49211	3.11679	3.23027	2.77007
	284	0.685729	5.29048	5.21174	5.67032	5.78212	6.11798	6.57516	6.77522	6.98311	7.50108	7.92291		284	5.54956	3.55037	3.56724	3.67364	3.6224	3.75919	3.98122	4.15026	4.11541		284	3.0217	3.0664	3.04429	3.063	3.49316	3.11423	3.22852	2.76862
	284.2	0.685415	5.28486	5.20625	5.66249	5.7723	6.10633	6.56398	6.76046	6.9689	7.48537	7.90721		284.2	5.54752	3.55085	3.56845	3.67157	3.62137	3.75797	3.97985	4.14955	4.11361		284.2	3.02028	3.06514	3.04381	3.0617	3.49188	3.11611	3.22739	2.76522
	284.4	0.685194	5.27981	5.19978	5.65515	5.76251	6.09609	6.54831	6.74728	6.95514	7.47174	7.88955		284.4	5.54686	3.55034	3.56724	3.67065	3.62137	3.75677	3.97887	4.14939	4.11192		284.4	3.0187	3.06535	3.04387	3.0606	3.48956	3.11407	3.22642	2.76373
	284.6	0.685192	5.27435	5.19375	5.6459	5.75283	6.08403	6.5353	6.73379	6.93996	7.45558	7.871		284.6	5.54646	3.54897	3.56578	3.67008	3.62198	3.75601	3.97828	4.14855	4.11027		284.6	3.01881	3.06375	3.042	3.05843	3.48694	3.11335	3.22545	2.76161
	284.8	0.685699	5.2686	5.18712	5.63908	5.74288	6.07249	6.52238	6.71871	6.92472	7.43978	7.85507		284.8	5.54564	3.5476	3.56507	3.66914	3.62064	3.75567	3.97578	4.14683	4.11006		284.8	3.01821	3.0605	3.04357	3.05725	3.48553	3.11267	3.22438	2.76031
	285	0.685414	5.26459	5.17953	5.62994	5.73295	6.06131	6.50799	6.70598	6.90876	7.42174	7.83655		285	5.54315	3.54716	3.56426	3.66707	3.61903	3.75356	3.97483	4.14543	4.10848		285	3.01696	3.06056	3.04255	3.0554	3.48194	3.11253	3.22333	2.75977
	285.2	0.686403	5.25982	5.17427	5.62192	5.72474	6.0507	6.49606	6.69243	6.89467	7.40653	7.82122		285.2	5.54374	3.54542	3.56197	3.6661	3.61839	3.75267	3.97385	4.14527	4.10762		285.2	3.01728	3.05907	3.0428	3.05407	3.48042	3.10929	3.22178	2.75967
	285.4	0.686525	5.25398	5.16853	5.61382	5.71554	6.03817	6.48346	6.67816	6.87992	7.39044	7.80414		285.4	5.5425	3.54505	3.56203	3.66612	3.6156	3.75231	3.97207	4.14416	4.10655		285.4	3.01801	3.05742	3.04035	3.05349	3.47875	3.10972	3.22056	2.75576
	285.6	0.685522	5.24914	5.16179	5.60669	5.7068	6.02845	6.47168	6.66381	6.86316	7.37572	7.7893		285.6	5.54157	3.5447	3.56143	3.66576	3.61381	3.75039	3.97185	4.14276	4.10523		285.6	3.01739	3.0563	3.04081	3.05328	3.47715	3.10823	3.21774	2.75604
	285.8	0.684633	5.2443	5.15583	5.59751	5.69851	6.01649	6.4597	6.65042	6.84945	7.35894	7.77206		285.8	5.53961	3.54327	3.5601	3.66466	3.61276	3.74973	3.97263	4.14109	4.10247		285.8	3.01685	3.05682	3.03876	3.05347	3.47602	3.10647	3.21562	2.7558
	286	0.684433	5.23871	5.15058	5.58923	5.68853	6.00464	6.44755	6.63639	6.83467	7.34582	7.75811		286	5.53863	3.54271	3.55831	3.66371	3.61316	3.7504	3.97082	4.14193	4.1025		286	3.01631	3.05536	3.03865	3.05278	3.47282	3.10475	3.21452	2.75319
	286.2	0.68472	5.23379	5.14414	5.58233	5.67997	5.99517	6.43368	6.62253	6.81862	7.33204	7.74149		286.2	5.53695	3.5417	3.55735	3.66283	3.61186	3.74905	3.96982	4.13979	4.10084		286.2	3.01343	3.05473	3.0373	3.05314	3.47143	3.1033	3.21373	2.75098
	286.4	0.685187	5.22913	5.13598	5.57425	5.67121	5.98504	6.42224	6.6094	6.80506	7.31386	7.72695		286.4	5.53714	3.54058	3.55729	3.66184	3.61257	3.74769	3.96893	4.13803	4.09946		286.4	3.01176	3.054	3.03682	3.05253	3.47015	3.10107	3.21147	2.75077
	286.6	0.685948	5.22485	5.13078	5.5663	5.66238	5.97451	6.41152	6.59756	6.79205	7.29919	7.7104		286.6	5.53734	3.53965	3.55686	3.66043	3.61138	3.74648	3.96628	4.13668	4.09912		286.6	3.01024	3.05493	3.03456	3.05018	3.46972	3.10041	3.21127	2.74842
	286.8	0.685329	5.21851	5.12504	5.55877	5.65181	5.96503	6.39883	6.5852	6.77558	7.28283	7.69587		286.8	5.53682	3.53834	3.55614	3.65899	3.61141	3.74441	3.96563	4.13612	4.09771		286.8	3.00898	3.05333	3.03133	3.05009	3.46749	3.10005	3.21058	2.74688
	287	0.68565	5.21246	5.11924	5.55063	5.6443	5.95477	6.38723	6.57064	6.76152	7.26798	7.67932		287	5.53753	3.53779	3.55673	3.65883	3.60938	3.743	3.9657	4.13293	4.09595		287	3.00829	3.05291	3.02979	3.04863	3.468	3.09818	3.20985	2.74506
	287.2	0.684647	5.20764	5.11391	5.54144	5.63523	5.94269	6.37585	6.55665	6.74736	7.25126	7.66368		287.2	5.53767	3.53678	3.55592	3.65786	3.60808	3.74215	3.96547	4.13297	4.09523		287.2	3.00884	3.05247	3.02866	3.04748	3.46637	3.09759	3.20911	2.74442
	287.4	0.684435	5.20325	5.11066	5.53258	5.62722	5.93382	6.36394	6.5443	6.73293	7.23715	7.64751		287.4	5.53688	3.53673	3.55393	3.65656	3.60703	3.74141	3.9638	4.13244	4.09448		287.4	3.00825	3.05101	3.02714	3.04689	3.46403	3.09649	3.2088	2.74257
	287.6	0.684583	5.19778	5.10505	5.52552	5.6193	5.92327	6.35248	6.53029	6.71966	7.22311	7.63186		287.6	5.53555	3.53612	3.55276	3.65717	3.6059	3.74034	3.96283	4.13259	4.09414		287.6	3.00767	3.04823	3.02743	3.04632	3.46195	3.09504	3.20819	2.74099
	287.8	0.684541	5.1942	5.09926	5.51794	5.61202	5.91266	6.34021	6.51761	6.70748	7.209	7.61585		287.8	5.53563	3.53542	3.55304	3.65684	3.60395	3.74008	3.96093	4.13119	4.09288		287.8	3.00743	3.04835	3.02889	3.04427	3.46149	3.09307	3.2077	2.73881
	288	0.685186	5.18973	5.09229	5.51132	5.60112	5.90236	6.32799	6.50456	6.69393	7.19475	7.60051		288	5.53439	3.53359	3.55229	3.65538	3.60343	3.73967	3.95848	4.13031	4.09291		288	3.00703	3.04792	3.02781	3.04399	3.45989	3.09225	3.20613	2.73795
	288.2	0.684896	5.18296	5.08611	5.50373	5.59184	5.89281	6.31455	6.49301	6.67692	7.17974	7.58588		288.2	5.53315	3.53373	3.55106	3.65433	3.60338	3.73934	3.95709	4.12814	4.09093		288.2	3.00599	3.04667	3.02657	3.04312	3.45808	3.09018	3.205	2.73712
	288.4	0.68427	5.17731	5.07895	5.49639	5.58336	5.88258	6.30254	6.47922	6.66454	7.16696	7.56963		288.4	5.5322	3.53156	3.55117	3.65297	3.60222	3.73672	3.95631	4.12719	4.09091		288.4	3.00562	3.04678	3.02665	3.04132	3.45745	3.08775	3.20423	2.73599
	288.6	0.684987	5.17266	5.07125	5.48674	5.57393	5.87328	6.2913	6.4675	6.64983	7.1514	7.55417		288.6	5.53197	3.53047	3.54995	3.65189	3.60155	3.73753	3.95569	4.12558	4.08867		288.6	3.0054	3.04625	3.02434	3.04029	3.45633	3.08739	3.20129	2.73441
	288.8	0.685589	5.16596	5.06538	5.47786	5.5649	5.86423	6.27845	6.45545	6.63619	7.13701	7.53926		288.8	5.53127	3.52896	3.54824	3.65191	3.60161	3.73722	3.95543	4.12513	4.08807		288.8	3.00491	3.04371	3.02278	3.03849	3.45312	3.08686	3.19936	2.73466
	289	0.684743	5.16147	5.05918	5.47062	5.55811	5.85495	6.26802	6.44247	6.62231	7.12322	7.52501		289	5.53089	3.52855	3.5474	3.65166	3.6	3.73509	3.95383	4.12368	4.08547		289	3.00302	3.0414	3.02142	3.03742	3.45113	3.08559	3.19829	2.73342
	289.2	0.684886	5.15701	5.05294	5.46334	5.54886	5.84448	6.25837	6.42974	6.61009	7.10895	7.50926		289.2	5.52965	3.52789	3.54721	3.65112	3.59802	3.7327	3.952	4.12331	4.08591		289.2	3.00314	3.04149	3.02018	3.0339	3.4485	3.08433	3.1964	2.73103
	289.4	0.684927	5.15226	5.04578	5.45554	5.53971	5.83446	6.24731	6.41781	6.59537	7.09403	7.49671		289.4	5.52976	3.52618	3.54511	3.65151	3.59737	3.73301	3.95114	4.12212	4.08455		289.4	3.00186	3.03975	3.01873	3.03256	3.44796	3.08361	3.19496	2.7298
	289.6	0.683487	5.14643	5.04072	5.44896	5.53217	5.82514	6.23543	6.40536	6.58213	7.08065	7.48168		289.6	5.52958	3.52574	3.54526	3.64892	3.59625	3.73129	3.95041	4.12121	4.08486		289.6	3.00077	3.03945	3.01992	3.03105	3.44644	3.08169	3.19498	2.72962
	289.8	0.683002	5.14218	5.03441	5.44267	5.52186	5.81438	6.22481	6.39317	6.5701	7.06613	7.46873		289.8	5.52923	3.52615	3.54467	3.64747	3.59486	3.729	3.94809	4.12023	4.08415		289.8	3.00042	3.03901	3.01808	3.02921	3.44635	3.07972	3.19441	2.72742
	290	0.684453	5.13686	5.029	5.4338	5.51416	5.80523	6.21333	6.382	6.55505	7.05094	7.45336		290	5.5285	3.52557	3.54366	3.6474	3.59463	3.72748	3.94815	4.12037	4.0825		290	2.99891	3.03802	3.01895	3.02891	3.44474	3.07776	3.19361	2.72584
	290.2	0.684958	5.13159	5.02258	5.42591	5.50645	5.79532	6.20095	6.36752	6.54116	7.0362	7.43987		290.2	5.52852	3.52359	3.54345	3.64592	3.59401	3.72756	3.94682	4.11976	4.08227		290.2	2.99672	3.03522	3.0179	3.02852	3.44428	3.07506	3.19249	2.72553
	290.4	0.685648	5.1263	5.01809	5.41749	5.49732	5.78564	6.1902	6.35511	6.52759	7.02436	7.42475		290.4	5.52783	3.52393	3.5444	3.64538	3.59212	3.72684	3.94571	4.11981	4.08116		290.4	2.99585	3.0334	3.01634	3.02772	3.4425	3.07352	3.19126	2.7228
	290.6	0.685295	5.12098	5.0131	5.40999	5.48829	5.7749	6.17882	6.34377	6.51527	7.01018	7.41037		290.6	5.52593	3.5233	3.54342	3.64587	3.59105	3.72594	3.94589	4.11971	4.07935		290.6	2.99372	3.03085	3.01365	3.02732	3.44088	3.07361	3.1907	2.72075
	290.8	0.685837	5.11541	5.00782	5.4024	5.48095	5.76576	6.16794	6.33084	6.50249	6.997	7.39767		290.8	5.52414	3.52338	3.54329	3.64474	3.59048	3.72658	3.94491	4.11886	4.07782		290.8	2.99063	3.02965	3.01386	3.02693	3.43893	3.07305	3.18981	2.71808
	291	0.683508	5.11099	5.00315	5.39516	5.47292	5.7538	6.15857	6.32039	6.49091	6.98503	7.38403		291	5.52336	3.52178	3.54318	3.64305	3.58926	3.72612	3.94385	4.11664	4.07648		291	2.99021	3.02891	3.01191	3.02566	3.43861	3.07379	3.18738	2.71566
	291.2	0.68221	5.10512	4.99732	5.38682	5.46483	5.74504	6.14806	6.31017	6.47909	6.97105	7.36939		291.2	5.52185	3.52196	3.54143	3.64305	3.58899	3.72457	3.9436	4.115	4.07501		291.2	2.98999	3.0285	3.00962	3.02475	3.43652	3.07316	3.18644	2.71358
	291.4	0.682434	5.09918	4.99013	5.38101	5.45654	5.73503	6.13842	6.29916	6.4652	6.95589	7.35444		291.4	5.52078	3.52019	3.53967	3.64108	3.58824	3.7233	3.94325	4.11399	4.07417		291.4	2.98969	3.02783	3.00992	3.02428	3.43358	3.07192	3.18511	2.7133
	291.6	0.683579	5.09388	4.98488	5.37369	5.44938	5.72626	6.1275	6.28539	6.45297	6.94306	7.34001		291.6	5.52087	3.51872	3.53922	3.63939	3.58676	3.72115	3.94085	4.11272	4.07294		291.6	2.98944	3.02653	3.0081	3.0226	3.43157	3.06915	3.18317	2.71213
	291.8	0.682214	5.08941	4.97828	5.36664	5.44259	5.7168	6.11702	6.27466	6.44022	6.93065	7.32597		291.8	5.52139	3.51787	3.5387	3.63883	3.58664	3.71855	3.9396	4.11096	4.07213		291.8	2.9888	3.02537	3.00612	3.02241	3.4298	3.06787	3.17972	2.71111
	292	0.683615	5.08314	4.97286	5.35834	5.43334	5.70879	6.10506	6.26096	6.42685	6.91736	7.31307		292	5.52076	3.5182	3.53774	3.63828	3.58513	3.71858	3.93842	4.11029	4.07149		292	2.98842	3.02495	3.00414	3.01971	3.42647	3.06591	3.1795	2.71094
	292.2	0.684753	5.07859	4.96742	5.35076	5.42405	5.69942	6.09374	6.24822	6.41606	6.90488	7.29939		292.2	5.52038	3.51713	3.53802	3.63731	3.58483	3.71778	3.93805	4.10978	4.06996		292.2	2.98623	3.02316	3.00573	3.0175	3.42507	3.0658	3.1782	2.7101
	292.4	0.68403	5.07397	4.96197	5.3432	5.4155	5.68945	6.08235	6.23734	6.40294	6.89195	7.28738		292.4	5.52004	3.51709	3.53807	3.63607	3.58459	3.71705	3.93574	4.10682	4.06846		292.4	2.98549	3.02198	3.00312	3.01678	3.42391	3.06476	3.17487	2.70936
	292.6	0.684466	5.06872	4.955	5.33576	5.40658	5.68064	6.07176	6.22796	6.39079	6.87758	7.27436		292.6	5.51765	3.5156	3.53654	3.63625	3.58602	3.71603	3.93507	4.10514	4.06682		292.6	2.98509	3.02116	3.00404	3.01538	3.42407	3.06218	3.17379	2.70776
	292.8	0.685462	5.0636	4.95057	5.32862	5.3989	5.6713	6.06058	6.21566	6.38014	6.86514	7.2603		292.8	5.51817	3.51381	3.53569	3.63472	3.58325	3.71644	3.93546	4.10467	4.0661		292.8	2.984	3.02067	3.00309	3.0144	3.42172	3.06149	3.17449	2.70807
	293	0.685153	5.05802	4.9436	5.3221	5.39112	5.66333	6.05068	6.20542	6.36895	6.85038	7.24822		293	5.5175	3.51266	3.53564	3.63364	3.58219	3.71535	3.93523	4.10394	4.0658		293	2.98248	3.01939	3.00292	3.01393	3.42131	3.06006	3.17328	2.70604
	293.2	0.684819	5.0538	4.9393	5.31644	5.38358	5.65411	6.04126	6.19524	6.35609	6.8394	7.23436		293.2	5.51675	3.51261	3.53386	3.63295	3.58218	3.71555	3.93362	4.1034	4.06518		293.2	2.98363	3.01969	3.00077	3.01233	3.42014	3.05833	3.16976	2.70411
	293.4	0.685502	5.0487	4.93345	5.30895	5.37608	5.64626	6.03092	6.18329	6.345	6.82744	7.22094		293.4	5.51555	3.51181	3.5328	3.63273	3.58003	3.71462	3.93298	4.10402	4.06458		293.4	2.98245	3.01738	3.00031	3.01094	3.41821	3.05639	3.17034	2.70315
	293.6	0.685044	5.04368	4.92794	5.30183	5.36821	5.63697	6.02097	6.17026	6.33135	6.81522	7.20781		293.6	5.51651	3.51161	3.53187	3.63116	3.57926	3.71526	3.93272	4.10272	4.06483		293.6	2.98093	3.01841	2.99843	3.00896	3.41439	3.05425	3.1695	2.70121
	293.8	0.684441	5.03844	4.92204	5.29547	5.35926	5.62803	6.01081	6.16024	6.31824	6.80262	7.19317		293.8	5.51511	3.51113	3.53068	3.63058	3.57927	3.71362	3.93204	4.10148	4.06326		293.8	2.98131	3.01723	2.99686	3.00773	3.41368	3.05221	3.16686	2.69717
	294	0.684226	5.03336	4.91673	5.28869	5.35229	5.61835	5.9993	6.14885	6.30732	6.7919	7.1793		294	5.51375	3.51091	3.52931	3.62906	3.57957	3.71328	3.93046	4.1021	4.06196		294	2.98043	3.01587	2.99557	3.00785	3.41166	3.05002	3.16476	2.69657
	294.2	0.683876	5.02779	4.90912	5.28025	5.34446	5.6091	5.99045	6.13652	6.29448	6.77797	7.16654		294.2	5.51349	3.50974	3.52954	3.62849	3.57765	3.71161	3.92937	4.10005	4.06014		294.2	2.97851	3.01434	2.9948	3.00792	3.41016	3.04892	3.16528	2.69375
	294.4	0.683636	5.02134	4.90353	5.27318	5.33686	5.60078	5.9789	6.12791	6.28345	6.76544	7.15502		294.4	5.51267	3.50833	3.52954	3.62888	3.57764	3.71141	3.92842	4.09822	4.059		294.4	2.97719	3.01471	2.99365	3.00604	3.40794	3.04842	3.16383	2.69063
	294.6	0.682416	5.01694	4.89811	5.2653	5.32891	5.59172	5.96964	6.11705	6.27167	6.75319	7.14144		294.6	5.51148	3.50764	3.5284	3.62826	3.5758	3.70933	3.92839	4.09823	4.05792		294.6	2.97722	3.01242	2.99236	3.00593	3.40707	3.04798	3.16208	2.68881
	294.8	0.683645	5.01158	4.89142	5.25776	5.32045	5.58246	5.95981	6.10537	6.26032	6.73989	7.13186		294.8	5.50912	3.50625	3.52788	3.62733	3.57518	3.70913	3.92731	4.09802	4.05902		294.8	2.97516	3.01049	2.99087	3.00333	3.40607	3.04656	3.16216	2.68889
	295	0.683869	5.00658	4.88602	5.25013	5.31176	5.57358	5.94954	6.09553	6.24682	6.72753	7.11826		295	5.50906	3.50536	3.52664	3.6271	3.5741	3.70769	3.92705	4.09548	4.0591		295	2.97377	3.01004	2.9905	3.00111	3.40425	3.04563	3.1603	2.68742
	295.2	0.683954	5.00205	4.88018	5.244	5.30385	5.56526	5.93939	6.08472	6.2363	6.71621	7.10531		295.2	5.50795	3.50504	3.52543	3.62588	3.57309	3.70714	3.92596	4.09562	4.0592		295.2	2.97323	3.00953	2.98858	2.9994	3.40167	3.0441	3.1592	2.68652
	295.4	0.683577	4.99849	4.87481	5.23654	5.29604	5.55498	5.93152	6.07261	6.22443	6.70346	7.09409		295.4	5.50778	3.50522	3.52439	3.62326	3.57278	3.70497	3.9265	4.09483	4.05759		295.4	2.97105	3.00868	2.98851	2.99791	3.40181	3.04285	3.15784	2.68672
	295.6	0.684222	4.99297	4.86828	5.22979	5.28914	5.54673	5.9207	6.06372	6.21301	6.68958	7.0817		295.6	5.50756	3.50436	3.52452	3.62277	3.57199	3.7047	3.92462	4.09311	4.05635		295.6	2.96962	3.00742	2.98756	2.9964	3.39957	3.04195	3.15657	2.68679
	295.8	0.683093	4.98859	4.86312	5.2218	5.28192	5.53919	5.91126	6.05335	6.20132	6.678	7.06884		295.8	5.50829	3.50477	3.52322	3.62286	3.57115	3.70502	3.9233	4.09157	4.05375		295.8	2.96952	3.00626	2.98746	2.99497	3.39679	3.04065	3.1544	2.68583
	296	0.682031	4.98305	4.85758	5.21486	5.27429	5.52994	5.9021	6.04156	6.19213	6.6658	7.05702		296	5.50721	3.50378	3.52381	3.62242	3.57039	3.70368	3.92259	4.09136	4.05336		296	2.96895	3.00634	2.985	2.99459	3.39355	3.03986	3.15359	2.68219
	296.2	0.683179	4.97757	4.85143	5.20879	5.26766	5.52087	5.89159	6.03172	6.18093	6.65482	7.045		296.2	5.5066	3.50302	3.52361	3.6223	3.56913	3.70309	3.92349	4.08893	4.05204		296.2	2.96854	3.00394	2.98465	2.99422	3.39144	3.03779	3.15175	2.68105
	296.4	0.684015	4.97161	4.84558	5.20172	5.26047	5.51087	5.88235	6.02222	6.17125	6.64293	7.03285		296.4	5.50536	3.50301	3.52206	3.62242	3.56834	3.70308	3.92232	4.08868	4.05182		296.4	2.96904	3.00235	2.98266	2.99313	3.38953	3.03629	3.14914	2.67874
	296.6	0.684339	4.96757	4.83953	5.19203	5.25207	5.50388	5.87201	6.01153	6.16054	6.63264	7.02027		296.6	5.50305	3.50217	3.52148	3.62187	3.56619	3.70186	3.92095	4.08806	4.05114		296.6	2.96722	3.00147	2.98153	2.99329	3.38845	3.03514	3.14721	2.67686
	296.8	0.685154	4.96198	4.83366	5.18602	5.24344	5.49573	5.86385	6.00185	6.14819	6.62089	7.00773		296.8	5.50204	3.50185	3.51997	3.6208	3.56543	3.69978	3.9215	4.0886	4.0504		296.8	2.96595	3.00137	2.98077	2.9934	3.38771	3.03307	3.14477	2.6745
	297	0.685945	4.95686	4.82643	5.17903	5.23583	5.48611	5.85412	5.99133	6.13789	6.60953	6.99646		297	5.50125	3.50004	3.51794	3.61999	3.56454	3.69928	3.91927	4.08713	4.04846		297	2.96488	2.99715	2.98003	2.9918	3.3861	3.03027	3.14368	2.67382
	297.2	0.685612	4.95189	4.82176	5.17119	5.22787	5.47833	5.84474	5.98084	6.12613	6.59845	6.98341		297.2	5.50097	3.49839	3.51727	3.61799	3.56398	3.69802	3.91735	4.08732	4.04758		297.2	2.96329	2.997	2.97867	2.99051	3.38677	3.03109	3.14192	2.6721
	297.4	0.685456	4.94703	4.81638	5.16527	5.22014	5.47111	5.83494	5.97028	6.11502	6.58815	6.97229		297.4	5.4997	3.49633	3.51647	3.61752	3.56338	3.69775	3.91619	4.08602	4.04594		297.4	2.96238	2.99552	2.97727	2.98979	3.38369	3.02968	3.14305	2.67134
	297.6	0.684448	4.94017	4.81027	5.15957	5.21214	5.46164	5.82705	5.95916	6.10443	6.57658	6.96118		297.6	5.50114	3.49572	3.51488	3.61678	3.56437	3.6973	3.91605	4.08499	4.04426		297.6	2.96058	2.99363	2.97621	2.98695	3.38145	3.0287	3.14094	2.66999
	297.8	0.684563	4.9345	4.80595	5.15288	5.20655	5.45274	5.81665	5.94817	6.09336	6.56573	6.95047		297.8	5.49992	3.49447	3.51509	3.61633	3.56315	3.69673	3.91405	4.08282	4.04383		297.8	2.95967	2.99121	2.97402	2.98442	3.37971	3.02904	3.14021	2.6686
	298	0.683942	4.92843	4.80082	5.14539	5.19846	5.4447	5.80853	5.93867	6.08169	6.55353	6.93929		298	5.49897	3.49565	3.51474	3.61531	3.56315	3.6964	3.91389	4.08308	4.04302		298	2.95911	2.99139	2.9719	2.98342	3.37935	3.0287	3.1387	2.66754
	298.2	0.684492	4.92335	4.79581	5.13852	5.19026	5.43777	5.79943	5.92874	6.07037	6.54163	6.92725		298.2	5.49801	3.49463	3.51383	3.61528	3.56266	3.6965	3.91281	4.08132	4.04257		298.2	2.95829	2.98986	2.97122	2.98188	3.37627	3.02527	3.13756	2.66533
	298.4	0.683977	4.91763	4.78978	5.13109	5.18261	5.4298	5.79026	5.91818	6.05973	6.53121	6.91458		298.4	5.49812	3.4952	3.51299	3.61399	3.56123	3.69511	3.91202	4.08045	4.04201		298.4	2.95653	2.98981	2.97125	2.98025	3.37572	3.02504	3.13371	2.66476
	298.6	0.685149	4.91284	4.7858	5.1245	5.17698	5.42091	5.7804	5.90945	6.0479	6.52004	6.90288		298.6	5.49541	3.49452	3.51244	3.61348	3.55997	3.69556	3.911	4.08042	4.04059		298.6	2.95715	2.98915	2.96864	2.9811	3.37279	3.02293	3.13245	2.66255
	298.8	0.684757	4.90736	4.77863	5.11632	5.16802	5.41308	5.7717	5.89908	6.03796	6.50891	6.8907		298.8	5.49555	3.49263	3.51182	3.61267	3.56015	3.6947	3.91021	4.07987	4.03857		298.8	2.95611	2.98928	2.96773	2.98072	3.37023	3.02055	3.13221	2.66201
	299	0.685272	4.90245	4.77253	5.10998	5.16044	5.40399	5.76235	5.88879	6.02889	6.49848	6.8793		299	5.49558	3.49096	3.51131	3.61231	3.55855	3.69247	3.9096	4.07767	4.03708		299	2.95597	2.98704	2.96808	2.97873	3.36863	3.01964	3.13031	2.65958
	299.2	0.684529	4.89743	4.76624	5.10412	5.15226	5.39497	5.75264	5.87848	6.01818	6.48795	6.86815		299.2	5.49453	3.4905	3.51078	3.61137	3.55774	3.69239	3.90854	4.07958	4.03664		299.2	2.95436	2.98615	2.96672	2.9784	3.36586	3.01853	3.1294	2.65864
	299.4	0.684103	4.89298	4.7606	5.09654	5.1449	5.38656	5.74352	5.86954	6.00655	6.47617	6.85767		299.4	5.49404	3.48908	3.50997	3.61106	3.55846	3.69209	3.90809	4.07921	4.03672		299.4	2.95407	2.98439	2.96508	2.97738	3.36488	3.01638	3.12878	2.65609
	299.6	0.682917	4.88806	4.75468	5.09052	5.13632	5.3779	5.73455	5.86006	5.99816	6.46585	6.84767		299.6	5.49432	3.48861	3.50976	3.6103	3.55769	3.69065	3.90766	4.07727	4.03704		299.6	2.95342	2.98351	2.96485	2.97504	3.36414	3.0159	3.12686	2.65605
	299.8	0.683052	4.88416	4.74965	5.08384	5.13077	5.37077	5.72553	5.84928	5.9871	6.45417	6.83674		299.8	5.4934	3.48859	3.50845	3.60896	3.55749	3.68987	3.90819	4.07685	4.03746		299.8	2.95325	2.98284	2.9645	2.97381	3.36159	3.01419	3.12497	2.65274
	300	0.682354	4.87911	4.74484	5.07661	5.12351	5.36384	5.71669	5.84047	5.97651	6.44354	6.82568		300	5.4924	3.48814	3.50832	3.60814	3.55725	3.68988	3.90686	4.07727	4.03744		300	2.95106	2.98175	2.96248	2.97348	3.35964	3.01253	3.12468	2.6524
	300.2	0.682467	4.87306	4.73848	5.06876	5.11752	5.35466	5.7074	5.83163	5.96702	6.43411	6.81467		300.2	5.49188	3.48789	3.50662	3.60818	3.55723	3.68819	3.90722	4.0748	4.03727		300.2	2.95022	2.98028	2.96067	2.9718	3.36016	3.01108	3.12202	2.65176
	300.4	0.682645	4.86845	4.73215	5.06223	5.11047	5.34689	5.69842	5.82176	5.95812	6.42253	6.80241		300.4	5.4915	3.48635	3.50601	3.60765	3.55645	3.68745	3.90636	4.07474	4.03592		300.4	2.94876	2.97948	2.95905	2.96995	3.35751	3.00963	3.12101	2.64884
	300.6	0.683482	4.86224	4.72654	5.05467	5.10268	5.33989	5.68931	5.81179	5.94766	6.41212	6.79012		300.6	5.4909	3.48724	3.50521	3.60682	3.5555	3.68579	3.90528	4.0753	4.0351		300.6	2.94732	2.97831	2.95837	2.96801	3.3555	3.00675	3.12043	2.64608
	300.8	0.682695	4.85715	4.72188	5.04824	5.09521	5.32994	5.68152	5.80392	5.93947	6.40158	6.77855		300.8	5.4899	3.48569	3.5059	3.60706	3.5548	3.68463	3.90399	4.07482	4.03426		300.8	2.94611	2.97552	2.95765	2.967	3.35559	3.00592	3.1188	2.64634
	301	0.683635	4.85203	4.71579	5.04261	5.08704	5.32262	5.6733	5.79324	5.92836	6.39319	6.76687		301	5.48853	3.48512	3.50381	3.60656	3.5538	3.6842	3.90341	4.07399	4.03172		301	2.94378	2.97446	2.95717	2.96544	3.35331	3.0035	3.11666	2.64402
	301.2	0.682928	4.84617	4.71081	5.03591	5.0801	5.31579	5.66397	5.78326	5.91887	6.38101	6.75727		301.2	5.48715	3.48371	3.50374	3.60694	3.5519	3.68244	3.90154	4.07318	4.03097		301.2	2.94352	2.97386	2.95669	2.96281	3.34951	3.00308	3.11607	2.64339
	301.4	0.68289	4.84093	4.70671	5.02956	5.07322	5.3055	5.65633	5.77286	5.90803	6.37053	6.74755		301.4	5.48605	3.48361	3.50297	3.6064	3.55072	3.68122	3.90137	4.07157	4.02987		301.4	2.94321	2.97186	2.95556	2.96141	3.34786	3.00109	3.11341	2.64377
	301.6	0.683411	4.83588	4.70074	5.02318	5.06573	5.29849	5.64813	5.76381	5.89832	6.36075	6.73565		301.6	5.48394	3.48143	3.50184	3.60499	3.55033	3.68073	3.90108	4.0692	4.02953		301.6	2.94192	2.97154	2.95549	2.9604	3.34697	3.00044	3.11126	2.64261
	301.8	0.683573	4.82958	4.69531	5.01642	5.05734	5.29192	5.63835	5.75507	5.88752	6.34911	6.72641		301.8	5.48266	3.48102	3.4999	3.60453	3.5499	3.68087	3.89977	4.06818	4.02881		301.8	2.9405	2.97106	2.95305	2.95821	3.34537	2.99952	3.10899	2.63967
	302	0.683304	4.82401	4.6903	5.00893	5.0523	5.28352	5.63082	5.74602	5.87788	6.33819	6.7155		302	5.48212	3.48033	3.50032	3.60366	3.54846	3.68035	3.89973	4.06834	4.02948		302	2.93991	2.97164	2.95182	2.95702	3.34243	2.99884	3.10662	2.63969
	302.2	0.683695	4.81976	4.68471	5.00235	5.04331	5.27651	5.62358	5.73689	5.86723	6.3274	6.70442		302.2	5.48231	3.48064	3.49986	3.60164	3.54743	3.68145	3.89965	4.0669	4.02766		302.2	2.93965	2.9697	2.95037	2.95662	3.3412	2.99737	3.10569	2.63661
	302.4	0.684013	4.81399	4.67832	4.9955	5.03524	5.27016	5.61438	5.72797	5.85784	6.31673	6.69469		302.4	5.48116	3.4808	3.49895	3.60057	3.54643	3.68114	3.89795	4.0659	4.02722		302.4	2.9386	2.97059	2.9486	2.9552	3.33928	2.99475	3.10427	2.6341
	302.6	0.683394	4.8094	4.67255	4.98703	5.02993	5.26249	5.60615	5.71786	5.84574	6.30687	6.68525		302.6	5.48278	3.48087	3.49885	3.6001	3.54624	3.68111	3.89696	4.06649	4.02576		302.6	2.93696	2.96827	2.94636	2.95474	3.33765	2.99249	3.10318	2.63246
	302.8	0.683857	4.8054	4.66543	4.9817	5.02401	5.25379	5.5978	5.70851	5.83792	6.29874	6.6741		302.8	5.48298	3.47976	3.4969	3.59999	3.54402	3.68018	3.8964	4.06609	4.02524		302.8	2.93637	2.96726	2.94569	2.95334	3.33531	2.98936	3.10237	2.63156
	303	0.683846	4.80185	4.66039	4.97455	5.01587	5.24504	5.5888	5.69979	5.82896	6.28842	6.66427		303	5.48273	3.47927	3.49576	3.59946	3.54363	3.6794	3.89554	4.06463	4.02483		303	2.9366	2.96403	2.9442	2.95171	3.33521	2.98925	3.10213	2.62915
	303.2	0.683818	4.79692	4.65432	4.96805	5.01011	5.23813	5.57894	5.69092	5.81942	6.2788	6.65318		303.2	5.48219	3.47877	3.49464	3.59964	3.54399	3.67732	3.89494	4.06457	4.02422		303.2	2.93479	2.9624	2.94404	2.95008	3.33387	2.98744	3.10029	2.62896
	303.4	0.682352	4.79172	4.64795	4.96231	5.00284	5.22936	5.57094	5.6822	5.81123	6.26831	6.64193		303.4	5.48273	3.47788	3.49423	3.59854	3.54269	3.6772	3.89435	4.06494	4.02335		303.4	2.93298	2.96054	2.94332	2.94914	3.33291	2.98736	3.09971	2.62817
	303.6	0.682911	4.78684	4.64392	4.95532	4.99514	5.22229	5.56045	5.67368	5.80283	6.25707	6.6305		303.6	5.48029	3.47565	3.4935	3.59818	3.54198	3.67559	3.89367	4.06313	4.02294		303.6	2.93176	2.95922	2.94175	2.9473	3.3309	2.98623	3.09751	2.62689
	303.8	0.683375	4.78067	4.63821	4.94778	4.98803	5.21482	5.55331	5.66514	5.79284	6.24531	6.62049		303.8	5.4798	3.47564	3.49325	3.59653	3.542	3.67413	3.8921	4.06143	4.02173		303.8	2.93106	2.95734	2.93988	2.94591	3.33009	2.98506	3.09573	2.62504
	304	0.683078	4.77572	4.6321	4.94404	4.98271	5.20836	5.54666	5.65661	5.78433	6.23631	6.61008		304	5.47917	3.47436	3.49305	3.59507	3.54179	3.67326	3.89249	4.06053	4.02098		304	2.92946	2.95659	2.93922	2.94374	3.32885	2.98221	3.09449	2.6246
	304.2	0.683327	4.76888	4.62567	4.9369	4.97522	5.19917	5.53785	5.64798	5.77467	6.2268	6.60203		304.2	5.47811	3.47307	3.49251	3.59384	3.53984	3.67336	3.89176	4.05994	4.01963		304.2	2.92718	2.95584	2.93764	2.94402	3.32692	2.98087	3.09155	2.62298
	304.4	0.684019	4.76411	4.62072	4.93126	4.96875	5.19262	5.53016	5.64059	5.76341	6.2192	6.59232		304.4	5.47715	3.47175	3.4929	3.59445	3.54028	3.67278	3.8923	4.05807	4.01971		304.4	2.92584	2.95387	2.93666	2.94326	3.32288	2.97981	3.09003	2.62212
	304.6	0.684156	4.75956	4.61447	4.92572	4.96132	5.18341	5.52386	5.63239	5.75415	6.2092	6.58388		304.6	5.47682	3.4718	3.49096	3.59397	3.53872	3.67332	3.89217	4.05832	4.01908		304.6	2.92547	2.95293	2.93655	2.94279	3.32082	2.97906	3.08871	2.62136
	304.8	0.683011	4.75553	4.60935	4.91954	4.95316	5.17606	5.51467	5.62296	5.74229	6.19976	6.57348		304.8	5.47501	3.47063	3.49156	3.59294	3.53724	3.673	3.89212	4.05856	4.01793		304.8	2.92308	2.95194	2.9354	2.94273	3.31639	2.97776	3.0865	2.61916
[truncated: 1,725 more rows]

## Sheet: 1d
	1D				Rep2				Rep3
[truncated: 2,603 more rows]

[truncated: 28 more sheets: 1f, 2a, 2b, 2d, 2h, 2i, 2j, 5a, 5b, 5d, 6d, 6e, S1a, S1b, S1d, S2a, S2c, S3a, S3b, S4a …]
